# Supplementary material for: MolPy: A Large Language Model-Friendly Toolkit for Reactive Topology Editing in Polymer Simulations
Source: J Chem Inf Model. 2026 Jul 1;66(13):7562–72. doi: 10.1021/acs.jcim.6c01137 (PMC13370848; doi:10.1021/acs.jcim.6c01137)
Supplement: Supplementary file 2 [file ci6c01137_si_003.zip]

Archive with 336 entries (302 files):
- SI/
- __MACOSX/._SI
- SI/builtin-typifier/
- __MACOSX/SI/._builtin-typifier
- SI/case1/
- __MACOSX/SI/._case1
- SI/llm_response.txt
- __MACOSX/SI/._llm_response.txt
- SI/ambertools-integration/
- __MACOSX/SI/._ambertools-integration
- SI/case2/
- __MACOSX/SI/._case2
- SI/case3/
- __MACOSX/SI/._case3
- SI/case4/
- __MACOSX/SI/._case4
- SI/builtin-typifier/ethanol/
- __MACOSX/SI/builtin-typifier/._ethanol
- SI/case1/peo3_rxn/
- __MACOSX/SI/case1/._peo3_rxn
- SI/case1/peo2_rxn/
- __MACOSX/SI/case1/._peo2_rxn
- SI/case1/peo1_rxn/
- __MACOSX/SI/case1/._peo1_rxn
- SI/case1/peo1/
- __MACOSX/SI/case1/._peo1
- SI/case1/peo5_rxn/
- __MACOSX/SI/case1/._peo5_rxn
- SI/case1/peo4_rxn/
- __MACOSX/SI/case1/._peo4_rxn
- SI/case1/peo5/
- __MACOSX/SI/case1/._peo5
- SI/case1/peo2/
- __MACOSX/SI/case1/._peo2
- SI/case1/peo3/
- __MACOSX/SI/case1/._peo3
- SI/case1/peo4/
- __MACOSX/SI/case1/._peo4
- SI/ambertools-integration/polymer/
- __MACOSX/SI/ambertools-integration/._polymer
- SI/ambertools-integration/packmol/
- __MACOSX/SI/ambertools-integration/._packmol
- SI/ambertools-integration/ions/
- __MACOSX/SI/ambertools-integration/._ions
- SI/ambertools-integration/lammps/
- __MACOSX/SI/ambertools-integration/._lammps
- SI/ambertools-integration/li/
- __MACOSX/SI/ambertools-integration/._li
- SI/case2/branch/
- __MACOSX/SI/case2/._branch
- SI/case2/linear/
- __MACOSX/SI/case2/._linear
- SI/case2/ring/
- __MACOSX/SI/case2/._ring
- SI/case3/traj.lammpstrj
- __MACOSX/SI/case3/._traj.lammpstrj
- SI/case3/rxn1_pre.mol
- __MACOSX/SI/case3/._rxn1_pre.mol
- SI/case3/run.lmp
- __MACOSX/SI/case3/._run.lmp
- SI/case3/bonds.dump
- __MACOSX/SI/case3/._bonds.dump
- SI/case3/04_output.data
- __MACOSX/SI/case3/._04_output.data
- SI/case3/packmol/
- __MACOSX/SI/case3/._packmol
- SI/case3/rxn1_post.mol
- __MACOSX/SI/case3/._rxn1_post.mol
- SI/case3/final.data
- __MACOSX/SI/case3/._final.data
- SI/case3/rxn1.map
- __MACOSX/SI/case3/._rxn1.map
- SI/case3/04_output.ff
- __MACOSX/SI/case3/._04_output.ff
- SI/case3/log.lammps
- __MACOSX/SI/case3/._log.lammps
- SI/case4/packmol/
- __MACOSX/SI/case4/._packmol
- SI/case4/lammps/
- __MACOSX/SI/case4/._lammps
- SI/builtin-typifier/ethanol/ethanol.ff
- __MACOSX/SI/builtin-typifier/ethanol/._ethanol.ff
- SI/builtin-typifier/ethanol/ethanol.data
- __MACOSX/SI/builtin-typifier/ethanol/._ethanol.data
- SI/case1/peo3_rxn/peo3_rxn.ff
- __MACOSX/SI/case1/peo3_rxn/._peo3_rxn.ff
- SI/case1/peo3_rxn/peo3_rxn.data
- __MACOSX/SI/case1/peo3_rxn/._peo3_rxn.data
- SI/case1/peo2_rxn/peo2_rxn.ff
- __MACOSX/SI/case1/peo2_rxn/._peo2_rxn.ff
- SI/case1/peo2_rxn/peo2_rxn.data
- __MACOSX/SI/case1/peo2_rxn/._peo2_rxn.data
- SI/case1/peo1_rxn/peo1_rxn.data
- __MACOSX/SI/case1/peo1_rxn/._peo1_rxn.data
- SI/case1/peo1_rxn/peo1_rxn.ff
- __MACOSX/SI/case1/peo1_rxn/._peo1_rxn.ff
- SI/case1/peo1/peo1.ff
- __MACOSX/SI/case1/peo1/._peo1.ff
- SI/case1/peo1/peo1.data
- __MACOSX/SI/case1/peo1/._peo1.data
- SI/case1/peo5_rxn/peo5_rxn.ff
- __MACOSX/SI/case1/peo5_rxn/._peo5_rxn.ff
- SI/case1/peo5_rxn/peo5_rxn.data
- __MACOSX/SI/case1/peo5_rxn/._peo5_rxn.data
- SI/case1/peo4_rxn/peo4_rxn.data
- __MACOSX/SI/case1/peo4_rxn/._peo4_rxn.data
- SI/case1/peo4_rxn/peo4_rxn.ff
- __MACOSX/SI/case1/peo4_rxn/._peo4_rxn.ff
- SI/case1/peo5/peo5.ff
- __MACOSX/SI/case1/peo5/._peo5.ff
- SI/case1/peo5/peo5.data
- __MACOSX/SI/case1/peo5/._peo5.data
- SI/case1/peo2/peo2.data
- __MACOSX/SI/case1/peo2/._peo2.data
- SI/case1/peo2/peo2.ff
- __MACOSX/SI/case1/peo2/._peo2.ff
- SI/case1/peo3/peo3.data
- __MACOSX/SI/case1/peo3/._peo3.data
- SI/case1/peo3/peo3.ff
- __MACOSX/SI/case1/peo3/._peo3.ff
- SI/case1/peo4/peo4.ff
- __MACOSX/SI/case1/peo4/._peo4.ff
- SI/case1/peo4/peo4.data
- __MACOSX/SI/case1/peo4/._peo4.data
- SI/ambertools-integration/polymer/monomers/
- __MACOSX/SI/ambertools-integration/polymer/._monomers
- SI/ambertools-integration/polymer/tleap.in
- __MACOSX/SI/ambertools-integration/polymer/._tleap.in
- SI/ambertools-integration/polymer/leap.log
- __MACOSX/SI/ambertools-integration/polymer/._leap.log
- SI/ambertools-integration/polymer/output/
- __MACOSX/SI/ambertools-integration/polymer/._output
- SI/ambertools-integration/polymer/polymer.in
- __MACOSX/SI/ambertools-integration/polymer/._polymer.in
- SI/ambertools-integration/packmol/.optimized.pdb
- __MACOSX/SI/ambertools-integration/packmol/._.optimized.pdb
- SI/ambertools-integration/ions/tfsi.mol2
- __MACOSX/SI/ambertools-integration/ions/._tfsi.mol2
- SI/ambertools-integration/ions/ANTECHAMBER_BOND_TYPE.AC
- __MACOSX/SI/ambertools-integration/ions/._ANTECHAMBER_BOND_TYPE.AC
- SI/ambertools-integration/ions/ATOMTYPE.INF
- __MACOSX/SI/ambertools-integration/ions/._ATOMTYPE.INF
- SI/ambertools-integration/ions/sqm.out
- __MACOSX/SI/ambertools-integration/ions/._sqm.out
- SI/ambertools-integration/ions/leap.log
- __MACOSX/SI/ambertools-integration/ions/._leap.log
- SI/ambertools-integration/ions/ANTECHAMBER_AC.AC0
- __MACOSX/SI/ambertools-integration/ions/._ANTECHAMBER_AC.AC0
- SI/ambertools-integration/ions/ANTECHAMBER_AM1BCC.AC
- __MACOSX/SI/ambertools-integration/ions/._ANTECHAMBER_AM1BCC.AC
- SI/ambertools-integration/ions/ANTECHAMBER_BOND_TYPE.AC0
- __MACOSX/SI/ambertools-integration/ions/._ANTECHAMBER_BOND_TYPE.AC0
- SI/ambertools-integration/ions/tfsi.inpcrd
- __MACOSX/SI/ambertools-integration/ions/._tfsi.inpcrd
- SI/ambertools-integration/ions/ANTECHAMBER_AC.AC
- __MACOSX/SI/ambertools-integration/ions/._ANTECHAMBER_AC.AC
- SI/ambertools-integration/ions/tfsi.pdb
- __MACOSX/SI/ambertools-integration/ions/._tfsi.pdb
- SI/ambertools-integration/ions/tfsi.prmtop
- __MACOSX/SI/ambertools-integration/ions/._tfsi.prmtop
- SI/ambertools-integration/ions/tfsi_leap.in
- __MACOSX/SI/ambertools-integration/ions/._tfsi_leap.in
- SI/ambertools-integration/ions/sqm.in
- __MACOSX/SI/ambertools-integration/ions/._sqm.in
- SI/ambertools-integration/ions/sqm.pdb
- __MACOSX/SI/ambertools-integration/ions/._sqm.pdb
- SI/ambertools-integration/ions/tfsi.frcmod
- __MACOSX/SI/ambertools-integration/ions/._tfsi.frcmod
- SI/ambertools-integration/ions/ANTECHAMBER_AM1BCC_PRE.AC
- __MACOSX/SI/ambertools-integration/ions/._ANTECHAMBER_AM1BCC_PRE.AC
- SI/ambertools-integration/lammps/system.data
- __MACOSX/SI/ambertools-integration/lammps/._system.data
- SI/ambertools-integration/lammps/system.ff
- __MACOSX/SI/ambertools-integration/lammps/._system.ff
- SI/ambertools-integration/li/leap.log
- __MACOSX/SI/ambertools-integration/li/._leap.log
- SI/ambertools-integration/li/li.inpcrd
- __MACOSX/SI/ambertools-integration/li/._li.inpcrd
- SI/ambertools-integration/li/li.frcmod
- __MACOSX/SI/ambertools-integration/li/._li.frcmod
- SI/ambertools-integration/li/li_leap.in
- __MACOSX/SI/ambertools-integration/li/._li_leap.in
- SI/ambertools-integration/li/li.mol2
- __MACOSX/SI/ambertools-integration/li/._li.mol2
- SI/ambertools-integration/li/li.prmtop
- __MACOSX/SI/ambertools-integration/li/._li.prmtop
- SI/case2/branch/branch.data
- __MACOSX/SI/case2/branch/._branch.data
- SI/case2/branch/branch.ff
- __MACOSX/SI/case2/branch/._branch.ff
- SI/case2/linear/linear.ff
- __MACOSX/SI/case2/linear/._linear.ff
- SI/case2/linear/linear.data
- __MACOSX/SI/case2/linear/._linear.data
- SI/case2/ring/ring.ff
- __MACOSX/SI/case2/ring/._ring.ff
- SI/case2/ring/ring.data
- __MACOSX/SI/case2/ring/._ring.data
- SI/case3/packmol/.optimized.pdb
- __MACOSX/SI/case3/packmol/._.optimized.pdb
- SI/case4/packmol/.optimized.pdb
- __MACOSX/SI/case4/packmol/._.optimized.pdb
- SI/case4/lammps/lammps.ff
- __MACOSX/SI/case4/lammps/._lammps.ff
- SI/case4/lammps/input.lmp
- __MACOSX/SI/case4/lammps/._input.lmp
- SI/case4/lammps/lammps.data
- __MACOSX/SI/case4/lammps/._lammps.data
- SI/ambertools-integration/polymer/monomers/MeH/
- __MACOSX/SI/ambertools-integration/polymer/monomers/._MeH
- SI/ambertools-integration/polymer/monomers/MeT/
- __MACOSX/SI/ambertools-integration/polymer/monomers/._MeT
- SI/ambertools-integration/polymer/monomers/EO/
- __MACOSX/SI/ambertools-integration/polymer/monomers/._EO
- SI/ambertools-integration/polymer/output/polymer.inpcrd
- __MACOSX/SI/ambertools-integration/polymer/output/._polymer.inpcrd
- SI/ambertools-integration/polymer/output/polymer.pdb
- __MACOSX/SI/ambertools-integration/polymer/output/._polymer.pdb
- SI/ambertools-integration/polymer/output/polymer.prmtop
- __MACOSX/SI/ambertools-integration/polymer/output/._polymer.prmtop
- SI/ambertools-integration/polymer/monomers/MeH/ANTECHAMBER_BOND_TYPE.AC
- __MACOSX/SI/ambertools-integration/polymer/monomers/MeH/._ANTECHAMBER_BOND_TYPE.AC
- SI/ambertools-integration/polymer/monomers/MeH/ATOMTYPE.INF
- __MACOSX/SI/ambertools-integration/polymer/monomers/MeH/._ATOMTYPE.INF
- SI/ambertools-integration/polymer/monomers/MeH/sqm.out
- __MACOSX/SI/ambertools-integration/polymer/monomers/MeH/._sqm.out
- SI/ambertools-integration/polymer/monomers/MeH/ANTECHAMBER_AC.AC0
- __MACOSX/SI/ambertools-integration/polymer/monomers/MeH/._ANTECHAMBER_AC.AC0
- SI/ambertools-integration/polymer/monomers/MeH/ANTECHAMBER_AM1BCC.AC
- __MACOSX/SI/ambertools-integration/polymer/monomers/MeH/._ANTECHAMBER_AM1BCC.AC
- SI/ambertools-integration/polymer/monomers/MeH/PREP.INF
- __MACOSX/SI/ambertools-integration/polymer/monomers/MeH/._PREP.INF
- SI/ambertools-integration/polymer/monomers/MeH/HMeH.prepi
- __MACOSX/SI/ambertools-integration/polymer/monomers/MeH/._HMeH.prepi
- SI/ambertools-integration/polymer/monomers/MeH/ANTECHAMBER_BOND_TYPE.AC0
- __MACOSX/SI/ambertools-integration/polymer/monomers/MeH/._ANTECHAMBER_BOND_TYPE.AC0
- SI/ambertools-integration/polymer/monomers/MeH/ANTECHAMBER_AC.AC
- __MACOSX/SI/ambertools-integration/polymer/monomers/MeH/._ANTECHAMBER_AC.AC
- SI/ambertools-integration/polymer/monomers/MeH/MeH.ac
- __MACOSX/SI/ambertools-integration/polymer/monomers/MeH/._MeH.ac
- SI/ambertools-integration/polymer/monomers/MeH/MeH.pdb
- __MACOSX/SI/ambertools-integration/polymer/monomers/MeH/._MeH.pdb
- SI/ambertools-integration/polymer/monomers/MeH/sqm.in
- __MACOSX/SI/ambertools-integration/polymer/monomers/MeH/._sqm.in
- SI/ambertools-integration/polymer/monomers/MeH/MeH.mol2
- __MACOSX/SI/ambertools-integration/polymer/monomers/MeH/._MeH.mol2
- SI/ambertools-integration/polymer/monomers/MeH/sqm.pdb
- __MACOSX/SI/ambertools-integration/polymer/monomers/MeH/._sqm.pdb
- SI/ambertools-integration/polymer/monomers/MeH/MeH.head
- __MACOSX/SI/ambertools-integration/polymer/monomers/MeH/._MeH.head
- SI/ambertools-integration/polymer/monomers/MeH/ANTECHAMBER_AM1BCC_PRE.AC
- __MACOSX/SI/ambertools-integration/polymer/monomers/MeH/._ANTECHAMBER_AM1BCC_PRE.AC
- SI/ambertools-integration/polymer/monomers/MeH/NEWPDB.PDB
- __MACOSX/SI/ambertools-integration/polymer/monomers/MeH/._NEWPDB.PDB
- SI/ambertools-integration/polymer/monomers/MeH/MeH.frcmod
- __MACOSX/SI/ambertools-integration/polymer/monomers/MeH/._MeH.frcmod
- SI/ambertools-integration/polymer/monomers/MeT/ANTECHAMBER_BOND_TYPE.AC
- __MACOSX/SI/ambertools-integration/polymer/monomers/MeT/._ANTECHAMBER_BOND_TYPE.AC
- SI/ambertools-integration/polymer/monomers/MeT/MeT.mol2
- __MACOSX/SI/ambertools-integration/polymer/monomers/MeT/._MeT.mol2
- SI/ambertools-integration/polymer/monomers/MeT/ATOMTYPE.INF
- __MACOSX/SI/ambertools-integration/polymer/monomers/MeT/._ATOMTYPE.INF
- SI/ambertools-integration/polymer/monomers/MeT/sqm.out
- __MACOSX/SI/ambertools-integration/polymer/monomers/MeT/._sqm.out
- SI/ambertools-integration/polymer/monomers/MeT/ANTECHAMBER_AC.AC0
- __MACOSX/SI/ambertools-integration/polymer/monomers/MeT/._ANTECHAMBER_AC.AC0
- SI/ambertools-integration/polymer/monomers/MeT/ANTECHAMBER_AM1BCC.AC
- __MACOSX/SI/ambertools-integration/polymer/monomers/MeT/._ANTECHAMBER_AM1BCC.AC
- SI/ambertools-integration/polymer/monomers/MeT/PREP.INF
- __MACOSX/SI/ambertools-integration/polymer/monomers/MeT/._PREP.INF
- SI/ambertools-integration/polymer/monomers/MeT/ANTECHAMBER_BOND_TYPE.AC0
- __MACOSX/SI/ambertools-integration/polymer/monomers/MeT/._ANTECHAMBER_BOND_TYPE.AC0
- SI/ambertools-integration/polymer/monomers/MeT/ANTECHAMBER_AC.AC
- __MACOSX/SI/ambertools-integration/polymer/monomers/MeT/._ANTECHAMBER_AC.AC
- SI/ambertools-integration/polymer/monomers/MeT/MeT.pdb
- __MACOSX/SI/ambertools-integration/polymer/monomers/MeT/._MeT.pdb
- SI/ambertools-integration/polymer/monomers/MeT/MeT.frcmod
- __MACOSX/SI/ambertools-integration/polymer/monomers/MeT/._MeT.frcmod
- SI/ambertools-integration/polymer/monomers/MeT/MeT.ac
- __MACOSX/SI/ambertools-integration/polymer/monomers/MeT/._MeT.ac
- SI/ambertools-integration/polymer/monomers/MeT/sqm.in
- __MACOSX/SI/ambertools-integration/polymer/monomers/MeT/._sqm.in
- SI/ambertools-integration/polymer/monomers/MeT/MeT.tail
- __MACOSX/SI/ambertools-integration/polymer/monomers/MeT/._MeT.tail
- SI/ambertools-integration/polymer/monomers/MeT/TMeT.prepi
- __MACOSX/SI/ambertools-integration/polymer/monomers/MeT/._TMeT.prepi
- SI/ambertools-integration/polymer/monomers/MeT/sqm.pdb
- __MACOSX/SI/ambertools-integration/polymer/monomers/MeT/._sqm.pdb
- SI/ambertools-integration/polymer/monomers/MeT/ANTECHAMBER_AM1BCC_PRE.AC
- __MACOSX/SI/ambertools-integration/polymer/monomers/MeT/._ANTECHAMBER_AM1BCC_PRE.AC
- SI/ambertools-integration/polymer/monomers/MeT/NEWPDB.PDB
- __MACOSX/SI/ambertools-integration/polymer/monomers/MeT/._NEWPDB.PDB
- SI/ambertools-integration/polymer/monomers/EO/ANTECHAMBER_BOND_TYPE.AC
- __MACOSX/SI/ambertools-integration/polymer/monomers/EO/._ANTECHAMBER_BOND_TYPE.AC
- SI/ambertools-integration/polymer/monomers/EO/ATOMTYPE.INF
- __MACOSX/SI/ambertools-integration/polymer/monomers/EO/._ATOMTYPE.INF
- SI/ambertools-integration/polymer/monomers/EO/EO.mol2
- __MACOSX/SI/ambertools-integration/polymer/monomers/EO/._EO.mol2
- SI/ambertools-integration/polymer/monomers/EO/sqm.out
- __MACOSX/SI/ambertools-integration/polymer/monomers/EO/._sqm.out
[truncated: 36 more entries]
