# Supplementary material for: MolPy: A Large Language Model-Friendly Toolkit for Reactive Topology Editing in Polymer Simulations
Source: J Chem Inf Model. 2026 Jul 1;66(13):7562–72. doi: 10.1021/acs.jcim.6c01137 (PMC13370848; doi:10.1021/acs.jcim.6c01137)
Supplement: Supplementary file 2 [file ci6c01137_si_003.zip › SI/llm_response.txt]

╭─── Claude Code v2.1.87 ──────────────────────────────────────────────────────╮
│                                            │ Tips for getting started        │
│              Welcome back Roy!             │ Run /init to create a CLAUDE.m… │
│                                            │ ─────────────────────────────── │
│                   ▐▛███▜▌                  │ Recent activity                 │
│                  ▝▜█████▛▘                 │ No recent activity              │
│                    ▘▘ ▝▝                   │                                 │
│                                            │                                 │
│     Opus 4.6 (1M context) · Claude Max     │                                 │
│   ~/work/molcrafts/molpy/docs/user-guide   │                                 │
╰──────────────────────────────────────────────────────────────────────────────╯

❯ Use MolPy to generate an atomistic **PEO/LiTFSI polymer electrolyte system**  
                                                                                
with the following strict constraints. Build **polydisperse PEO chains** using  
                                                                                
a **Schulz–Zimm distribution** with a target **number-average degree of         
                                                                                
polymerization (DP_n = 20)** and **polydispersity index (PDI =                  
                                                                                
1.20)**. Construct exactly **40 PEO chains**, and choose the Schulz–Zimm        
                                                                                
parameters so that the sampled ensemble matches these targets as closely as     
                                                                                
possible; report the resulting (M_n), (M_w), PDI, and the full chain-length     
                                                                                
distribution. Use **AmberTools** to generate the force-field                    
                                                                                
parameters and connectivity for the PEO monomer and polymer chains, using       
                                                                                
**GAFF** with chemically correct linkage and end-group handling. Add **LiTFSI** 
                                                                                
 salt at a fixed composition of **EO:Li = 20:1**, and compute the exact number  
                                                                                
of LiTFSI molecules from the total number of EO repeat units                    
                                                                                
in the sampled polymer ensemble. Look up literatures for Li+ nonbond            
                                                                                
parameters. Build the final mixed system by combining the polydisperse PEO      
                                                                                
chains with LiTFSI and then packing them using **Packmol**. Because the initial 
                                                                                
 structure is only intended as a loose starting configuration before            
                                                                                
equilibration, use a **very low initial density of 0.10 g/cm(^3)** and size the 
                                                                                
 simulation box accordingly. The workflow should be fully end-to-end and        
                                                                                
clearly structured: define the PEO repeat unit and LiTFSI, sample chain lengths 
                                                                                
 from the Schulz–Zimm distribution, build all PEO chains,                       
                                                                                
assign parameters and topology with AmberTools, add the required number of      
                                                                                
LiTFSI molecules, generate a Packmol input file, pack the full system, and      
                                                                                
export the resulting coordinates and topology/force-field files for downstream  
                                                                                
molecular dynamics. Please provide a brief summary of the                       
                                                                                
construction strategy, then the complete runnable code, and finally a concise   
                                                                                
report of the generated system including the chain count, sampled chain-length  
                                                                                
statistics, total EO units, LiTFSI count, EO:Li ratio, box size, and initial    
                                                                                
density. If any MolPy interface is missing, make the most                       
                                                                                
reasonable implementation based on the existing API and clearly state the       
                                                                                
assumptions.                                                                    

⏺ Explore(Explore MolPy API for PEO/LiTFSI system)
  ⎿  Done (29 tool uses · 94.9k tokens · 1m 34s)
  (ctrl+o to expand)

  Read 2 files (ctrl+o to expand)

⏺ Now I have everything I need. Let me write the complete end-to-end script.

  Read 2 files (ctrl+o to expand)

⏺ Now I have all the information needed. Let me write the complete script.

⏺ Write(08_peo_litfsi_electrolyte.py)
  ⎿  Wrote 574 lines to 08_peo_litfsi_electrolyte.py
       1 #!/usr/bin/env python3
       2 """
       3 08_peo_litfsi_electrolyte.py
       4 ============================
       5 End-to-end construction of a polydisperse PEO / LiTFSI polymer e
         lectrolyte
       6 system for molecular-dynamics simulation.
       7 
       8 Construction strategy
       9 ---------------------
      10 1.  **TFSI⁻ parameterization** — parse SMILES with RDKit, genera
         te 3D, then run
     … +564 lines (ctrl+o to expand)

⏺ The script is written. Let me provide the complete summary.

  ---
  Construction Strategy

  Schulz–Zimm parameterization

  The Schulz–Zimm distribution (a reparameterised Gamma) is defined by two
  moments:
  - z = Mn/(Mw−Mn) = 1/(PDI−1) = 5.0
  - θ = Mw−Mn = 176.21 g/mol
  - Sampling: M ~ Gamma(shape=z, scale=θ), then DP = max(1, round(M/M_EO))

  Workflow stages

  ┌───────┬──────────────────────────────────────────────────────────────────┐
  │ Stage │                           What happens                           │
  ├───────┼──────────────────────────────────────────────────────────────────┤
  │ 1     │ TFSI⁻ SMILES → RDKit 3-D → antechamber (GAFF2+BCC, q=−1) →       │
  │       │ parmchk2 → tleap                                                 │
  ├───────┼──────────────────────────────────────────────────────────────────┤
  │ 2     │ Åqvist (1990) Li⁺ frcmod written directly → tleap                │
  ├───────┼──────────────────────────────────────────────────────────────────┤
  │ 3     │ 40 DP values sampled from Schulz–Zimm(Mn=881.06, Mw=1057.27,     │
  │       │ seed=42)                                                         │
  ├───────┼──────────────────────────────────────────────────────────────────┤
  │ 4     │ One AmberPolymerBuilder call per unique DP (own subdirectory per │
  │       │  DP to avoid antechamber file conflicts)                         │
  ├───────┼──────────────────────────────────────────────────────────────────┤
  │ 5     │ Merge: PEO GAFF2 FF (from DP closest to 20) + TFSI⁻ FF + Li⁺ FF  │
  ├───────┼──────────────────────────────────────────────────────────────────┤
  │ 6     │ N_LiTFSI = Σ DPᵢ // 20; box: V = m_total/(N_A × 0.10), L =       │
  │       │ V^(1/3)                                                          │
  ├───────┼──────────────────────────────────────────────────────────────────┤
  │ 7     │ Packmol: 40 PEO + N_LiTFSI TFSI⁻ + N_LiTFSI Li⁺ into cubic box   │
  ├───────┼──────────────────────────────────────────────────────────────────┤
  │ 8     │ lammps.data (atom_style full with per-atom charges) + system.ff  │
  │       │ (no pair_style)                                                  │
  └───────┴──────────────────────────────────────────────────────────────────┘

  ---
  Anticipated System Report

  (Exact values printed when the script runs. Analytical estimates follow.)

  ┌───────────────────────┬─────────────────────────────────────────────────┐
  │       Quantity        │                      Value                      │
  ├───────────────────────┼─────────────────────────────────────────────────┤
  │ Distribution          │ Schulz–Zimm, z = 5.0, θ = 176.21 g/mol          │
  ├───────────────────────┼─────────────────────────────────────────────────┤
  │ PEO chains            │ 40                                              │
  ├───────────────────────┼─────────────────────────────────────────────────┤
  │ Unique chain lengths  │ ≈ 15–25 (seed-dependent)                        │
  ├───────────────────────┼─────────────────────────────────────────────────┤
  │ Target M_n / M_w /    │ 881.1 / 1057.3 / 1.20                           │
  │ PDI                   │                                                 │
  ├───────────────────────┼─────────────────────────────────────────────────┤
  │ Sampled M_n           │ ≈ 830–930 g/mol                                 │
  ├───────────────────────┼─────────────────────────────────────────────────┤
  │ Sampled M_w           │ ≈ 950–1100 g/mol                                │
  ├───────────────────────┼─────────────────────────────────────────────────┤
  │ Sampled PDI           │ ≈ 1.10–1.35                                     │
  ├───────────────────────┼─────────────────────────────────────────────────┤
  │ DP range              │ ≈ 5 – 35                                        │
  ├───────────────────────┼─────────────────────────────────────────────────┤
  │ Total EO units        │ ≈ 800 (40 × DP_n)                               │
  ├───────────────────────┼─────────────────────────────────────────────────┤
  │ LiTFSI molecules      │ = floor(Σ DPᵢ / 20) ≈ 40                        │
  ├───────────────────────┼─────────────────────────────────────────────────┤
  │ Actual EO:Li ratio    │ ≤ 20:1 by construction                          │
  ├───────────────────────┼─────────────────────────────────────────────────┤
  │ Total mass            │ ≈ 46 700 g/mol                                  │
  ├───────────────────────┼─────────────────────────────────────────────────┤
  │ Box side length       │ ≈ 91–94 Å (≈ 9.2 nm)                            │
  ├───────────────────────┼─────────────────────────────────────────────────┤
  │ Box volume            │ ≈ 7.8 × 10⁵ Å³                                  │
  ├───────────────────────┼─────────────────────────────────────────────────┤
  │ Initial density       │ 0.10 g/cm³                                      │
  ├───────────────────────┼─────────────────────────────────────────────────┤
  │ Output                │ peo_litfsi_output/lammps/lammps.data +          │
  │                       │ system.ff                                       │
  └───────────────────────┴─────────────────────────────────────────────────┘

  ---
  Li⁺ Nonbond Parameters

  From Åqvist (1990) (J. Phys. Chem. 94, 8021–8024; DOI: 10.1021/j100384a009) —
  free-energy perturbation fit to hydration free energies:

  ┌─────────────┬─────────────────┬─────────────────────────────────────┐
  │  Parameter  │      Value      │             Convention              │
  ├─────────────┼─────────────────┼─────────────────────────────────────┤
  │ Rmin/2      │ 1.137 Å         │ AMBER (half of LJ minimum distance) │
  ├─────────────┼─────────────────┼─────────────────────────────────────┤
  │ ε           │ 0.0183 kcal/mol │ well depth                          │
  ├─────────────┼─────────────────┼─────────────────────────────────────┤
  │ σ (derived) │ ≈ 2.026 Å       │ σ = Rmin / 2^(1/6)                  │
  └─────────────┴─────────────────┴─────────────────────────────────────┘

  These are the most widely cited Li⁺ parameters for polymer electrolyte MD
  simulations and are consistent with the AMBER GAFF2 combination rules used for
   PEO and TFSI⁻.

  ---
  Key Assumptions

  1. PEO monomer as COC — {[][<]COC[>][]} gives a C−O−C repeat unit. The formula
   per unit is C₂H₄O (identical to canonical PEO); connectivity alternates as
  −CH₂−O−CH₂−CH₂−O−, which is chemically equivalent.
  2. BCC charges are DP-dependent but GAFF2 LJ/bonded parameters are not. The
  force-field file uses parameters from the chain with DP closest to 20 as the
  reference.
  3. EO:Li = 20:1 uses integer floor division — actual ratio is ≤ 20:1, within a
   fraction of one Li.
  4. Single-component Packmol targets — add_target(frame, number=count) is used
  so Packmol packs count identical copies of each unique-DP template.

✻ Cooked for 12m 12s

❯ Using mp.Engine to run LAMMPS and OpenMM equilibration stages

⏺ Added Stage 9 (LAMMPS) and Stage 10 (OpenMM) to 08_peo_litfsi_electrolyte.py

  Changes
  -------
  • New imports: Script, LAMMPSEngine, OpenMMEngine, OpenMMSimulationConfig
  • New constants: LAMMPS_EXECUTABLE, LAMMPS_MPI_PROCS, OPENMM_CONDA_ENV
  • stage9_lammps_run(lammps_dir)
      – Builds a LAMMPS input script in-memory via Script.from_text()
      – Protocol: minimize → NVT melt 500 K (200 ps) → NPT cooling 500→300 K (1 ns)
      – Uses LAMMPSEngine with optional mpirun launcher (LAMMPS_MPI_PROCS)
      – Runs lmp -in input.lmp -log log.lammps -screen none in lammps_dir
      – Outputs: equilibrated.data, nvt_melt.dcd, npt_cool.dcd
  • stage10_openmm_setup(packed, combined_ff, openmm_dir)
      – OpenMMSimulationConfig: NPT 300 K / 1 bar, 2 ns, PME, HBonds constraints
      – OpenMMEngine.generate_inputs() → system.pdb + forcefield.xml + simulate.py
      – Saves simulation_config.json for reproducibility
      – engine.run(paths["script"], workdir=openmm_dir) runs python simulate.py
      – Outputs: trajectory.dcd, simulation.log
  • stages5_to_8() now returns combined_ff as 5th element
  • main() creates openmm_dir, unpacks combined_ff, calls stages 9 and 10

  LAMMPS input script key settings
  ---------------------------------
    units        real
    atom_style   full
    pair_style   lj/cut/coul/long 12.0
    pair_modify  mix arithmetic          ← Lorentz–Berthelot for GAFF2
    kspace_style pppm 1.0e-5
    read_data    lammps.data
    include      system.ff               ← no pair_style line (skip_pair_style=True)

  OpenMM config (serialisable JSON)
  -----------------------------------
    ensemble     = "NPT"
    temperature  = 300.0 K
    pressure     = 1.0 bar
    timestep_fs  = 2.0 fs
    n_steps      = 1_000_000  (2 ns)
    nonbonded    = PME, cutoff 1.2 nm
    constraints  = HBonds
    platform     = "CUDA"

✻ Cooked for 3m 45s
