# Supplementary material for: MolPy: A Large Language Model-Friendly Toolkit for Reactive Topology Editing in Polymer Simulations
Source: J Chem Inf Model. 2026 Jul 1;66(13):7562–72. doi: 10.1021/acs.jcim.6c01137 (PMC13370848; doi:10.1021/acs.jcim.6c01137)
Supplement: Supplementary file 2 [file ci6c01137_si_003.zip › SI/case3/traj.lammpstrj]

ITEM: TIMESTEP
10000
ITEM: NUMBER OF ATOMS
990
ITEM: BOX BOUNDS pp pp pp
-1.8393492183093976e-01 2.1257310921830818e+01
-1.8393492183093976e-01 2.1257310921830818e+01
-1.8393492183093976e-01 2.1257310921830818e+01
ITEM: ATOMS id mol type x y z vx vy vz
1 1 3 17.8379 18.4623 6.84971 0.00267666 0.0039961 -0.00570952
2 1 5 16.5284 18.741 7.25468 0.00377035 0.00625222 -0.00303935
3 1 7 16.1182 20.0787 6.68139 0.00928677 -0.00553242 -0.00865668
4 1 6 14.9207 20.4203 7.25553 -0.0109216 -0.00303604 -0.000778015
5 1 7 14.2835 0.172809 6.63026 0.00305548 0.00263207 -0.00212476
6 1 7 13.731 21.144 5.3116 0.00221053 0.00460385 -0.00568387
7 1 6 13.1905 19.7857 5.14429 -0.00127202 -0.00502924 -0.00275661
8 1 7 12.837 19.4073 3.84157 0.00636936 0.00215825 0.000892289
9 1 5 12.9072 17.9052 3.86753 0.000316503 -0.00540688 0.0098524
10 1 3 12.4112 17.4534 2.65133 -0.00216851 0.00271038 1.30047e-05
11 1 4 18.3914 19.2575 6.88422 -0.0130152 0.0297922 -0.0181417
12 1 2 15.9465 17.8764 6.91393 -0.00581711 0.0153526 0.00475673
13 1 2 16.4488 18.6284 8.35168 0.0118155 0.00686189 0.00568508
14 1 8 16.0827 19.8592 5.61498 0.0257286 -0.0167025 0.00267263
15 1 8 16.8197 20.9407 6.85203 -0.00855724 0.0316223 0.00766447
16 1 8 13.4836 0.340558 7.31569 0.0171976 -0.00723934 0.00991597
17 1 8 14.8934 1.07862 6.62683 -0.000719897 -0.0113203 -0.0043676
18 1 8 12.8943 0.342272 4.97609 -0.0159061 -0.0119194 -0.00946679
19 1 8 14.4702 -0.156393 4.53031 0.00937036 -0.0179204 -0.0120068
20 1 8 11.8798 19.6891 3.47478 -0.00768741 0.00269547 0.0196495
21 1 8 13.584 19.7653 3.1819 0.00493028 -0.0174063 0.00832495
22 1 2 12.2789 17.5763 4.63276 -0.011421 -0.00964886 0.00833278
23 1 2 13.9918 17.718 3.97393 -0.00814847 0.0294225 -0.00782144
24 1 4 13.0365 17.8027 1.95741 -0.0143298 0.0158104 0.00707152
25 2 3 16.4396 16.7681 18.7282 -0.00254332 5.86677e-05 0.00271462
26 2 5 15.5553 15.8411 19.1829 -0.00607708 0.00359501 0.00465432
27 2 7 15.5379 14.6484 18.2145 -0.00228777 -0.00518911 -0.000869323
28 2 6 14.9527 13.5222 18.8554 0.000203169 0.00278783 -0.00493151
29 2 7 13.5717 13.5362 19.0764 -0.00410664 -0.00876849 -0.00256476
30 2 7 12.9916 12.174 18.8419 -0.00195715 -0.00444654 0.00267725
31 2 6 11.6308 12.3495 18.73 0.000430064 0.00188402 -0.0116382
32 2 7 10.6937 11.2239 18.6969 0.00171364 -0.00438219 0.00394505
33 2 5 9.50088 11.6483 17.8655 -0.00101319 -0.00075687 -0.00792796
34 2 3 8.51773 10.6551 17.8415 -0.00117058 -0.000691833 -0.000243297
35 2 4 17.3963 16.4244 18.7642 -0.00562312 0.0215906 0.0197504
36 2 2 15.8319 15.4671 20.1413 -0.0238159 -0.00066599 -0.0128496
37 2 2 14.5542 16.2558 19.4481 -0.0327922 -0.00544172 -0.000162607
38 2 8 16.5372 14.5266 17.8512 -0.0140459 -0.0251911 0.000455542
39 2 8 14.9905 14.7292 17.3329 -0.00295232 0.00440128 0.00276797
40 2 8 13.1942 13.8909 19.997 0.0135506 0.0233542 -0.000598514
41 2 8 13.0321 14.1805 18.4097 -0.0224473 -0.0133063 -0.00218741
42 2 8 13.2789 11.7045 17.9033 0.0107196 0.0106565 0.0283889
43 2 8 13.2684 11.5493 19.7082 -0.0256378 -0.0169969 -0.0203129
44 2 8 11.0906 10.3341 18.2494 0.0155447 -0.00204857 0.0246699
45 2 8 10.3913 10.9725 19.6979 -0.0118779 0.0109888 -0.0048166
46 2 2 9.77401 11.8238 16.8514 0.00571797 0.00555608 0.0232465
47 2 2 9.15112 12.6129 18.2625 -0.0188809 -0.00484067 -0.00237493
48 2 4 8.74783 10.0093 17.1598 -0.0091994 0.0036664 -0.00187002
49 3 3 16.0942 2.72756 8.87503 -0.00435117 0.00187288 0.0013629
50 3 5 15.7107 3.98218 9.38731 0.00171729 -0.0020618 0.00640055
51 3 7 16.8608 4.93381 9.69943 0.00180061 0.0120904 0.000665683
52 3 6 17.7705 4.18883 10.4211 0.00348516 -0.000197876 -0.00451898
53 3 7 18.9276 4.88356 10.8292 0.000624252 -0.00128357 -0.0017549
54 3 7 19.7855 3.92778 11.7628 -0.00362934 0.00466033 0.00289035
55 3 6 20.0924 2.72095 11.1108 -0.00111908 -0.00044033 -0.000162367
56 3 7 20.5415 1.74619 12.0142 0.0106905 -0.00540068 -0.00429284
57 3 5 0.691394 1.66606 12.0932 -0.00219449 -0.00110138 1.46834e-05
58 3 3 1.15644 2.80408 12.7616 -0.000430159 0.00295459 0.00263756
59 3 4 16.4217 2.15286 9.55788 0.00874197 -0.0297164 -0.00760492
60 3 2 15.0284 4.39585 8.59553 -0.00658054 -0.0274221 0.00109421
61 3 2 14.9829 3.94468 10.2082 -0.00266107 0.0245869 -0.0237308
62 3 8 16.3989 5.78563 10.3303 0.00480415 0.00572611 -0.0135283
63 3 8 17.2807 5.38757 8.81658 0.0215869 0.00150964 -0.0225588
64 3 8 19.4446 5.16032 9.91736 0.0142087 0.00341138 0.0104072
65 3 8 18.6525 5.84572 11.3417 0.00247001 -0.0133194 0.027286
66 3 8 20.6918 4.41724 12.0383 -0.00176214 0.0197844 -0.0151209
67 3 8 19.2192 3.71557 12.6807 0.00798109 -0.0114754 0.0416734
68 3 8 20.065 1.68003 12.9954 -0.0102523 -0.0128975 -0.00242642
69 3 8 20.2377 0.759459 11.5509 0.0197839 0.0146301 -0.0243811
70 3 2 1.13403 1.52411 11.1215 0.00912177 -0.0319588 -0.00861357
71 3 2 1.05026 1.00119 12.8346 -0.00544254 -0.00506573 -0.00274353
72 3 4 1.14632 3.53919 12.1882 -0.0122386 -0.0145989 -0.0233428
73 4 3 11.5843 4.6585 10.9344 0.000591257 0.000173021 0.00291663
74 4 5 10.4955 5.33411 11.4474 0.000779035 0.008713 0.00186814
75 4 7 9.48851 5.38721 10.2555 -0.0075413 -0.00356113 -0.00167625
76 4 6 9.17573 4.06465 9.8045 -0.000512061 0.00627907 -0.00428795
77 4 7 7.89754 3.54802 10.1815 -0.00796284 -0.00173723 -0.00615549
78 4 7 6.80103 4.02249 9.17997 -0.00278914 0.012335 -0.00336443
79 4 6 6.99508 3.57906 7.89143 -0.00370534 -0.000273638 0.00675895
80 4 7 6.15708 4.24172 6.94878 -0.00491019 -0.00015105 0.00428376
81 4 5 6.45833 3.85675 5.47874 -0.00248158 0.00412765 -0.00106422
82 4 3 5.57205 2.82937 4.96151 0.00686151 -0.00319729 -0.00430056
83 4 4 11.3087 3.81185 10.6907 -0.00213726 0.00522696 -0.0103886
84 4 2 10.0567 4.62823 12.1688 -0.0155728 -0.00962623 0.0153563
85 4 2 10.634 6.23296 12.0292 0.00104355 -0.0186912 -0.00762396
86 4 8 9.91106 5.89921 9.38422 -0.0226174 0.0311303 -0.00507083
87 4 8 8.67942 6.01861 10.4713 0.0130169 0.02223 -0.0130228
88 4 8 7.91573 2.45667 10.3282 0.00225713 0.0218963 0.00792799
89 4 8 7.68863 3.88775 11.2294 -0.0198292 0.0373695 -0.0103114
90 4 8 5.83159 3.81864 9.68569 -0.0131541 0.0140551 -0.00219706
91 4 8 6.78983 5.08307 9.0974 -0.00858344 0.0105319 0.0143148
92 4 8 5.23094 3.83478 7.30287 0.0154541 -0.00187331 0.00719435
93 4 8 6.14679 5.34227 6.9804 0.00752965 -0.00628575 0.00903494
94 4 2 7.51599 3.48928 5.38896 0.00595223 -0.00238606 0.00770272
95 4 2 6.3826 4.66517 4.81427 0.0212973 0.0137789 -0.00774989
96 4 4 5.97809 2.47418 4.16579 -0.0161714 -0.0245403 -0.00340951
97 5 3 19.8128 3.14503 0.116612 -0.00224155 -0.00138029 0.00323022
98 5 5 19.6087 4.51972 0.203498 0.00345482 0.000909653 0.00121258
99 5 7 18.6087 4.95933 1.30491 0.00730844 -0.00496175 0.000206467
100 5 6 18.5332 6.37296 1.23487 0.000242537 -0.00124065 0.00398758
101 5 7 17.6428 6.95357 2.19873 -0.00443185 -0.00168861 -0.00120084
102 5 7 17.3628 8.3344 1.67523 -4.57369e-05 -0.007141 0.00262018
103 5 6 17.0055 8.43498 0.279705 0.004022 0.00464641 0.00160354
104 5 7 17.2932 9.73517 21.0134 0.00163689 -0.00172485 -0.00238179
105 5 5 18.5139 9.46501 20.0481 -0.00386808 0.00356212 -0.00181471
106 5 3 18.503 8.1492 19.5453 0.00434398 -0.00328294 -0.000910695
107 5 4 19.0609 2.67366 -0.146734 0.025839 0.017816 0.0218494
108 5 2 20.5108 4.98242 0.569881 0.00335883 -0.000722495 0.00776048
109 5 2 19.4428 4.99401 20.6966 -0.0100226 -0.00976864 -0.00129152
110 5 8 18.9282 4.57206 2.31711 0.0209299 0.0126495 -0.00786937
111 5 8 17.6322 4.49501 1.07162 -0.0188159 -0.021708 0.0116121
112 5 8 16.6696 6.44462 2.36143 -0.00861347 -0.00410652 -0.016763
113 5 8 18.0938 6.95977 3.19572 0.0180809 -0.00425822 0.0261852
114 5 8 16.5832 8.89914 2.2555 0.0106167 0.0140401 -0.0106097
115 5 8 18.2811 8.87703 1.75066 0.00474368 -0.0166793 0.00925248
116 5 8 16.3928 10.0013 20.3374 -0.00719148 -0.0054437 0.000865936
117 5 8 17.456 10.5246 0.407374 0.0017921 0.00678658 0.0152519
118 5 2 19.3789 9.66679 20.6046 0.00027827 0.0192569 0.0020343
119 5 2 18.505 10.2051 19.2876 0.00125094 0.010926 0.0127683
120 5 4 18.3274 7.58787 20.2773 -0.00382857 -0.0164221 -0.00340996
121 6 3 19.5772 19.8295 2.8527 0.00245809 -0.00493184 -0.0040067
122 6 5 18.7808 18.7427 3.19967 0.00448697 0.0035094 -0.00310828
123 6 7 19.3598 17.4037 2.6361 -0.00370849 -0.00238502 -0.00175764
124 6 6 18.8211 16.1526 3.14841 -0.00217245 -0.00387383 -0.000564728
125 6 7 19.0799 15.8301 4.50413 0.000578699 0.00425462 -0.00169726
126 6 7 17.7559 15.335 5.18289 0.00387512 -0.00610273 0.00303012
127 6 6 17.9562 14.4468 6.33374 0.0046565 -0.00129148 0.00189769
128 6 7 18.0031 15.1346 7.5938 0.00328823 -0.00257114 0.000466491
129 6 5 18.1711 13.9904 8.55598 -0.00335557 -0.00253996 -0.00119701
130 6 3 17.185 13.0336 8.19968 -0.00641497 0.00639548 0.00962675
131 6 4 20.2003 19.9764 3.51147 -0.0076346 0.00287299 0.0268724
132 6 2 18.5848 18.7317 4.33995 -0.0123163 0.0313664 -0.0136179
133 6 2 17.7834 18.9069 2.72646 0.00322143 -0.000198672 0.00148229
134 6 8 20.4522 17.3407 2.73657 0.00797453 -0.0302625 -0.0151774
135 6 8 19.1877 17.5188 1.54576 0.0132195 0.00308351 0.00229483
136 6 8 19.8151 15.0172 4.50267 -0.0101601 0.0308015 -0.00829845
137 6 8 19.5136 16.7146 4.98769 -0.0154834 -0.0154888 0.0381524
138 6 8 17.2115 16.1168 5.55919 0.00269879 -0.0259004 0.0146057
139 6 8 17.1957 14.6847 4.60116 -0.00263836 -0.0320137 0.0298087
140 6 8 18.7734 15.8713 7.45209 -0.0241179 0.0168272 -0.00900311
141 6 8 17.0894 15.7917 7.86799 -0.000992651 -0.0303509 0.0132235
142 6 2 18.09 14.506 9.53177 -0.00500853 0.00250859 -0.000772331
143 6 2 19.2081 13.498 8.59894 0.0270518 -0.00332673 -0.0116429
144 6 4 17.1643 13.0496 7.25415 -0.0176075 -0.000719536 -0.00405033
145 7 3 1.89097 17.6209 9.75252 0.00250575 0.0053317 0.00312037
146 7 5 1.03041 16.4871 9.66774 -0.00223893 -0.0015222 -0.00353301
147 7 7 0.756499 16.1675 8.11899 0.00835012 -0.00424277 -0.00797531
148 7 6 0.0608565 14.9212 7.91697 0.00207207 0.00298647 0.00425994
149 7 7 0.524948 14.3088 6.73882 -0.00116736 -0.00633403 0.00019674
150 7 7 0.179785 12.8554 6.75452 -0.00290082 -0.00167084 -0.003327
151 7 6 1.01608 12.183 5.81593 -0.000556431 -0.000801216 -0.000659379
152 7 7 1.00041 10.7437 5.88289 0.000940739 -0.000431968 0.00226389
153 7 5 21.1429 10.2544 5.27212 0.00307501 0.007161 -0.00286404
154 7 3 21.1025 10.4375 3.88785 -0.00441727 0.00228986 0.00447253
155 7 4 2.68306 17.4981 9.24182 -0.00777354 0.000259138 -0.0053132
156 7 2 1.49485 15.5665 10.059 -0.0274548 0.00465536 -0.000526863
157 7 2 0.102068 16.7559 10.1487 0.0194529 -0.0121062 -0.0198755
158 7 8 1.821 16.0987 7.72296 0.00538423 -0.0034143 -0.0181592
159 7 8 0.268247 17.0023 7.65583 0.0136177 0.000673423 0.0149614
160 7 8 0.180228 14.8827 5.84995 -0.000599112 -0.0212129 0.0141186
161 7 8 1.61517 14.293 6.69229 0.0136081 0.0456148 -0.00799733
162 7 8 0.450193 12.3542 7.68129 0.0127837 0.016667 -0.00637006
163 7 8 20.4913 12.7013 6.56315 0.000143559 -0.0124635 -0.00480508
164 7 8 1.82983 10.434 5.25376 -0.00688929 0.00115346 0.0180343
165 7 8 0.964645 10.4674 6.91215 -0.0112681 -0.024689 0.00661541
166 7 2 20.3171 10.8663 5.57265 0.00702685 0.0092946 -0.00697207
167 7 2 20.8778 9.25696 5.55673 0.00215886 0.00172999 -0.00544966
168 7 4 20.8226 11.3337 3.77783 -0.00902033 0.00266453 0.0223767
169 8 3 9.31035 16.1169 18.4392 -0.00480085 -0.000808237 0.00341305
170 8 5 10.1311 15.999 19.5762 -0.00695074 0.002521 0.0027672
171 8 7 11.2753 16.9787 19.3236 0.000923892 -0.00283787 0.00300434
172 8 6 11.8858 16.835 18.0338 4.32172e-05 -0.00371428 -0.000255147
173 8 7 12.6256 18.0079 17.6532 -0.00253701 -1.1306e-05 0.00524086
174 8 7 13.076 18.0125 16.1715 0.00606387 0.000210906 -0.00543874
175 8 6 12.0715 18.2966 15.2294 -0.0025449 8.51548e-06 -0.00325534
176 8 7 12.5647 18.2265 13.8757 0.00515745 0.0023339 -0.00118685
177 8 5 13.3149 19.5144 13.6291 -0.00239652 -0.00264089 -0.00503253
178 8 3 12.7478 20.6358 14.353 0.0029381 0.00424533 -0.00307473
179 8 4 9.8511 15.899 17.6721 0.0198604 0.0179741 0.0126988
180 8 2 9.48198 16.2461 20.4259 0.0325129 -0.00285232 -0.0195193
181 8 2 10.5146 14.9615 19.6614 -0.020688 0.00843304 0.00865647
182 8 8 12.1026 16.8279 20.0306 0.00506014 -0.00204392 -0.00602624
183 8 8 10.7863 17.9582 19.4095 -0.0157134 0.00328674 -0.0165563
184 8 8 12.2244 18.9672 17.8044 -0.0352666 -0.00751576 0.00365933
185 8 8 13.4845 18.0444 18.2744 0.0195242 0.0258213 -0.0121212
186 8 8 13.8113 18.7714 16.0121 0.0203283 0.0202736 -0.0170752
187 8 8 13.4871 17.0297 15.9303 0.0153253 -0.00246623 0.00695456
188 8 8 13.2321 17.3372 13.7354 0.00231395 -0.0218468 0.0171988
189 8 8 11.6853 18.2628 13.2775 -0.00922089 0.0180159 -0.00759927
190 8 2 13.0479 19.732 12.5731 0.0198614 0.0117208 -0.00419414
191 8 2 14.3922 19.4823 13.7726 0.00948142 -0.000372044 -0.00197113
192 8 4 11.9917 20.3403 14.8792 -0.0120787 -0.0069507 -0.00966531
193 9 3 2.88991 10.0611 19.9126 0.00129445 0.00177569 -0.000142569
194 9 5 4.18924 9.63064 19.5687 0.000732594 -0.00357556 -0.00778274
195 9 7 4.87913 10.7785 18.8161 0.00528015 -0.00791167 -0.00161677
196 9 6 4.95282 11.9138 19.7411 0.00299806 -0.000267833 -0.00269463
197 9 7 5.76167 12.9858 19.2065 0.00126746 0.00838932 -0.00372636
198 9 7 5.23418 13.705 18.0331 -0.000974287 -0.0068893 0.00298303
199 9 6 4.07048 14.5518 18.3387 -0.00231043 -0.00207586 -0.00616651
200 9 7 2.84842 13.8401 18.0394 0.00401787 0.00549394 -0.00521752
201 9 5 1.63452 14.7346 18.4736 -0.0019436 0.00911716 -0.00367667
202 9 3 1.8057 14.9107 19.8526 -0.00218254 0.00546396 0.000811623
203 9 4 2.91443 10.7182 20.6196 0.000737831 -0.00288059 0.0178164
204 9 2 4.74327 9.48417 20.4349 -0.00156355 -0.0135305 -0.0110249
205 9 2 4.29816 8.78545 18.8982 0.000267878 -0.0156354 -0.00900077
206 9 8 4.46818 11.1067 17.8251 -0.0202487 -0.0178105 -0.00839889
207 9 8 5.94188 10.5101 18.6754 0.0164989 -0.00366817 0.00207333
208 9 8 5.98225 13.6726 20.0904 -0.00558337 0.025101 -0.0035504
209 9 8 6.73 12.6048 18.9586 0.00943987 0.0125234 -0.0107472
210 9 8 5.95945 14.4862 17.7104 -0.014799 0.00836488 0.0274365
211 9 8 5.26143 13.1313 17.098 -0.00594115 -0.00274872 -0.00171214
212 9 8 2.80574 13.6362 16.9742 0.0020627 -0.015105 -0.00111493
213 9 8 2.8647 12.8513 18.5236 0.0132392 -0.0272252 0.0164879
214 9 2 0.634936 14.4155 18.2111 0.00951371 -0.015706 -0.00472987
215 9 2 1.79909 15.7219 18.1181 0.0118181 -0.00382658 0.0106182
216 9 4 2.72673 15.1165 19.8139 0.0177538 0.0202716 0.0240314
217 10 3 20.0366 12.8896 20.1901 0.00321127 0.00254712 -0.00338052
218 10 5 20.2196 14.0912 20.7667 0.00645226 -0.000739151 0.00642969
219 10 7 18.9011 14.8067 20.9231 -0.0063095 0.00466466 -0.00409144
220 10 6 18.7011 15.6688 19.8897 -0.000373368 0.0051014 0.00219589
221 10 7 19.3327 16.9207 19.8676 0.00342033 0.0018544 -0.000589262
222 10 7 20.0171 17.2465 18.5696 -0.0036409 -0.00512241 -0.000168769
223 10 6 18.9925 17.0414 17.5688 0.00222082 -0.00103173 0.00221384
224 10 7 19.1877 17.8444 16.4183 -0.00230475 0.00422627 0.000287855
225 10 5 17.9732 17.6602 15.5808 0.00287948 0.00919629 -0.00789922
226 10 3 16.913 18.3357 16.1896 0.00393452 0.00308292 0.00688437
227 10 4 20.8236 12.5943 19.8229 -0.00432649 -0.00769439 -0.0377763
228 10 2 20.6343 13.93 0.26667 0.00325086 -0.0287649 -0.0112435
229 10 2 20.8401 14.7919 20.2707 -0.00304609 0.00195851 -0.0138343
230 10 8 18.9088 15.4112 0.372134 0.00828139 -0.0114579 0.0276233
231 10 8 18.1585 14.0462 20.9247 0.0133554 -0.00694784 0.0020926
232 10 8 18.5367 17.6099 20.1433 -0.00895541 -0.034785 -0.0164366
233 10 8 20.0595 16.9449 20.7241 0.021469 0.0168706 -0.0274343
234 10 8 20.3293 18.3021 18.5129 0.000164304 0.0234151 0.0160467
235 10 8 20.9112 16.6314 18.3999 -0.00842295 -0.0314938 -0.00326318
236 10 8 19.2819 18.8746 16.6339 0.0291702 0.000483371 0.0210348
237 10 8 20.0528 17.5935 15.8062 0.0059512 0.00139299 0.00408848
238 10 2 17.7727 16.613 15.46 0.00778221 0.00693443 -0.00130657
239 10 2 18.116 18.0841 14.5953 0.00145569 0.013218 -0.0110374
240 10 4 16.9277 18.0302 17.0539 -0.0211123 0.00189355 -0.0115536
241 11 3 13.5741 -0.163669 17.1384 0.001621 0.00634566 0.00284791
242 11 5 14.5202 0.445392 18.0417 0.00752142 -0.000985155 -0.00728725
243 11 7 15.8436 21.0587 17.8143 -0.00558606 0.00214036 0.00457948
244 11 6 16.7308 -0.101834 18.9453 -0.00415075 0.00337955 -0.00138702
245 11 7 17.8182 20.3668 19.09 0.00323109 0.00483621 0.00389195
246 11 7 18.8225 20.9417 20.1077 0.00350114 0.00626462 0.00252608
247 11 6 20.0587 20.2745 20.1583 -0.000208248 0.00210429 0.00265191
248 11 7 20.994 20.8237 21.146 -0.0057944 -0.00771796 8.11604e-05
249 11 5 0.443028 19.7222 0.299192 -0.00181029 0.00487866 0.00195372
250 11 3 0.934655 19.0533 20.6292 -0.00467411 0.00377066 0.00493564
251 11 4 13.7618 0.0865254 16.2378 0.0439203 -0.019289 -0.00267313
252 11 2 14.4249 1.54757 17.8337 -0.0200816 0.000802268 0.0180618
253 11 2 14.193 0.253547 19.0509 -0.0125095 -0.0267337 0.0158453
254 11 8 16.4265 21.2055 16.9203 -0.0178778 0.00739845 0.00363417
255 11 8 15.5785 20.0188 17.73 0.000290696 -0.020289 0.00291877
256 11 8 17.3523 19.4237 19.3573 -0.00705808 0.00355267 -0.0151271
257 11 8 18.1377 20.163 18.0337 -0.019498 0.00744535 0.0311206
258 11 8 19.0252 0.52624 19.7829 -0.0157732 -0.00264058 -0.0356036
259 11 8 18.4514 21.0445 21.0972 0.0011663 -0.00570033 -0.0106389
260 11 8 0.195861 0.162096 20.7243 -0.0195162 0.00584811 -0.0022087
261 11 8 20.4624 21.257 0.495569 0.0134997 -0.000649343 0.0162516
262 11 2 -0.0806453 19.0662 1.00823 0.000296129 0.0124263 0.01007
263 11 2 1.12251 20.25 0.916917 -0.013693 0.01551 -0.00616716
264 11 4 0.508834 19.3075 19.8339 0.00128342 0.000724371 -0.00440995
265 12 3 10.1554 20.7293 13.5882 0.00258435 -0.00156336 -0.0035554
266 12 5 10.1445 0.555477 14.2039 0.00159015 0.00318677 -0.0040715
267 12 7 9.15995 1.29407 13.3679 -0.00355017 0.00360655 -0.00176246
268 12 6 8.94211 2.61609 13.8478 0.0018938 0.00224737 0.0016259
269 12 7 8.56586 2.90961 15.2089 -0.00197325 -0.00719591 0.00232621
270 12 7 8.84678 4.41613 15.352 0.00112402 -0.00456435 0.000923651
271 12 6 8.06805 5.22224 14.4641 0.000885138 -0.00312036 0.00548511
272 12 7 8.27366 6.62726 14.5951 0.00825569 -0.00170786 -0.000994975
273 12 5 7.60253 7.25859 15.8308 0.00308032 -0.000564014 -0.00536624
274 12 3 8.077 8.51135 15.984 0.00345821 0.00400706 0.00788435
275 12 4 10.3194 20.8628 12.6319 0.0112213 -0.00702648 -0.0142469
276 12 2 9.76028 0.423193 15.2364 -0.0252641 0.014235 -0.0274024
277 12 2 11.1421 1.05856 14.3256 -0.0156213 -0.0239829 -0.00905297
278 12 8 8.22253 0.81319 13.4214 -0.0159123 -0.0236664 0.0114775
279 12 8 9.31841 1.38773 12.2929 -0.0136471 0.000989824 0.000202822
280 12 8 7.47234 2.73657 15.2576 -0.0169394 0.0187588 -0.0237769
281 12 8 9.14934 2.41816 16.0336 0.0131062 0.0115358 -0.00499887
282 12 8 8.7606 4.69545 16.4056 0.0256286 0.0176846 -0.00616591
283 12 8 9.91989 4.51678 15.1397 0.0191443 0.0081716 0.001349
284 12 8 9.36313 6.63579 14.7252 0.0154663 0.00782616 0.000373147
285 12 8 8.03612 7.24697 13.7241 -0.00659191 0.00410431 0.0290307
286 12 2 7.78342 6.7496 16.7816 -0.00289853 -0.0197815 -0.0227525
287 12 2 6.54198 7.3132 15.645 -0.0192992 0.0207948 0.00757544
288 12 4 7.31455 9.05377 15.9243 0.00483655 -0.0159814 0.0029222
289 13 3 7.00621 18.3859 11.4566 0.00188038 0.00126481 -0.00417661
290 13 5 6.93697 19.2597 10.3439 0.00481392 -0.00446993 0.00523648
291 13 7 7.72465 20.4788 10.7646 -9.29782e-05 -0.00714833 0.00762364
292 13 6 8.97952 20.1056 11.3732 0.00444461 0.00292011 -0.00606628
293 13 7 10.0396 19.6218 10.5123 -0.000844387 0.00185514 0.000477381
294 13 7 10.8936 20.7758 10.1111 0.00499261 -0.00257192 -0.000566447
295 13 6 11.5638 -0.0107621 11.1686 0.00103582 0.00416639 0.00318455
296 13 7 12.4199 1.0146 10.7004 0.00639781 0.00777716 0.00500463
297 13 5 12.7916 1.86216 11.8815 0.00885438 0.00304693 -0.00240194
298 13 3 13.6434 1.16011 12.7871 -0.000615056 0.00142444 0.00131245
299 13 4 7.93844 18.3646 11.6431 0.00843249 -0.0158273 -0.0255857
300 13 2 7.40791 18.7747 9.49789 0.00184846 -0.0280035 0.0201144
301 13 2 5.92265 19.4777 10.0694 -0.00981749 -0.0183294 0.000208319
302 13 8 7.11799 21.0318 11.5163 -0.00857347 -0.0112638 0.000323059
303 13 8 7.83859 21.2266 9.93115 0.00929382 -0.00554221 0.00416146
304 13 8 10.6414 18.9069 11.0716 -0.0136046 0.0157361 0.0160636
305 13 8 9.61874 19.0377 9.7721 -0.00834009 -0.0339276 0.00731515
306 13 8 11.6816 20.4668 9.42715 0.000628653 -0.0112027 -0.00391945
307 13 8 10.3587 0.0716354 9.58021 0.02255 -0.000236233 -0.0196573
308 13 8 13.2598 0.500022 10.1891 0.00293565 -0.0144346 -0.000119344
309 13 8 11.7714 1.55578 10.001 -0.0178297 0.0178895 -0.00468818
310 13 2 11.8466 2.1705 12.4593 0.00161185 0.00467924 -0.0179557
311 13 2 13.3184 2.74469 11.6228 0.0211821 -0.0144814 -0.00442899
312 13 4 13.0948 0.443742 13.217 -0.00167884 -0.00313267 0.0152469
313 14 3 7.13553 -0.037635 0.132858 -0.00379509 -0.00319708 0.000691897
314 14 5 5.86289 0.174341 0.716408 -0.00242792 0.00715371 0.00792873
315 14 7 5.75023 1.50612 1.48413 0.00275357 0.00364682 0.00349166
316 14 6 6.53856 1.60501 2.65973 -0.0015165 -0.0041236 0.00777728
317 14 7 7.94713 1.73005 2.58231 0.00495487 -0.00145918 -0.000678321
318 14 7 8.58176 2.87958 1.7898 -0.00894661 0.0113564 -0.000930489
319 14 6 8.37092 4.09312 2.47359 0.000565656 -0.000448671 0.000492951
320 14 7 9.06519 5.2248 1.90533 0.00199342 -0.00493006 -0.00425269
321 14 5 8.94051 6.47799 2.78072 0.000325337 -0.00159071 -0.00996093
322 14 3 9.73271 7.55125 2.28555 0.00334639 -0.00034769 0.00312776
323 14 4 7.06418 0.268719 20.6824 0.0202923 0.0377247 0.00454181
324 14 2 5.06849 0.0386783 -0.103986 0.000699857 -0.00470168 -0.0108861
325 14 2 5.76615 20.6748 1.302 0.0101751 0.00425277 -0.000972808
326 14 8 4.6978 1.59697 1.87371 -0.0158135 0.0142563 0.00214009
327 14 8 6.0529 2.16187 0.726162 0.0130098 0.0145131 -0.00228789
328 14 8 8.04874 1.81023 3.67873 -0.00252938 0.000497862 -0.00442629
329 14 8 8.30214 0.757225 2.3096 -0.00378029 -0.0101336 0.0430499
330 14 8 9.64729 2.73854 1.67479 0.0331131 -0.00449217 0.00979135
331 14 8 8.16587 2.94097 0.769181 0.000191602 -0.00324462 -0.00230475
332 14 8 10.0697 4.92853 1.73417 0.0154921 -0.0034688 0.00655439
333 14 8 8.68957 5.37627 0.983304 -0.0239991 -0.0120528 0.0303735
334 14 2 9.16801 6.16174 3.79909 0.0149265 -0.0180426 -0.00435116
335 14 2 7.87667 6.79521 2.81688 -0.00192631 0.0178046 0.0187223
336 14 4 10.2996 7.88453 2.96759 0.0053087 -0.0202452 -0.00744073
337 15 3 17.2585 10.3152 6.95864 0.00422833 0.00531454 -0.00397677
338 15 5 16.0042 9.75148 7.18127 -0.00107068 -0.00201814 -0.00696835
339 15 7 15.7421 9.74104 8.66698 0.00634129 0.00444343 0.00117921
340 15 6 16.8658 9.13314 9.32449 0.00317296 0.00514089 -0.00655388
341 15 7 17.0675 9.23892 10.7864 -0.00257867 0.00400867 -0.0026983
342 15 7 15.7923 9.05622 11.619 0.00331643 0.00543704 0.000980044
343 15 6 15.4261 7.73857 11.7562 -0.00101802 -0.00424892 0.00199193
344 15 7 14.2457 7.65728 12.4903 -0.00241615 -0.0113496 0.00354793
345 15 5 14.0436 6.22635 13.055 -0.00757335 -0.00368354 -0.00460533
346 15 3 14.5615 6.15472 14.4194 -0.00391557 0.0038973 -0.00517692
347 15 4 17.2972 11.1998 7.43256 -0.0141974 -0.00279555 -0.0135341
348 15 2 15.2298 10.2263 6.6351 0.00474502 -0.0190541 -0.00393752
349 15 2 16.0813 8.7382 6.73346 0.0259584 0.00909462 0.0112933
350 15 8 14.7576 9.18048 8.89609 -0.0210367 -0.00241485 -0.0265409
351 15 8 15.5563 10.7066 9.0222 -0.0078277 -0.0191069 0.0233171
352 15 8 17.6534 8.45322 11.2609 0.029792 -0.00508868 0.00192825
353 15 8 17.5094 10.2378 10.84 0.0279683 0.0215179 -0.0157482
354 15 8 15.9964 9.45721 12.5781 -0.0197287 -0.00262821 0.015328
355 15 8 15.1234 9.74192 11.1189 0.0148605 -0.00670228 -0.00290026
356 15 8 14.2242 8.37903 13.3042 0.0345379 -0.0146053 0.00431897
357 15 8 13.4394 7.80729 11.782 0.0268954 0.00408955 0.00990326
358 15 2 14.5737 5.57869 12.2847 -0.0146045 -0.0029731 -0.0290189
359 15 2 13.0074 5.89147 13.0973 0.00235284 -0.0292295 0.015416
360 15 4 15.4613 6.45318 14.388 0.00943097 0.00852023 0.00734021
361 16 3 9.95539 17.3122 7.66593 0.00139521 0.00660417 0.00442561
362 16 5 8.83688 16.7113 8.29031 0.000976258 0.00246054 0.00135396
363 16 7 8.55552 15.3157 7.66162 -0.00474692 0.0122361 0.000423105
364 16 6 8.12388 15.5801 6.30332 0.00284033 0.000401804 -0.000545731
365 16 7 7.95937 14.3899 5.58083 -0.00650943 -0.000582844 -0.00584393
366 16 7 6.62466 13.6325 5.86478 -0.00282056 0.00302529 -0.00122061
367 16 6 5.61612 14.3141 5.18776 -0.00256071 -0.0119546 0.00495704
368 16 7 4.32574 13.7971 5.51962 -0.00177489 0.00745629 -0.00171864
369 16 5 4.22059 12.6072 4.669 0.000724205 0.0034694 0.00447357
370 16 3 4.56951 11.4264 5.28803 0.0101451 0.000226612 0.00381205
371 16 4 10.116 16.833 6.77751 0.0280588 0.0130697 0.0106451
372 16 2 9.02643 16.772 9.32401 -0.00129136 -0.00744819 0.0400449
373 16 2 8.02602 17.3741 8.11561 0.00484882 0.000289658 -0.0027903
374 16 8 7.81862 14.7232 8.17867 0.00691748 0.00387115 -0.0205329
375 16 8 9.41802 14.6975 7.75685 3.71071e-05 -0.0141424 -0.00506045
376 16 8 7.88495 14.759 4.51377 0.0149189 -0.0131318 -0.00173562
377 16 8 8.8839 13.8219 5.62047 0.000286202 -0.000221457 0.0194808
378 16 8 6.8046 12.6785 5.37829 -0.0219916 -0.0338392 0.00664215
379 16 8 6.39041 13.3754 6.94536 0.00130563 -0.00188056 0.0113997
380 16 8 4.09433 13.6712 6.59697 0.00576328 0.0185082 0.00732086
381 16 8 3.58294 14.4798 5.02909 0.00789568 0.00263456 0.00246553
382 16 2 4.64678 12.8009 3.74788 -0.0136652 -0.00109957 0.00470012
383 16 2 3.18527 12.3917 4.42001 0.0112391 0.0193046 0.00319381
384 16 4 4.78119 10.6078 4.83177 0.024505 -0.00659433 -0.00461078
385 17 3 9.42377 17.0262 1.61016 0.00751627 0.000967359 0.00270313
386 17 5 8.45509 17.2629 2.57035 0.00198113 -0.00506125 -0.00732257
387 17 7 8.76192 18.5678 3.25959 0.0026082 -0.00903214 -0.00843192
388 17 6 7.66902 18.8317 4.14689 -7.0862e-05 0.00202546 0.00877192
389 17 7 7.82774 19.717 5.28541 -0.00268531 -0.00121167 -0.00214737
390 17 7 6.4848 20.0482 5.92119 -0.00123974 0.00427369 -0.00134506
391 17 6 6.07339 18.9103 6.64252 0.00218165 0.000372717 -0.00214977
392 17 7 5.41783 17.8409 5.92646 2.1128e-05 0.00261351 -0.00396524
393 17 5 4.93098 16.945 7.03471 0.00112464 0.00235142 0.00549616
394 17 3 4.01143 17.6853 7.86568 0.000230204 0.00169952 0.00167398
395 17 4 10.2503 16.8559 2.11022 -0.0174197 -0.0046685 0.0129556
396 17 2 7.55269 17.3293 2.08801 -0.000864542 -0.0173635 -0.0169264
397 17 2 8.35985 16.3583 3.17298 0.0170155 -0.00999846 7.0967e-05
398 17 8 8.92943 19.4216 2.56649 0.0178998 0.00656285 0.0142909
399 17 8 9.60602 18.4116 3.87599 0.0267875 0.0141918 0.00613475
400 17 8 8.49654 19.27 6.01474 0.00732936 -0.0123892 -0.0164743
401 17 8 8.35593 20.5544 4.85982 0.0372788 0.0067943 -0.00589543
402 17 8 6.78148 20.8808 6.6028 0.000210512 -0.00435322 -0.0126472
403 17 8 5.77564 20.4681 5.2838 -0.00790018 0.00318111 0.00250244
404 17 8 4.58767 18.3217 5.38729 0.0128648 0.0294951 -0.0311374
405 17 8 6.11477 17.2575 5.27821 0.00644246 0.015638 -0.00832988
406 17 2 5.73086 16.545 7.6806 0.0402564 -0.00455194 0.0111953
407 17 2 4.49 16.0668 6.58153 0.000829062 0.00896535 0.00783752
408 17 4 4.41931 18.5232 7.98746 0.00423626 -0.00929211 0.00379913
409 18 3 6.93892 15.6803 10.6027 -0.00294506 -0.00241484 0.000981056
410 18 5 5.6544 15.1727 10.6611 -0.000986973 -0.00286185 0.00131009
411 18 7 5.73446 13.6415 10.5741 0.00299395 0.000177691 0.000766612
412 18 6 4.51557 12.899 10.7367 0.0066666 -0.000960788 0.00932721
413 18 7 3.53337 13.0079 9.70087 -0.00114639 -0.00745393 0.00566563
414 18 7 3.75058 11.9763 8.58857 -0.00261195 -0.00345816 0.00402388
415 18 6 3.52408 10.7417 9.30873 0.00298037 -0.00249002 0.00156118
416 18 7 3.88485 9.64893 8.439 -0.00718919 -0.00114127 -0.00127751
417 18 5 3.9844 8.43831 9.43813 -0.00238313 0.00674326 -0.00490344
418 18 3 2.76536 8.23074 10.1923 -0.000732361 0.00669261 -0.00274019
419 18 4 6.97659 16.6266 10.9212 -0.00395785 0.00290987 -0.0276866
420 18 2 5.28964 15.674 11.4782 -0.0104649 0.00467298 -0.000351954
421 18 2 5.06168 15.6072 9.86043 -0.0125943 0.00478588 0.00180259
422 18 8 6.48609 13.3596 11.4346 -0.000974312 0.0152128 -0.0232112
423 18 8 6.25774 13.334 9.76823 -0.0205144 -0.023858 0.0268969
424 18 8 2.59982 12.7153 10.1841 -0.000953428 0.00705636 -0.0116816
425 18 8 3.34953 14.0165 9.34491 0.00862703 0.0216921 0.0179349
426 18 8 3.00163 12.0786 7.78161 0.0109946 -0.00274486 0.013257
427 18 8 4.72882 12.2107 8.31032 -0.00903168 -0.00181993 -0.00495908
428 18 8 3.12382 9.43761 7.73813 0.0107108 0.00301589 0.00603273
429 18 8 4.87227 9.74613 7.96445 -0.00211219 0.00537137 0.00367453
430 18 2 4.78753 8.55659 10.2793 -0.00159344 0.000955436 -0.00414523
431 18 2 4.29027 7.54844 8.92039 0.00395185 0.0172562 -0.0122599
432 18 4 2.61913 9.07825 10.6179 0.00296846 -0.00367207 -0.0337714
433 19 3 4.89845 0.179282 16.8982 -0.000150722 0.00261673 0.000777938
434 19 5 5.77842 0.0557064 17.9707 -0.00535377 0.00491345 0.00460076
435 19 7 6.8528 1.08062 17.9444 0.000318187 0.00136891 -0.00405876
436 19 6 7.87735 0.951151 18.9012 0.00256343 -0.00754162 0.000443761
437 19 7 8.8847 0.0279017 18.4997 -0.000428465 0.0042084 -0.00850798
438 19 7 10.2347 0.70446 18.3074 -0.00509551 0.00531545 -7.51517e-05
439 19 6 10.4096 1.62913 19.3954 -0.00668751 0.000294915 -0.000121966
440 19 7 11.3659 2.63015 19.0962 0.00536998 -9.24727e-05 0.00579129
441 19 5 11.4178 3.50982 20.3571 -0.000610322 0.00391961 0.00285446
442 19 3 11.8143 2.62259 -0.0359219 -0.00508662 -0.00426594 -0.00534296
443 19 4 4.64095 20.7704 16.5847 -0.00340311 0.016955 -0.00681119
444 19 2 5.16407 0.0675351 18.8452 0.00995827 0.00902285 0.00541267
445 19 2 6.21428 20.5327 18.0491 0.0170733 0.0102308 -0.0126023
446 19 8 6.40047 2.10518 18.0102 0.0172822 -0.0201192 0.0216335
447 19 8 7.41042 1.03246 17.023 -0.00410483 0.00994157 0.0196171
448 19 8 8.91558 20.8847 19.4269 -0.00228919 -0.0116062 -0.00603961
449 19 8 8.59716 20.8745 17.6433 -0.00712358 0.00815961 0.00514666
450 19 8 11.1568 0.0168197 18.1148 0.0198614 0.0208722 -0.00280642
451 19 8 10.1442 1.28716 17.4583 0.0125949 0.00263163 -0.0145227
452 19 8 12.4159 2.30614 18.8962 0.0138238 -0.00501653 0.0220917
453 19 8 11.0829 3.23169 18.2579 0.00401435 -0.00448111 -0.0152741
454 19 2 10.3617 3.8084 20.449 -0.00667218 0.0119588 -0.0149152
455 19 2 11.9273 4.45456 20.2556 0.0196949 0.000727416 0.0107975
456 19 4 11.3421 1.82859 -0.168382 0.0111972 0.00816249 -0.0109582
457 20 3 10.9124 14.4286 0.895139 0.00107711 0.00409879 -0.00112835
458 20 5 10.9152 12.9895 0.853797 0.00142828 0.000977338 0.00627484
459 20 7 9.51213 12.3638 0.848359 -2.36373e-05 -0.00452677 0.00536109
460 20 6 8.78253 12.7702 2.01972 0.00371126 -0.00048388 -0.00105419
461 20 7 7.33437 12.874 1.81344 0.00320736 0.00175298 -0.0022685
462 20 7 6.61326 11.5875 1.36846 0.00247968 -0.0107919 -0.00502257
463 20 6 6.29432 10.6313 2.42435 -0.00563817 -0.00368665 0.0010337
464 20 7 5.59416 9.50376 1.97579 -0.0025828 0.00265634 -0.00139024
465 20 5 5.30111 8.54171 3.1214 -0.000149971 -0.00169626 0.00202685
466 20 3 4.1893 8.97806 3.93919 0.00286002 -0.00436249 -0.000549578
467 20 4 10.0438 14.6529 1.26257 -0.0308264 -0.00754065 0.00637194
468 20 2 11.5104 12.761 -0.0382759 0.0110819 -0.00301208 0.0205217
469 20 2 11.4679 12.6017 1.76352 -0.0134834 0.0184467 0.0263448
470 20 8 9.56936 11.2733 0.79015 -0.00761575 -0.0218567 -0.0168606
471 20 8 8.94197 12.8358 0.0570372 0.00756641 -0.00384387 -0.0147032
472 20 8 6.93062 13.203 2.76424 -0.00286715 -0.0145075 0.0300384
473 20 8 7.28776 13.67 1.07957 -0.00905558 0.000553464 0.00310126
474 20 8 5.72689 12.0732 0.957348 0.0175333 -0.0172929 -0.00314316
475 20 8 7.0997 11.0165 0.602263 0.0158074 -0.0270774 -0.0227839
476 20 8 4.65885 9.94139 1.47602 0.00175252 0.0319076 -0.00530457
477 20 8 6.23137 9.04523 1.29654 -0.0217746 0.00973585 0.0297799
478 20 2 6.18042 8.53908 3.7602 0.00595555 -0.0155068 -0.0131659
479 20 2 5.21158 7.58092 2.65343 -0.0209058 -0.0105901 0.0166158
480 20 4 3.45987 9.24754 3.34116 0.0161449 0.0178087 0.0199496
481 21 3 8.63734 8.65941 11.2955 0.00468285 0.000562099 0.00163906
482 21 5 8.87208 9.84119 10.568 -0.00240978 0.00330145 -0.011074
483 21 7 8.17874 9.76438 9.15438 -0.0116196 0.0038545 -0.000923682
484 21 6 8.34536 8.40622 8.7275 -0.00536208 -0.00474068 -0.00112021
485 21 7 7.51436 8.12265 7.59451 0.00136249 -0.00131083 -0.0074002
486 21 7 7.59805 9.04439 6.30539 0.000416521 -0.000296318 -0.00113728
487 21 6 8.95951 9.53075 6.21295 -0.00806106 0.00194595 -0.000625468
488 21 7 9.11399 10.0526 4.93856 -0.00279731 -0.00209622 -0.00453169
489 21 5 10.5664 10.3066 4.64874 -0.00229879 0.00109341 0.000689666
490 21 3 11.3235 9.08602 4.40891 0.00602575 0.00237018 -0.0074771
491 21 4 8.62212 8.01985 10.5949 -0.00925943 0.0143293 0.00853343
492 21 2 8.40619 10.6384 11.1403 -0.00188598 -0.0164431 0.0152834
493 21 2 9.89719 10.0631 10.5775 0.0122667 -0.0218961 0.0226519
494 21 8 8.55545 10.577 8.50064 -0.0271397 -0.011134 -0.0151438
495 21 8 7.07897 9.89122 9.20134 0.00233663 0.00664766 0.000176422
496 21 8 7.86762 7.17766 7.34303 0.0302236 0.0202806 -0.00243878
497 21 8 6.47028 8.05257 7.77625 0.0293035 -0.0278489 0.0115618
498 21 8 7.29106 8.35994 5.50385 -0.0031257 -0.0101819 -0.000581663
499 21 8 6.92506 9.90121 6.38091 -0.0169943 0.0045409 -0.0222626
500 21 8 8.70977 9.54336 4.13686 -0.0146495 -0.00162227 0.00184338
501 21 8 8.50958 10.9486 4.95073 -0.014687 -0.0134879 0.0170064
502 21 2 11.0675 10.8285 5.42917 -0.0110081 -0.0231563 -0.0144737
503 21 2 10.6113 11.0444 3.79343 0.00579181 -0.00876406 -0.0141707
504 21 4 11.845 8.87565 5.18765 0.0153024 0.00555729 0.0200997
505 22 3 16.0751 1.10207 11.5544 -0.00254892 -0.00550705 0.00250936
506 22 5 16.931 1.98547 12.2885 0.00121425 -0.00144694 0.00186103
507 22 7 17.0395 1.62408 13.8041 -0.00879094 0.0037638 0.00229944
508 22 6 17.6391 2.59276 14.5972 -0.00620104 -0.0061943 0.00324724
509 22 7 16.634 3.50898 15.1368 -0.00603907 -0.00739485 0.00280016
510 22 7 17.424 4.57219 15.9675 0.00214943 -0.00620736 0.00278202
511 22 6 18.1694 5.33472 15.0378 -0.00329641 -0.0020102 0.0108106
512 22 7 18.9114 6.43188 15.5062 -0.00185704 -0.00374932 0.00180537
513 22 5 19.6644 7.12461 14.3249 0.000719424 -0.00133725 0.000531505
514 22 3 18.8796 7.90691 13.4889 -0.000794834 0.00358597 -0.00301473
515 22 4 15.2529 1.04675 12.0263 0.0209198 0.0383602 0.00589536
516 22 2 17.9518 1.93914 11.821 -0.00355938 0.0174735 0.0199307
517 22 2 16.6458 3.04246 12.139 0.00531752 0.00970175 0.0456555
518 22 8 17.6999 0.806855 13.7847 -0.00721092 0.000809384 0.0156496
519 22 8 16.0505 1.25113 14.2033 -0.0115462 -0.0189027 0.00466836
520 22 8 16.0345 4.10104 14.3786 -0.0226078 -0.0373434 0.0166564
521 22 8 15.913 3.04304 15.836 -0.00410406 0.0112481 -0.0027269
522 22 8 16.778 5.36908 16.4267 -0.0150284 -0.00447707 0.0321425
523 22 8 18.1477 4.06454 16.6517 0.00671994 -0.000715172 0.00634922
524 22 8 18.2907 7.19263 15.9246 0.00459259 -0.00068718 -0.00628988
525 22 8 19.6321 6.19223 16.3 -0.00698667 -0.0177572 0.023464
526 22 2 20.3836 6.4515 13.8318 0.0178652 -0.0135259 -0.00696209
527 22 2 20.4259 7.82331 14.6691 -0.00250823 -0.00115121 0.00922608
528 22 4 18.4311 8.40803 14.1875 -0.0499002 -0.0126565 -0.00123115
529 23 3 9.1328 16.4685 13.036 -0.000393684 0.00951206 -0.00865837
530 23 5 8.37454 15.568 13.8068 0.00487565 -0.000434092 0.00291519
531 23 7 8.80609 15.5092 15.2629 0.00137162 0.00104635 0.00706627
532 23 6 9.81665 14.568 15.5538 0.00457108 0.00122416 -0.00275161
533 23 7 11.1624 14.8196 15.1044 -3.39747e-05 -0.00297048 -0.00415888
534 23 7 11.8585 13.5517 15.1995 -0.000706613 0.0111839 -0.0013168
535 23 6 11.4223 12.5133 14.2908 0.000872209 -0.000367363 0.00302245
536 23 7 12.0084 11.3013 14.722 -0.00177475 -0.0102426 0.00476273
537 23 5 11.5297 10.18 13.8538 0.00518486 0.00299118 0.00056472
538 23 3 12.0226 10.4219 12.597 0.00394325 -0.0072771 -0.000202867
539 23 4 8.76633 17.2998 13.3999 0.00941845 0.000937428 0.0168148
540 23 2 7.33597 15.9238 13.7621 -0.00142276 -0.0103004 -0.00387627
541 23 2 8.32632 14.6183 13.371 -0.0057717 -0.000560994 -0.0222278
542 23 8 7.98185 15.3167 15.9672 -0.0105509 -0.0181435 0.0320966
543 23 8 9.0913 16.4963 15.617 -0.00120999 0.0071853 0.0207804
544 23 8 11.1612 15.1103 14.0813 0.0420315 0.00269972 0.00144786
545 23 8 11.5844 15.669 15.7505 0.0276138 0.01485 0.010075
546 23 8 12.9035 13.6496 15.1244 -0.00853049 0.0291486 0.0113108
547 23 8 11.604 13.2962 16.3048 0.00484638 -0.019601 0.0299656
548 23 8 13.0875 11.206 14.6322 0.0156612 -0.00756724 -0.0155008
549 23 8 11.8597 11.0794 15.7596 -0.00541777 0.0253102 0.0212767
550 23 2 10.4458 10.1662 13.775 -0.000655055 0.00168374 0.00748652
551 23 2 11.8701 9.23696 14.2621 0.00513098 0.0141011 -0.0237793
552 23 4 12.0597 11.4077 12.589 -0.000218176 0.00591844 -0.00260378
553 24 3 10.0764 -0.100296 0.38777 -0.00552731 0.00238894 -0.00776491
554 24 5 10.8666 20.1921 0.628643 0.00195552 0.00125945 -0.00402899
555 24 7 12.1993 20.2131 -0.0947071 0.00905698 -0.00322589 0.00298443
556 24 6 13.0452 19.1737 0.354244 0.00211161 -5.89305e-05 -0.00767052
557 24 7 14.349 19.1786 21.1916 0.00637912 -0.00381923 -0.00194974
558 24 7 15.4078 18.4067 0.542587 0.00786816 -0.000312174 -0.00236804
559 24 6 14.8946 17.1618 1.02397 -0.00272955 0.00201195 -0.00325195
560 24 7 15.8402 16.5331 1.94807 -0.0041685 -0.00467023 -0.000421511
561 24 5 15.5612 15.0741 2.15906 0.00319226 -0.0047792 0.00581321
562 24 3 14.5545 14.9314 3.20072 -0.00253015 0.00284577 0.0049415
563 24 4 9.21047 21.0991 0.124473 0.00643031 -0.0171621 0.0281704
564 24 2 10.9155 20.0226 1.73332 0.0241867 -0.0079239 0.00291065
565 24 2 10.2104 19.3845 0.208473 0.0182519 0.0234832 -0.00330586
566 24 8 12.7459 21.1507 0.0646835 -0.00496573 0.0222393 -0.00961969
567 24 8 11.9748 20.0711 20.2599 -0.0216886 0.0232183 -0.0111266
568 24 8 14.2094 18.6227 20.2797 -0.0144995 0.00427368 -0.00955063
569 24 8 14.7742 20.1306 20.9313 -0.0185708 -0.0122063 -0.00520414
570 24 8 16.2647 18.2082 -0.124358 -0.0114175 0.00700121 0.000918438
571 24 8 15.7363 18.9233 1.43561 0.00988639 -0.00911047 -0.0284417
572 24 8 16.8587 16.6221 1.49725 -0.00518545 -0.01692 -0.0154895
573 24 8 15.9186 16.9443 2.92102 -0.0284826 -0.0367691 -0.0133426
574 24 2 16.3914 14.5173 2.47383 0.00425428 -0.00463857 -0.00320769
575 24 2 15.1848 14.5075 1.33214 -0.0100715 0.0100147 0.00268648
576 24 4 13.7297 15.2595 2.78659 0.0062676 0.0136824 -0.0110176
577 25 3 11.6623 8.36528 0.358867 -0.00570855 9.26605e-05 0.0112929
578 25 5 12.9488 8.52691 0.953851 -0.00349388 0.00229583 0.000671323
579 25 7 13.0405 9.82097 1.86429 -0.00535808 0.00391109 0.00258692
580 25 6 14.2367 9.93108 2.60368 -0.00267543 0.00489873 -0.00424963
581 25 7 14.349 11.1863 3.34446 0.00017236 -0.00652278 0.00205793
582 25 7 15.7211 11.3311 4.04734 -0.00097923 0.0029689 -0.00805443
583 25 6 16.7453 11.545 3.06591 0.00402032 -0.0014056 -0.00545677
584 25 7 17.9919 11.9906 3.57441 0.000951762 0.000169646 0.000280158
585 25 5 18.9213 12.3014 2.39143 0.00609253 0.000936882 0.0075967
586 25 3 20.1264 12.8091 2.81214 -0.00346898 0.00352679 0.00294111
587 25 4 11.0889 8.831 0.969196 0.0170353 0.0261704 -0.0176422
588 25 2 13.242 7.6864 1.59653 -0.000823804 -0.0312735 -0.0169657
589 25 2 13.6663 8.60385 0.141632 0.0101931 -0.0125682 -0.0129359
590 25 8 12.0713 10.0365 2.3667 0.0057426 -0.0147012 0.00498176
591 25 8 13.0183 10.6248 1.13889 -0.011256 0.0171342 0.0088978
592 25 8 14.0331 12.0135 2.69166 0.0361605 0.00147028 -0.0193372
593 25 8 13.5279 11.1966 4.07848 -0.00142677 -0.00396983 -0.0201398
594 25 8 15.6412 12.1047 4.82998 0.00560598 -0.00128019 0.00952828
595 25 8 15.9637 10.3968 4.50217 0.00222941 0.00771191 0.0088579
596 25 8 17.9014 12.7961 4.26724 -0.013184 0.0211003 0.0135172
597 25 8 18.4552 11.1738 4.13274 -0.0032339 -0.0256418 0.00498525
598 25 2 18.4453 12.9793 1.7062 0.00694673 0.00504602 -0.0235025
599 25 2 19.0793 11.3564 1.79477 0.00802508 -0.0289001 0.0061015
600 25 4 19.9113 13.6954 3.12016 0.00190774 -0.00767197 0.00841862
601 26 3 0.40957 11.8442 17.1818 0.000978485 0.000247245 0.00313655
602 26 5 20.9463 12.1366 16.1347 -0.00284677 -0.00973012 -0.00168276
603 26 7 19.6043 12.4387 16.8449 -0.00320166 0.0032511 -0.00210368
604 26 6 18.654 12.6424 15.7132 -0.00127034 0.00367776 -0.00303062
605 26 7 18.641 13.8701 15.0779 -0.00268976 -0.00102751 0.00827175
606 26 7 18.216 13.8426 13.6241 7.4501e-05 -0.000533862 -0.000265381
607 26 6 16.8366 13.4045 13.5082 -4.28153e-05 -0.00260034 0.00344775
608 26 7 16.4386 13.1824 12.2057 -0.00842282 0.00231931 0.00452583
609 26 5 15.0464 12.6728 12.2674 0.000360609 0.00157871 0.00104332
610 26 3 14.3361 13.6626 13.0443 0.00416382 0.00791994 -0.00350462
611 26 4 0.614505 10.9096 17.138 0.029007 -0.0157545 -0.000405324
612 26 2 21.2067 13.0304 15.6134 -0.011755 -0.0210791 -0.0116707
613 26 2 20.8965 11.2138 15.5395 -0.0260057 0.00522136 0.0197182
614 26 8 19.7335 13.3508 17.4565 0.00321153 0.011462 -0.00145045
615 26 8 19.2393 11.6474 17.5184 -0.0160018 -0.0175684 -0.0044109
616 26 8 17.9989 14.4686 15.6455 -0.0136103 0.0042769 0.01218
617 26 8 19.5905 14.3768 15.155 -0.0298138 0.0233803 0.0336193
618 26 8 18.4029 14.7351 13.1439 -0.00726663 0.028498 -0.0190797
619 26 8 18.7599 13.0587 13.1355 -0.0214244 0.028836 -0.0157322
620 26 8 16.2261 14.1564 11.7464 -0.024265 -0.0138496 -0.0106407
621 26 8 17.0011 12.6226 11.5209 0.0390294 -0.0110356 -0.0260456
622 26 2 15.0211 11.7233 12.7534 -0.013063 0.00574315 -0.0222186
623 26 2 14.6551 12.5495 11.2684 0.0179906 0.00776849 0.00801281
624 26 4 15.0579 13.877 13.6618 0.0165517 -0.0250196 0.0280448
625 27 3 3.0817 1.3327 5.66042 0.00180364 -0.00132994 0.00489131
626 27 5 2.9894 1.09129 7.12523 -0.000918516 0.00757637 0.00916685
627 27 7 4.0609 0.166899 7.74227 0.00086741 0.00864095 -0.00481859
628 27 6 4.28604 0.235998 9.12596 -0.00694256 0.00125699 -0.00267942
629 27 7 3.38019 21.0265 10.0313 -0.000650401 0.0036443 -0.00571633
630 27 7 3.92551 21.2082 11.5196 0.00355666 -0.00634022 0.00555694
631 27 6 3.8615 1.14033 11.9473 -0.00143997 -0.00709294 0.00424563
632 27 7 4.0663 1.33006 13.3839 0.00272235 -0.00391153 -0.00384524
633 27 5 4.46781 2.75087 13.7308 0.00777088 -0.00493104 0.00185259
634 27 3 5.05124 2.83591 15.0294 0.00562444 0.0034186 -0.00163677
635 27 4 3.85808 1.84902 5.42356 -0.0054623 -0.00797901 0.00193376
636 27 2 3.03583 2.00462 7.69303 0.00813064 -0.00265422 -0.00612213
637 27 2 2.06302 0.50385 7.24671 0.0117397 0.010894 -0.0210086
638 27 8 5.01659 0.644049 7.34691 0.00057942 0.01946 -0.0182867
639 27 8 4.00273 20.5674 7.39876 0.0313837 -0.0138073 -0.00820733
640 27 8 2.38582 -0.0994485 9.8391 0.00857754 -0.018717 0.00176292
641 27 8 3.36375 19.9482 9.78931 0.0119093 -0.028007 -0.00160426
642 27 8 3.34637 20.5303 12.1504 -0.0142374 0.0213206 0.00917374
643 27 8 4.97756 20.8612 11.5182 0.00655458 0.0120005 -0.00714703
644 27 8 3.10871 1.03215 13.8944 0.0164289 -0.0242951 -0.0121714
645 27 8 4.77396 0.619608 13.7971 0.014941 0.00177351 0.0244198
646 27 2 3.61732 3.39854 13.6986 0.02127 -0.0268271 0.0057123
647 27 2 5.19676 3.07356 12.9525 0.015989 0.0040813 -0.00844675
648 27 4 4.81881 2.06597 15.5259 -0.0181519 0.0111774 -0.011962
649 28 1 13.4603 15.9636 10.5957 -0.000999186 -0.00337555 0.00656782
650 28 7 14.2012 17.238 10.849 -0.00388288 -0.00632174 -0.000692284
651 28 6 15.5836 17.2327 11.2077 -0.00670945 -0.00105858 -0.00205501
652 28 7 15.9669 18.449 11.7931 0.00305393 -0.00166945 0.00404268
653 28 5 17.4444 18.7243 11.4788 0.00924527 -0.000818689 0.0100068
654 28 3 18.152 17.5398 11.9344 -0.00156558 -0.000803137 0.0025891
655 28 7 11.982 16.0749 10.2625 0.00137966 0.00628087 -0.00179852
656 28 6 11.323 14.7868 10.1063 -0.00470895 0.000460229 0.00227146
657 28 7 10.8133 14.1778 11.2334 0.00365597 -0.00269464 0.00180655
658 28 5 10.323 12.6982 10.9746 0.00386205 -0.00268164 -0.000929858
659 28 3 9.54584 12.6958 9.85914 -0.00193889 0.000108428 0.000277018
660 28 7 14.0604 15.0663 9.49869 0.00139405 0.000127795 -0.000831447
661 28 6 13.826 15.6269 8.19351 -0.00126962 -0.00298526 -0.00646478
662 28 7 14.2758 14.9003 7.11124 0.00250598 -0.00848042 0.00448763
663 28 5 13.0079 14.691 6.19818 0.00720792 -0.00221251 -0.00243841
664 28 3 12.0816 14.1172 7.07749 -0.00455583 -0.00117192 -0.00338499
665 28 2 13.4543 15.3952 11.5103 0.00512864 -0.00452073 -0.00104991
666 28 8 13.5252 17.7779 11.5262 -0.0124842 0.0217373 0.0106286
667 28 8 14.1378 17.7649 9.92243 -0.0148886 0.00499441 0.0272226
668 28 8 15.3721 19.2942 11.4751 0.017962 -0.0138134 0.0180695
669 28 8 15.924 18.2804 12.8331 -0.000232909 0.0102089 0.00742484
670 28 2 17.5803 19.0497 10.4226 0.00294618 0.00579551 0.0314366
671 28 2 17.8243 19.6612 12.0596 0.0104489 -0.00140881 -0.00636564
672 28 4 17.5524 16.7793 11.7552 -0.0088501 -0.0108653 0.0179011
673 28 8 11.2601 16.6034 10.9028 0.00974799 -0.0270695 0.00779566
674 28 8 11.8351 16.5937 9.30799 0.0102229 -0.0145333 0.00357285
675 28 8 9.97119 14.8364 11.5349 -0.00415981 -0.00319847 -0.0175109
676 28 8 11.5536 14.1877 12.0808 -0.00565952 0.00350924 -0.0131668
677 28 2 9.83721 12.3311 11.837 0.0246854 0.0108111 0.00782453
678 28 2 11.1742 12.0237 10.8214 -0.0386294 -0.000390514 0.00390468
679 28 4 9.7461 13.455 9.3337 0.0207629 -0.0053291 0.0155973
680 28 8 13.5429 14.1317 9.59044 0.0182762 0.0109032 0.000116888
681 28 8 15.1055 14.7386 9.6289 -0.0240713 0.00446864 -0.000919385
682 28 8 14.873 14.0648 7.44213 -0.0107521 -0.0089172 -0.00567772
683 28 8 14.9618 15.4879 6.52968 -0.026858 -0.030245 0.00311037
684 28 2 12.7458 15.6676 5.76141 0.0031888 -0.00893583 -0.0099235
685 28 2 13.1108 14.0081 5.32692 0.0212632 0.00285982 -0.0103413
686 28 4 12.2215 14.6235 7.92314 -0.0147343 -0.0192668 -0.00325561
687 29 1 14.1464 7.21174 17.8775 -0.00621495 0.0012044 -0.0150807
688 29 7 14.3158 8.76871 17.8035 -0.00116162 -0.0100204 0.00685983
689 29 6 14.3685 9.28765 16.476 0.00480501 0.000214954 0.00411955
690 29 7 15.5823 9.04148 15.8436 0.00445164 0.000769409 -0.000198502
691 29 5 16.441 10.3443 15.9945 -0.00345432 0.0105102 -0.00559771
692 29 3 17.6542 10.1856 15.2546 -0.00292217 0.00106239 0.00227823
693 29 7 14.6528 6.50261 19.1762 0.00912369 0.00238086 0.00665362
694 29 6 15.3053 5.24699 18.8208 0.00176916 -0.00158699 -0.0044155
695 29 7 16.0669 4.78303 19.9026 -0.00507778 -0.00297676 0.00399153
696 29 5 16.3552 3.33048 19.57 -0.00308001 -0.00552112 0.00726323
697 29 3 17.1819 2.79946 20.6103 0.00607553 0.000321733 0.00477608
698 29 7 12.6829 6.78061 17.5697 -0.00779966 0.00119319 -0.00823038
699 29 6 11.6604 7.3409 18.463 0.000439962 -0.00188822 0.000959356
700 29 7 10.2941 7.02579 18.0886 -0.000115552 0.0079987 0.00160568
701 29 5 9.22447 7.541 19.054 0.00714545 -0.000502101 -0.0114154
702 29 3 9.40252 6.85111 20.2265 0.0016635 0.00312938 0.00117365
703 29 2 14.732 6.72122 17.1253 -0.017237 0.006359 -0.00539209
704 29 8 15.2373 9.11177 18.2813 -0.000793873 0.0226019 0.0396669
705 29 8 13.5617 9.35075 18.3347 -0.00646985 -0.029388 0.00582405
706 29 8 16.0798 8.10538 16.1851 -0.0205257 -0.0136329 0.000639181
707 29 8 15.3865 8.91608 14.7729 -0.0124976 -0.00684011 -0.0443638
708 29 2 15.8606 11.2958 15.6781 -0.00473266 0.00589093 0.00588693
709 29 2 16.6972 10.4556 17.0294 0.0252982 0.00614652 0.000999353
710 29 4 18.1928 10.9043 15.4203 0.0016878 -0.0282239 -0.0104443
711 29 8 15.3631 7.21755 19.5848 0.00300115 -0.00916375 0.00902801
712 29 8 13.846 6.3824 19.9085 -0.00571511 0.00864393 0.0169714
713 29 8 15.5138 4.74459 20.8496 0.0174092 -8.90876e-05 -7.78469e-05
714 29 8 16.9607 5.46058 19.9846 0.0163844 -0.0159998 -0.00878418
715 29 2 16.8043 3.23997 18.6133 0.0138101 0.0297812 0.0353837
716 29 2 15.4036 2.73179 19.5826 0.0217723 0.0127242 -0.0121486
717 29 4 16.5976 2.39843 -0.118737 -0.0201518 -0.00419033 0.00205482
718 29 8 12.614 5.71073 17.5459 -0.0178553 -0.00794174 -0.013948
719 29 8 12.5624 7.09563 16.5426 -0.0122034 0.00907767 -0.0231766
720 29 8 10.1262 5.90736 18.1243 0.0295173 0.0186297 -0.00906377
721 29 8 10.0599 7.37588 17.1001 0.00289469 0.0256328 0.00835497
722 29 2 9.38793 8.65547 19.2122 -0.0236201 -0.00649795 -0.0405333
723 29 2 8.28567 7.57288 18.5455 0.0155876 -0.00424811 0.00952133
724 29 4 10.2067 7.13473 20.6442 -0.000727878 -0.00506046 0.0199969
725 30 1 1.84413 9.7958 13.545 -0.00345326 0.0105956 0.00527437
726 30 7 3.05277 10.3148 12.7735 -0.000221894 -0.000824118 0.000814149
727 30 6 4.00071 10.6766 13.7502 0.00334629 -0.00126163 0.0048886
728 30 7 5.34958 10.4859 13.1368 0.00327018 -0.00754512 -0.0045708
729 30 5 6.44878 10.6791 14.227 -0.00273763 -0.00390036 0.0014317
730 30 3 5.8223 10.2904 15.4234 -0.00312841 -0.00183858 0.000253748
731 30 7 0.574229 9.6429 12.6151 -0.0015589 0.00834277 0.000743084
732 30 6 0.25395 10.8837 11.9329 -0.00708959 -0.00151912 0.00488109
733 30 7 20.2419 10.9154 11.5789 0.00191665 -0.00310239 0.00837125
734 30 5 20.1161 12.0839 10.603 -0.000355421 -0.0050788 -0.00268158
735 30 3 20.7491 13.1616 11.1483 -0.00121799 0.00416808 -0.00118522
736 30 7 2.25099 8.47542 14.2647 0.00166526 -0.000560176 0.00320689
737 30 6 2.32235 7.44799 13.2838 0.00253351 0.00362039 -0.00371284
738 30 7 2.75357 6.19427 13.6896 0.00129091 -0.00519734 -0.00522406
739 30 5 4.23144 6.23091 13.2796 -0.00648942 -0.00233893 0.000510738
740 30 3 4.37424 6.27618 11.8962 -0.00502744 -0.00883197 -0.00480338
741 30 2 1.51006 10.4431 14.3524 -0.00694059 -0.00980884 -0.0019958
742 30 8 2.72991 11.2197 12.2341 0.0174345 -0.0303218 -0.0116496
743 30 8 3.41589 9.63606 12.086 -0.00719034 0.00787627 0.00737113
744 30 8 5.44333 9.48107 12.8155 0.00120642 -0.000202995 -0.00203051
745 30 8 5.58172 11.1941 12.2544 -0.0108937 0.0117123 0.00778009
746 30 2 7.35334 10.1244 14.0019 -0.0104864 -0.00735824 0.0191013
747 30 2 6.77178 11.7434 14.2248 -0.0102877 -0.0205338 8.60777e-05
748 30 4 4.88205 10.4582 15.374 -0.00547791 0.0114438 -0.0203703
749 30 8 0.670069 8.86483 11.8594 0.0090729 0.0242478 0.0247281
750 30 8 21.1608 9.3207 13.2408 0.00447984 0.0073409 -0.0168599
751 30 8 19.7746 11.1689 12.52 -0.00382869 -0.0290765 0.00429826
752 30 8 19.9748 9.90754 11.2006 0.00558059 0.0153311 -0.00291529
753 30 2 19.0816 12.3182 10.5848 0.00198457 0.00265932 -0.0223548
754 30 2 20.4373 11.8538 9.52077 0.000845574 0.00682219 -0.0232823
755 30 4 0.139956 12.8775 11.5087 -0.0191087 0.0114334 -0.00435778
756 30 8 1.4484 8.10072 14.9049 -0.00724569 -0.0027598 -0.0128793
757 30 8 3.09781 8.64355 15.0213 -0.0132579 0.01857 -0.000392553
758 30 8 2.07462 5.39509 13.3473 -0.00571587 -0.0070224 -0.00532534
759 30 8 2.65595 6.06864 14.829 -0.0226545 -0.0197389 -0.00520098
760 30 2 4.68442 7.16289 13.7254 0.00178893 0.00854323 -0.000471662
761 30 2 4.80935 5.40074 13.7333 -9.98433e-05 0.0105071 -0.00984991
762 30 4 3.78428 7.01361 11.6934 0.00559216 -0.0111694 -0.00325509
763 31 1 18.5742 3.58599 6.67541 -0.00708066 0.00164319 0.0024099
764 31 7 19.9292 2.94164 6.54624 -0.00627674 0.00674156 0.00339694
765 31 6 19.9523 1.56423 6.93577 -0.000443591 0.00187213 -0.00352437
766 31 7 19.8471 1.42525 8.3667 -0.0103329 -0.00584538 0.00386336
767 31 5 20.0391 -0.0759121 8.66258 -0.00163463 -0.00132039 0.00116257
768 31 3 19.4061 20.6704 7.61311 -0.000819841 -0.00558309 0.00375202
769 31 7 18.6284 5.10295 6.35379 -0.000178349 0.00242122 0.0039772
770 31 6 19.2949 5.80171 7.33546 0.000954433 -0.00289687 0.00531469
771 31 7 18.9045 7.18799 7.44922 0.00919665 -0.000223465 -0.00788756
772 31 5 19.9034 7.96871 8.21298 -0.00922098 -0.00765492 0.00451259
773 31 3 19.7131 9.35329 8.02303 -0.00301303 -0.00333408 -0.000586062
774 31 7 17.4602 2.90789 5.83037 0.00218744 0.00756377 0.0095028
775 31 6 17.6849 2.82394 4.41368 -0.00232125 0.00573144 -0.00737201
776 31 7 17.8894 1.5063 3.97654 0.00683986 0.00474736 0.000171947
777 31 5 17.9874 1.44645 2.45026 0.0014282 -0.00458263 -0.00104227
778 31 3 16.7874 2.00896 1.87223 0.000827785 -0.0101567 0.000587612
779 31 2 18.3008 3.49502 7.70732 0.0392019 -0.042821 -0.0251567
780 31 8 20.5147 3.45949 7.37076 0.00716501 -0.00210862 0.00508219
781 31 8 20.407 2.98349 5.61912 0.00535967 -0.031347 -0.0192067
782 31 8 20.6608 1.95568 8.93933 -0.0105201 0.0131697 -0.00229732
783 31 8 18.8691 1.67978 8.78057 -0.0151471 0.00278985 -0.00106557
784 31 2 21.1267 21.203 8.56786 0.025895 0.0160466 -0.0138121
785 31 2 19.5857 21.0302 9.60655 -0.0346094 0.01024 -0.00495038
786 31 4 19.694 21.0954 6.83246 0.00685439 -0.0133918 -0.0211078
787 31 8 19.2098 5.38681 5.51457 -0.0122563 -0.000977133 -0.0161824
788 31 8 17.592 5.51012 6.29256 -0.0104162 -0.00096908 -0.0516414
789 31 8 17.9274 7.38062 7.94855 -0.00268157 0.0237455 0.00376448
790 31 8 18.8047 7.53537 6.45067 0.0173783 -0.0187441 -0.00928587
791 31 2 20.9915 7.71233 8.16272 0.0206036 0.0135765 -0.0149723
792 31 2 19.7166 7.69803 9.23522 0.00811183 -0.0289429 -0.000336481
793 31 4 18.8496 9.62534 8.32898 0.00065758 0.00146881 0.0273575
794 31 8 16.5435 3.46752 6.07264 0.00467417 0.0144838 -0.0117409
795 31 8 17.2317 1.87258 6.22936 -0.000949626 0.00211065 -0.0202634
796 31 8 17.038 0.92178 4.30629 -0.011954 -0.00381566 0.00497044
797 31 8 18.8247 1.09741 4.30884 0.0117263 -0.0174507 -0.0125867
798 31 2 18.9545 2.04256 2.08426 0.00940868 0.0229294 0.0144842
799 31 2 18.2125 0.494127 2.08077 0.0266966 -0.0058742 -0.00122405
800 31 4 16.5354 2.77628 2.38448 -0.0222103 0.00535762 0.00474697
801 32 1 3.40004 18.0285 14.6561 0.00710906 0.00468699 0.00243288
802 32 7 1.88386 18.5941 14.7414 0.00407474 -0.00660564 -0.00524066
803 32 6 1.40111 18.6048 13.4149 0.00597729 0.00443361 0.000213853
804 32 7 0.0785296 19.214 13.3645 -0.00273933 -0.000392222 0.00963377
805 32 5 21.0223 19.0932 11.9025 0.0041121 0.00167323 -0.00329254
806 32 3 0.424174 19.6473 10.9973 -0.00685673 -0.00278931 -0.00170428
807 32 7 4.08578 18.2358 16.0153 0.0035501 -0.00353349 0.00216098
808 32 6 5.21261 19.1451 15.8262 0.00859867 0.00786051 -0.00632941
809 32 7 6.23168 18.552 15.071 -0.0010197 0.00582719 -0.00216366
810 32 5 7.58269 19.1816 15.1656 -0.011472 0.00461601 0.0106436
811 32 3 8.41988 18.7258 14.0942 -0.00550905 0.000847754 0.00122818
812 32 7 3.58288 16.6832 13.8878 0.00616418 0.00943415 0.00120565
813 32 6 3.20842 15.49 14.6321 0.00442645 0.000629651 -0.00122074
814 32 7 3.22269 14.3092 13.8471 0.00580361 -0.00528117 0.000530148
815 32 5 1.75174 14.1163 13.3335 -0.00665658 0.00484151 8.54374e-05
816 32 3 0.862863 14.736 14.2842 -0.00530497 -0.00205524 -0.00602716
817 32 2 3.83424 18.7531 13.9881 0.0168428 -0.00165368 0.00468868
818 32 8 1.71952 19.5004 15.293 -0.0015761 0.0127451 0.00510957
819 32 8 1.26312 17.9373 15.249 -0.00128114 -0.0206284 0.0246406
820 32 8 20.8302 18.6949 14.0373 0.0153808 0.00740289 -0.00823874
821 32 8 0.178836 20.2224 13.5535 0.0133606 0.00701854 -0.00467494
822 32 2 20.8939 18.012 11.7576 -0.0199985 0.0324897 -0.014229
823 32 2 20.0287 19.5502 11.6934 0.0296388 -0.0100653 0.016623
824 32 4 1.06052 18.9902 10.8439 -0.0101603 0.0237988 -0.0105981
825 32 8 3.43486 18.6729 16.7264 -0.0102555 0.00517575 0.0129128
826 32 8 4.46072 17.3134 16.5184 -0.0176663 0.0287788 0.000836398
827 32 8 5.92533 18.6027 14.0543 0.0112698 0.0105896 -0.0135841
828 32 8 6.33205 17.5612 15.4601 -0.00432916 -0.0172537 0.00300651
829 32 2 7.89821 18.9183 16.1384 0.0164141 -0.0225267 0.0108137
830 32 2 7.59274 20.3153 15.0763 -0.0156014 -0.0196175 -0.00762802
831 32 4 9.09764 19.3244 13.8627 -0.0310949 0.0110092 -0.0213756
832 32 8 4.67919 16.6059 13.7073 -0.000728442 0.0103385 -0.0349878
833 32 8 2.94227 16.7283 12.9839 0.00206227 0.0217748 -0.0299022
834 32 8 3.40243 13.4587 14.546 -0.0326431 0.00626908 0.0162051
835 32 8 3.99233 14.1756 13.1001 0.0182113 0.00291703 -0.0313765
836 32 2 1.55357 14.5562 12.4097 -0.0145094 -0.00646337 -0.0331863
837 32 2 1.53803 13.024 13.2494 -0.0169987 -0.00863576 -0.0180383
838 32 4 1.35664 15.4931 14.6171 -0.0199727 0.0122538 0.0133272
839 33 1 0.999366 5.58909 4.72907 -0.00598868 -0.00848731 0.00255061
840 33 7 1.9635 4.59376 4.08911 -0.00152262 0.00405532 -0.00592877
841 33 6 1.28498 3.53516 3.51625 0.0032404 -0.00281889 -0.00876475
842 33 7 2.05591 2.69721 2.61585 -0.00155743 -0.00750578 -0.000480444
843 33 5 1.04598 1.64401 2.13 0.00347247 -0.00197456 0.00348765
844 33 3 0.610598 1.01484 3.24941 0.000713944 -2.47067e-05 0.00678593
845 33 7 1.67118 6.71914 5.55136 0.00527098 -0.00340922 -0.00111316
846 33 6 2.3267 6.01513 6.68081 -0.00214008 -0.00142448 0.0051635
847 33 7 1.55379 6.1065 7.87603 -0.00594488 -9.39101e-05 0.00712891
848 33 5 2.40263 5.28252 8.91603 -0.00234167 -0.00498236 -0.00268299
849 33 3 1.71269 5.56162 10.1741 0.00250734 0.00401866 -0.00242454
850 33 7 0.155698 6.28659 3.56673 0.00279916 0.00420327 0.0038555
851 33 6 1.10856 7.11098 2.9486 -0.00437539 0.00114171 0.00489438
852 33 7 0.565246 7.88082 1.89431 -0.00117042 0.0036262 0.000396182
853 33 5 1.5932 8.872 1.41522 -0.00239238 0.00755466 0.00935471
854 33 3 2.06162 9.50983 2.57483 -0.00584654 -0.000587897 0.00476828
855 33 2 0.335075 5.12755 5.45687 -0.0210805 -0.000900097 0.010109
856 33 8 2.74649 4.33773 4.84194 -0.000967251 -0.0158502 0.0177197
857 33 8 2.43607 5.16246 3.31586 -0.0309088 0.00332134 0.0046881
858 33 8 2.41152 3.28765 1.77924 0.0412104 -0.0139506 0.010881
859 33 8 2.89439 2.29696 3.11442 -0.0281525 -0.0118981 0.0114103
860 33 2 0.219136 2.15042 1.56787 -0.0255463 0.0264621 0.0158676
861 33 2 1.40958 0.934579 1.36717 -0.00459355 0.0164502 -0.00340306
862 33 4 0.847472 1.60306 3.96542 -0.0362446 -0.00721716 -0.000879338
863 33 8 2.50283 7.11277 5.0013 0.00253397 -0.00028328 0.0139724
864 33 8 1.03867 7.51067 5.85892 -0.012188 -0.0440054 -0.00911343
865 33 8 0.602301 5.65484 7.67438 -0.0101834 -0.00885039 0.0120292
866 33 8 1.41072 7.12049 8.16639 -0.00603033 -0.00520168 0.00761877
867 33 2 3.48021 5.43862 8.97417 -0.00322298 -0.0257288 -0.0104311
868 33 2 2.36554 4.19643 8.64296 0.00543653 0.00817107 0.0086863
869 33 4 1.74986 6.49532 10.3191 0.0153659 -0.017607 -0.0271411
870 33 8 20.854 6.84539 4.15857 0.0157433 0.0145828 0.0189234
871 33 8 21.0758 5.59868 2.8798 0.0186456 0.0153552 0.00290037
872 33 8 21.1417 8.47807 2.22437 -0.00856554 0.0279816 -0.00555652
873 33 8 0.236566 7.25126 1.04983 0.0340401 0.00245624 0.00633299
874 33 2 2.45781 8.43057 0.798023 -0.00149714 -0.0149536 0.0234328
875 33 2 1.12757 9.684 0.795002 -0.0372941 -0.0113261 0.0154158
876 33 4 1.3109 9.55425 3.17363 -0.00671779 0.0117936 0.00240875
877 34 1 11.6233 4.4535 6.13601 0.00228998 -0.00148579 -8.68275e-05
878 34 7 12.0076 2.96875 5.97876 0.00257692 -0.00958216 -0.00865187
879 34 6 10.9391 2.0716 6.00682 0.00745183 0.000986079 0.00480186
880 34 7 10.2031 2.02771 7.20105 0.000139541 0.00529087 -0.00481329
881 34 5 9.17114 0.91396 6.90053 -0.00423526 -0.00661079 -0.00298051
882 34 3 8.23338 0.949257 7.91487 -0.00155735 -0.00246947 -0.000483012
883 34 7 12.4792 5.14936 7.208 0.00677081 -0.00870844 -0.000656561
884 34 6 11.9849 6.49636 7.49296 -0.00155438 -0.00126667 -0.00183941
885 34 7 12.6664 7.26293 8.49756 -0.00631208 0.00591253 0.00244842
886 34 5 12.0466 8.65294 8.77964 -0.00296774 0.00134905 -0.00416895
887 34 3 11.8546 9.36206 7.57922 0.00346925 -0.00129994 -0.00448966
888 34 7 11.631 5.20858 4.71583 0.000903196 0.00552341 0.00185622
889 34 6 12.9114 5.18341 4.19237 -0.00151081 -0.0049784 0.00273367
890 34 7 12.9131 4.7811 2.87624 0.00316294 -0.00339045 -0.00466042
891 34 5 14.3443 4.98661 2.27921 -0.00690469 -0.0117358 -0.000194922
892 34 3 15.1175 4.25154 3.20398 -0.00500958 -0.000824261 -0.000648154
893 34 2 10.6373 4.61869 6.50718 -0.0225237 0.0131781 0.00679678
894 34 8 12.5856 2.55363 6.82107 -0.00307883 -0.0165748 -0.00505025
895 34 8 12.6086 2.83554 5.15472 0.00424274 0.00844946 0.0160978
896 34 8 10.8299 1.74458 8.02976 0.0198943 -0.00140207 -0.00307598
897 34 8 9.66245 2.97094 7.54581 -0.0274403 0.0179863 0.00653063
898 34 2 8.66062 1.09195 5.91718 0.0187964 -0.00223406 0.0245175
899 34 2 9.61856 -0.0638915 6.7158 -0.00855177 -0.0149656 -0.00367463
900 34 4 7.80233 1.82146 8.00195 -0.00878886 -0.0313943 0.00956329
901 34 8 12.5718 4.60714 8.16523 0.010677 0.0266022 0.00324002
902 34 8 13.5385 5.2032 6.97803 0.00838969 -0.0126607 0.00977137
903 34 8 13.7083 7.34429 8.12134 -0.0269451 0.00633095 0.0135125
904 34 8 12.6114 6.70914 9.42897 -0.00285584 -0.0230899 0.00940147
905 34 2 12.5988 9.28885 9.43407 -0.00281275 -0.0180498 -0.000638296
906 34 2 11.1804 8.44416 9.34825 -0.00554437 -0.00761514 -0.00137826
907 34 4 11.0889 9.89374 7.79793 -0.00527885 -0.0149519 0.00913317
908 34 8 11.2709 6.1581 4.88783 0.00883856 -0.00130084 -0.00119179
909 34 8 10.8524 4.64888 4.22239 0.0163784 -0.0172459 0.0062182
910 34 8 12.2065 5.2517 2.18466 -0.0284418 0.00349342 0.0107239
911 34 8 12.6312 3.63053 2.85103 -0.0168368 0.0146814 0.0101013
912 34 2 14.5949 4.60257 1.28774 -0.00014548 0.00122454 -0.000984243
913 34 2 14.4554 6.08881 2.44488 0.0211363 0.00847831 -0.0161801
914 34 4 14.7334 4.50317 4.03004 -0.00661164 -0.0160778 -0.0271835
915 35 1 3.27202 16.9165 1.37458 -0.00181662 -0.00380705 -0.00294616
916 35 7 3.99657 15.7702 2.08264 -0.00624942 -0.00638696 0.00117262
917 35 6 3.69766 14.4691 1.47289 -0.00394227 -0.0070674 -0.00297245
918 35 7 2.41211 13.862 1.7739 0.00576886 -0.00837239 0.000328524
919 35 5 2.25514 12.4147 1.34617 -0.00168549 0.000937267 -0.00417811
920 35 3 2.26609 12.3509 -0.0298453 0.00598336 -0.00121724 -0.000431236
921 35 7 3.34734 18.2887 2.11426 -0.00659441 0.0118522 -0.00153321
922 35 6 2.46329 18.2487 3.26217 -0.00528484 0.00065974 0.00487626
923 35 7 2.18976 19.5247 3.72665 0.000818434 0.00319888 -0.00723124
924 35 5 1.30911 19.3505 4.95753 0.00200025 0.00368676 0.0024324
925 35 3 0.28087 20.3433 4.97974 0.00115831 -0.000670252 -0.00588402
926 35 7 3.72519 17.1478 -0.092131 -0.00116327 0.00653659 0.00333263
927 35 6 5.06697 17.7191 21.2302 -0.00204935 0.00250948 -0.000616281
928 35 7 5.50666 17.83 19.8832 -0.00171066 -0.00658645 -0.00459967
929 35 5 6.93407 18.3061 19.8874 0.00736145 -0.00089472 -0.0153964
930 35 3 7.53486 18.4626 18.5719 -0.0060159 -0.00177479 9.60517e-05
931 35 2 2.16086 16.7461 1.32445 -0.0119242 -0.0110641 -0.00394468
932 35 8 3.70068 15.7887 3.15313 -0.00626547 -0.00402748 -0.000867789
933 35 8 5.11811 15.9109 2.14223 -0.0109501 -0.000475945 -7.85009e-06
934 35 8 2.36104 13.8258 2.867 -0.0169122 -0.0070491 0.00240071
935 35 8 1.50795 14.3715 1.44627 -0.0132632 0.00166527 0.0109367
936 35 2 3.04971 11.8168 1.67209 0.0189878 0.0132676 0.00808221
937 35 2 1.3431 11.954 1.6743 0.00519941 -0.0279704 -0.0120451
938 35 4 2.90466 13.015 21.1699 -0.00190938 0.00417547 -0.00251097
939 35 8 4.41825 18.5451 2.3436 -0.0116159 -0.000782595 -0.000140056
940 35 8 3.05723 19.1224 1.38229 -0.00911642 -0.0121125 0.0111598
941 35 8 1.56904 19.9956 2.96759 0.0109776 0.0219342 0.00418739
942 35 8 3.15523 20.0125 3.96482 0.0013018 0.0131286 -0.0161327
943 35 2 1.93875 19.3508 5.88369 0.0174801 0.0164919 0.0240429
944 35 2 0.830154 18.4232 5.03375 -0.0070067 -0.00564971 0.0115297
945 35 4 0.470067 21.098 4.373 -0.0211313 -0.0202937 -0.00168299
946 35 8 3.06581 17.8394 20.9134 0.0107619 0.00990429 -0.0130702
947 35 8 3.68143 16.2023 20.8217 0.00493113 0.00572054 -0.00282058
948 35 8 4.79936 18.4369 19.2649 0.0110563 -0.0251154 -0.0130924
949 35 8 5.49762 16.8102 19.4787 0.0125463 -0.00502514 0.0206447
950 35 2 7.0791 19.2495 20.4625 -0.00864471 0.00910567 -0.017011
951 35 2 7.635 17.6102 20.3951 0.0173525 -0.0240716 -0.0173525
952 35 4 7.99285 17.6502 18.365 -0.0140701 -0.0242023 -0.00573978
953 36 1 2.05518 4.09877 18.8161 0.00225721 -0.000899518 -0.00414605
954 36 7 1.59416 3.52696 17.403 -0.00327135 0.00735722 0.000133597
955 36 6 0.487639 2.68299 17.5459 0.00942937 0.000791981 0.00301962
956 36 7 -0.0892218 2.47679 16.2644 -0.000207605 0.00265551 0.00444683
957 36 5 20.4233 1.2311 16.4679 0.000771985 -0.000591914 -0.000734225
958 36 3 21.0338 0.18078 17.2526 -0.00539549 0.00258559 -0.00845038
959 36 7 3.5037 4.63398 18.6585 -0.00304861 0.004803 0.000500402
960 36 6 3.92537 4.96147 19.945 8.1161e-05 -0.00118526 -0.000610703
961 36 7 5.24853 5.426 20.0208 0.00134048 0.00760124 0.00118739
962 36 5 5.41707 5.87406 0.0913791 0.00888797 0.00114632 -0.00511333
963 36 3 4.39647 6.81778 0.204133 -0.00677876 -0.00129585 -0.00119409
964 36 7 1.04806 5.18939 19.3724 0.00665894 -0.00280531 0.00677793
965 36 6 0.958778 6.38913 18.6296 -0.00176253 -0.00467962 0.0039626
966 36 7 0.368839 7.47665 19.304 0.00211981 -0.00657162 -0.0074722
967 36 5 -0.119703 8.62282 18.3641 -0.000378947 0.0101719 0.00282419
968 36 3 1.05594 9.19636 17.7781 0.00389852 0.00132271 -0.00101196
969 36 2 2.16196 3.37229 19.6446 0.0184399 0.0163869 -0.0134849
970 36 8 2.37793 2.94036 16.9086 -0.0118044 0.00744889 -0.025653
971 36 8 1.38216 4.3296 16.682 0.00363572 -0.00281647 0.0269852
972 36 8 20.9275 3.44007 15.8319 0.000275189 -0.0106058 0.00782105
973 36 8 0.728515 2.19247 15.5597 -2.06903e-05 -0.00791061 -0.0386733
974 36 2 19.4706 1.49457 16.9308 -0.00820822 0.00563175 0.0313425
975 36 2 20.0997 1.03426 15.4585 0.00583865 0.0182477 0.00831427
976 36 4 21.2146 0.645706 18.107 -0.0203502 -0.00372218 0.001295
977 36 8 4.0938 3.80655 18.2124 -0.0230224 0.0207546 -0.00365243
978 36 8 3.52461 5.51289 18.0135 -0.0257357 0.00230213 -0.0144435
979 36 8 5.2594 6.36642 19.4299 0.0316734 -0.0154917 -0.00838405
980 36 8 6.01974 4.67672 19.701 -0.00128984 0.0209768 -0.00377513
981 36 2 6.29694 6.39943 0.534967 0.00183529 0.0125756 -0.00895794
982 36 2 5.28081 4.98378 0.749926 0.0043861 0.0250444 -0.0189455
983 36 4 3.6996 6.3788 21.1971 0.028278 -0.0104825 0.0173689
984 36 8 1.26996 5.45982 20.4014 0.0262068 -0.00336274 -0.004661
985 36 8 0.0821051 4.73355 19.4645 -0.0020118 0.0288707 0.0119657
986 36 8 1.05211 7.86698 20.125 0.0105551 -0.0158447 -0.00194325
987 36 8 20.972 7.02074 19.7816 0.00974777 0.00633361 -0.00612564
988 36 2 20.6981 8.10483 17.6273 0.0102644 -0.00166288 0.00708631
989 36 2 20.9074 9.43246 18.9151 0.0157248 -0.0118636 -0.0135926
990 36 4 1.60595 9.53662 18.4804 -0.00311219 -0.00542834 0.00413351
ITEM: TIMESTEP
10200
ITEM: NUMBER OF ATOMS
891
ITEM: BOX BOUNDS pp pp pp
-1.8393492183093976e-01 2.1257310921830818e+01
-1.8393492183093976e-01 2.1257310921830818e+01
-1.8393492183093976e-01 2.1257310921830818e+01
ITEM: ATOMS id mol type x y z vx vy vz
2 1 7 16.8682 19.9758 7.39346 -0.00274741 0.00741576 -0.00916246
3 1 7 15.9433 20.0874 6.19798 0.000190812 0.000859975 -0.000936803
4 1 6 14.6182 20.0968 6.70388 -0.00466135 -0.00204419 -0.000755123
5 1 7 13.7303 21.0086 6.10225 -0.0134992 -0.0122045 -0.00623563
6 1 7 13.3952 20.3241 4.675 -0.00125233 -0.00251876 -0.00151033
7 1 6 13.657 18.9021 4.93778 0.00491467 -0.000123862 0.00417753
8 1 7 14.2201 18.2002 3.83805 0.0059075 -0.00586945 0.00167186
9 1 7 14.2328 16.6481 3.96945 0.0114704 -0.00579597 -0.0111757
10 1 6 13.828 16.0433 2.71422 0.00384754 -0.0133723 -0.00198843
12 1 8 16.7885 19.1261 8.06625 0.0123513 0.0241041 -0.00117642
13 1 8 16.7413 20.8778 7.99206 -0.00735604 0.0189137 -0.0266146
14 1 8 16.0252 19.1986 5.58435 -0.0184732 -0.0154149 0.0235916
15 1 8 16.2438 20.8377 5.51029 -0.00780163 0.00187956 -0.00684626
16 1 8 12.8182 21.0567 6.68938 -0.0194198 -0.0468512 -0.0110989
17 1 8 14.1731 0.560884 6.00831 -0.00625108 -0.00828024 0.0152801
18 1 8 12.339 20.5161 4.41795 0.0011515 0.0139176 0.0175752
19 1 8 14.0779 20.7569 3.94274 0.00774589 0.00608162 0.00737547
20 1 8 13.6002 18.5178 2.99228 0.00174851 -0.0253017 -0.0014073
21 1 8 15.1745 18.6457 3.70971 0.0108447 -0.0226448 -0.015643
22 1 8 13.4778 16.3045 4.65932 0.00904041 0.00865161 -0.0087019
23 1 8 15.1454 16.2652 4.41374 -0.00109417 -0.00715352 0.0114902
26 2 7 15.0156 16.7573 18.6679 0.00750601 0.000676092 0.00333955
27 2 7 15.1607 15.3452 18.2055 -0.00790308 -0.00768597 -0.00787709
28 2 6 14.6192 14.2921 19.0653 -0.00467951 -0.00404296 0.00125115
29 2 7 13.3034 13.9826 18.4866 -0.00309614 0.000906202 -0.00520106
30 2 7 12.6136 12.591 18.5346 0.00725377 -0.00855899 0.00504708
31 2 6 11.3029 12.8217 18.1869 0.00525425 -0.00289157 -0.00260633
32 2 7 10.4205 11.7361 18.0685 -0.0098258 -0.00196612 -0.00295445
33 2 7 9.8168 11.2633 16.7598 -0.00396806 -0.00333843 -0.0170482
34 2 6 10.218 9.98554 15.9732 0.00678353 -0.000486433 0.00356357
36 2 8 15.6976 16.7342 19.5157 0.0444647 -0.00619754 0.0120252
37 2 8 14.0412 16.8922 19.1212 -0.00635709 0.00915475 0.00714513
38 2 8 16.2619 15.1355 18.1075 -0.0103581 0.0175943 -0.0248104
39 2 8 14.7181 15.5317 17.1953 0.00166807 0.0169267 -0.00339731
40 2 8 12.6421 14.7355 18.9067 -0.0161004 -0.00884494 0.00161706
41 2 8 13.164 14.1982 17.4179 -0.0105389 -0.0270343 -0.0120121
42 2 8 12.9937 11.7832 17.8624 0.0138879 -0.00986568 0.0059435
43 2 8 12.6876 12.1906 19.5812 0.00492434 0.0248789 0.0111668
44 2 8 10.6031 10.8996 18.7594 -0.00545508 0.0047954 0.00737235
45 2 8 9.57461 12.3374 18.4724 0.00338554 0.0183259 -0.00867246
46 2 8 9.60676 12.1644 16.1968 -0.00124272 -0.0199041 -0.0151005
47 2 8 8.83296 10.8316 17.0407 -0.00554394 -0.00760781 -0.0181508
49 2 6 15.5627 3.36945 10.8517 0.0084428 -0.00342663 0.0151502
50 2 7 16.4128 3.64833 9.71777 0.00058961 0.000672523 0.00373949
51 2 7 17.1493 4.96328 9.94831 0.0107932 0.00371133 0.0064867
52 2 6 18.2503 4.38993 10.6541 0.0118066 -0.0117881 0.000173537
53 2 7 19.2375 5.27876 11.0302 0.00365478 0.00372655 -0.00662166
54 2 7 20.3429 4.60032 11.8562 0.000533078 -0.0035427 0.00256282
55 2 6 20.7919 3.2626 11.5578 -0.00435652 0.00272144 0.00784003
56 2 7 0.221396 2.79535 12.6625 -0.0077444 0.0155221 0.00214399
57 2 7 1.76065 2.46801 12.5994 -0.000233717 0.00620227 0.00930283
58 2 6 2.39635 2.23101 13.9152 0.00363774 -0.00279658 -0.00140426
60 2 8 17.0858 2.77262 9.58656 -0.0111584 -0.00469333 -0.00203994
61 2 8 15.8266 3.71638 8.81508 0.00192017 -0.0047158 0.0153258
62 2 8 16.5849 5.67444 10.5644 0.0244268 1.99043e-05 0.0289172
63 2 8 17.435 5.39943 8.94545 0.0157355 0.0110888 0.000265264
64 2 8 19.7779 5.49885 10.1179 -0.00554271 0.0113119 -0.0218906
65 2 8 18.725 6.14869 11.5121 -0.0041958 -0.0181774 -0.00406405
66 2 8 21.1413 5.25047 11.9757 0.0131746 -0.00700819 0.00575194
67 2 8 19.8698 4.45248 12.8334 -0.0173897 -0.0296139 -0.00707936
68 2 8 0.0558869 3.47484 13.4797 0.0105494 0.0115257 0.00761895
69 2 8 -0.188495 1.81851 12.8859 -0.0181859 0.0209491 0.0596267
70 2 8 2.35756 3.10772 11.9428 -0.0215948 0.0145387 -0.00897036
71 2 8 1.75852 1.49837 12.1252 -0.00928111 0.0128653 -0.0142837
73 2 3 11.3486 5.13026 10.9508 0.00293595 0.00191279 -0.00465969
74 2 5 10.5379 6.28055 10.7385 -0.00171437 0.00325041 -0.0056094
75 2 7 9.13579 6.00671 10.1109 -0.00969972 0.00452232 -0.00717545
76 2 6 8.59096 4.67791 10.5254 -0.00873886 0.00764107 0.00935694
77 2 7 7.14727 4.49505 10.6795 -0.00429764 -0.00489686 0.000995257
78 2 7 6.286 4.49066 9.42453 0.0105242 0.00478487 -0.00152507
79 2 6 6.95418 3.77222 8.39291 -0.000309774 -0.001045 -0.0022269
80 2 7 6.70144 4.48947 7.18071 0.00992221 0.010377 0.00479194
81 2 7 7.16331 3.8012 5.92963 -0.00611667 0.00714655 0.000614208
83 2 4 10.7962 4.39704 10.7319 0.00428299 0.00943112 0.0290602
84 2 2 10.3805 6.75946 11.762 0.0188925 0.0111394 -0.0199433
85 2 2 11.0125 7.06318 10.1544 -0.0346384 -0.00434839 -0.0542731
86 2 8 9.12302 6.18454 9.04018 -0.0128669 -0.0222173 -0.00448329
87 2 8 8.44937 6.72876 10.4777 -0.020682 -0.0083845 0.0198392
88 2 8 6.98578 3.51302 11.0825 -0.00701963 -0.00897735 -0.0107639
89 2 8 6.68641 5.2251 11.4011 -0.0160243 -0.00057831 0.00994525
90 2 8 5.25556 4.1155 9.55812 0.015901 -0.00842949 0.0141324
91 2 8 6.21418 5.56365 9.27165 0.018446 0.0206711 -0.0115419
92 2 8 5.62169 4.40602 7.12064 0.00906039 -0.00975523 -0.0258505
93 2 8 6.86682 5.55529 7.22119 -0.0112165 0.0126487 0.0171069
94 2 8 8.16655 4.25956 5.68266 -0.00290595 0.0207729 0.0292296
95 2 8 6.46025 3.99852 5.09938 -0.0290231 -0.0219092 0.0197308
98 2 7 19.6135 4.72895 0.447908 0.00187846 0.000447774 0.00799985
99 2 7 18.6581 5.19568 1.50332 -0.00412722 -0.00568523 -0.00547461
100 2 6 18.77 6.61409 1.21526 0.00861443 -0.00517091 -0.00139315
101 2 7 17.6389 7.32377 1.70647 0.0104688 0.00322648 0.00792648
102 2 7 17.6218 8.8735 1.48532 -0.00264625 0.000537967 -0.0107121
103 2 6 18.2507 9.53667 0.362631 -0.00748364 0.0140196 -0.00137158
104 2 7 17.8247 9.25356 20.464 -0.00089199 -0.0156474 0.000554519
105 2 7 18.8258 9.96722 19.467 -0.00404841 0.00158659 0.0076564
108 2 8 20.6485 4.50454 0.771603 -0.0139246 -0.0201614 0.0296685
109 2 8 19.8466 5.51686 21.1886 0.0259741 0.00902294 0.0251423
110 2 8 18.9187 4.87994 2.51267 0.00689057 -0.00678034 -0.00427689
111 2 8 17.5935 4.96199 1.50305 -0.00299764 -0.00847149 0.0211678
112 2 8 16.7368 6.92443 1.27093 0.0154531 0.00263922 0.0111697
113 2 8 17.6014 7.12576 2.78044 0.0400592 0.00940839 0.00968413
114 2 8 16.6312 9.25881 1.617 0.00570909 0.00570424 -0.0156192
115 2 8 18.1324 9.24635 2.35952 -0.0086475 0.00300402 0.0120437
116 2 8 18.1809 8.27881 20.2634 0.0186539 -0.0139083 0.0199227
117 2 8 16.7771 9.41277 20.1666 -0.00188953 -0.0104377 0.0141244
118 2 8 19.769 9.48137 19.4535 0.00138403 -0.0158584 -0.0161033
119 2 8 18.3667 9.72443 18.5196 0.0431043 -0.0246836 -0.00501909
121 2 6 20.2332 19.8562 0.830448 -0.0178248 -0.00211454 -0.0157403
122 2 7 19.9191 19.2706 2.2434 -0.00477207 0.0159673 -0.0106653
123 2 7 19.8658 17.6721 2.45538 -0.0124169 0.0121547 -0.0115495
124 2 6 19.6764 17.0119 3.75018 0.0152513 0.00765103 -0.0165117
125 2 7 18.703 15.9632 3.78935 0.0080224 0.0082331 -0.00529531
126 2 7 18.4467 15.7285 5.27863 0.000433628 -0.00499183 -0.0105352
127 2 6 18.1194 14.3389 5.56336 -0.000176874 0.00667337 -0.00613428
128 2 7 17.5591 13.9201 6.83442 0.00158003 0.00788521 0.00145609
129 2 7 17.4721 12.4261 6.99507 -0.0114128 0.00783909 0.0104638
130 2 6 16.0805 11.8268 7.12082 -0.00764813 0.00229166 -0.00219751
132 2 8 20.7832 19.6003 2.84563 0.0227557 -0.00396701 -0.0376342
133 2 8 19.072 19.6365 2.83536 0.0101937 0.0250598 0.00736722
134 2 8 20.7774 17.29 1.95495 -0.0244989 0.0139043 -0.040544
135 2 8 19.0651 17.3077 1.82881 -0.0188107 0.00573676 0.00449422
136 2 8 17.8023 16.1717 3.18196 0.0284055 0.0390877 0.0182421
137 2 8 19.2576 15.1536 3.22326 -0.0223495 0.0196061 -0.00707801
138 2 8 19.3276 16.022 5.81121 -0.0228455 0.0134008 0.00607615
139 2 8 17.6075 16.3755 5.59723 0.0198976 -0.0116074 -0.00175881
140 2 8 18.2693 14.2631 7.58784 0.00624314 -0.00774461 -0.00189643
141 2 8 16.6305 14.427 7.02721 0.000999629 0.0139898 0.00527868
142 2 8 18.1052 12.0739 7.81616 -0.0321654 0.0288408 0.0382204
143 2 8 18.1121 12.0345 6.22453 -0.0174156 -0.00324685 0.00723717
146 2 7 0.450548 17.0151 10.2172 -0.00613719 0.00811931 -0.00117573
147 2 7 0.866502 16.9631 8.73414 -0.00131276 0.00474927 0.0107916
148 2 6 0.904379 15.587 8.51645 0.00642213 -0.000194111 0.0103178
149 2 7 1.11098 15.3235 7.16819 -0.00561887 0.00592963 0.00670841
150 2 7 0.734446 13.8387 7.0861 0.0010571 0.00324996 -0.00677821
151 2 6 0.125001 13.7135 5.81714 -0.0126192 0.00530709 -0.00635247
152 2 7 0.461848 12.5196 5.08104 -0.00568432 0.00140367 -0.0245864
153 2 7 20.5866 11.7717 5.04298 -0.0122717 -0.00607361 0.00139136
154 2 6 19.5631 12.5592 4.41387 0.000498814 -0.00786233 -0.0092158
156 2 8 1.14837 16.5298 10.9059 -0.015899 0.0283754 0.0341834
157 2 8 20.9361 16.4973 10.4022 -0.00644475 0.00834503 0.00789844
158 2 8 1.85801 17.3991 8.63602 -0.00418828 0.0163776 0.00878444
159 2 8 0.107535 17.5412 8.2135 0.00641428 0.0252927 0.0236949
160 2 8 0.363461 15.8321 6.56224 0.00958645 0.0144031 0.0116108
161 2 8 2.05794 15.7088 6.77545 -0.00451324 0.00347097 -0.0024619
162 2 8 1.61279 13.2509 7.2983 0.0249596 -0.0128331 -0.00572572
163 2 8 -0.0526013 13.6869 7.87297 0.00651011 -0.0133246 0.000114426
164 2 8 0.696213 12.7744 4.04942 -0.0405372 0.0384758 -0.03666
165 2 8 1.35603 11.9691 5.41271 0.016671 0.0138966 -0.050923
166 2 8 20.3283 11.4622 6.05753 -0.0112968 0.0230257 0.00745148
167 2 8 20.9071 10.8356 4.56224 -0.0184128 -0.00713249 0.00742881
170 2 7 9.23792 16.1188 20.6129 -0.00858042 0.00178391 0.0092535
171 2 7 10.2906 16.9503 19.8668 -0.00859307 0.00862581 -0.00491156
172 2 6 10.7342 16.7188 18.4555 -0.0132812 0.0114811 0.00113773
173 2 7 11.3239 17.9949 18.0083 -0.00294832 0.00711233 0.0022357
174 2 7 11.769 18.0161 16.4925 0.00101926 0.00547643 0.00109705
175 2 6 12.5907 19.1195 15.9729 -0.00841256 0.0096731 -0.00733734
176 2 7 13.121 18.6299 14.7304 -0.00477884 -0.0137939 -0.00240116
177 2 7 13.7353 19.8201 13.8994 -0.00413247 -0.00240754 -0.000104211
180 2 8 8.46676 16.7271 21.1453 0.0271881 0.055444 0.0202463
181 2 8 8.49017 15.6001 20.0489 -0.0292188 0.0064143 0.00608846
182 2 8 11.1598 16.8083 20.5138 -0.0226077 0.0106625 0.011282
183 2 8 10.0269 17.9821 20.0353 0.00227204 0.00928761 0.0184039
184 2 8 10.5445 18.7611 18.1281 -0.00567785 0.00769691 -0.0147969
185 2 8 12.1949 18.3381 18.6191 0.000399493 -0.0251142 0.020942
186 2 8 12.395 17.1517 16.3499 0.00761825 -0.0070183 0.0180558
187 2 8 10.9685 17.9035 15.7919 0.0121746 -0.00706402 0.0158291
188 2 8 13.9473 17.9614 14.8591 -0.00478594 0.00576046 0.000107058
189 2 8 12.4143 18.1414 14.0546 -0.0195854 -0.0324387 0.0266262
190 2 8 14.606 19.6613 13.2701 0.0200485 0.0305408 0.0120936
191 2 8 14.0894 20.5485 14.6267 -0.0140997 0.00761261 -0.0178154
194 2 7 4.94954 8.29764 19.1388 0.0161118 -0.00604086 0.00809759
195 2 7 4.96003 9.59396 18.3036 0.00744373 -0.00723768 -0.0137587
196 2 6 4.31404 10.5611 19.1217 -0.0115499 -0.0109145 -0.00880293
197 2 7 5.17823 11.6547 19.3824 0.00126939 -0.00601772 -0.00601647
198 2 7 5.54675 12.6421 18.2061 0.00574908 -0.00254335 0.00301271
199 2 6 4.45607 13.4472 17.9086 0.004332 0.00216374 -0.00644275
200 2 7 3.2542 12.7246 18.0124 0.00681282 -0.00309498 0.00194549
201 2 7 2.31375 13.2667 19.0541 0.00271915 -0.0175645 -0.00944093
204 2 8 5.18693 7.47354 18.4207 -0.0240153 -0.0320893 0.0195899
205 2 8 4.01163 8.13773 19.672 0.0232304 -0.011039 -0.00101164
206 2 8 4.59191 9.3125 17.3417 0.0139401 -0.00064202 -0.0145117
207 2 8 6.04799 9.74191 18.1475 0.0233609 -0.0249804 0.0674649
208 2 8 4.77867 12.2413 20.2076 0.0252934 0.00345452 0.00691271
209 2 8 6.08597 11.1289 19.6836 0.00341982 -0.00387279 -0.00079488
210 2 8 6.19781 13.4116 18.6104 0.00837334 -0.00399389 -0.00217181
211 2 8 5.99903 12.3023 17.2807 0.00787614 0.00281137 0.0010467
212 2 8 2.73761 12.8222 17.0741 0.0051069 -0.0260308 0.00552096
213 2 8 3.30449 11.6944 17.8449 0.00297593 0.0154985 -0.0025984
214 2 8 1.55069 12.553 19.2862 0.0276351 -0.0257055 -0.00677625
215 2 8 1.90157 14.2312 18.646 -0.0464909 -0.0302539 0.0237694
217 2 6 18.9075 11.3582 19.6088 -0.017925 -0.00828899 0.00170175
218 2 7 19.7209 11.9095 20.6294 -0.00135573 -0.00790678 -0.000584732
219 2 7 19.5074 13.4371 20.8676 0.00812175 -0.00143508 -0.00147203
220 2 6 19.2804 14.538 19.8614 0.00546842 -8.07386e-05 -0.00259568
221 2 7 19.8812 15.7903 19.9549 -0.01144 -0.00279392 -0.00495596
222 2 7 18.9536 16.9657 19.3765 -0.0126259 -0.0204597 -0.00227216
223 2 6 18.6324 17.015 17.9856 0.00333037 0.00540226 -0.000619481
224 2 7 17.8207 18.2318 17.963 -0.00992335 -0.00650699 0.00775827
225 2 7 16.6221 17.9875 17.0442 -0.00300373 -0.00183345 -0.000631282
226 2 6 15.2837 17.7851 17.6736 -0.0158964 -0.00368013 -0.00652837
228 2 8 19.6565 11.2898 0.0923812 0.047504 -0.0211344 0.00300944
229 2 8 20.7141 11.7038 20.3529 0.0161322 0.00344135 -0.00331805
230 2 8 20.07 13.7828 0.307415 0.0242857 -0.00849683 -0.0166347
231 2 8 18.5145 13.3775 -0.12707 0.0259094 -0.0436891 0.025281
232 2 8 20.0494 16.0593 21.0643 0.0166486 -0.0124789 -0.00690072
233 2 8 20.8886 15.787 19.5649 -0.0314088 0.00916647 0.00403105
234 2 8 18.0323 16.9299 19.9772 -0.0367445 -0.00766648 -0.00982466
235 2 8 19.567 17.8461 19.5282 -0.0343908 0.0168292 0.00729994
236 2 8 17.2392 18.4981 18.8213 -0.00447514 0.00678798 0.00358472
237 2 8 18.3807 19.1024 17.6026 -0.0171756 -0.0154756 0.00160629
238 2 8 16.9358 17.1999 16.371 -0.00491439 0.00402686 0.00522574
239 2 8 16.3575 18.8271 16.4024 0.0302827 0.0184958 0.00771812
241 2 6 12.9448 1.29038 15.7144 0.00106007 0.0195373 -0.001422
242 2 7 13.5128 1.28603 17.013 -0.00486906 0.0149119 -0.00417356
243 2 7 14.6877 0.377228 16.8294 -0.00881329 0.0182815 0.00140206
244 2 6 15.1814 0.325289 18.1472 0.00819655 -0.01059 -0.00914092
245 2 7 16.1267 20.8231 18.284 0.00669681 0.000291624 -0.00724177
246 2 7 16.7841 0.0217548 19.4594 -0.0105537 -0.00733572 0.00105814
247 2 6 17.6801 20.5267 19.8181 -0.00175657 0.0142303 0.00642175
248 2 7 18.3694 20.9058 20.9268 -0.0302041 0.00450026 0.0221229
249 2 7 19.303 19.6405 21.2088 -0.0315436 -0.00190184 -0.00792865
252 2 8 13.8547 2.30703 17.3182 -0.0106289 0.0341097 -0.00531317
253 2 8 12.7568 0.996709 17.7935 -0.0350586 0.015109 -0.0161888
254 2 8 15.462 0.634944 16.1072 -0.00848571 0.0157282 0.0151785
255 2 8 14.3831 20.7855 16.6295 0.0208069 0.0152406 -0.00602053
256 2 8 15.7059 19.9194 18.7905 -0.00575126 -0.00843507 -0.0385205
257 2 8 16.8342 20.7018 17.4328 -0.00488264 -0.000745068 -0.0173059
258 2 8 17.3697 0.891977 19.1825 -0.00910823 -0.0158162 0.0152038
259 2 8 16.1057 0.232198 20.2709 -0.0133087 -0.00499635 -0.0162583
260 2 8 18.7664 0.470395 21.0563 -0.0128449 -0.0042289 0.0176805
261 2 8 17.6083 20.8861 0.244015 -0.0344933 -0.00945884 0.0187192
262 2 8 18.6713 18.7793 -0.0799037 -0.0166309 -0.00493175 0.00822772
263 2 8 19.8535 19.6913 20.2908 -0.0390402 0.00263272 0.011335
266 2 7 11.4299 1.14983 15.897 0.00851532 -0.00511871 0.00394971
267 2 7 10.8004 1.81952 14.6947 0.00859618 0.000152402 -0.0196104
268 2 6 10.193 3.09663 14.9598 0.000837605 0.00742472 0.0174726
269 2 7 9.17043 3.73205 14.1383 0.01167 0.0119317 -0.00172617
270 2 7 8.86637 4.7935 15.2461 -0.00637742 0.00580905 0.00106779
271 2 6 7.67517 5.36136 14.9739 0.00331166 0.0106825 0.00362596
272 2 7 7.43139 6.61413 15.6453 0.00166142 0.00234597 0.0103402
273 2 7 6.99699 7.75841 14.5996 0.0170127 -0.00666566 -0.00264622
276 2 8 11.0644 0.152237 15.9217 -0.00569922 0.0174815 -0.023828
277 2 8 10.9556 1.58841 16.7592 -0.0195567 0.0359744 0.0343873
278 2 8 9.83938 1.2234 14.6169 0.00425812 -0.0265886 -0.0241369
279 2 8 11.2712 1.52703 13.7471 0.0315391 -0.0150274 -0.0202598
280 2 8 9.70076 4.17883 13.3015 0.051748 -0.00966745 0.00927973
281 2 8 8.29122 3.1294 13.8452 0.00619675 0.0245611 -0.0182098
282 2 8 8.76958 4.38955 16.2532 -0.0405696 0.00151796 -0.00590848
283 2 8 9.71209 5.46554 15.3155 -0.0198005 -0.00451849 0.0156348
284 2 8 6.61273 6.54614 16.3187 -0.01217 0.00758185 -0.00997542
285 2 8 8.18537 7.00991 16.2922 -0.00891498 0.00870949 0.0097804
286 2 8 6.29212 7.33381 13.8725 0.0034234 0.0193586 -0.0191864
287 2 8 7.86077 8.08434 14.0706 0.0255861 -0.00737543 0.00787988
289 2 6 6.89354 16.3624 11.1285 0.00623416 -0.00961784 -0.00268907
290 2 7 6.55882 17.551 10.4937 -0.00479189 0.000600135 0.0144068
291 2 7 7.5088 18.7312 10.9282 0.00731116 0.00205849 -0.0107514
292 2 6 8.88779 18.358 10.9345 -0.00355391 -0.00958118 -0.00827651
293 2 7 9.45218 18.8466 9.76594 -0.000381668 -0.00303932 -0.00561603
294 2 7 9.93748 20.3032 10.0598 -0.00520682 -0.0112703 0.000214325
295 2 6 11.218 20.0102 10.5639 0.00126485 -0.00627846 -0.00214254
296 2 7 11.8033 21.1954 11.0788 -0.0193882 -0.00663435 0.0157817
297 2 7 12.9659 20.7624 11.9967 -0.00312215 -0.0297892 -0.00970161
298 2 6 12.5753 20.443 13.315 -0.000808614 -0.0214832 -0.00490949
300 2 8 6.67276 17.441 9.40767 -0.0161752 0.0224112 0.0193005
301 2 8 5.53745 17.886 10.7561 0.00935596 0.0367593 0.0367673
302 2 8 7.19104 19.0007 11.9471 0.0138144 0.0204016 -0.0170716
303 2 8 7.23005 19.6533 10.379 0.00995494 -0.0163231 -0.0454603
304 2 8 10.2818 18.2425 9.52242 -0.0112019 0.00174491 -0.0139048
305 2 8 8.77639 18.7733 8.90273 -0.026651 0.00518978 -0.0189981
306 2 8 10.1474 20.7987 9.12002 0.00312219 0.00129741 0.00817541
307 2 8 9.24474 20.9186 10.6804 -0.0110526 -0.0264935 0.0319144
308 2 8 12.2226 0.322028 10.2455 -0.0334233 0.0177643 0.0342351
309 2 8 11.1127 0.349333 11.6452 -0.0173583 -0.028046 0.0366086
310 2 8 13.6268 0.174233 12.074 0.014463 -0.044641 0.00108793
311 2 8 13.4505 19.9235 11.4729 -0.0291977 -0.035239 -0.0176262
313 2 3 7.12298 -0.033182 0.904095 -0.0022966 0.00408005 0.021839
314 2 5 6.41964 0.695086 1.91244 0.0127558 0.00966278 0.00820427
315 2 7 6.35799 2.29969 1.70769 0.00959102 0.00622736 -0.00724087
316 2 6 7.06563 2.78841 2.86385 -0.00800413 -0.00357609 0.00720355
317 2 7 8.46646 2.75608 2.54214 -0.00558097 0.000586543 -0.010978
318 2 7 8.58561 3.96477 1.66708 -0.00661338 0.00358683 -0.0104407
319 2 6 9.63932 4.74706 2.16251 -0.00466303 0.00110192 -0.0133106
320 2 7 9.75957 5.89414 1.39961 0.00593321 0.000365534 -0.0101995
321 2 7 9.56454 7.21278 2.06287 0.010928 -0.000596913 -0.00768385
322 2 6 10.5826 8.04513 1.55809 -0.0154858 0.0106156 0.00714877
323 2 4 7.0035 0.470359 0.115726 0.0194014 -0.0138105 0.00524188
324 2 2 5.39528 0.290157 1.83001 -0.00769037 0.00648004 0.0310912
325 2 2 6.63413 0.553482 2.94543 0.0379299 0.0150722 0.0212177
326 2 8 5.30111 2.59236 1.67431 0.0156443 0.0276602 -0.00709515
327 2 8 6.82118 2.55023 0.780908 0.0187899 0.00825155 -0.0282355
328 2 8 9.1352 2.78233 3.34412 0.0214637 -0.0306211 -0.0371638
329 2 8 8.80749 1.88222 1.95861 0.0137875 0.00267009 -0.027221
330 2 8 8.81917 3.71793 0.652337 0.00454555 0.0259216 -0.0308736
331 2 8 7.70801 4.522 1.59833 0.0133324 0.0224843 -0.00237379
332 2 8 10.7445 5.99956 0.927096 0.00351751 -0.0011006 -0.0121971
333 2 8 9.18847 5.93031 0.477844 -0.0176699 0.00811402 0.0168602
334 2 8 9.67354 7.16085 3.14085 -0.0179996 0.00926897 0.0038488
335 2 8 8.60059 7.64418 1.7962 0.019745 -0.00128763 -0.0251975
338 2 7 16.2301 10.4681 7.61246 0.0026951 -0.0049926 0.000930944
339 2 7 16.4875 10.5681 9.0924 0.0105604 -0.00941701 -0.00528493
340 2 6 16.7486 9.26923 9.39551 -0.00150225 -0.00203209 0.0107412
341 2 7 16.6945 9.20017 10.8023 -0.000236828 -0.00860551 -0.00509947
342 2 7 15.2015 8.98368 11.3064 -0.00929982 -0.000383778 -0.00276069
343 2 6 14.8113 7.62584 11.4225 -0.00124767 0.00370512 -0.00475522
344 2 7 13.4884 7.40387 11.7532 -0.00267121 0.00331624 0.00398891
345 2 5 13.509 6.0285 12.4237 -0.00379027 -0.00768813 -0.000799672
346 2 3 14.328 6.01791 13.5001 -0.00225506 0.00102317 -0.00338323
348 2 8 15.2646 9.97967 7.45675 0.00831366 0.00520376 -0.0403204
349 2 8 17.0947 10.0412 7.13252 -0.00572647 -0.00681027 -0.0130172
350 2 8 15.5207 10.8456 9.43292 0.00267378 -0.0122826 -0.0214314
351 2 8 17.2251 11.2349 9.50692 0.00943617 0.0101152 0.0221245
352 2 8 17.3736 8.41436 11.051 0.00404274 -0.00215462 0.00772811
353 2 8 17.089 10.1294 11.2538 -0.00782432 -0.00755848 0.00611657
354 2 8 14.9895 9.4721 12.3074 0.0115952 -0.00609922 0.00870521
355 2 8 14.575 9.5556 10.5972 -0.00108832 0.000724237 0.00100242
356 2 8 13.1471 8.16338 12.5311 -0.0208135 0.00346362 -0.00851073
357 2 8 12.9094 7.46772 10.8459 -0.0190842 -0.00192345 0.000838853
358 2 2 13.8781 5.25691 11.7616 -0.00459968 -0.0048986 0.0088226
359 2 2 12.5387 5.72253 12.6976 -0.0149456 0.0171185 -0.00700785
360 2 4 15.1492 6.30593 13.172 0.00169905 -0.013629 -0.00715867
362 2 7 9.5508 16.0054 7.81726 -0.00519821 0.00175768 0.00853827
363 2 7 8.1778 15.1765 7.64904 -0.0142606 0.00328458 0.0070416
364 2 6 7.61103 14.7313 6.45419 -0.00290601 -0.00443393 0.000929206
365 2 7 8.33818 13.7073 5.88944 -0.00207213 -0.00165351 0.010213
366 2 7 7.07804 12.9774 5.57763 -0.00196431 0.000947626 -0.00918984
367 2 6 5.84425 13.668 5.18947 -0.00477199 0.00365656 -0.00038905
368 2 7 4.6312 12.9319 5.31164 -0.0152988 0.00522953 -0.000496088
369 2 7 4.64845 11.3793 5.6505 0.0239405 -0.0054098 0.00243642
372 2 8 9.73492 16.1924 8.88801 -0.0100485 0.00558697 0.0212527
373 2 8 9.41477 16.9243 7.07598 -0.0443687 -0.00332334 -0.00712199
374 2 8 7.53411 15.6301 8.36421 0.010712 -0.0018665 0.0123906
375 2 8 8.38158 14.1982 8.14982 0.0289041 -0.00930286 -0.0216893
376 2 8 9.02201 14.0795 5.11482 -0.00361345 -0.015468 0.00440854
377 2 8 8.81436 12.9912 6.55062 0.00962784 -0.0291808 0.000289447
378 2 8 7.37876 12.2129 4.85767 0.027832 0.00633579 -0.0202947
379 2 8 6.91236 12.3994 6.5046 0.0142029 -0.0287864 -0.025517
380 2 8 4.03242 13.4113 6.11393 -0.0296271 -0.019816 -0.000746084
381 2 8 4.02534 13.1514 4.41877 -0.0238887 0.00619349 0.00345068
382 2 8 3.66132 11.0059 5.88302 0.0320438 0.00255938 -0.00109632
383 2 8 5.0908 11.3286 6.6706 -0.000871558 0.00362957 0.0228672
385 1 6 10.3989 18.7522 1.18376 -0.00646611 0.00822677 0.00765321
386 1 7 9.13722 18.3785 1.7872 -0.004273 -0.0029619 -0.000143034
387 1 7 9.27992 18.7495 3.24785 0.00536981 0.00328401 -0.0095778
388 1 6 7.95825 18.7301 3.7901 0.00425596 -0.000612759 -0.00255211
389 1 7 7.69962 19.7717 4.76012 0.00502596 0.000957192 -0.0112889
390 1 7 6.22745 19.911 5.18488 0.00142121 -0.00147697 0.0029238
391 1 6 5.9091 18.8901 6.23215 -0.00229213 0.0039933 -0.00812652
392 1 7 5.52278 17.5544 5.93111 0.00942243 -0.00397425 0.0021001
393 1 5 4.89629 16.7772 7.21399 -0.00718453 -0.00087613 -0.0112811
394 1 3 4.23743 17.6803 8.01205 -0.0132089 -0.00732761 -0.00241343
396 1 8 8.21152 18.7241 1.41644 -0.0112001 0.010511 0.00563489
397 1 8 9.11367 17.2844 1.75907 0.0279827 -0.0031513 -0.0183653
398 1 8 9.73651 19.7239 3.3954 0.0121164 -0.00133811 -0.0206482
399 1 8 9.93743 18.0724 3.72923 0.0184166 0.00708672 -0.000388809
400 1 8 8.33145 19.6968 5.60087 0.00118053 0.00155211 -0.0193599
401 1 8 7.97569 20.7075 4.29844 0.0172121 -0.00497794 -0.0238025
402 1 8 6.16929 20.9285 5.63693 0.0142032 -0.0214261 -0.0144099
403 1 8 5.61265 19.8667 4.28772 0.00230112 -0.00873347 -0.0063103
404 1 8 4.76613 17.5988 5.10774 0.0152597 -0.00500956 -0.0241148
405 1 8 6.28073 16.9595 5.46051 0.0134757 -0.00913499 0.00594082
406 1 2 5.68341 16.2887 7.80301 -0.00963623 -0.0100058 -0.0256563
407 1 2 4.21196 16.0153 6.97589 -0.00874202 0.00920759 -0.0490735
408 1 4 4.36042 18.4853 7.50037 -0.016828 0.00130991 0.0227443
410 2 7 5.88293 15.3726 10.9978 -0.00236703 -0.0103127 -0.00649167
411 2 7 6.38343 14.0271 10.4532 -0.0104605 -0.00302812 0.00131678
412 2 6 5.86281 12.881 11.1122 0.0119346 -0.00828615 0.00581818
413 2 7 4.45111 12.7077 10.9949 0.0198267 0.000473061 0.00176685
414 2 7 4.4121 11.7478 9.8173 0.00124467 -0.00402779 0.0071314
415 2 6 4.93903 10.573 10.4272 -0.00609321 -0.00594496 -0.0073878
416 2 7 3.9164 9.80201 11.0679 0.00202337 0.0164179 0.0140998
417 2 7 4.63415 8.56649 10.8412 -0.00210602 0.0185836 0.0212324
420 2 8 5.30889 15.4188 11.9323 -0.0177312 0.00646241 -0.018326
421 2 8 5.11894 15.6879 10.2418 -0.00150961 -0.00499975 -0.00148169
422 2 8 7.41491 13.923 10.8366 -0.0236602 -0.0407043 -0.00736045
423 2 8 6.52277 13.9625 9.36902 -0.00565143 0.0127905 0.00350113
424 2 8 4.04501 12.2508 11.9049 -0.00269289 0.00424415 -0.0112147
425 2 8 3.96633 13.6466 10.7774 0.0237432 0.00765592 -0.0132247
426 2 8 3.38745 11.6953 9.40699 0.0213726 -0.0113026 -0.0340541
427 2 8 4.92916 12.1718 8.94741 0.0248551 -0.0154387 0.0209846
428 2 8 3.81768 9.82892 12.1248 -0.00312336 0.0281258 0.00844493
429 2 8 2.91005 9.9528 10.6563 0.0182983 0.00912028 -0.0386315
430 2 8 5.51734 8.67429 11.5298 0.00705159 -0.0399025 0.0204641
431 2 8 5.39538 8.35327 10.0996 -0.0146106 0.023539 -0.00999577
434 2 7 5.89627 20.4915 18.1152 0.00329639 3.79656e-05 0.00174186
435 2 7 7.01774 0.124782 18.1278 -0.00410826 0.00217262 -0.00396573
436 2 6 7.39239 0.342462 19.5479 -0.00574178 0.0134704 0.012879
437 2 7 8.80364 0.465687 19.9278 0.0113436 -0.004131 0.00900768
438 2 7 9.83224 1.46958 19.2723 -0.000440742 -0.00444947 0.00668731
439 2 6 9.91858 2.64961 19.812 -0.00963922 -0.00388478 0.00784044
440 2 7 10.753 3.40835 19.0321 -0.0166171 -0.00589302 0.00168451
441 2 7 10.7004 4.79746 19.6367 -0.0100787 -0.0110715 -0.00459067
444 2 8 5.13689 20.8421 18.8706 -0.0110605 0.00943124 -0.000260977
445 2 8 5.43923 20.3393 17.1298 0.0085423 0.0373147 -0.0290329
446 2 8 6.67629 0.997358 17.5808 0.00106697 0.00346879 0.00676643
447 2 8 7.89498 21.0903 17.6636 0.0112047 0.0461424 -0.0137586
448 2 8 8.83163 0.655714 21.0074 0.00608724 0.00779929 0.0102219
449 2 8 9.1495 20.9064 19.78 0.00578427 -0.00586068 0.0240647
450 2 8 10.7763 0.96196 19.3723 -0.0305771 0.039751 0.0104295
451 2 8 9.68382 1.57704 18.195 0.0123704 0.0123033 -0.00705929
452 2 8 11.8008 3.13285 19.0724 -0.0082995 0.00812601 -0.0172443
453 2 8 10.4354 3.42159 17.9932 -0.0135054 -0.00527956 0.00171209
454 2 8 9.86726 4.75001 20.3031 -0.0271515 0.0311308 -0.00681934
455 2 8 11.4299 5.18671 20.2678 0.00132186 -0.0184358 0.0174074
457 2 6 9.89638 15.4303 0.270491 -0.00833664 0.000277387 0.000850135
458 2 7 10.5067 14.1756 0.0228172 -0.0153947 0.00677569 -0.00963041
459 2 7 9.54349 12.9152 -0.119895 0.00221278 -0.000670272 0.00645661
460 2 6 9.09073 12.4469 1.15608 -0.00754219 -0.01172 0.00293566
461 2 7 7.85338 13.0768 1.56694 0.00618019 -0.00977167 0.00342084
462 2 7 6.95178 11.8719 1.32415 -0.00161527 0.00941047 0.00422241
463 2 6 6.66242 11.3843 2.60297 -0.00238836 0.00521354 0.000145662
464 2 7 5.68668 10.3806 2.37106 0.00868122 0.0122939 -0.00193651
465 2 7 4.97227 9.94082 3.62204 0.0040121 0.0135556 -0.00558481
466 2 6 5.47879 10.6615 4.74465 0.0182614 -0.00592309 0.00379165
468 2 8 11.0555 14.2624 20.5263 -0.00217817 -0.0115085 -0.00658133
469 2 8 11.2612 14.0333 0.788414 -0.0277663 0.00193457 0.00222308
470 2 8 10.0138 12.0849 20.7445 0.00412118 0.0159799 0.000302774
471 2 8 8.75018 13.0953 20.5776 0.00234587 -0.0355279 -0.00187222
472 2 8 7.89353 13.5096 2.57294 -0.00772445 0.0164696 0.00259323
473 2 8 7.60804 13.8231 0.877302 0.0149337 -0.0161561 0.00242272
474 2 8 6.15224 12.1092 0.679162 0.0167037 -0.00574559 0.0043807
475 2 8 7.50692 11.0422 0.84124 -0.0142697 -0.0178817 0.0167627
476 2 8 4.89007 10.8059 1.71908 -0.00392659 0.0111292 -0.00791475
477 2 8 6.06402 9.49641 1.86618 0.0073445 0.0167997 0.00166479
478 2 8 5.17928 8.89324 3.86942 -0.00809686 0.00565039 -0.0247501
479 2 8 3.88525 10.0244 3.56946 0.00434668 0.00782679 -0.0101751
482 2 7 8.27978 10.7897 10.5958 -0.0176895 -0.00726347 -0.00374895
483 2 7 8.15437 10.4694 9.04407 -0.0023057 0.00551725 0.00727374
484 2 6 7.53013 9.15335 8.89355 -0.00459312 -0.00754359 -0.00437391
485 2 7 6.75212 8.7931 7.74441 -0.00860993 0.00160252 -0.000267642
486 2 7 7.37619 9.02967 6.3814 -0.00771855 0.00122206 0.0098865
487 2 6 8.77064 8.73889 6.35595 -0.00522177 0.00406363 0.00338541
488 2 7 9.32691 9.41034 5.21128 0.015247 0.00409841 0.00876937
489 2 7 10.602 10.1542 5.72371 0.00397099 0.00438126 -0.00188423
492 2 8 7.26808 10.6779 11.0124 -0.00412888 -0.0232978 0.0150443
493 2 8 9.0621 10.1708 10.9822 -0.0237796 -0.0026207 0.00837638
494 2 8 9.0497 10.5617 8.40059 0.0217493 0.00600183 0.0349272
495 2 8 7.44151 11.213 8.63829 -0.00660212 -0.0092208 -0.0182339
496 2 8 6.54713 7.71183 7.8775 -0.00850746 0.0165889 -0.0172086
497 2 8 5.76716 9.23769 7.77794 -0.00225256 -0.00116213 -0.0110049
498 2 8 6.7524 8.46403 5.69628 -0.0130595 0.0315915 -0.0206598
499 2 8 7.23932 10.1163 6.28886 0.0202215 0.011272 0.0206434
500 2 8 9.62692 8.76843 4.39221 -0.0050974 -0.0208399 0.0156412
501 2 8 8.66565 10.1689 4.76863 0.0197821 -0.000789961 -0.0154563
502 2 8 10.4757 10.608 6.74087 -0.0310521 -0.0168443 0.00680488
503 2 8 10.986 10.9964 5.09065 0.0518618 0.0106617 0.00288602
506 2 7 16.2859 3.08629 12.1388 -0.00298279 0.00169917 0.0113305
507 2 7 16.0623 1.86396 13.3128 -0.0191551 -0.00964207 -0.00261836
508 2 6 16.9671 1.93796 14.4861 -0.00460225 -0.00806904 -0.00646078
509 2 7 16.8393 3.06013 15.4428 -0.00769311 -0.011503 0.00973643
510 2 7 18.1164 3.98205 15.6933 0.00309572 0.00032365 0.000467241
511 2 6 17.9313 5.42932 15.5906 0.00527738 -0.00697882 0.00453992
512 2 7 19.0201 6.35774 15.9063 0.0251006 -0.00318105 0.00232608
513 2 7 19.0163 6.9648 14.4833 -0.000359389 -0.00600784 0.000860387
516 2 8 17.3164 2.78812 11.9659 -0.0151677 0.023009 0.00255337
517 2 8 16.5135 3.99599 12.6768 -0.00580939 -0.0158905 0.0120778
518 2 8 16.4161 0.972992 12.7898 -0.0130957 -0.00737723 -0.0024176
519 2 8 15.0231 1.59148 13.5216 -0.0266456 0.00818908 -0.0195111
520 2 8 15.9517 3.65491 15.2072 -0.00832609 -0.0151466 0.0356721
521 2 8 16.5886 2.64593 16.4365 -0.00623382 -0.0212245 0.00873106
522 2 8 18.589 3.74416 16.654 0.0279573 0.00347598 0.00251298
523 2 8 18.8695 3.71674 14.981 -0.0103334 0.0185252 -0.00816601
524 2 8 18.663 6.93826 16.7928 0.0353394 0.0459379 -0.0144853
525 2 8 20.0325 5.84331 16.0221 0.0234099 -0.0160925 -0.0146557
526 2 8 19.0056 6.00879 13.9011 0.0182404 0.00176454 0.00438277
527 2 8 19.7556 7.68018 14.1464 0.00999714 -0.0103009 0.0080394
530 2 7 8.51977 15.874 13.6042 -0.00635957 -0.00236471 0.0101983
531 2 7 8.90293 14.9536 14.8355 0.00527186 -0.00378221 0.000834979
532 2 6 9.9305 14.0619 14.4317 0.00723416 -0.00144326 -0.00792859
533 2 7 11.1331 14.1919 15.128 0.0012594 0.000335762 -0.00184406
534 2 7 12.1496 13.237 14.4378 0.000447582 -0.00323831 -0.00405972
535 2 6 11.3065 12.1541 14.1408 -0.0125933 4.66081e-05 -0.00987817
536 2 7 11.9485 10.8837 14.4109 0.0058872 -0.0140343 -0.0101809
537 2 7 10.8928 9.76055 14.7929 0.0165778 -0.00575923 0.00255016
540 2 8 7.50512 15.7383 13.2587 -0.0077655 -0.00764611 -0.0151178
541 2 8 9.19669 15.7474 12.7428 0.00135311 -0.00477181 0.0083723
542 2 8 8.02254 14.3543 15.053 0.00953586 -0.0124522 -0.00770425
543 2 8 9.23249 15.5506 15.6857 0.0182403 0.00105018 -0.00365318
544 2 8 11.4885 15.1953 15.1744 0.00432107 0.00412582 0.0222286
545 2 8 10.9601 13.9193 16.1939 -0.0132312 -0.0138439 -0.0111642
546 2 8 12.3484 13.6948 13.498 -0.0231614 -0.000149913 -0.0138515
547 2 8 13.0833 13.221 15.0089 -0.00337416 -0.00585778 -0.0102561
548 2 8 12.8004 10.5896 13.754 0.0163026 -0.00155261 0.00297705
549 2 8 12.3205 11.2493 15.3667 -0.028195 0.0211725 -0.0223117
550 2 8 10.2148 9.87197 13.9626 -0.0258546 0.00364227 0.0135354
551 2 8 11.3311 8.76101 14.6052 -0.0265803 -0.0137601 -0.0166717
554 1 7 10.587 20.0932 0.659875 0.00310422 0.00808141 0.0114588
555 1 7 11.8601 19.9168 -0.163952 -0.000683065 0.00714304 0.00340286
556 1 6 12.9242 19.3135 0.496514 0.00694791 -0.00108078 0.000861749
557 1 7 13.948 19.5422 21.024 0.00324181 0.00336778 0.00103003
558 1 7 15.0356 18.7719 0.278633 -0.0119438 0.00639211 -0.00251007
559 1 6 14.6204 17.4381 0.328752 -0.00786119 0.011466 0.00505177
560 1 7 15.5717 16.7805 1.21717 -0.00571445 0.00532651 0.00245109
561 1 7 14.7509 15.5658 1.81523 0.0111423 -0.00659206 -0.00667408
564 1 8 10.8275 20.7183 1.50221 -0.0144286 0.00612724 0.0160472
565 1 8 9.74726 20.2435 0.0407535 0.00108954 -0.0090967 0.0208847
566 1 8 12.1613 20.9493 21.0702 -0.0144974 0.0167598 -0.00718333
567 1 8 11.682 19.5249 20.2724 -0.0170566 -0.0120556 0.00729566
568 1 8 13.7467 19.0458 20.055 -0.0168101 0.00195991 0.000513729
569 1 8 14.2827 20.5559 20.8607 0.0212855 -0.00463725 0.0243682
570 1 8 15.8964 18.8435 21.0563 0.0017538 0.0111721 0.0115391
571 1 8 15.2889 19.1944 1.25015 -0.0288728 0.0258044 0.00351093
572 1 8 16.3805 16.3357 0.625106 0.0035477 0.0261539 -0.00923816
573 1 8 16.0321 17.4146 1.98105 0.0189245 0.00418656 -0.0219347
574 1 8 15.4044 14.8633 2.26706 0.0170829 -0.0150616 -0.0249278
575 1 8 14.2469 15.0481 1.00845 0.00238981 -0.0246339 0.00489003
578 2 7 11.8452 8.01551 2.14379 -0.0116897 0.00558108 0.00378519
579 2 7 12.1147 9.42565 1.78819 0.00270083 -8.3247e-05 -0.00566253
580 2 6 13.4204 9.77033 2.36523 0.00175042 0.00462282 0.00171686
581 2 7 14.3839 10.6428 1.75095 0.00526892 -0.00245645 0.00403875
582 2 7 15.0778 11.3186 2.926 0.017433 0.00576005 -0.00687579
583 2 6 16.4794 11.4634 2.66049 0.0152793 0.00349337 0.00239729
584 2 7 17.3527 11.8979 3.7155 -0.0128997 0.00867844 0.00964873
585 2 7 18.9042 11.5546 3.56962 -0.0147478 0.00535283 0.0103625
588 2 8 11.8051 7.71322 3.1861 -0.0164101 -0.0197759 -0.0160976
589 2 8 12.4703 7.24171 1.67186 -0.0113951 0.00990754 -0.0155794
590 2 8 11.3085 10.0796 2.17502 -0.0100984 -0.0195073 -0.0134971
591 2 8 12.1343 9.49388 0.683343 0.0154358 0.00976557 -0.00216392
592 2 8 14.9877 10.0767 1.06246 0.00272226 -0.0010455 -0.00981086
593 2 8 14.0497 11.4262 1.04361 -0.0150527 -0.0120337 -0.00403166
594 2 8 14.6643 12.3304 2.90036 0.0322964 0.00343174 -0.00446258
595 2 8 14.8991 10.8512 3.87723 0.0245666 0.026058 9.26272e-05
596 2 8 17.2453 12.9693 3.85577 -0.00843489 0.00836256 -0.0080166
597 2 8 17.0657 11.3548 4.58488 -0.0208903 0.0305429 0.0214739
598 2 8 19.2502 11.5996 2.52778 -0.0314197 -0.0170958 0.00397123
599 2 8 18.9906 10.5515 3.95292 -0.00473592 0.00553278 -0.00462578
602 2 7 21.236 14.1482 15.7625 0.0120698 0.000681911 0.0141958
603 2 7 20.6056 13.1372 16.7539 0.0160261 0.00175973 -0.00554507
604 2 6 19.5606 12.6166 15.9473 0.0111266 -0.0118284 0.0102575
605 2 7 18.296 13.1147 16.0724 0.00833338 -0.0210335 -0.000850602
606 2 7 17.7893 13.8899 14.7375 -0.00550253 -0.00252504 0.014612
607 2 6 17.9138 12.9034 13.6253 0.00018084 0.00984513 0.00886801
608 2 7 17.3462 13.0788 12.2727 -0.00770931 -0.00452284 0.00792003
609 2 7 16.2042 14.1812 12.0093 -0.0141608 -0.0081803 -0.00114548
612 2 8 0.241675 15.0534 16.2947 0.017067 0.0219685 -0.0343753
613 2 8 20.5391 14.4603 14.9966 -0.00250048 0.0239114 0.00719221
614 2 8 20.1576 13.7093 17.5557 0.0338762 -0.00662445 0.0324334
615 2 8 21.2298 12.3403 17.1655 0.0134696 0.00610583 0.0136132
616 2 8 17.801 12.1514 16.0907 0.032639 -0.0289052 -0.02697
617 2 8 18.0753 13.654 17.0055 -0.005312 -0.0428871 -0.00822744
618 2 8 16.7317 14.2048 14.8272 -0.00906731 -0.0134755 0.0220806
619 2 8 18.3767 14.7819 14.5141 -0.0217262 -0.00610304 0.0196761
620 2 8 18.1088 13.1497 11.5225 0.0117501 -0.00536131 0.0266514
621 2 8 16.9399 12.0715 12.1002 0.029461 -0.0146094 -0.00254315
622 2 8 15.2971 13.6606 12.2086 0.0887377 -0.0414164 -0.0650086
623 2 8 16.0633 14.0308 10.9496 -0.00132999 0.016618 0.016728
625 2 3 3.59238 1.61573 6.48328 0.00658519 -0.00285982 0.00308351
626 2 5 3.59873 1.47213 7.83061 0.00551605 0.00261037 0.00159013
627 2 7 4.51234 0.198304 8.14868 0.000196107 -0.00271498 -0.00331533
628 2 6 4.74958 -0.00148845 9.49731 0.00495943 -0.0101125 -0.00301076
629 2 7 3.8009 20.795 10.341 0.00770222 -0.0076643 0.00279326
630 2 7 4.35875 20.9835 11.7374 0.00765685 0.00860566 0.000923852
631 2 6 4.38372 0.956595 12.1806 0.0042654 0.00285926 0.00291487
632 2 7 4.50104 1.2011 13.5988 -0.00520072 -0.00924323 -0.00746725
633 2 7 3.83619 2.50735 13.9141 -0.000944079 0.00559537 0.00815776
635 2 4 4.39654 2.06514 6.26342 0.00533501 0.0150824 0.00200476
636 2 2 4.00411 2.37167 8.33062 0.00410399 -0.00612662 0.0122604
637 2 2 2.56115 1.1766 8.14326 0.0141523 0.0172146 0.00856943
638 2 8 5.53365 0.441082 7.88928 -0.00317976 -0.000742094 -0.00756906
639 2 8 4.32016 20.7368 7.58994 0.00857248 -0.023902 -0.0156108
640 2 8 2.86323 21.2136 10.2037 0.0278109 0.00411038 0.0130753
641 2 8 3.70676 19.712 10.0552 0.011366 -0.000737157 -0.00113634
642 2 8 3.73442 20.428 12.3996 -0.00275986 0.0199457 0.00788785
643 2 8 5.38582 20.5894 11.7989 0.00478358 -0.000372194 0.0193559
644 2 8 4.02524 0.478456 14.2497 -0.0137733 -0.0137354 -0.0150707
645 2 8 5.52891 1.21133 13.9523 0.00352834 0.0302317 -0.0220549
646 2 8 4.21231 2.76942 14.9009 -0.0164238 -0.0237124 -0.000384568
647 2 8 4.12574 3.17585 13.1176 -0.036054 -0.0050425 0.0109843
649 2 1 13.5396 15.6143 9.86392 -0.00553677 -0.00158507 0.00371555
650 2 7 14.2064 16.9467 10.0912 -0.00732596 0.00953576 -0.000809488
651 2 6 15.5791 16.6099 10.3484 0.00682557 0.0012905 -0.0128144
652 2 7 16.3366 17.0818 11.4481 0.0141095 -0.0140986 0.0018089
653 2 7 17.3196 15.9522 11.8382 0.0153274 -0.00980146 0.00312171
654 2 6 16.6304 15.3042 12.8094 -0.0109347 -0.00370621 0.00712439
655 2 7 12.0322 15.4343 10.2801 -0.00532396 0.000532613 -0.00252743
656 2 6 11.6452 14.0561 10.2953 0.00582926 -0.00378878 0.0107721
657 2 7 10.2982 13.861 10.7177 -0.00262278 -0.000169368 -0.00369385
658 2 7 10.1121 12.3443 10.5823 -0.00232807 -0.00422094 -0.00674897
659 2 6 8.75272 12.0938 10.8341 -0.00118105 -0.00766338 0.00173253
660 2 7 14.2388 14.855 8.69898 0.00795257 -0.000386517 -0.00366631
661 2 6 13.7843 15.1603 7.41598 -0.000873533 -0.0111336 -0.0131746
662 2 7 12.6837 14.384 7.04074 0.000558105 0.00658557 -0.012183
663 2 7 11.8039 15.6378 7.00476 0.00567075 0.00337659 0.00469697
664 2 6 10.5163 15.1095 7.37552 -0.00903836 0.00654105 -0.0021363
665 2 2 14.0069 15.0555 10.6502 -0.0214335 0.00564992 0.031221
666 2 8 13.6884 17.4591 10.9193 -0.00494098 -0.0110171 -0.000655024
667 2 8 13.9841 17.6331 9.32287 0.0044333 0.00906411 -0.0197603
668 2 8 16.9057 17.958 11.0883 0.0162577 -0.0212626 0.010697
669 2 8 15.6603 17.3507 12.2869 0.0121542 -0.0130819 -0.00269311
670 2 8 17.6492 15.4676 10.9005 0.0221454 0.00776708 -0.00904983
671 2 8 18.2802 16.3262 12.2107 -0.000634998 0.00150421 -0.0111979
673 2 8 11.828 15.8435 11.3022 -0.00124382 0.00162633 -0.00355832
674 2 8 11.4432 15.9692 9.60308 0.0191479 0.0163435 0.00119098
675 2 8 9.60798 14.4047 10.0733 -0.00402509 -0.00586726 -0.00881834
676 2 8 10.1414 14.0806 11.7994 -0.00600606 -0.0199722 -0.00474691
677 2 8 10.7375 11.8151 11.3222 0.000825031 0.00264297 -0.00207439
678 2 8 10.3857 12.0701 9.5249 -0.0175748 0.0129517 0.000788752
680 2 8 14.3203 13.7393 8.89586 -0.00722819 -0.00861193 -0.00539169
681 2 8 15.3124 15.2011 8.5948 -0.00550484 0.00150788 0.00129292
682 2 8 12.4943 13.5543 7.74345 0.0108316 0.0304974 0.00673281
683 2 8 13.0079 13.9578 6.09742 -0.0421144 0.010836 -0.0380614
684 2 8 11.9582 16.4327 7.71228 0.0119536 -0.0257936 0.0221003
685 2 8 11.8864 16.134 6.0773 0.00561864 0.0379158 0.00904842
687 2 1 14.9676 6.65212 17.8575 0.0106621 -0.0085159 -0.00230106
688 2 7 15.8045 7.96986 17.8397 -0.00737713 -0.00188026 0.00991448
689 2 6 15.5009 8.62067 16.6754 0.00389994 0.00472346 0.00823407
690 2 7 15.9122 7.86975 15.5403 -0.00713922 -0.00325447 -0.000699165
691 2 7 17.2645 8.3818 15.0818 -0.0147107 0.00703284 -0.0101582
692 2 6 17.7171 7.42726 14.1702 0.0111396 -0.00318084 -0.00265595
693 2 7 15.1244 6.00801 19.3302 0.00709811 -0.0128982 -0.0109148
694 2 6 16.2642 5.08942 19.2339 0.0121305 -0.00339289 -0.00542495
695 2 7 16.9851 4.90544 20.4247 0.00507616 0.000180537 0.000888597
696 2 7 18.0563 3.86916 20.1885 0.0119356 0.00893465 -0.00603007
697 2 6 19.0138 3.69017 21.2076 0.000101731 0.00681019 0.00673218
698 2 7 13.536 6.69998 17.303 0.00340131 -0.00231207 0.0056538
699 2 6 12.8583 7.2093 18.4326 0.00586758 0.0199629 -0.00638827
700 2 7 11.5006 7.58073 18.1717 0.00541238 0.00931875 0.00800441
701 2 7 10.555 7.02973 19.2112 -0.00197855 0.00367491 -0.00706816
702 2 6 10.2241 5.78781 18.7488 0.0151779 0.00264038 -0.00781819
703 2 2 15.4764 5.87966 17.2707 0.0162257 0.00469526 0.00337774
704 2 8 16.9163 7.78947 17.9224 0.0157167 0.0273958 0.000216796
705 2 8 15.6679 8.64276 18.6594 0.000626584 -0.0146642 0.0210924
706 2 8 15.9446 6.78404 15.6034 0.0204253 -0.0207617 -0.010446
707 2 8 15.1664 8.103 14.7733 -0.0242639 -0.0201769 0.000528686
708 2 8 17.0868 9.37449 14.6664 -0.00799444 0.0152224 0.00902216
709 2 8 17.9921 8.65936 15.8599 -0.0285978 0.0316224 -0.00325821
711 2 8 15.0967 6.82447 20.0269 -0.000364689 -0.0229985 -0.0158724
712 2 8 14.2372 5.34739 19.48 -0.0113696 -0.00495434 0.0153794
713 2 8 16.2541 4.69239 21.1866 3.85209e-05 -0.00177881 -0.00515511
714 2 8 17.4611 5.88068 20.5843 0.00638267 0.00757087 0.00607618
715 2 8 18.6279 4.08857 19.2771 0.00259729 0.0228887 -0.00655387
716 2 8 17.5965 2.89028 20.0753 0.0175707 0.00746246 -0.0263723
718 2 8 13.192 5.75529 16.9914 -0.00118807 -0.00604362 0.0168012
719 2 8 13.5082 7.30537 16.3988 0.034832 0.0191632 0.0195706
720 2 8 11.2772 7.34714 17.1236 0.0112667 0.0189558 0.0135971
721 2 8 11.4987 8.64834 18.3605 0.0101587 0.0166575 -0.00644224
722 2 8 10.8195 7.22968 20.256 -0.00516148 -0.0128088 -0.00441012
723 2 8 9.62587 7.59975 19.2159 0.00431533 0.0114618 0.0122256
725 2 1 1.62611 9.68189 14.3923 -0.0051822 0.00192171 0.00110812
726 2 7 2.81541 10.6256 14.8423 -0.00564827 -0.0127309 0.00512894
727 2 6 4.07367 10.3141 14.2465 0.00629944 0.00198759 -0.00155252
728 2 7 5.12139 11.1365 14.7687 0.00546666 -0.00785246 0.0199858
729 2 7 6.39972 10.2422 15.0284 0.00362963 -0.0232705 -0.00469296
730 2 6 6.37416 8.80496 15.445 -0.00513008 -0.0127901 0.00068076
731 2 7 0.909748 10.01 13.0424 -0.00267442 0.000757159 0.00777002
732 2 6 0.57635 11.4294 13.1994 0.0041523 -0.000721522 0.00479943
733 2 7 20.7974 11.8574 12.6844 0.0117821 0.0125659 0.00122747
734 2 5 21.0719 12.0425 11.2022 0.01898 -0.000461999 0.0098091
735 2 3 20.1936 13.0411 10.7448 0.0127461 -0.00749054 -0.00188935
736 2 7 2.09813 8.26398 14.5988 0.001415 -0.00809835 -0.000132731
737 2 6 2.19589 7.52009 13.4265 -0.00668512 -0.00573017 -0.00371201
738 2 7 3.00227 6.38276 13.1725 -0.00612308 0.0031222 0.00774907
739 2 7 3.99984 6.84272 12.1721 0.000396723 -0.000310466 -0.00926447
740 2 6 3.6917 7.56703 10.9713 0.00782455 0.0102043 -0.0109338
741 2 2 0.839878 9.77914 15.156 0.00983811 -0.0321673 0.00822045
742 2 8 2.87892 10.7468 15.9403 0.0112956 -0.00900697 -0.0278215
743 2 8 2.53631 11.6235 14.416 -0.0217302 -0.0339649 -0.0123295
744 2 8 5.3326 11.9218 14.047 -0.0238247 0.0146601 0.0289861
745 2 8 4.86918 11.7785 15.6348 0.0151259 0.00639263 0.0147911
746 2 8 7.02151 10.3357 14.1081 -0.0311755 -0.0166696 -0.0216734
747 2 8 6.86671 10.7829 15.8686 0.0334865 -0.015091 -0.0115719
749 2 8 1.5709 9.85619 12.2111 -0.0142718 -0.0041921 -0.00219846
750 2 8 0.0707852 9.30667 12.9171 0.00255152 0.000696043 0.0184008
751 2 8 20.3037 12.7436 13.1636 0.03045 0.0188538 0.0151992
752 2 8 19.8987 11.1786 12.785 0.00496828 0.0212305 -3.32418e-05
753 2 2 20.9543 11.1573 10.6375 0.0118119 -0.0339403 0.0194569
754 2 2 0.676543 12.3783 11.0935 0.0193091 -0.0065641 0.000831846
755 2 4 19.9566 13.5122 11.5634 -0.00587551 -0.0232147 -0.000912267
756 2 8 1.36186 7.70491 15.2044 -0.0402399 -0.0230246 -0.018518
757 2 8 2.96114 8.30359 15.2713 -0.013113 -0.0110528 0.0110877
758 2 8 2.4274 5.49956 12.8303 0.0120824 -0.0205909 0.00227598
759 2 8 3.50941 6.1105 14.1139 0.0120867 0.0229238 0.00251082
760 2 8 4.61752 7.46097 12.8733 0.00841889 -0.00290814 0.0138037
761 2 8 4.61951 5.97571 11.9418 0.0106394 -0.000399255 -0.00983233
763 1 1 18.1183 3.49603 6.53552 0.0021979 -0.00308519 -0.0010074
764 1 7 18.9521 2.26963 7.03767 -0.0108971 0.00163729 0.00342971
765 1 6 18.2501 1.18527 7.60701 -0.00703749 -0.00207923 0.00673097
766 1 7 19.1718 0.225594 8.1492 -5.77478e-05 0.00518181 0.0014333
767 1 7 19.2658 20.3342 7.46188 0.00949656 -0.00198934 -0.00525189
768 1 6 18.0722 19.9294 6.72176 -0.000744282 0.00311411 -0.00317485
769 1 7 19.1731 4.64493 6.22437 0.00420834 -0.00525279 0.00603044
770 1 6 19.4224 5.44726 7.284 -0.00708513 0.00281867 0.00293272
771 1 7 18.9011 6.72311 7.28609 0.00379883 0.000876118 -0.0117734
772 1 5 19.6529 7.60663 8.34802 0.00154864 -0.00572489 -0.000812176
773 1 3 19.3489 8.94931 8.02641 -0.000499971 0.00526901 -0.00479219
774 1 7 17.075 3.26718 5.29706 -0.00530091 -0.00613136 -0.00848153
775 1 6 17.6394 2.97832 4.02084 -0.00204128 0.000671734 0.000150598
776 1 7 18.1402 1.67717 3.76414 0.00363025 -0.00416073 -0.00433468
777 1 5 17.9042 1.25753 2.29647 0.0044687 0.00282358 -0.00363826
778 1 3 16.5896 0.737515 2.08975 -0.00180392 -0.00642034 -0.00424423
779 1 2 17.5113 4.00764 7.28882 0.0124212 0.00759006 0.0214023
780 1 8 19.7169 2.67444 7.6919 0.0111352 -0.0166664 -0.0399983
781 1 8 19.4491 1.85604 6.17955 0.00959428 -0.0142427 -0.0231347
782 1 8 20.198 0.582043 8.162 -0.00415218 0.0110589 0.00258345
783 1 8 18.8822 0.142133 9.19316 0.0324575 -0.0143887 0.0150776
784 1 8 20.0845 20.231 6.76562 0.00947832 -0.00739439 -0.00938345
785 1 8 19.6389 19.6035 8.16089 -0.00760707 -0.008516 -0.00305325
787 1 8 20.127 4.2683 5.89533 -0.00474794 -0.00309881 -0.0255779
788 1 8 18.8524 5.22499 5.37992 0.0203226 -0.0237444 0.00236907
789 1 8 17.8026 6.78086 7.36864 0.0134388 -0.00206067 -0.00961515
790 1 8 19.1915 7.15695 6.34374 -0.0214679 0.0194324 -0.0210638
791 1 2 20.7511 7.4217 8.12001 -0.00987931 -0.00993824 -0.0189573
792 1 2 19.4572 7.36761 9.41314 -0.0067075 -0.0114936 0.0120284
793 1 4 18.6112 9.1107 8.58588 0.00430265 -0.0136046 0.00253606
794 1 8 16.4362 4.16638 5.20802 -0.00938271 0.00195202 -0.0028695
795 1 8 16.3356 2.44392 5.52178 -0.00201591 0.0216231 0.00774042
796 1 8 17.6813 0.962155 4.39934 -0.00269835 -0.00302012 -0.0113363
797 1 8 19.1567 1.79761 4.0603 0.00498409 0.0026718 -0.000867619
798 1 2 18.0783 1.99505 1.47701 -0.0214216 -0.022144 0.0147077
799 1 2 18.5645 0.427994 2.04775 0.0298993 -0.0300309 -0.0172101
800 1 4 16.0333 1.48965 2.07707 -0.020714 -0.0266905 -0.00304729
801 2 1 3.37835 18.1968 13.9364 0.006558 0.00281137 -0.00464749
802 2 7 1.96197 18.8644 14.1596 -0.00552975 0.00955417 -0.00505672
803 2 6 1.02416 18.671 13.1628 0.0037948 -0.0049757 -0.000524137
804 2 7 0.216473 19.6947 12.5806 0.00643529 -0.00622667 0.0102962
805 2 7 20.9382 18.7788 11.6172 0.0075237 0.00536662 0.00287274
806 2 6 0.378089 18.3633 10.5566 -0.00550743 0.00800039 0.00301439
807 2 7 4.19929 18.7484 15.0878 -0.00403469 -0.00109262 -0.00125242
808 2 6 5.56922 18.8667 14.828 0.000416607 0.00205418 -0.0064282
809 2 7 6.38204 17.7467 14.508 0.00344122 0.00242718 0.000659572
810 2 7 7.92012 18.0596 14.6739 0.00304925 -0.00286523 0.0095854
811 2 6 8.79315 17.3 13.7854 -0.00616267 -0.000488086 0.00757918
812 2 7 3.44731 16.653 13.9402 0.0149233 0.00171033 -0.00775474
813 2 6 3.15548 15.924 15.066 -0.00558077 0.00822739 -0.0131581
814 2 7 3.02404 14.6305 14.5395 -0.00453303 0.0119846 -0.01179
815 2 7 1.50354 14.4332 14.1693 -0.0148889 0.00110429 0.0070022
816 2 6 0.842109 13.5129 15.0951 -0.0086886 -0.00446003 0.00070962
817 2 2 3.69056 18.5989 12.9873 -0.00768214 0.019076 0.0120115
818 2 8 1.96318 19.8379 14.5636 0.00373698 -0.0110232 0.0060846
819 2 8 1.48613 18.263 14.8579 -0.0137925 -0.00761454 -0.0172589
820 2 8 20.9635 20.1785 13.2863 -0.0113133 -0.0324374 0.00720813
821 2 8 0.831278 20.4044 12.0179 0.000572793 0.00856818 0.0204657
822 2 8 20.5387 17.9336 12.2099 -0.0168635 0.0103788 0.00178746
823 2 8 20.0924 19.2581 11.1184 -0.0114035 -0.00421014 0.00788918
825 2 8 3.95958 19.7813 15.4573 -0.00446819 0.0223012 0.0213171
826 2 8 4.12265 18.1079 15.9651 0.0141015 -4.96308e-05 -0.0280842
827 2 8 6.16971 17.5969 13.4594 -0.00916649 0.0147407 0.00493325
828 2 8 6.05193 16.9032 15.0753 -0.0142705 0.00797389 -0.0144719
829 2 8 8.24295 17.931 15.6996 0.000563754 -0.00122875 0.0102406
830 2 8 8.02335 19.1055 14.4025 -0.00428131 -0.00832147 0.00761724
832 2 8 4.44341 16.3997 13.6832 0.0123209 -0.00264004 -0.0147989
833 2 8 2.80755 16.3298 13.0756 0.017536 -0.021703 -0.027402
834 2 8 3.19095 13.8835 15.3495 -0.0111903 -0.00206058 -0.0274916
835 2 8 3.69692 14.2945 13.7081 -0.0172368 -0.0178617 -0.0147797
836 2 8 1.03432 15.395 13.8438 -0.0168902 0.022182 0.00569039
837 2 8 1.43287 13.8562 13.2295 0.000745136 0.00459893 -0.00214816
839 3 1 1.32495 5.56754 4.58063 0.00745155 0.00343996 -0.00642748
840 3 7 2.22146 4.46615 3.87226 0.00347178 -0.00441068 -0.00176389
841 3 6 1.19803 3.55283 3.42286 -0.000812502 0.00419859 -0.00354188
842 3 7 1.78169 2.46757 2.64069 -0.00037492 -0.00193514 -0.000304532
843 3 5 0.728549 1.54022 2.04191 -0.00633416 -0.00154894 -0.00545583
844 3 3 0.0564771 0.800253 3.09538 -0.000812595 -0.00176819 -0.00206174
845 3 7 2.18176 6.43533 5.54268 0.00677681 0.00783266 -0.00968564
846 3 6 2.69675 5.65462 6.67161 0.00472051 0.00494081 -0.00592761
847 3 7 1.65675 5.64699 7.64777 0.00265001 0.00505127 -0.00541443
848 3 5 1.94851 4.7877 8.92595 0.00278569 0.00254581 -0.00110303
849 3 3 1.28786 5.38237 10.0621 0.00218975 0.0045457 0.00797047
850 3 7 0.360873 6.36852 3.68111 -0.00360845 0.000557896 -0.00420607
851 3 6 0.96625 7.49122 3.01427 -0.00343518 -0.00555473 -0.00302779
852 3 7 -0.00438549 8.07043 2.11354 0.0104248 0.0054094 0.00204457
853 3 5 0.677727 9.06349 1.16526 -0.00208303 -0.00477594 0.000735202
854 3 3 0.682992 10.3433 1.87492 -0.0047553 -0.00103012 -0.00618932
855 3 2 0.748324 4.89418 5.2214 -0.0236155 0.00942601 0.0136023
856 3 8 2.7796 3.9459 4.70335 0.0158358 0.0112716 -0.000141404
857 3 8 2.8311 4.89595 3.13048 0.0124039 -0.0163236 -0.00160227
858 3 8 2.30532 2.88445 1.74159 0.00163032 0.0104776 0.0213321
859 3 8 2.55918 1.88489 3.14274 -0.00688775 0.0185297 0.00898531
860 3 2 -0.00902965 2.10814 1.42461 -0.0297357 0.0151556 0.0119233
861 3 2 1.24582 0.841933 1.43465 0.0103483 -0.00699586 0.00110929
862 3 4 21.2598 1.42924 3.78727 0.00915723 0.00330084 -0.00433299
863 3 8 3.09578 6.66772 4.90853 0.0020276 -0.0158955 0.022718
864 3 8 1.61379 7.32804 5.87969 0.0359978 0.0129749 -0.0308059
865 3 8 0.650552 5.3575 7.29955 0.00931663 0.000300529 -0.00496426
866 3 8 1.61912 6.67671 7.99847 -0.0259185 0.000685089 -0.0314304
867 3 2 3.03318 4.63482 8.95102 0.0145697 -0.0171158 -0.00531362
868 3 2 1.53936 3.80204 8.69931 0.0065156 0.00283351 0.00620509
869 3 4 1.00262 4.66682 10.661 -0.0146407 -0.00208513 -0.0198119
870 3 8 21.0561 6.7189 4.44512 0.0024782 0.00926268 0.00110208
871 3 8 21.228 5.73816 3.02571 -0.0225527 0.00177639 -0.00406205
872 3 8 20.6762 8.57992 2.77031 -0.00755407 -0.010834 0.00626456
873 3 8 20.9676 7.30274 1.53632 0.00486164 0.00716939 0.013707
874 3 2 1.75343 8.75379 0.99817 0.0043899 0.0164709 -0.0205311
875 3 2 0.151889 9.2101 0.195444 -0.0124551 0.0197808 -0.00621507
876 3 4 21.2038 10.5504 1.93944 -0.00972889 -0.00366506 0.00145583
877 2 1 11.5133 4.52094 6.36792 0.0061543 0.00566275 0.00559571
878 2 7 11.5551 3.25087 7.26381 -0.00851329 -0.000792931 0.00239713
879 2 6 10.6653 2.16374 6.8514 -0.00988786 0.00163294 0.00892841
880 2 7 9.27948 2.26263 7.14058 -0.0159297 -0.0060436 -0.000474556
881 2 7 8.40827 1.8061 5.97522 -0.00701353 0.000137642 -0.00122783
882 2 6 7.20361 2.40717 6.20342 0.00298904 -0.00207334 -0.00200848
883 2 7 12.5674 5.54188 6.91372 0.0107651 0.0034862 0.000332312
884 2 6 12.2688 6.92675 6.6198 -0.001218 0.00714208 -0.00630271
885 2 7 13.2455 7.92375 6.95506 0.0109724 0.00659596 -0.0140025
886 2 7 12.4369 9.24554 6.84395 -0.000532243 0.00169288 -0.0176009
887 2 6 11.4702 9.12761 5.85055 -0.00361351 -0.00840056 -0.00247776
888 2 7 11.5306 4.12037 4.82423 -3.64778e-05 -0.00647933 0.00692317
889 2 6 12.8739 3.98151 4.31271 -0.000569241 -0.00141815 -0.000848981
890 2 7 13.0188 4.31916 2.91052 0.000817044 -0.00569489 -0.00666961
891 2 5 14.4602 4.16688 2.32139 0.00784282 -0.00491889 0.0109778
892 2 3 14.9396 2.8077 2.41798 -0.00136591 -0.00837543 0.00151725
893 2 2 10.4881 4.89106 6.57363 0.00333481 0.00745745 0.0292173
894 2 8 11.3834 3.4423 8.35447 0.00863731 -0.00478419 -0.0142668
895 2 8 12.562 2.94901 7.24633 0.0062587 0.000960031 0.0172904
896 2 8 8.97776 1.67238 7.99749 -0.034169 0.00150433 0.0142001
897 2 8 9.18393 3.30141 7.33256 -0.0334137 -0.0147737 -0.00533067
898 2 8 8.88884 2.03561 5.08686 0.00805629 -0.00852947 -0.00456525
899 2 8 8.26389 0.717362 5.98577 -0.026786 0.000646078 0.0138067
901 2 8 12.4772 5.58084 7.98965 0.0132754 0.0185267 -0.00665583
902 2 8 13.5576 5.19602 6.55531 0.0159279 -0.00196638 -0.0182686
903 2 8 14.0086 7.94789 6.17949 0.00145221 0.00610747 -0.0188829
904 2 8 13.7316 7.90588 7.93759 0.00957946 0.0218681 -0.00736131
905 2 8 13.1677 10.0623 6.75578 -0.0196789 0.0160559 0.00808922
906 2 8 11.9675 9.48933 7.81936 0.00253419 0.0114037 -0.0305257
908 2 8 11.1298 4.94903 4.26412 -0.0372623 0.0116174 0.0143367
909 2 8 10.9646 3.27134 4.48782 0.0120604 -0.0165349 0.0214031
910 2 8 12.7697 5.38908 2.65402 0.0175704 0.0116005 0.0136017
911 2 8 12.412 3.57728 2.32264 0.0114569 -0.00663927 0.0279289
912 2 2 14.4538 4.60125 1.32629 0.0131264 0.0261721 0.023544
913 2 2 15.2183 4.80386 2.81465 0.000642772 -0.0122159 0.0147873
914 2 4 14.9012 2.47469 3.34709 0.0356043 -0.0228533 -0.0219564
915 2 1 3.34467 17.3042 1.23091 -0.00499368 0.0043537 0.00699654
916 2 7 3.54203 15.9639 1.88725 0.00400326 0.00249337 -0.000219287
917 2 6 3.13889 14.9154 1.03144 -0.00592984 0.00917542 0.00159706
918 2 7 1.71195 14.8224 0.819704 -0.00812723 0.0039469 0.00251733
919 2 7 1.78545 13.6119 -0.106611 -0.00132177 0.0074227 0.00503571
920 2 6 2.71633 13.9146 20.2405 0.00515496 0.00166457 -0.0084502
921 2 7 3.87618 18.5319 2.02198 0.00128986 0.00122509 0.00266534
922 2 6 3.00206 18.4669 3.20077 0.00855464 0.000559727 0.00644962
923 2 7 2.69871 19.6936 3.77344 0.000164282 -0.00140423 -0.00236845
924 2 5 2.12519 19.4691 5.1809 0.00676723 0.00688204 0.00259089
925 2 3 0.765951 19.042 5.32383 0.00640264 -0.00125453 0.0053713
926 2 7 3.77823 17.2057 21.2258 -0.00655023 0.000216659 -0.00130167
927 2 6 5.12305 17.5186 20.9887 -0.0115204 0.00920387 0.0066259
928 2 7 5.21476 18.0062 19.6787 -0.000548764 -0.00471655 0.000734435
929 2 7 6.47247 18.7659 19.7496 -0.00128221 0.0124172 -0.0089594
930 2 6 6.66454 19.3319 18.3769 0.0116673 -0.00327126 -0.0104389
931 2 2 2.24119 17.4698 1.18528 -0.00755272 -0.00252059 0.00996884
932 2 8 3.04994 15.8717 2.86333 -0.00853868 0.00558604 0.0115067
933 2 8 4.63991 15.8819 2.0403 0.0132836 -0.00258332 -0.0153027
934 2 8 1.3597 14.5928 1.81891 0.00189952 0.0116322 -0.0038629
935 2 8 1.13447 15.6543 0.406828 -0.0151815 0.0118187 -0.000950016
936 2 8 2.14239 12.8222 0.552398 0.000558766 -0.00859284 -0.0219833
937 2 8 0.756164 13.2502 21.1201 -0.0147062 0.0168073 -0.00114727
939 2 8 4.97952 18.4593 2.29658 0.0256683 -0.0187305 -0.00561464
940 2 8 3.60685 19.3764 1.35067 0.0150113 0.00345565 -0.00753673
941 2 8 2.0322 20.2424 3.1227 -0.0078788 -0.00726679 -0.0107419
942 2 8 3.57226 20.3678 3.80221 -0.0133947 0.00100646 0.00213526
943 2 2 2.19218 20.3827 5.77499 -0.00141654 0.0143552 -0.0210329
944 2 2 2.74525 18.7997 5.69397 0.0202317 -0.00342119 0.00741658
945 2 4 0.755806 18.2003 4.84372 -0.00112798 -0.0276292 0.0021944
946 2 8 3.1398 17.8691 20.7024 -0.0112143 -0.0133671 0.00330293
947 2 8 3.54312 16.2682 20.7273 -0.0101396 0.00969812 0.00919747
948 2 8 4.3298 18.5738 19.3645 0.0222522 0.029615 0.0128697
949 2 8 5.24122 17.2054 18.9607 -0.00730314 0.00378196 -0.0171051
950 2 8 6.43277 19.4201 20.6276 0.000183169 0.0312699 -0.037164
951 2 8 7.27564 18.0375 19.8337 0.00663213 0.016322 0.0125838
953 2 1 2.18799 4.26416 18.5937 -0.00892473 -0.00170572 -0.00561946
954 2 7 1.89727 3.64922 17.1907 0.00436921 -0.00436513 -0.000132643
955 2 6 0.759635 2.88802 17.2864 0.00212152 6.84797e-05 -0.00112102
956 2 7 0.00941935 2.76305 16.1522 -0.00137002 0.00108691 0.000144341
957 2 5 20.3116 1.76664 16.4101 0.000989455 0.00146466 -0.00364127
958 2 3 20.9966 0.555668 16.7088 0.0039526 -0.00703803 0.00772075
959 2 7 3.61399 4.69953 18.6247 -0.00376254 -0.00269271 0.0116063
960 2 6 3.87726 5.70738 19.5546 0.00777872 -0.0024836 0.00199966
961 2 7 5.16192 5.57257 20.2395 -0.00291532 -0.000385317 -0.00609061
962 2 7 5.97616 6.76576 20.9414 0.00390589 -0.00189723 0.00966884
963 2 6 6.02623 8.04452 20.1998 0.0160037 0.00105574 -0.0115213
964 2 7 1.16253 5.30906 19.0996 -0.00471364 0.00273682 -0.00217121
965 2 6 1.15126 6.52477 18.4254 0.000582679 -0.000213727 -0.000356335
966 2 7 0.532127 7.58477 19.1368 0.00266325 0.00748042 -0.00192002
967 2 5 0.481119 8.80827 18.2781 -0.00448826 0.00169786 -0.00258587
968 2 3 1.66969 8.94088 17.4967 0.00140737 -0.00136074 0.00368246
969 2 2 2.11402 3.46184 19.3528 -0.00618583 0.00334941 -0.00949433
970 2 8 2.7388 2.97385 16.855 0.00119331 -0.0259411 -0.0155428
971 2 8 1.87891 4.41523 16.4201 0.00452641 -0.0135777 -0.00534218
972 2 8 21.1048 3.68877 15.7607 0.0219159 -0.000937843 -0.0206736
973 2 8 0.760521 2.41556 15.418 0.0174345 0.0159965 -0.0191517
974 2 2 19.7146 2.06223 17.3091 0.000633825 0.00335534 -0.000456918
975 2 2 19.6779 1.49856 15.5973 0.015696 -0.00156525 -0.00995727
976 2 4 0.0921187 0.665832 17.4977 0.0407374 0.0196221 0.00870111
977 2 8 4.30419 3.85002 18.6797 -0.0232058 -0.0122755 0.00361912
978 2 8 3.72121 5.16277 17.6279 -0.012481 -0.00467412 -0.00670291
979 2 8 5.90071 5.13493 19.55 0.0147297 0.034757 -0.0315272
980 2 8 5.0188 4.76758 21.0019 0.0244742 0.00202082 0.0128298
981 2 8 6.99848 6.50979 21.2139 0.000974396 0.00481564 0.0193797
982 2 8 5.50644 7.07862 0.427571 0.00658594 0.0120939 0.00633353
984 2 8 1.36232 5.57775 20.1548 -0.0132008 0.0053137 -0.0146403
985 2 8 0.171363 4.84676 19.0171 -0.00876364 0.0142053 -0.0105049
986 2 8 1.18832 7.86776 20.0078 0.00764223 0.0294897 -0.0216819
987 2 8 21.0445 7.27113 19.5669 0.00275466 -0.0275802 0.00188229
988 2 2 21.1627 8.73958 17.4551 -0.00834799 0.0104201 0.014526
989 2 2 0.366757 9.67125 18.9494 -0.0213982 0.0218763 -0.0133728
990 2 4 2.17297 8.13744 17.5939 -0.00975154 -0.0180917 -0.0401765
ITEM: TIMESTEP
10400
ITEM: NUMBER OF ATOMS
888
ITEM: BOX BOUNDS pp pp pp
-1.8393492183093976e-01 2.1257310921830818e+01
-1.8393492183093976e-01 2.1257310921830818e+01
-1.8393492183093976e-01 2.1257310921830818e+01
ITEM: ATOMS id mol type x y z vx vy vz
2 1 7 16.7507 20.2531 7.03762 -0.0031615 -0.00418446 0.00128318
3 1 7 15.431 20.4766 6.26255 0.0039122 -0.00456379 0.000844157
4 1 6 14.5733 19.4156 6.70869 0.00613689 -0.00496931 0.00662806
5 1 7 13.2101 19.4222 6.2482 0.00892869 -0.00812266 0.00609391
6 1 7 12.9984 18.6492 4.91513 0.00868228 0.00278383 0.00128468
7 1 6 13.6184 17.3949 4.72641 -0.00616585 0.00408322 0.000868774
8 1 7 13.5967 17.1091 3.34761 0.00108795 0.00478222 -0.00531549
9 1 7 14.5488 15.8838 3.13983 -0.00534592 -0.00592977 -0.00651837
10 1 6 14.6071 15.5134 1.74466 0.00428009 -0.0094153 -0.00734409
12 1 8 17.0773 19.2272 6.94314 0.00239587 -0.00309672 -0.00203077
13 1 8 16.535 20.4602 8.09337 9.09846e-05 -0.00532317 0.00564284
14 1 8 15.5376 20.2862 5.19402 -0.00104525 -0.00242298 0.0122565
15 1 8 15.0546 0.0285344 6.51231 -0.0122679 -0.0162997 0.0191288
16 1 8 12.6823 18.975 7.08181 -0.00988117 -0.00618827 0.00176073
17 1 8 12.8876 20.4581 6.10294 0.0117655 0.00187363 -0.000275901
18 1 8 11.9516 18.622 4.64702 0.00589957 0.0127426 -0.00939179
19 1 8 13.4284 19.3664 4.19223 0.0281603 0.0330346 0.0209306
20 1 8 12.5475 16.8803 3.07885 0.00143249 0.025466 -0.00514481
21 1 8 13.9282 17.9509 2.75652 0.01331 0.00270612 0.000986279
22 1 8 13.9616 15.1239 3.65785 0.0157918 -0.021897 -0.0187509
23 1 8 15.5161 15.8799 3.65656 -0.0142273 -0.0102437 -0.00627247
26 1 7 14.8247 15.6136 18.192 0.00205797 -0.00935924 -0.00629679
27 1 7 15.0543 14.1191 17.6738 -0.00436888 -0.00418789 -0.00583352
28 1 6 14.0234 13.2646 17.9834 0.00722074 -0.00557017 0.00119828
29 1 7 12.8187 13.266 17.2535 -0.00720782 -0.000666165 0.00117146
30 1 7 11.9756 12.2962 18.1003 -0.00315161 -0.00235169 0.00578251
31 1 6 10.6206 12.2776 17.5614 0.000301066 -0.00504417 -0.00399311
32 1 7 9.83607 11.1298 17.6036 0.0168456 -0.00473367 -0.0128071
33 1 7 9.99225 10.5026 16.1613 0.00509665 0.000614143 0.00679884
34 1 6 11.1736 9.63492 16.0344 -0.00460023 -0.00422497 0.00452202
36 1 8 14.9765 15.6829 19.2861 0.0103048 -0.0136895 -0.00138088
37 1 8 13.7977 15.8247 18.0621 -0.0148238 -0.00204863 -0.0123199
38 1 8 15.9745 13.6387 18.1429 0.000178399 0.00346548 -0.0302028
39 1 8 15.3383 14.0613 16.6496 -0.0105828 0.0115601 0.00769242
40 1 8 12.2258 14.2049 17.2487 0.00141539 0.00376705 -0.00746532
41 1 8 12.968 12.8546 16.2746 -0.0156614 -0.00156583 -0.00353456
42 1 8 12.5108 11.3031 18.0409 0.000880764 0.000312662 -0.00768005
43 1 8 11.8031 12.6407 19.1084 -0.0065395 -0.027486 0.0108162
44 1 8 10.0837 10.4783 18.4475 0.0186444 -0.0169808 0.00133164
45 1 8 8.79768 11.5213 17.5551 0.0151324 0.0213668 -0.00699069
46 1 8 9.72218 11.2297 15.399 0.0134596 0.0187696 0.0117821
47 1 8 9.2445 9.76143 16.1056 0.0128288 0.0176747 -0.00201871
49 1 6 15.5878 3.13499 11.6302 0.00514579 -0.0118402 0.000800259
50 1 7 16.2335 3.37974 10.3636 -1.43403e-05 0.00267664 0.000331553
51 1 7 17.3752 4.44472 10.435 0.00448163 0.00328299 -0.00543556
52 1 6 18.6406 3.95221 10.9623 0.000661468 0.00499183 0.00678973
53 1 7 19.6051 5.01395 10.9402 0.00165174 -0.000895524 0.00584739
54 1 7 20.8901 4.81473 11.6945 0.00314668 -0.00426086 0.0118273
55 1 6 -0.114563 3.44473 11.5515 -0.00442314 -0.00147155 0.00485625
56 1 7 0.401224 3.12914 12.8529 -0.00559751 -0.000423357 4.84545e-05
57 1 7 1.71944 2.30292 12.7001 0.00152817 0.00152466 -0.00688885
58 1 6 2.68145 2.56108 13.727 -0.00438361 0.00690374 -0.00662812
60 1 8 16.5712 2.46306 9.82603 0.0139824 0.0247771 -0.021135
61 1 8 15.5456 3.78487 9.62265 0.00393585 0.0229996 0.00606118
62 1 8 17.0437 5.32649 10.9513 0.00343685 0.0273114 -0.00681075
63 1 8 17.5742 4.82451 9.41451 0.00383845 -0.00871988 0.0012594
64 1 8 19.9629 5.19666 9.89759 0.0160976 -0.0145501 -0.0154078
65 1 8 19.0722 5.9047 11.2487 0.0169197 0.00250264 -0.0163591
66 1 8 0.181343 5.52075 11.3763 0.00731921 -0.00419072 0.0195335
67 1 8 20.6174 5.04188 12.717 0.012968 -0.00956711 -0.00580075
68 1 8 0.717119 3.9668 13.4444 -0.0026603 -0.00745161 -0.000751209
69 1 8 21.0407 2.57623 13.2718 0.00330253 -0.0110028 0.00450561
70 1 8 2.18079 2.51304 11.7517 -0.0121335 0.0152345 -0.0183715
71 1 8 1.42408 1.28182 12.6185 0.0142261 -0.00580845 -0.0223613
73 1 3 10.7803 5.66405 9.6006 -0.000493508 0.00366367 0.00299339
74 1 5 9.92961 6.47881 10.3951 -0.00747943 -0.0052801 0.00687491
75 1 7 8.40957 6.27316 10.1072 0.00943904 -0.000761757 0.00229114
76 1 6 8.16424 4.91789 10.3005 0.00357205 0.00278552 0.00436012
77 1 7 6.8295 4.38603 10.5448 -0.000374074 0.0038821 -0.000512511
78 1 7 5.87167 4.82602 9.44757 0.00291061 -0.0106561 -0.00673023
79 1 6 6.65952 4.26416 8.44905 0.00317355 -0.00776783 0.00263684
80 1 7 5.96706 4.40707 7.25167 0.00618191 0.00339467 -0.00784187
81 1 7 6.9074 3.88082 6.23463 0.00559692 0.00570945 -0.00205448
83 1 4 10.6796 4.75755 9.90231 -0.0037583 0.0124871 0.000361149
84 1 2 10.2522 6.16572 11.4051 0.00055187 0.00544946 -0.00751432
85 1 2 10.2981 7.49921 10.1642 0.0218648 -0.000250945 -0.0168327
86 1 8 8.22162 6.52709 9.08092 -0.00853979 -0.0207833 0.0146191
87 1 8 7.81965 6.87317 10.8143 0.00956296 0.010589 -0.00592363
88 1 8 6.96267 3.33262 10.5137 0.00354486 -0.0044197 0.00216919
89 1 8 6.45316 4.66627 11.5475 -0.0107342 0.00990867 -0.00459766
90 1 8 4.90544 4.36298 9.56845 0.0104412 -0.00217356 0.00254817
91 1 8 5.76804 5.9279 9.35566 -0.0213564 -0.00538455 0.00856273
92 1 8 4.99007 3.96688 7.23331 0.00645874 -0.0148869 0.00737547
93 1 8 5.84611 5.44773 7.01685 0.00777301 0.00564574 0.01683
94 1 8 7.88726 4.41615 6.31124 0.00779555 0.0291446 0.0224706
95 1 8 6.51736 4.14809 5.25856 0.0117032 0.020804 -0.0217534
98 1 7 19.9845 4.32531 1.00625 0.00884766 0.0019742 -0.00560406
99 1 7 18.7042 4.57534 1.82255 0.000633558 -0.0122667 -0.00635301
100 1 6 18.2319 5.84227 1.43026 0.00409311 0.00131563 0.000744133
101 1 7 17.8447 6.63457 2.56287 -0.00288459 -0.011256 0.00750401
102 1 7 17.0596 7.77492 1.9309 0.00249904 -0.00822597 0.00573779
103 1 6 17.8715 8.49981 0.995574 -0.0105466 0.0083702 -0.00401428
104 1 7 17.3273 8.57993 21.0745 -0.00548485 0.00252755 0.00696742
105 1 7 18.3223 9.29114 20.2536 0.00290959 0.00390747 0.00879498
108 1 8 20.5315 3.50075 1.44029 0.00290994 -0.00168221 -0.0108864
109 1 8 20.7464 5.15309 0.924868 -0.00242282 0.0064037 -0.0463523
110 1 8 18.7781 4.44441 2.9375 -0.0174176 -0.0198397 -0.00708097
111 1 8 17.9348 3.9188 1.38884 -0.0177363 -0.0120539 -0.0181818
112 1 8 17.18 6.09819 3.24986 -0.021413 -0.00344975 -0.00970901
113 1 8 18.7537 6.96804 3.09776 -0.00836123 -0.0315339 0.0236205
114 1 8 16.2423 7.26207 1.45407 -0.00451549 0.0065319 -0.0059348
115 1 8 16.6989 8.57989 2.60395 0.00725948 -0.00325012 -0.00135704
116 1 8 17.465 7.546 20.7336 -0.00918971 -0.0030666 -0.0320266
117 1 8 16.2713 8.77495 21.0367 -0.00207811 0.0021174 -0.0118572
118 1 8 19.2898 9.05169 20.7288 -0.000386028 0.0105058 0.0112266
119 1 8 18.3127 8.87035 19.2757 0.0181223 0.0121536 -0.0186664
121 1 6 19.4385 19.7044 0.367816 -0.00044743 0.0047769 -0.006979
122 1 7 19.1503 19.2229 1.71691 0.000171674 0.00162059 -0.00570521
123 1 7 19.5343 17.779 1.93193 -0.00175504 0.00198362 0.00162641
124 1 6 18.6679 17.2339 2.9408 -0.0140962 0.00409214 0.00041852
125 1 7 19.381 16.3336 3.73492 0.00185149 0.00377373 0.00259306
126 1 7 18.7864 16.215 5.1667 0.00223935 -0.00207878 -0.00385524
127 1 6 17.7321 15.2503 5.26526 -0.000181591 0.0096932 -0.00332777
128 1 7 16.9108 15.4288 6.36816 -0.00321785 0.00436408 -0.00192209
129 1 7 17.492 14.4352 7.44204 -0.00904371 0.0117816 -0.0019098
130 1 6 16.8698 13.1296 7.35413 0.00133867 0.00360484 0.00232417
132 1 8 19.7606 19.8041 2.43081 0.03126 0.00447888 -0.0256139
133 1 8 18.0788 19.3921 1.9385 -0.000385097 0.00478354 -0.00614177
134 1 8 20.577 17.6707 2.20232 -0.0140036 0.0115576 0.00576287
135 1 8 19.4395 17.2001 1.0276 0.0189803 -0.00558316 -0.00302481
136 1 8 19.3541 15.3454 3.21845 -0.00617521 -0.00883901 -0.00860681
137 1 8 20.45 16.6735 3.85832 0.00205693 0.0194611 0.00533053
138 1 8 19.6275 16.152 5.87214 -0.00361542 0.0225522 0.0138784
139 1 8 18.3842 17.2261 5.38802 0.0120578 -0.0244327 -9.01843e-05
140 1 8 16.9333 16.4555 6.74685 0.0262196 0.00281859 -0.00858317
141 1 8 15.8879 15.1217 6.09144 -0.013916 0.0178428 -0.0116951
142 1 8 17.1593 14.7707 8.40846 -0.0137691 -0.00335019 -0.00237032
143 1 8 18.5792 14.4555 7.32215 -0.0101486 0.0335511 -0.00588645
146 1 7 21.0553 17.5789 10.0494 -0.00793951 0.00582742 -0.000932361
147 1 7 0.92647 17.3336 9.25015 0.00375663 0.003102 0.00372848
148 1 6 1.12959 16.0334 8.66027 0.00181227 0.00286385 0.00545054
149 1 7 0.247082 15.7908 7.5624 0.00452814 0.00133649 0.00345239
150 1 7 0.472706 14.4315 6.89485 -0.00378717 -0.00735328 -0.00865652
151 1 6 -0.0838051 14.6442 5.58537 -0.00557351 0.000855232 -0.00372595
152 1 7 -0.22828 13.6258 4.63343 -0.00158717 -0.0036876 -0.00224036
153 1 7 20.2911 12.4647 4.97449 -0.00976149 0.00255188 0.00182081
154 1 6 19.6717 12.4274 3.70588 -0.00462591 -0.00284487 -0.00808738
156 1 8 20.8869 16.7278 10.7253 -0.0106654 0.0130781 0.0150175
157 1 8 20.245 17.6045 9.32355 0.00296797 0.0064299 -0.00979296
158 1 8 1.79733 17.5163 9.88161 -0.00452061 0.0167003 0.00797667
159 1 8 1.0246 18.0934 8.47292 -0.0133834 0.0117775 0.00578563
160 1 8 20.6706 15.8924 7.93625 0.0119235 0.00739861 0.0149284
161 1 8 0.328944 16.6081 6.82576 0.00877127 0.00684013 0.00873731
162 1 8 1.51387 14.2335 6.7801 0.0164686 0.014411 -0.00547603
163 1 8 0.0528202 13.5896 7.39063 0.0102524 -0.00445346 -0.0130542
164 1 8 20.79 14.1316 3.80233 0.0148154 -0.00260263 -0.0181172
165 1 8 0.752696 13.2967 4.35973 -0.00732768 -0.00832878 0.00797255
166 1 8 19.5984 12.7077 5.79968 -0.00689358 0.00447194 0.00793807
167 1 8 20.776 11.4869 5.07119 -0.000974373 0.00740945 -0.00195326
170 1 7 8.60425 16.4315 19.544 -0.00294619 0.00648707 -0.000702783
171 1 7 9.59946 17.6163 19.5608 -0.0118021 0.00655993 -0.000719891
172 1 6 9.09024 18.3686 18.4389 -0.00935173 0.00781613 -0.0111187
173 1 7 10.0788 19.0381 17.6294 0.00306153 0.00212118 0.00242606
174 1 7 11.1551 18.1606 17.0007 0.00555043 -0.00686326 0.00566786
175 1 6 11.6557 18.6174 15.7686 0.000607067 0.0113019 0.000368711
176 1 7 12.5677 17.6677 15.3227 -0.0101481 0.00179042 0.00836358
177 1 7 13.05 18.1993 14.0155 -0.00323395 -0.0131461 0.0104889
180 1 8 7.58186 16.7285 19.6832 0.0130813 0.01242 0.0211432
181 1 8 8.73272 15.8282 18.6641 -0.00790059 -0.00286249 0.00231071
182 1 8 10.6502 17.2555 19.5546 -0.0158567 0.00413389 -0.0123239
183 1 8 9.55948 18.1516 20.518 -0.024137 0.0163051 -0.00331015
184 1 8 9.47826 19.3681 16.7988 -0.00301769 -0.0100703 -0.0114854
185 1 8 10.4975 19.9408 18.0862 -0.0096934 0.0132574 0.00411431
186 1 8 11.9645 18.182 17.7613 0.00655584 -0.00756384 -0.00884672
187 1 8 10.7768 17.1684 16.8787 0.0230488 -0.00596359 -0.0027899
188 1 8 13.4188 17.507 15.9982 -0.000918447 -0.0127211 -0.0151057
189 1 8 12.064 16.7242 15.1032 -0.00878862 0.0194636 0.0072756
190 1 8 13.6016 17.3959 13.4949 0.0200832 0.00371036 0.00501422
191 1 8 13.7159 19.0558 14.0363 -0.002327 -0.0411091 0.005181
194 1 7 5.15202 7.68639 18.6427 0.00450813 -0.00670431 0.0042557
195 1 7 5.57424 9.14654 18.3245 -0.00910167 0.0103751 0.000696849
196 1 6 5.80143 9.85877 19.573 -7.00334e-05 -0.000891445 0.00410885
197 1 7 6.48525 11.0933 19.6811 0.0181049 -0.00228409 0.00341499
198 1 7 6.24127 12.2415 18.6448 0.00388759 -0.00560404 0.0048646
199 1 6 5.15706 12.9343 19.128 -0.00334292 -0.000503786 0.000839867
200 1 7 3.93509 12.4616 18.6045 -0.00196459 0.00205595 0.0101818
201 1 7 2.73467 12.3764 19.5837 -0.00238432 -0.00924902 0.00954414
204 1 8 5.40014 6.93469 17.87 0.0157148 0.0058271 -0.00182347
205 1 8 4.10539 7.56088 18.651 0.0221207 0.00511276 -0.0181169
206 1 8 4.85424 9.6531 17.6732 0.0179818 -0.0110144 -0.0198438
207 1 8 6.49856 9.11005 17.8113 0.000848777 0.00791471 0.00445437
208 1 8 6.11631 11.4924 20.6287 0.0241029 -0.00169683 -0.000919876
209 1 8 7.55734 10.9389 19.6691 0.000942852 0.00639458 -0.0100345
210 1 8 7.08588 12.9046 18.7378 -0.00909256 0.00641298 -0.0184442
211 1 8 6.16577 12.0208 17.5943 0.00750603 -0.0107504 -0.00109347
212 1 8 3.58965 13.1303 17.7842 -0.0144184 -0.00446284 0.0257296
213 1 8 4.06022 11.5144 18.1187 0.0166444 0.0145153 0.00660431
214 1 8 2.75273 11.499 20.1894 -0.0168304 -0.0119069 0.0214436
215 1 8 1.81769 12.3416 18.9598 -0.0129262 0.0128299 0.0389452
217 1 6 17.9767 10.6177 20.1925 0.00213456 -0.00246305 0.00868902
218 1 7 19.0332 11.511 20.3927 -0.00326659 0.00812141 -0.00028568
219 1 7 18.688 13.0525 20.3698 -0.0039809 0.00175337 -0.0132293
220 1 6 19.8712 13.6618 20.0575 0.00460738 -0.0087002 -0.0119744
221 1 7 19.8866 15.0266 20.4251 0.000642945 -0.0044124 0.00511822
222 1 7 18.8656 16.1224 19.8496 0.00830609 -0.00489688 0.00802241
223 1 6 18.2528 15.7005 18.6538 0.00383561 -0.00644921 0.00492178
224 1 7 17.8159 16.8972 17.9862 -0.0026132 -0.0132021 0.00670615
225 1 7 16.7688 16.5292 16.9114 0.00348781 -0.022414 0.00244771
226 1 6 15.4305 16.6987 17.4657 0.00509045 -0.00113772 0.00135236
228 1 8 19.4358 11.2549 -0.0880218 0.0133833 0.0429207 -0.00984904
229 1 8 19.8017 11.2224 19.7045 0.00967036 0.00248796 0.00898277
230 1 8 18.2302 13.297 -0.133296 0.00710543 0.04097 -0.023432
231 1 8 18.0221 13.1605 19.4823 0.013243 -0.000590773 -0.0151619
232 1 8 19.9365 15.097 0.10973 -0.000609528 -0.0180803 0.000544171
233 1 8 20.7856 15.4067 19.9276 0.00352887 0.0236109 0.00724268
234 1 8 18.0158 16.4224 20.4455 -0.00362522 -0.00742533 -0.0105447
235 1 8 19.4632 17.0249 19.7973 0.0293056 -0.00248331 -0.00490671
236 1 8 17.2817 17.6284 18.6012 -0.0129345 -0.00822791 0.00322932
237 1 8 18.7056 17.3326 17.4957 -0.00447315 -0.0257668 -0.00324358
238 1 8 16.9961 15.6073 16.3526 0.0330124 -0.00784306 0.00962027
239 1 8 16.77 17.3514 16.165 0.00242555 -0.0148497 0.0124663
241 1 6 12.5615 2.89349 14.871 -0.00474656 -0.015759 -0.00303545
242 1 7 13.3325 2.97592 15.9823 -0.00549383 -0.00581827 -0.00649155
243 1 7 13.8646 1.67966 16.6118 0.00536769 -0.000494727 -0.00892282
244 1 6 14.8277 1.89287 17.6946 0.000815019 0.00196283 -0.00272257
245 1 7 15.2018 0.795722 18.5411 -0.00240107 0.0153001 9.96548e-05
246 1 7 16.5779 0.207425 18.1822 -0.00764739 -0.00634285 -0.00523245
247 1 6 17.0813 0.0997371 19.487 -0.00639951 0.0046662 -0.00211755
248 1 7 18.2143 20.6722 19.7449 -0.00419115 -0.00411747 -0.0128591
249 1 7 18.2551 20.3739 -0.171617 -0.00857167 0.00787644 0.000213792
252 1 8 14.2217 3.6423 15.7967 0.0343005 -0.0237776 0.00752691
253 1 8 12.7177 3.58848 16.6936 0.00619484 0.00590429 0.011866
254 1 8 14.409 1.13021 15.8842 0.0335167 0.00403738 0.0163393
255 1 8 13.0316 1.05026 16.9743 0.0153405 -0.0199496 -0.0361653
256 1 8 15.073 1.18881 19.5487 0.041245 0.0365765 0.00501564
257 1 8 14.4057 21.4706 18.6111 -0.0191386 0.0417402 0.0127809
258 1 8 16.532 20.681 17.6981 -0.0207072 -0.00922953 0.0159681
259 1 8 17.19 0.869817 17.5512 0.0135105 -0.0314243 -0.0151133
260 1 8 18.1179 19.7049 19.2114 0.00553056 -0.00927564 0.0145869
261 1 8 19.1761 -0.295746 19.5127 -0.00878019 -0.0346923 -0.00912062
262 1 8 18.2241 21.3084 0.406198 0.000419325 -0.0016375 -0.0159297
263 1 8 17.3472 19.8181 -0.0574827 -0.0138872 0.0306343 0.0130391
266 1 7 11.5925 1.91834 14.7352 -0.0101913 0.00239016 0.00838033
267 1 7 10.9286 2.46648 13.4191 0.00543184 -0.00201847 -0.00643793
268 1 6 9.70043 2.87071 13.9212 0.0114702 -0.0033999 -0.00995927
269 1 7 9.69216 4.20856 14.4472 -0.00572846 -0.00915088 -0.011491
270 1 7 8.29041 4.62482 14.7626 -0.00109125 0.00159788 -0.0104304
271 1 6 8.50122 6.04219 14.6273 -0.00458992 -0.000188167 0.00655108
272 1 7 7.26062 6.72711 14.8877 -0.00921524 0.00148455 -0.0106191
273 1 7 7.57517 8.23323 14.6528 -0.00148271 0.00436874 -0.00773914
276 1 8 12.0199 1.04598 14.3507 0.0165602 -0.00976048 0.00486358
277 1 8 10.9322 1.67041 15.5257 0.0122893 0.0486884 0.00475628
278 1 8 10.8857 1.7093 12.5784 0.0443966 -0.0048274 -0.0149165
279 1 8 11.6305 3.27858 13.1347 0.00541949 0.000226634 0.00827096
280 1 8 10.426 4.2883 15.2662 0.00148507 0.00805619 -0.00205597
281 1 8 10.1237 4.72653 13.6216 -0.0123597 -0.0384672 0.00664781
282 1 8 7.64762 4.20751 13.926 -0.00689569 0.0284762 -0.0225066
283 1 8 7.96584 4.25615 15.7373 -0.0244415 -0.000944045 -0.0100775
284 1 8 6.57134 6.2929 14.1445 -0.00379186 0.0188108 -0.0126069
285 1 8 6.80221 6.51173 15.8609 -0.00435634 0.00761616 -0.0222482
286 1 8 8.45543 8.2585 14.0521 -0.014512 -0.00154307 0.00083549
287 1 8 7.89102 8.45755 15.6573 0.0114716 -0.0175 -0.00869555
289 1 6 6.81064 16.2553 10.6445 0.00162119 0.00373281 -0.00440463
290 1 7 6.48929 17.3685 9.8376 -0.00176315 -0.000287442 -0.00896124
291 1 7 7.69016 18.2954 10.1257 0.00584349 -0.00297444 -0.000306337
292 1 6 8.13841 19.0497 8.97506 -0.00819661 0.00680518 0.0081346
293 1 7 8.63363 20.3131 9.29842 -0.00841244 -0.00303603 0.00895988
294 1 7 10.1767 20.3809 9.51818 -0.00761143 -0.00341368 -0.00268834
295 1 6 10.6372 19.2559 10.2402 -0.0134003 -0.00979007 -0.0150545
296 1 7 10.5321 19.3411 11.6507 -0.00284768 -0.00639217 -0.0127521
297 1 7 11.9389 19.0059 12.1603 -0.00334097 -0.0066168 -0.000859158
298 1 6 11.8233 18.2962 13.3585 -0.00183455 -0.000548554 0.00915563
300 1 8 6.50635 17.0646 8.80527 0.00328015 -0.00435652 -0.0101819
301 1 8 5.52612 17.8612 10.0535 -0.00496103 0.026762 -0.030685
302 1 8 8.56042 17.6379 10.3157 -0.00178955 -0.00850054 -0.0298706
303 1 8 7.46659 18.965 10.9704 0.0423577 -0.0279098 0.0114519
304 1 8 8.43353 20.9259 8.49435 -0.0184112 0.0130956 0.0273517
305 1 8 8.00085 20.7136 10.1201 0.0109347 -0.0115039 0.015138
306 1 8 10.625 20.44 8.54365 -0.00673849 0.0129022 0.00115262
307 1 8 10.3472 -0.212439 10.1683 -0.0025793 5.74497e-05 -0.00923372
308 1 8 10.1288 20.2678 12.1068 0.00692127 -0.00771036 -0.0326632
309 1 8 9.84831 18.5462 11.9904 -0.0015292 0.00666334 -0.00168018
310 1 8 12.5737 19.9013 12.1921 0.0165318 -0.020832 -0.00161565
311 1 8 12.2493 18.2151 11.4945 -0.00392869 0.000992246 0.00175951
313 1 3 7.35464 0.538531 3.13321 0.000810169 0.0108051 0.0059819
314 1 5 6.06378 1.07971 2.97234 0.00687897 0.00597141 -0.00174738
315 1 7 6.05081 2.1274 1.82415 -0.00487992 -0.00654291 -0.0018796
316 1 6 6.6052 3.43073 1.76235 -0.00854969 -0.000489511 -0.00692735
317 1 7 8.03029 3.63272 1.49373 0.00529787 0.00295458 0.00686286
318 1 7 8.46297 4.9546 2.08565 -0.00218985 0.00341668 0.0124624
319 1 6 9.82696 5.15595 1.68341 0.00425705 0.00293728 0.00649459
320 1 7 10.2361 6.46793 1.18362 0.00350076 -0.0078599 -0.00211006
321 1 7 9.93589 7.6998 2.11784 0.00533115 -0.000984526 -0.022372
322 1 6 10.436 8.8673 1.51693 0.00476108 0.00755757 0.0105483
323 1 4 7.37471 21.538 3.9663 0.00925267 0.012565 -0.000319256
324 1 2 5.25426 0.374177 2.93238 0.0128001 -0.000858799 0.0163822
325 1 2 5.84817 1.56701 3.90318 -0.0274087 -0.0181772 0.0178756
326 1 8 5.0191 2.38601 1.7581 0.00333225 -0.0238333 -0.0111442
327 1 8 6.30902 1.62515 0.906073 -0.00093079 -0.0051401 -0.0139779
328 1 8 8.57501 2.82813 1.95316 -0.00602536 -0.00632421 0.0264003
329 1 8 8.32898 3.50505 0.419029 0.00421559 0.0318075 0.0047956
330 1 8 7.83378 5.76884 1.62715 0.00970227 0.0145695 0.0330567
331 1 8 8.38298 4.88291 3.14457 0.00444297 0.00899243 0.0127978
332 1 8 11.3171 6.42596 0.901827 0.00589717 -0.00688575 0.0251026
333 1 8 9.64426 6.62156 0.287862 0.0208396 -0.0055394 -0.0193531
334 1 8 10.307 7.49027 3.12425 -0.015908 0.0156243 -0.00872085
335 1 8 8.87716 7.80439 2.26208 0.0113533 0.0333575 -0.0121615
338 1 7 17.608 12.1267 8.1781 0.00581061 0.0120513 0.0124397
339 1 7 16.6191 11.2124 8.97074 -0.0022516 0.00266652 -0.00543697
340 1 6 16.4313 9.88778 8.47522 0.0106228 0.000560439 -0.0109774
341 1 7 16.2683 8.99688 9.60757 0.00451512 0.0031132 -0.0102466
342 1 7 14.9084 8.6626 10.2248 -0.00102026 0.00022691 -0.00711999
343 1 6 14.865 7.69576 11.3336 -0.00630138 0.00539889 0.00103981
344 1 7 13.6163 7.4584 11.8825 -0.00398865 -0.00835728 0.00605636
345 1 5 13.6073 5.9215 11.9506 0.00252385 -0.000257757 -0.00729199
346 1 3 14.456 5.55817 13.0554 0.00111411 -0.00132353 -0.00217697
348 1 8 18.235 11.4444 7.60274 0.0155884 0.0247394 0.0189215
349 1 8 18.1572 12.5888 8.99914 0.00325112 0.0233317 0.0106149
350 1 8 15.7347 11.7288 9.24034 0.00559029 -0.00646388 0.00181413
351 1 8 17.0913 11.152 9.94605 -0.0133083 0.00838106 0.00717184
352 1 8 16.7175 8.0476 9.35447 0.0157938 0.0170321 -0.0440072
353 1 8 16.9043 9.21095 10.486 0.00209509 -0.0152677 -0.0122048
354 1 8 14.3337 9.58875 10.4481 -0.0250844 0.00351487 -0.0207572
355 1 8 14.365 8.1865 9.41285 0.0044159 -0.0282079 -0.0166673
356 1 8 13.4496 8.04864 12.7858 -0.00325063 -0.0104518 -0.00233612
357 1 8 12.8475 7.7686 11.1775 -0.0163639 0.00850246 -0.00473509
358 1 2 14.1095 5.50424 11.0644 0.0104498 0.0235384 -0.000621344
359 1 2 12.637 5.4144 12.0747 0.0114713 -0.00102955 -0.00148658
360 1 4 14.9151 4.77047 12.7851 -0.00858639 0.00562101 -0.00256374
362 1 7 9.41003 15.87 7.18193 -0.0109338 -0.00461707 -0.011594
363 1 7 8.11659 15.0498 7.53677 0.00167347 -0.0158849 0.0110217
364 1 6 7.01021 15.3362 6.73871 -0.00484841 -0.00921387 0.00818312
365 1 7 6.94278 14.4545 5.61487 0.00354964 0.00201265 -0.00852754
366 1 7 6.25146 13.0221 5.97179 0.00356449 0.000446554 0.00509573
367 1 6 4.85735 13.0147 6.35458 -0.00879408 -0.00424462 -0.00109556
368 1 7 3.93223 13.0233 5.24535 -0.00980187 -0.00153036 0.000711079
369 1 7 3.45431 11.5713 4.9167 -0.00411399 0.00209139 0.00289106
372 1 8 10.0815 15.7334 8.03728 0.0381673 0.0148167 -0.0114238
373 1 8 9.3289 17.0004 7.12592 -0.0382169 -0.00421714 -0.0278986
374 1 8 7.84686 15.1884 8.59439 -0.00255032 -0.0210983 0.00953562
375 1 8 8.37629 13.9926 7.4837 -0.0174517 -0.0100484 -0.00505797
376 1 8 6.56587 14.882 4.69419 0.0264944 -0.00745723 -0.0200106
377 1 8 7.93742 14.1498 5.27641 0.0143988 0.00228193 0.000369618
378 1 8 6.35849 12.2836 5.12419 -0.00757182 -0.0142781 0.029345
379 1 8 6.84697 12.5659 6.77265 -0.0116323 -0.0241654 0.0107238
380 1 8 3.12024 13.6612 5.62256 -0.0257891 -0.0116083 0.00254836
381 1 8 4.20696 13.5642 4.33095 -0.00288666 0.00746317 0.000220972
382 1 8 2.57251 11.6794 4.31635 0.00725306 0.0221265 -0.0129519
383 1 8 3.2521 11.0799 5.87441 -0.00476207 -0.0115744 0.008449
385 1 6 10.2569 18.8802 2.01124 -0.00100211 0.00177243 -0.00555247
386 1 7 9.0847 18.3092 2.6572 0.00532987 -0.000275616 -0.0016112
387 1 7 9.16966 17.9865 4.19053 -0.00298804 -0.00994057 0.00801215
388 1 6 7.85847 17.9539 4.7731 -0.00509452 0.00681882 0.00848439
389 1 7 7.5619 19.1716 5.51281 0.00372424 0.00405167 0.00360555
390 1 7 6.13757 19.7428 5.36174 0.00182755 -0.00965074 0.00131166
391 1 6 5.04192 19.0029 5.93275 0.00497708 -0.0103062 0.00285283
392 1 7 4.92696 17.6815 5.69568 -0.00771085 0.00328157 -0.00849804
393 1 7 3.61755 17.119 6.28234 0.00240405 -0.00110326 0.000320518
396 1 8 8.2106 18.8433 2.35137 -0.00484735 0.00324479 0.00433518
397 1 8 8.96614 17.3094 2.24896 -0.0085308 0.0135107 0.00920286
398 1 8 9.86633 18.6388 4.72086 0.00680057 -0.0152242 -0.020569
399 1 8 9.69649 17.0482 4.33189 0.00588648 -0.00487464 -0.00101767
400 1 8 7.72036 18.9832 6.54753 0.0277032 0.00765907 -0.00132887
401 1 8 8.25818 19.9376 5.17986 -0.0166688 -0.00225681 -0.0207038
402 1 8 6.19347 20.7521 5.72797 -0.00131012 -0.0168019 0.000398474
403 1 8 5.88219 20.1249 4.38869 0.0220015 0.00114335 0.013984
404 1 8 5.08238 17.3378 4.72173 0.00976566 0.0103189 0.0130399
405 1 8 5.59593 17.1431 6.31841 -0.0178234 0.0107811 0.0342333
406 1 8 3.47014 17.0297 7.23906 -0.0248119 0.0111474 -0.0294376
407 1 8 3.70824 16.0362 6.19011 -0.00721473 0.0470926 -0.011185
410 1 7 5.74703 15.3997 10.7944 0.00417111 0.00277263 -0.00529328
411 1 7 5.9423 14.2283 11.819 0.00244604 0.0154961 -5.44519e-05
412 1 6 4.90738 13.2845 11.9335 0.0017192 0.00786838 -0.00246359
413 1 7 4.06701 12.8995 10.8163 0.00962377 0.00558383 -0.010763
414 1 7 4.6234 11.9389 9.71146 -0.00290931 -0.001122 0.00863815
415 1 6 4.75892 10.5936 10.1692 -0.00297795 0.00694018 -0.00269519
416 1 7 3.71423 9.65969 9.91524 -0.0105373 0.0016247 0.0026066
417 1 7 4.10678 8.21057 10.3684 -0.00568076 0.00324267 -0.00893377
420 1 8 4.86126 16.0409 10.9782 -0.0151384 0.00575522 -0.0204653
421 1 8 5.48783 14.9623 9.84876 0.0134231 0.0128274 -0.0320317
422 1 8 6.03827 14.7261 12.7881 -0.0292572 -0.00194873 0.0124553
423 1 8 6.84296 13.6445 11.5505 -0.00849893 0.0139892 -0.00797566
424 1 8 3.34646 12.2878 11.3271 0.035686 -0.00565215 -0.0208383
425 1 8 3.55894 13.7746 10.3474 0.0237286 0.0085592 0.00453083
426 1 8 3.96836 12.0312 8.84327 0.0105071 -0.0186342 -0.0143308
427 1 8 5.57291 12.429 9.50343 -0.0170719 0.0203878 0.0148822
428 1 8 2.73094 9.86228 10.3671 0.00585759 0.0117796 0.0264722
429 1 8 3.61012 9.72964 8.84495 -0.00765258 -0.00281308 0.00586802
430 1 8 5.1204 8.14803 10.824 -0.0268187 0.0153766 0.0354027
431 1 8 4.28827 7.60822 9.47199 -0.0134678 -0.00129037 -0.0169702
434 1 7 5.9656 -0.0829297 17.9146 0.00429328 0.00427735 -0.00305641
435 1 7 6.75542 1.25308 18.1218 0.00180559 0.0045514 -0.00216768
436 1 6 7.13618 1.3502 19.48 0.000529064 0.0107618 -0.00333325
437 1 7 8.46028 0.93449 19.9183 0.000695453 0.00483616 0.00121004
438 1 7 9.65707 1.61422 19.1999 0.000511463 0.000707024 -0.00163238
439 1 6 9.30221 2.94767 19.0427 -0.00552875 0.00274707 0.00555216
440 1 7 10.2913 3.96561 18.9619 0.00767173 0.00733941 0.00173051
441 1 7 9.49844 5.28483 18.8379 -0.00719616 0.00767241 -0.00411327
444 1 8 5.01462 21.4951 18.4485 0.0128466 -0.00389678 0.00799267
445 1 8 5.67212 21.0359 16.9185 -0.0268126 -0.00350209 -0.0160746
446 1 8 6.06495 2.06282 17.8916 0.0274852 0.0280958 0.013105
447 1 8 7.59199 1.33324 17.4339 0.00212489 -0.0078606 -0.00205632
448 1 8 8.51025 1.19495 21.0013 0.0345168 0.00990216 -0.00927956
449 1 8 8.55062 21.2811 19.8874 0.0147414 0.0026703 0.0156499
450 1 8 10.5777 1.47442 19.7048 -0.00310369 0.0201852 0.0186778
451 1 8 9.90102 1.27428 18.1232 -0.00395492 -0.00586452 0.0070523
452 1 8 11.022 3.95799 19.783 0.0146433 -0.00434116 -0.011928
453 1 8 10.7958 3.72781 18.0138 0.00103384 0.00782157 0.00640148
454 1 8 8.62079 5.22049 18.2533 0.0111582 -0.0113042 -0.0124525
455 1 8 9.24067 5.52935 19.8588 0.00368547 0.0171642 0.00410891
457 1 6 8.57356 15.5195 20.6319 -0.0027856 -0.00162312 -0.00370035
458 1 7 9.8326 15.0155 20.9974 0.00229499 0.00402476 0.0085219
459 1 7 9.75903 13.5744 0.0609521 0.00102532 -0.000881299 0.00283393
460 1 6 9.62332 13.3273 1.46966 0.0074558 0.00738915 0.00157879
461 1 7 8.3284 13.1632 1.9654 0.00110259 -0.00500379 0.00712958
462 1 7 7.2814 12.231 1.29173 0.00859264 0.00186474 0.000388641
463 1 6 6.22104 11.9655 2.18464 0.00382238 0.000725343 -0.00220577
464 1 7 5.65398 10.647 2.13257 -0.00106682 0.00906378 0.000848106
465 1 7 4.26665 10.6117 2.80175 -0.00302057 -0.00356637 -0.000707122
466 1 6 4.48234 10.8025 4.17652 -0.00910933 0.0176523 0.000214968
468 1 8 10.6324 15.0708 20.2536 -0.0156961 -0.0219447 -0.00648875
469 1 8 10.204 15.5905 0.397246 0.0234022 0.00953912 -0.0016106
470 1 8 10.7223 13.1057 21.3132 -0.002906 0.00734996 -0.00110812
471 1 8 9.09971 12.9903 20.8357 -0.00475575 -0.0175246 0.00403563
472 1 8 8.56598 12.7489 2.95289 -0.0226141 0.0200688 0.00484209
473 1 8 7.84856 14.0972 2.13482 -0.00709155 0.00119096 0.00366856
474 1 8 6.90187 12.7956 0.496819 0.00220973 -0.00404345 0.00217101
475 1 8 7.7702 11.3897 0.775768 -0.00390109 -0.0111438 0.00791713
476 1 8 5.60501 10.2897 1.09064 -0.00174779 0.0149952 -0.00164113
477 1 8 6.29455 9.98784 2.67086 0.000487367 0.00934562 0.000163017
478 1 8 3.69626 9.67672 2.68973 -0.00835645 0.000562188 0.00755813
479 1 8 3.64256 11.3593 2.31846 -0.0166056 0.0027252 0.0117197
482 1 7 8.47627 10.2919 10.7803 -0.00189669 -0.00586618 -0.000645591
483 1 7 7.98876 10.3434 9.30271 -0.00167939 0.000723886 -0.000416135
484 1 6 7.63258 9.05029 8.90428 -0.00517317 -0.00263924 0.0031133
485 1 7 6.83078 8.85503 7.7326 -0.0012766 -0.00546689 -0.00493236
486 1 7 7.4613 9.24417 6.36732 -5.00514e-05 0.00356988 -0.00964801
487 1 6 8.91143 9.14554 6.31009 -0.00146619 0.00293421 -0.00567605
488 1 7 9.57402 10.2844 5.83819 0.00759984 0.00137024 -0.00245533
489 1 7 11.0587 9.96633 6.10287 0.00778549 0.00387025 0.000296367
492 1 8 7.64787 10.1873 11.4528 0.016072 -0.0381194 -0.00306844
493 1 8 9.03073 9.36973 10.9558 -0.00832782 -0.00507395 0.00030633
494 1 8 8.77537 10.6812 8.6326 -0.0127048 -0.0130557 -0.0213368
495 1 8 7.18401 11.0722 9.21529 -0.00200245 0.00894827 -0.0168949
496 1 8 6.65047 7.77998 7.72634 0.0238156 -0.00320711 -0.0163343
497 1 8 5.8013 9.22392 7.88548 0.00431388 0.0108041 -0.0100638
498 1 8 7.068 8.54346 5.62786 0.0176241 -0.00650097 -0.00208193
499 1 8 7.04795 10.1779 5.99917 0.00488301 0.0046894 -0.00996868
500 1 8 9.36708 10.3903 4.77097 0.0348659 0.00117361 -0.0101724
501 1 8 9.196 11.193 6.29673 0.0188697 0.0102139 -0.0117009
502 1 8 11.2752 9.88801 7.12871 0.0140004 -0.0203683 0.00391131
503 1 8 11.6329 10.8318 5.81329 0.0228844 0.0116577 0.0166936
506 1 7 16.6124 2.62591 12.5642 0.00648007 0.000830338 -0.00669955
507 1 7 16.024 2.20482 13.9582 0.00299826 -0.00780762 4.0294e-05
508 1 6 16.8132 2.32227 15.1969 0.00980906 -0.0107742 -0.00317001
509 1 7 17.0411 3.65021 15.6327 0.00218937 -0.0127548 0.00626431
510 1 7 18.5141 3.85719 15.9434 0.00385591 0.00257295 -0.00254634
511 1 6 18.6411 5.1704 15.3592 -0.00490871 0.001295 0.000660255
512 1 7 19.7464 5.91879 15.5297 0.00759688 -0.00305834 -0.00537748
513 1 7 19.4262 7.41425 15.4109 0.0112735 0.00803055 0.00187532
516 1 8 17.2724 1.88611 12.0633 -0.00960333 -0.00397217 0.0124887
517 1 8 17.3215 3.43515 12.8354 -0.0251858 0.00583594 -0.000588174
518 1 8 15.5629 1.20485 13.8867 0.00358135 -0.0103021 -0.0078846
519 1 8 15.1974 2.90147 14.0817 0.00134805 -0.0145461 0.0127983
520 1 8 16.6557 4.38087 14.9398 0.0129614 0.0161701 -0.00288083
521 1 8 16.3979 3.68483 16.5304 0.0184321 0.00756818 0.000758141
522 1 8 18.5868 3.73041 17.0348 0.0120756 0.0337682 -0.00697638
523 1 8 18.9406 3.03931 15.4004 0.0354875 0.00385678 0.000656288
524 1 8 20.0839 5.7266 16.5737 0.0311446 -0.0209732 0.00611155
525 1 8 20.5347 5.52198 14.8557 0.031622 0.0155265 0.00693088
526 1 8 20.4323 7.83273 15.2588 -0.0053319 -0.00634012 -0.0187479
527 1 8 19.1417 7.90286 16.3561 0.0449357 0.0136526 -0.00129895
530 1 7 8.50984 15.4654 15.0553 0.0055207 -0.00882866 0.000275886
531 1 7 9.79314 14.671 15.0253 0.0022886 0.00366661 0.00495429
532 1 6 10.5496 14.8561 13.8196 -0.000878081 0.000118604 0.00211396
533 1 7 11.8602 14.3443 13.9556 -0.00201544 0.00461439 0.000222165
534 1 7 12.102 12.823 13.4554 -0.00210988 -0.0035041 -0.0094389
535 1 6 11.4985 11.7766 14.2126 0.000327783 0.00764693 0.000159688
536 1 7 12.0593 10.5198 14.0379 0.0020056 0.00824927 0.00571541
537 1 7 11.405 9.26401 14.7031 0.00565415 -0.00334827 0.0106129
540 1 8 8.11854 15.3029 16.0507 0.00902395 -0.0128067 0.0101946
541 1 8 7.73137 15.042 14.4289 -0.00875169 -0.00347403 0.0163404
542 1 8 9.45737 13.6445 15.0224 0.0181867 0.00486975 0.00207175
543 1 8 10.3369 14.9663 15.9157 0.000423705 0.0193526 0.0042122
544 1 8 12.5485 15.0214 13.4353 0.0100409 0.00736096 0.000873325
545 1 8 12.1523 14.4485 14.9717 0.0217473 -0.0098386 -0.00852388
546 1 8 12.0071 12.6224 12.3851 -0.0224207 0.00229718 -0.012475
547 1 8 13.1125 12.6028 13.7359 0.00985285 0.0290702 -0.0246422
548 1 8 12.0724 10.3206 12.9452 0.0283893 -0.0177222 0.041341
549 1 8 13.1059 10.5501 14.2873 0.00410448 -0.0149088 -0.00120605
550 1 8 10.5629 8.92935 14.0578 0.00822857 0.0413366 -0.0172962
551 1 8 12.025 8.35565 14.8057 -0.0157914 -0.00459053 -0.00630049
554 1 7 10.7586 20.254 2.28301 0.00753761 -0.00536657 0.00772851
555 1 7 11.9065 20.6261 1.26794 -0.0025257 0.000243598 0.00376196
556 1 6 12.8762 19.6473 1.07479 -0.00146082 -0.00464452 0.00284137
557 1 7 13.0817 19.2621 21.149 -0.00866603 0.00655054 0.00385679
558 1 7 14.5196 18.8331 20.9164 -0.00164165 -0.00171927 -0.000275807
559 1 6 14.6498 17.5033 -0.192508 -0.00229226 0.00121539 0.00166594
560 1 7 15.7193 17.3193 0.70138 0.00689731 0.00674878 -0.0119699
561 1 7 15.7852 15.8273 0.979237 0.0132006 0.00509507 -0.00374209
564 1 8 11.1518 20.2872 3.29294 0.0103799 -0.00125618 0.00895037
565 1 8 9.95823 20.9059 1.9709 0.00214469 -0.00474896 0.0325309
566 1 8 12.422 0.0846438 1.59283 -0.0264958 0.0191672 0.0228063
567 1 8 11.4892 20.869 0.282013 -0.0170014 -0.0282459 0.00543506
568 1 8 12.3315 18.5252 20.8552 -0.00657778 0.0112881 0.0132104
569 1 8 12.9674 20.1234 20.5088 -0.0364 -0.00150283 -0.0166863
570 1 8 14.8334 18.8641 19.8874 -0.0207636 -0.024414 -0.00469145
571 1 8 15.2251 19.4875 -0.00696742 -0.00157684 0.0267182 -0.0285007
572 1 8 16.6724 17.4605 0.221735 -0.00280324 -0.000415389 0.00455818
573 1 8 15.8313 17.9633 1.56903 -0.0144197 0.00948384 -0.00131186
574 1 8 16.6656 15.4855 1.50577 0.00994676 0.0145085 -0.00464916
575 1 8 15.8548 15.2794 0.0247321 0.0308369 0.0295069 -0.0020978
578 1 7 11.597 9.2809 2.23999 0.0067793 0.00526906 0.000958964
579 1 7 12.234 10.4132 1.43776 -0.000360496 0.00345165 0.00212797
580 1 6 13.3942 10.6895 2.15474 0.00199439 0.00340002 0.00938606
581 1 7 14.1491 11.75 1.60081 0.00773632 -0.00101782 -0.00609325
582 1 7 14.8542 12.2459 2.80894 -0.002892 0.0112148 0.00189443
583 1 6 16.1753 11.6379 2.90586 0.000856515 0.00721616 -0.00296742
584 1 7 17.2649 12.6403 2.90095 0.00052692 -0.00385998 0.00108499
585 1 7 18.322 11.992 3.74798 8.0937e-06 -0.00909833 -0.000805074
588 1 8 11.2448 9.70626 3.17314 -0.00908124 0.000899614 0.00681231
589 1 8 12.3055 8.45408 2.51182 0.0012852 -0.00584511 -0.00128448
590 1 8 11.728 11.4001 1.4263 -0.021736 -0.00925191 0.0361699
591 1 8 12.3111 9.99665 0.391711 -0.0243802 -0.000476787 -0.00243203
592 1 8 14.8362 11.4326 0.825066 0.0143276 -0.0202996 -0.00480501
593 1 8 13.5117 12.5034 1.18828 0.0184682 -0.00348577 0.00157364
594 1 8 14.8863 13.3406 2.78365 0.0146995 0.02122 0.0348548
595 1 8 14.3309 11.9614 3.73391 0.0204983 0.00498503 0.0144881
596 1 8 17.6607 12.8065 1.94635 -0.0171083 0.0201834 -0.00193169
597 1 8 16.978 13.64 3.2335 0.00316554 -0.0153193 0.0163289
598 1 8 18.3235 10.9273 3.46328 -0.0248994 -0.0100337 0.0376128
599 1 8 17.8503 12.1329 4.7313 -0.011322 -0.0147012 -0.00623987
602 1 7 -0.105944 14.2749 15.598 0.00528983 0.00662881 -0.00456479
603 1 7 21.1415 12.9958 16.2824 0.00587877 0.00407771 0.000538691
604 1 6 20.5793 12.1398 15.3589 0.00317768 0.000904742 0.000718037
605 1 7 19.589 11.3105 15.8919 -0.000937532 -0.00178556 -0.0104561
606 1 7 18.2483 11.8835 16.2788 -0.00795076 -0.010842 -0.000187643
607 1 6 17.4716 12.8382 15.5759 -0.000509334 -0.00225507 0.0150199
608 1 7 17.0268 12.1524 14.43 0.0058554 0.0064663 0.0159364
609 1 7 16.3454 13.1293 13.4192 0.000959851 -0.00509683 0.00131238
612 1 8 0.530091 14.8878 16.192 -0.00460975 0.0143746 -0.0204674
613 1 8 20.4304 14.8618 15.668 -0.0100364 0.0112619 0.00665182
614 1 8 20.6543 13.1232 17.2587 0.00717224 -0.0188741 0.0020885
615 1 8 0.676163 12.6146 16.4914 0.0130262 -0.00026483 -0.00712035
616 1 8 19.4732 10.6258 15.0585 0.00579668 0.00470453 -0.0165483
617 1 8 20.1023 10.6849 16.6327 -0.0101225 0.00840648 -0.00286946
618 1 8 17.6387 11.0587 16.7043 -0.00841903 0.000312867 -0.00487243
619 1 8 18.4215 12.5116 17.1415 0.0273228 -0.0112155 -0.00186115
620 1 8 17.754 11.4063 13.9718 -0.0206115 0.00358599 0.0429342
621 1 8 16.2509 11.3671 14.7341 -0.00209299 -0.00451572 -0.0123985
622 1 8 15.5343 13.5096 14.0368 0.00460205 -0.0316427 -0.0451331
623 1 8 15.9509 12.4203 12.6556 0.0400576 0.0318648 0.000461459
625 1 3 4.71964 1.18368 6.37451 -0.0037452 -0.00465188 -0.000296316
626 1 5 4.42079 1.0036 7.74155 -0.00767865 -0.00544371 -0.0121708
627 1 7 5.25125 -0.0746405 8.4115 0.000947588 -0.00190881 -0.00543688
628 1 6 5.27863 -0.0639799 9.8226 0.000172442 -0.00544159 0.00325786
629 1 7 4.12797 20.8533 10.5318 0.00281405 0.00514736 0.0104804
630 1 7 4.16046 -3.32915e-05 11.9087 0.00365007 -0.00846321 0.00439803
631 1 6 4.28999 1.35694 11.7919 0.00259749 -0.00477762 0.000636722
632 1 7 4.81724 1.7932 13.0759 0.00441182 0.0116011 -0.00449856
633 1 7 3.96096 3.03703 13.3557 -0.00880941 0.00313985 1.19432e-05
635 1 4 5.48412 1.72986 6.2797 -0.010545 -0.000483064 0.000186619
636 1 2 4.6427 1.95788 8.2656 -0.016804 0.00373338 -0.00479987
637 1 2 3.33856 0.806987 7.88866 -0.00747677 -0.00180767 -0.0127852
638 1 8 6.26226 0.0916338 8.14534 -0.00684559 -0.00129148 -0.00560745
639 1 8 4.94287 20.3951 8.00004 0.0115927 -0.0016326 -0.0150032
640 1 8 3.17037 21.0819 10.0742 0.000361701 0.0275218 0.0260622
641 1 8 4.35044 19.7492 10.6629 -0.0261989 0.014897 0.0114702
642 1 8 3.30444 21.198 12.5096 0.00391268 -0.00161646 0.0181004
643 1 8 5.06244 20.9684 12.3278 -0.0169835 -0.0114385 0.0164245
644 1 8 4.67101 1.06024 13.8753 -0.032803 0.0223351 -0.0203187
645 1 8 5.91098 1.97298 12.9891 0.00325534 -0.0270587 0.0343524
646 1 8 4.43743 3.49965 14.2218 -0.0251166 0.000454566 -0.00432608
647 1 8 4.00565 3.68675 12.472 -0.00580494 0.00979187 0.00789313
649 1 1 14.0171 14.8832 10.022 0.00182268 -0.000352477 0.00463134
650 1 7 14.6022 16.2034 10.5868 0.00128962 -0.00268272 0.0146769
651 1 6 16.0226 16.3624 10.3448 0.00124373 -0.00730452 -0.00133633
652 1 7 17.1559 16.1346 11.225 0.00416575 -0.0076025 0.00134705
653 1 7 17.4979 14.6655 11.797 0.00689522 -0.0106077 0.00130024
654 1 6 16.8805 14.497 13.126 -0.00208269 -0.00327747 0.00976122
655 1 7 12.4445 14.7423 10.2662 0.0103988 -0.00333638 0.00187555
656 1 6 12.1069 13.4044 10.1695 0.00405139 0.000331627 -0.00181247
657 1 7 10.7583 13.0634 9.91427 0.00724712 0.0066143 -0.00401161
658 1 7 10.5701 11.5651 10.3408 -0.0110154 0.0046016 0.000838216
659 1 6 9.21651 11.5082 10.8458 -0.00390699 -0.00751165 0.00609798
660 1 7 14.1418 14.6764 8.45526 -0.00298175 0.0100508 -0.00141755
661 1 6 13.2146 15.5038 7.7491 0.000149635 0.00264207 1.89189e-05
662 1 7 12.5407 14.8377 6.61515 0.000116145 -0.000662292 0.00050448
663 1 7 11.4605 15.7353 5.94463 -0.0026529 -0.00605458 -0.00444115
664 1 6 10.1419 15.2755 6.17903 -0.00055722 -0.00332498 -0.0116255
665 1 2 14.6141 14.0849 10.4623 -0.00643872 -0.0190853 -0.00236615
666 1 8 14.2158 16.4374 11.6283 0.0113292 0.0287077 0.0206966
667 1 8 14.2616 17.0751 10.0476 0.00522593 -0.0134996 -0.0177482
668 1 8 17.879 16.3601 10.4719 0.0207435 -0.01446 0.000839662
669 1 8 17.1919 16.9664 11.9307 0.00714723 -0.00905147 0.0423054
670 1 8 17.1349 13.8085 11.1221 -0.0156574 -0.0135372 0.00612404
671 1 8 18.5752 14.5532 11.7966 0.0100162 -0.00171324 -0.0453353
673 1 8 12.1137 15.2197 11.1968 -0.00514459 0.0174737 -0.027393
674 1 8 11.8678 15.3291 9.5419 0.0110202 -0.0106997 -0.0116448
675 1 8 10.5085 13.2522 8.84083 -0.012442 0.00314428 -0.00563543
676 1 8 10.137 13.7081 10.5532 -0.00723137 0.000993317 -0.0135155
677 1 8 11.2899 11.2808 11.1593 0.0247506 0.0124297 -0.0311575
678 1 8 10.7597 10.8741 9.47875 0.0111026 0.012354 -0.0047572
680 1 8 14.0904 13.611 8.08996 0.0173973 -0.0117496 -0.0298498
681 1 8 15.1284 15.0313 8.2609 -0.0121338 0.0158023 -0.0082234
682 1 8 11.9125 13.9648 6.95739 0.0227083 -0.000191106 0.00500881
683 1 8 13.3344 14.5344 5.873 0.0012282 -0.0191625 -0.0138419
684 1 8 11.5774 16.74 6.35485 -0.00859942 -0.00942478 -0.0338901
685 1 8 11.6067 15.8865 4.8681 -0.00444624 0.0279379 -0.00470918
687 1 1 15.7201 6.22616 17.6213 0.00541447 -0.00329065 0.0033346
688 1 7 16.2013 7.6081 17.4862 -0.00205097 -0.00535096 -0.00299322
689 1 6 15.7445 8.29572 16.3618 0.000218733 -0.00491547 -0.0129194
690 1 7 16.153 7.79801 15.0236 0.00548959 0.00323562 -0.00527919
691 1 7 17.4788 8.42218 14.6888 -0.0015731 0.00654745 -0.00495397
692 1 6 18.5035 7.51561 14.3511 0.00149783 -0.00191496 0.0103527
693 1 7 16.138 5.5062 18.8697 0.00539912 0.00715626 -0.00941241
694 1 6 17.5579 5.36535 18.9956 1.54381e-05 0.00358507 0.00479438
695 1 7 17.7402 4.39815 20.0017 0.00366418 0.00312752 0.00744569
696 1 7 19.14 4.71 20.3529 -0.00476334 -0.00305081 0.0023265
697 1 6 19.6641 3.78845 21.2177 -0.0148158 -0.0018172 0.00760193
698 1 7 14.181 6.07995 17.5867 0.00588299 -0.000459861 0.00311215
699 1 6 13.5796 6.79466 18.6581 -0.00795352 0.00386851 0.00675474
700 1 7 12.3268 7.46855 18.3639 -0.00251658 0.00367679 0.00206543
701 1 7 11.2959 6.71397 19.1905 0.00168598 -0.00428631 0.00336732
702 1 6 10.3034 6.30761 18.3648 -0.00376392 0.00855684 0.00397561
703 1 2 16.1203 5.65512 16.7905 -0.00600888 0.0107096 -0.00944957
704 1 8 17.2657 7.70267 17.6701 -0.0144706 -0.0110261 -0.0112313
705 1 8 15.6464 8.17744 18.2233 0.0004861 0.0210482 -0.00247768
706 1 8 16.2391 6.70926 14.9356 0.00973729 -0.0141117 0.0174828
707 1 8 15.4788 8.05345 14.2353 -0.0118733 -0.00703546 -0.00427714
708 1 8 17.2831 8.8792 13.7088 -0.00834219 -0.0103682 -0.00933289
709 1 8 17.7879 9.30245 15.284 0.00911239 0.0184621 -0.0468903
711 1 8 15.6817 5.95945 19.7279 -0.00112425 0.0189299 -0.010256
712 1 8 15.7406 4.47072 18.8495 0.00137162 0.0168625 0.00320675
713 1 8 17.6086 3.43312 19.5321 -0.000815236 -0.00169498 0.00485561
714 1 8 17.0983 4.4432 20.8837 0.000338592 -0.000398724 0.0009793
715 1 8 19.2895 5.76904 20.635 0.0176099 -0.00625103 0.00816217
716 1 8 19.7 4.53214 19.4244 0.0139459 -0.0067759 0.00982595
718 1 8 14.0069 5.03137 17.7859 0.00737378 -0.0165055 0.0181937
719 1 8 13.7111 6.40689 16.6581 0.0235177 0.00384393 0.0049745
720 1 8 12.1072 7.57369 17.2975 0.0147816 0.00125688 0.00119565
721 1 8 12.3418 8.54328 18.6539 0.0229954 -0.00068527 -0.00532969
722 1 8 11.8395 5.89835 19.6594 -0.00567538 -0.0126762 -0.00419243
723 1 8 10.9527 7.24177 20.08 -0.0155557 -0.00719427 0.0079311
725 1 1 1.54971 9.32918 14.5952 0.00985667 -0.00255986 -0.0135193
726 1 7 2.71149 10.3361 14.7869 -0.00306019 0.0121552 0.00448035
727 1 6 3.76204 10.288 13.8537 -0.00424534 0.00757755 -0.00424841
728 1 7 4.90615 11.03 14.0629 -0.00246142 0.00646059 0.0103693
729 1 7 6.18921 10.2916 14.6502 -0.0125638 0.00947042 -0.0051875
730 1 6 6.49298 8.99183 14.0798 -0.00357563 0.00469224 -0.00540948
731 1 7 0.776436 9.45389 13.2705 -0.0123985 -0.0068405 -0.00323259
732 1 6 0.287523 10.7688 13.1245 -0.00543388 -0.00603267 -0.00420188
733 1 7 21.1337 11.1757 11.8647 -0.00120534 -0.00791576 -0.00226982
734 1 5 0.687972 12.0648 11.0318 0.00608987 0.00260094 -0.00479173
735 1 3 0.152777 12.6739 9.87458 -0.00779464 -0.00217942 -0.00183472
736 1 7 2.21624 7.97021 14.802 0.0114629 -0.00510317 -0.00262185
737 1 6 1.81793 7.02964 13.8505 0.00859658 0.00858038 -0.00126805
738 1 7 2.86332 6.21681 13.3608 0.00175496 -0.00293636 0.000488997
739 1 7 3.86313 6.97621 12.4377 -0.00501679 -0.00229674 0.00479344
740 1 6 3.22717 7.70832 11.3612 0.00279309 0.0091043 -0.00483549
741 1 2 0.82353 9.61111 15.333 -0.00429325 -0.0139607 -0.0132946
742 1 8 3.2322 10.0508 15.7058 0.0413969 0.00643155 0.0126748
743 1 8 2.37955 11.4044 14.9442 -0.0150594 -0.0025974 0.00478523
744 1 8 5.26025 11.1601 13.0304 0.00448606 0.0217526 0.0275935
745 1 8 4.77082 11.9591 14.5582 -0.0252439 0.000661668 -0.00413275
746 1 8 7.09812 10.8512 14.4913 -0.0150289 0.0109543 -0.00332623
747 1 8 6.17925 10.2726 15.7557 -0.0352398 0.00355493 -0.00732499
749 1 8 1.45938 9.19589 12.459 -0.00471063 -0.0107662 -0.00317753
750 1 8 -0.068271 8.7624 13.2072 -0.00878954 -0.0145254 0.00638588
751 1 8 20.249 11.7962 12.0905 -0.00313163 0.00511023 0.0159068
752 1 8 20.8443 10.3219 11.201 -0.0162091 -0.0118008 -0.0202104
753 1 2 1.37434 11.3232 10.6514 0.0171159 0.017736 -0.0352043
754 1 2 1.18293 12.7878 11.6596 0.00206302 -0.0227327 -0.0100119
755 1 4 -0.274566 11.9894 9.36337 -0.0471998 0.00276171 2.51245e-05
756 1 8 1.93877 7.61868 15.8107 -0.00146368 -0.0185583 0.0052294
757 1 8 3.27394 8.18364 14.7834 -0.00146324 -0.00774305 0.00187594
758 1 8 2.56037 5.26463 12.8333 -0.0202036 -0.00293836 0.0105445
759 1 8 3.51658 5.85195 14.1845 -0.0184404 -0.0383791 0.0375272
760 1 8 4.59028 7.50765 13.0539 0.00526266 -0.0133746 -0.0175354
761 1 8 4.45232 6.10606 12.1494 0.000661817 -0.0241864 0.0141722
763 1 1 18.0675 3.4514 6.58509 -0.0014076 -0.00214911 -0.00320225
764 1 7 19.1516 2.49339 7.1147 0.0030591 0.00172794 -0.00259922
765 1 6 18.6263 1.65433 8.14045 -0.00865579 -0.000681886 -0.00383487
766 1 7 19.2347 0.449241 8.43312 -0.00746477 0.00213261 -0.000778145
767 1 7 19.1544 20.9254 7.23948 -0.00379432 -0.0107061 0.000257058
768 1 6 17.7864 21.112 6.70374 -0.00532733 0.0037686 -0.000923232
769 1 7 18.6235 4.63301 5.9026 0.00122416 0.00439437 -0.00274619
770 1 6 19.2949 5.58679 6.75774 -0.00448493 -0.00305694 0.00440255
771 1 7 18.9809 6.93784 6.51661 -0.00436589 -0.00192772 -0.000277814
772 1 5 19.6658 7.81201 7.50838 0.00311916 0.00191297 -0.00332456
773 1 3 19.313 9.12406 7.34811 0.000978556 0.00603415 -0.00301986
774 1 7 16.9821 2.85604 5.74811 0.00718234 0.000741184 -0.00427107
775 1 6 17.3271 2.55102 4.39741 -0.0012829 0.00195659 -0.00181835
776 1 7 18.265 1.5467 4.15443 -0.000725428 -0.00309227 -0.00265614
777 1 5 18.0984 0.942131 2.86244 -0.000408232 -0.0052884 0.00548555
778 1 3 17.0158 0.0374411 2.86493 -0.00141868 -0.00520381 0.00304062
779 1 2 17.6413 3.76066 7.54276 -0.00693894 -0.00339066 -0.0121509
780 1 8 19.8185 3.12146 7.63557 0.0136593 -0.00213824 -0.00472809
781 1 8 19.8153 2.05647 6.32704 0.0267522 0.00798765 0.0144251
782 1 8 20.2648 0.54552 8.75486 -0.0139697 0.0121641 -0.00495118
783 1 8 18.6576 0.0337733 9.25605 0.00605603 0.0123857 0.0112768
784 1 8 19.9569 -0.206631 6.55345 -0.00256616 -0.0106668 0.00365296
785 1 8 19.3857 19.933 7.62312 -0.0213755 -0.00965698 0.00924112
787 1 8 19.4053 4.34894 5.20628 -0.00296733 -0.0110081 -0.00289238
788 1 8 17.9395 5.0744 5.19639 0.0139441 0.00259435 -0.00193536
789 1 8 17.9338 7.13658 6.75768 0.00222682 -0.0140272 0.0232737
790 1 8 19.0595 7.239 5.46306 -0.0155197 -0.000636741 -0.00558086
791 1 2 20.7468 7.80421 7.3897 0.0125336 -0.00602385 -0.0137537
792 1 2 19.4233 7.51304 8.54152 -0.00391382 -0.0203325 0.0038307
793 1 4 18.3679 9.07537 7.24326 0.00633823 0.00368613 0.00306897
794 1 8 16.0852 3.48142 5.71294 -0.00162059 0.0223909 0.00674854
795 1 8 16.5607 1.97511 6.16597 0.00507204 0.00150813 -0.00688192
796 1 8 18.3051 0.76153 4.86227 0.00280132 0.00843491 0.0136382
797 1 8 19.2181 2.05519 4.16972 -0.0120612 -0.00836195 0.00741593
798 1 2 17.9135 1.73915 2.15013 -0.0166165 -0.0383095 -0.0182708
799 1 2 19.0355 0.322062 2.6355 0.00964757 -0.00743205 0.000998692
800 1 4 16.2258 0.573869 2.98309 0.00491418 -4.60673e-05 -0.00538434
801 1 1 3.40997 18.7661 14.2657 0.0022764 0.00378381 0.00769619
802 1 7 1.96119 19.2458 14.4688 -0.00980578 -0.00012628 -0.0040277
803 1 6 1.4886 19.4577 13.1435 0.00460825 0.00823954 -0.00573633
804 1 7 0.14774 19.8741 12.9428 0.00185318 -0.00295016 0.00287729
805 1 7 20.8156 18.7728 12.2036 0.0034706 0.00407015 0.0139453
806 1 6 21.1304 18.8107 10.75 0.00155913 -0.000700197 0.00739193
807 1 7 4.2607 18.5659 15.5346 -0.00140331 -0.000778947 -0.00134794
808 1 6 5.69006 18.7208 15.399 -0.00159903 -0.0104036 0.000955835
809 1 7 6.32499 17.6017 14.8728 0.00651817 -0.00166192 -0.00624012
810 1 7 7.7466 17.6982 15.3603 0.00212358 -0.00368927 0.00495455
811 1 6 8.7153 16.8471 14.8022 -0.00585301 -0.0057257 0.00234752
812 1 7 3.34546 17.5409 13.3878 -0.00537891 0.000648862 0.00337653
813 1 6 3.26338 16.3962 14.2869 -0.00215606 -0.00416384 0.00127566
814 1 7 2.47739 15.2249 14.1527 -0.000849295 0.00621279 0.00142144
815 1 7 1.00095 15.5634 13.9823 0.00291553 0.0035111 -0.00179607
816 1 6 0.27413 14.3001 14.255 -0.00291234 0.00328034 -0.00351525
817 1 2 3.88367 19.4697 13.6184 -0.0058174 0.00587265 0.00815847
818 1 8 1.94867 20.2254 14.9112 -0.0260471 -0.00693352 0.00357505
819 1 8 1.35931 18.6155 15.1351 -0.0239967 -0.00189 -0.0155107
820 1 8 21.1745 20.3925 13.8191 0.00394777 -0.0165365 0.0150408
821 1 8 0.206337 20.7156 12.2389 -0.00526287 0.013005 0.0162655
822 1 8 21.0662 17.7873 12.631 0.00224612 -0.0133734 -0.000668484
823 1 8 19.7717 18.954 12.3743 -0.00932258 -0.00203074 0.0133333
825 1 8 3.99367 19.2869 16.3594 0.0135557 0.0150753 0.00907905
826 1 8 4.14971 17.64 16.0477 0.00483729 0.0130965 0.00443228
827 1 8 6.25157 17.7133 13.7997 -0.010641 -0.0110208 -0.00774367
828 1 8 5.91497 16.6219 15.1146 -0.0128889 -0.00633287 -0.00339877
829 1 8 7.72115 17.5993 16.4632 0.0316349 -0.00290998 0.00548629
830 1 8 8.16705 18.6839 15.1185 0.0183545 -0.0135546 0.0163109
832 1 8 4.18737 17.3486 12.7153 -0.00580325 0.0179432 -0.0203557
833 1 8 2.53195 17.5067 12.6756 0.00686507 0.00328565 -0.00697432
834 1 8 2.71593 14.4977 14.9741 -0.00699091 0.00668008 0.0196021
835 1 8 2.76527 14.8099 13.1343 -0.00302394 -0.00048351 -0.00288074
836 1 8 0.676373 16.4248 14.6197 -0.00760576 0.00891646 -0.00261033
837 1 8 0.80466 15.7218 12.9323 0.038864 -0.004529 -0.0209481
839 2 1 1.6835 5.79469 4.12668 0.00365422 0.00596828 -0.00333653
840 2 7 2.3312 4.72828 3.28714 0.000221102 0.00412057 -0.00545445
841 2 6 1.39083 3.67936 3.01051 0.00280014 0.00709573 -0.00152171
842 2 7 1.98073 2.53445 2.29819 -0.000770455 -0.00462095 -0.000502128
843 2 5 0.976795 1.37514 2.23645 0.00430897 -0.00192578 0.0025417
844 2 3 0.32306 1.2531 3.44656 -0.000133489 0.00278735 0.000743134
845 2 7 2.69943 6.72943 4.8237 -0.00447922 0.000648577 -0.00233716
846 2 6 3.10276 6.11208 6.03102 0.00168229 0.00237417 -0.00256827
847 2 7 2.0963 6.28188 7.04128 -0.0050259 0.00317112 -0.00410917
848 2 5 2.33967 5.15902 8.06788 -0.0167529 -0.00921707 -0.00379539
849 2 3 1.72354 5.50113 9.23478 -4.99146e-05 0.00425724 0.000832386
850 2 7 0.715813 6.71214 3.43666 0.00885841 -0.000683141 -0.00199452
851 2 6 1.50198 7.54067 2.57248 0.00322849 0.00704209 -0.00169468
852 2 7 0.703241 7.83497 1.48945 0.00511964 -0.000837028 -0.00245344
853 2 5 1.02655 9.24647 1.06812 -0.00124932 1.13597e-05 -0.00200466
854 2 3 0.52365 10.2354 1.95477 0.00515461 -0.000216103 0.00718738
855 2 2 1.1649 5.19715 4.87474 0.00367065 0.00733127 0.0173476
856 2 8 3.21054 4.32511 3.83688 0.00424293 0.0270789 -0.0236289
857 2 8 2.80443 5.06626 2.38709 0.0147891 0.00101238 -0.011585
858 2 8 2.26132 2.82811 1.25409 0.00369857 0.000417389 0.000285808
859 2 8 2.88091 2.20737 2.83994 0.0101661 0.0038252 0.00466627
860 2 2 0.25197 1.51914 1.4526 0.0198865 -0.01009 0.00133977
861 2 2 1.46087 0.443059 2.08867 0.00767586 -0.00740082 -0.0026995
862 2 4 0.686333 1.94493 3.99132 0.00655683 -0.00667723 0.022172
863 2 8 3.53862 6.98054 4.07546 -5.96606e-06 0.0204712 0.0043596
864 2 8 2.29317 7.73728 5.11835 -0.0063956 0.0187381 -0.00885037
865 2 8 1.01377 6.24995 6.73992 -0.00251953 -0.0011144 0.000790996
866 2 8 2.23651 7.26664 7.51083 -0.00322071 -0.000642143 0.00836947
867 2 2 3.39013 5.10337 8.35244 -0.0211522 -0.0329113 -0.0289451
868 2 2 1.92186 4.2116 7.76103 -0.0438431 -0.00300325 -0.00593633
869 2 4 0.789192 5.47092 9.01449 -0.0146459 0.00812085 0.00925024
870 2 8 0.121686 7.24876 4.20343 0.0208057 -0.00377236 0.0107601
871 2 8 -0.0473285 6.1007 2.90098 0.00759221 -0.00412671 0.00304526
872 2 8 21.039 7.77786 1.63129 0.00795164 -0.0123262 0.0143505
873 2 8 0.89544 7.23118 0.628316 -0.0192856 -0.026221 -0.015358
874 2 2 2.06453 9.41509 0.858153 0.00350252 -7.06748e-05 -0.0143375
875 2 2 0.474623 9.39083 0.160741 -0.00197468 -0.00934118 -0.0279469
876 2 4 -0.0123294 9.82226 2.61002 0.00535549 -0.020493 -0.00243735
877 1 1 11.7323 4.60931 6.61433 0.0016152 0.00340385 0.000957127
878 1 7 11.6619 3.2217 7.35438 -0.00398313 0.00367583 0.00394356
879 1 6 10.668 2.30228 6.90785 -0.000827453 0.00244323 -0.003585
880 1 7 9.35789 2.48819 7.42168 0.00908673 -0.00318593 -0.000935277
881 1 7 8.47702 2.08175 6.2179 0.00463804 -0.00187118 -0.00320582
882 1 6 7.14532 2.50961 6.49362 0.00365759 0.00324297 -0.00492315
883 1 7 13.0382 5.3441 7.17889 0.000717321 -0.0023465 0.000229169
884 1 6 13.362 6.6837 6.87109 0.00377995 0.000569434 -0.00518354
885 1 7 13.331 7.21862 5.53222 0.00403429 -0.00262199 -0.00496891
886 1 7 12.9934 8.73447 5.52624 0.00383527 -0.00298707 0.00672937
887 1 6 11.5633 8.76924 5.6617 -0.00220465 0.00163801 -0.00121068
888 1 7 11.6043 4.3347 5.06103 -0.00212051 -0.00153705 0.0126445
889 1 6 12.8486 4.09383 4.54532 0.00540374 0.00507866 -0.00540974
890 1 7 12.9305 3.98798 3.12062 -0.00331648 -0.00627632 0.00314348
891 1 5 14.1732 3.09052 2.95021 -0.00378799 -0.00720116 0.00132294
892 1 3 14.0741 1.89028 3.63922 0.00262914 -0.0082047 0.00131703
893 1 2 10.8441 5.23156 6.83439 -0.00873062 0.0138677 0.00862053
894 1 8 11.598 3.36057 8.43259 0.0101537 -0.0243666 -0.0133638
895 1 8 12.6291 2.71109 7.23756 0.00690085 0.000457692 -0.0359068
896 1 8 9.10798 2.07778 8.41811 0.00707542 0.0052708 -0.006357
897 1 8 9.26023 3.53807 7.61334 -0.0105652 -0.0191442 0.00514425
898 1 8 8.72715 2.37277 5.22077 0.00662369 -0.00414502 -0.0124737
899 1 8 8.40245 1.0117 6.27182 -0.0272844 0.0077948 -0.0159956
901 1 8 12.9346 5.45123 8.23332 0.014877 -0.0149922 0.00286892
902 1 8 13.9538 4.75159 7.05709 -0.00140526 -0.00895531 0.0149759
903 1 8 12.6005 6.70573 4.93949 -0.00139883 0.0120655 -0.0131717
904 1 8 14.2951 6.88931 5.1283 0.0201887 0.0236028 -0.00951133
905 1 8 13.3874 9.26224 4.61507 -0.04035 0.0177046 -0.00746666
906 1 8 13.4719 9.24009 6.39763 -0.014709 -0.0286615 0.0226861
908 1 8 11.1428 5.19324 4.53853 0.00866308 -0.00160578 0.00584703
909 1 8 10.9766 3.5169 4.73683 0.0149928 0.000874572 0.0061006
910 1 8 13.0404 5.00619 2.60637 -0.00875555 -0.00165611 -0.0222756
911 1 8 12.0724 3.4951 2.63566 -0.0115667 0.00429592 -0.00725619
912 1 2 14.3381 2.84671 1.90121 -0.0132662 -0.0323584 -0.00432336
913 1 2 15.0199 3.6985 3.24671 -0.00790156 -0.0153521 0.0025418
914 1 4 13.7436 2.28468 4.4809 -0.00918497 -0.00258866 0.00467313
915 1 1 2.64159 17.9233 1.06517 0.00487926 0.00309644 -0.00218451
916 1 7 3.73425 16.8698 1.38416 0.00314754 0.0062167 -0.00460703
917 1 6 3.54465 15.579 0.804432 -0.000407915 -0.00243594 -0.00160244
918 1 7 2.28293 14.9796 0.780778 0.0014808 0.00452987 -0.000829791
919 1 7 2.2353 13.5101 0.19162 0.00508628 -0.00156534 -0.00237741
920 1 6 2.62255 13.5684 20.2395 0.00970926 -0.00209107 0.00197117
921 1 7 2.80729 19.0152 2.19939 -0.00850181 -0.000326355 -0.00304823
922 1 6 3.03524 18.5808 3.56205 -0.00987603 -0.00611863 0.00140279
923 1 7 1.87923 18.0084 4.10581 -0.00657186 -0.00861536 0.00935036
924 1 7 1.86235 18.7033 5.41508 -0.00887696 -0.00149156 -0.00408635
925 1 6 2.36717 17.7166 6.34063 -0.0042329 -0.00643907 0.000632921
926 1 7 2.85675 18.5196 21.042 0.000930916 0.000822057 -0.0040556
927 1 6 4.2659 18.6088 20.7789 -0.00473471 0.00201131 0.00729056
928 1 7 4.74836 19.1481 19.5593 -0.00696656 -0.00132625 -0.0125362
929 1 7 6.21006 19.7115 19.7234 -0.0146245 0.00482949 -0.00608917
930 1 6 6.71813 20.2203 18.4938 -0.0063849 -0.000175212 0.00058375
931 1 2 1.61648 17.4944 1.09224 -0.00256899 0.00637702 -0.00228725
932 1 8 3.77587 16.6546 2.43398 0.0338758 0.00654752 0.00817771
933 1 8 4.71699 17.211 1.11627 0.0030441 9.03045e-05 -0.0107195
934 1 8 1.94937 14.965 1.79379 0.0197558 0.00491331 0.00403695
935 1 8 1.49348 15.516 0.230808 -0.0106712 -0.0104525 -0.0108195
936 1 8 2.8826 12.879 0.816834 0.0121531 0.0167907 0.000490593
937 1 8 1.15808 13.225 0.26996 0.00761225 0.00952385 -0.00612353
939 1 8 3.75024 19.5822 2.05832 -0.026582 0.0402106 -0.00313839
940 1 8 2.07842 19.7839 2.21187 -0.0299738 -0.0111223 0.000712551
941 1 8 2.1249 16.9507 4.21537 -0.0102004 -0.017616 -0.00178078
942 1 8 0.978618 18.0743 3.49809 0.00489211 -0.00749686 -0.00465151
943 1 8 0.963582 19.2939 5.68078 -0.0260052 -0.0226846 0.00205219
944 1 8 2.67682 19.4793 5.48159 -0.0347686 0.0362385 0.0133082
946 1 8 2.34196 19.4858 20.9197 0.00520662 -0.00255509 -0.00355513
947 1 8 2.40286 17.8867 20.2757 0.00707557 0.00227988 0.0145704
948 1 8 4.12672 19.9947 19.3367 -0.0113015 -0.017076 0.0146658
949 1 8 4.72238 18.374 18.7648 -0.0251627 -0.00616186 -0.000193869
950 1 8 6.13048 20.4675 20.4713 -0.00442408 0.00340792 -0.00222094
951 1 8 6.93392 18.9306 19.9704 -0.0316198 -0.0168555 -0.0286822
953 1 1 2.11896 3.96032 19.3506 -0.00488655 0.00340632 -0.000448617
954 1 7 1.39519 3.48963 18.0559 -0.0082385 -0.00764666 0.00121538
955 1 6 1.01995 2.11086 18.2545 0.00712705 -0.0113457 0.00144431
956 1 7 0.39154 1.58706 17.0832 -0.00467021 -0.00306018 0.00138405
957 1 5 21.1581 0.223266 17.4409 0.00449145 -0.0102189 0.00299769
958 1 3 0.628425 20.9047 18.1926 0.00149323 0.002196 0.0058018
959 1 7 3.62482 3.9904 19.1472 -0.00274461 0.000647551 0.00444485
960 1 6 4.32916 4.23337 20.3467 0.00699746 0.000635128 -0.000884973
961 1 7 5.53683 4.97369 20.2528 -0.00020454 -0.00437101 -0.00291215
962 1 7 5.36018 6.40631 20.7913 -0.0066791 -0.00542486 0.00135558
963 1 6 5.79044 7.28755 19.7825 -0.00356392 -0.00793907 0.00122315
964 1 7 1.52645 5.19777 19.9596 0.00294247 -0.00514133 0.00731361
965 1 6 1.52784 6.27104 19.0633 0.00388576 -0.00481964 0.00299558
966 1 7 0.275833 6.93942 19.0927 0.000732458 -0.00581545 0.00296267
967 1 5 0.51353 8.41321 18.7259 0.00179382 -0.00251407 0.00378315
968 1 3 1.69943 8.86795 19.3622 -0.00556045 0.00512257 0.0103284
969 1 2 1.9805 3.22731 20.1773 0.0206519 0.0109153 0.00630217
970 1 8 2.10937 3.58321 17.2119 -0.00170672 0.000857656 0.000312461
971 1 8 0.57128 4.09555 17.7635 -0.0223145 -0.0161565 -0.00567939
972 1 8 21.0858 2.23558 16.6313 -0.0198029 0.00586678 -0.00545713
973 1 8 1.12946 1.38674 16.2772 0.0143685 0.00605847 0.0355063
974 1 2 20.2883 0.387897 18.0554 0.00743456 -0.0179807 -0.0203977
975 1 2 20.8679 -0.202518 16.4966 0.0173094 -0.0206623 -0.00340853
976 1 4 0.960898 0.13339 18.74 0.00863617 0.00705448 0.0162553
977 1 8 3.98399 3.05823 18.7765 -0.00795177 -0.0185953 0.00338831
978 1 8 3.86421 4.76128 18.3572 0.0187533 -0.0167748 -0.00548756
979 1 8 6.10916 4.85054 19.3412 0.00510024 0.00621001 -0.015276
980 1 8 6.19552 4.47735 20.9821 0.00525289 0.0227269 0.0161332
981 1 8 6.15137 6.51638 0.092621 -0.019056 0.00377175 0.0239472
982 1 8 4.41078 6.6706 21.2318 -0.0129643 0.0076508 -0.00437769
984 1 8 2.10582 5.6261 20.7923 0.00785939 0.00435709 -0.00440398
985 1 8 0.537517 4.87227 20.3527 0.0151783 -0.0169188 0.0170488
986 1 8 -0.146069 6.84601 20.0551 -0.0193284 0.0113487 -0.0111266
987 1 8 21.0797 6.34383 18.4344 -0.00527867 -0.00738899 -0.0101405
988 1 2 0.635421 8.46241 17.6478 0.0286439 0.00264405 0.0114855
989 1 2 21.0606 9.00749 19.0156 -0.0113128 -0.00717014 0.0138059
990 1 4 2.1782 8.09157 19.6166 -0.013294 0.00220146 0.0147403
ITEM: TIMESTEP
10600
ITEM: NUMBER OF ATOMS
888
ITEM: BOX BOUNDS pp pp pp
-1.8393492183093976e-01 2.1257310921830818e+01
-1.8393492183093976e-01 2.1257310921830818e+01
-1.8393492183093976e-01 2.1257310921830818e+01
ITEM: ATOMS id mol type x y z vx vy vz
2 1 7 17.317 19.4349 7.57476 0.00184389 0.00343308 0.00694085
3 1 7 16.0118 19.2016 6.77007 0.00461431 -0.00209192 0.0033221
4 1 6 14.8877 18.7072 7.45186 0.00226303 0.000827012 -0.00342996
5 1 7 13.7029 19.0994 6.74683 -0.00114444 0.00579656 0.00105997
6 1 7 13.5732 18.9463 5.24492 0.00153649 0.00395027 -0.0025546
7 1 6 13.9659 17.6003 4.87438 -0.00290958 0.00335652 0.00512754
8 1 7 14.1891 17.4783 3.44746 -0.00162897 -0.00194833 0.000325318
9 1 7 14.7792 16.1435 3.04881 -0.0031899 -0.00207788 0.0057994
10 1 6 14.4829 16.0643 1.6936 -0.00422936 -0.00844554 -0.00160722
12 1 8 17.8384 18.5046 7.74625 -0.00470651 0.00349104 0.0134196
13 1 8 17.0169 19.8275 8.54786 0.00166685 0.00477526 0.00174944
14 1 8 16.2548 18.523 5.95926 0.00430964 0.00631183 0.00259386
15 1 8 15.7793 20.1822 6.32763 -0.00139121 -0.00963457 -0.0137919
16 1 8 12.8711 18.558 7.20105 -0.00949339 0.0246734 0.0173539
17 1 8 13.4794 20.1306 7.00913 -0.0324621 -0.00373997 0.00910018
18 1 8 12.5992 19.2236 4.94395 0.00317379 0.00811015 0.00812397
19 1 8 14.2306 19.6392 4.76449 -0.0125825 0.0215126 -0.01367
20 1 8 13.211 17.6473 2.9826 7.59703e-05 -0.000133886 0.0100776
21 1 8 14.8868 18.2191 3.08203 -0.000729556 0.00273322 -0.00402019
22 1 8 14.3191 15.3885 3.68701 -0.00493808 -0.010362 -0.00513038
23 1 8 15.8196 16.0391 3.22666 -0.00417394 0.000139743 -0.0134938
26 1 7 15.9287 14.4529 18.2545 0.00703419 -0.0041325 0.00950693
27 1 7 14.9148 13.4496 17.7289 -0.00116338 -0.0068974 -0.000695199
28 1 6 14.0945 13.0413 18.799 -0.00255559 0.0060456 0.00591412
29 1 7 12.7258 13.2512 18.5669 -0.00179253 0.00112568 0.00579973
30 1 7 11.9506 11.9398 18.6141 0.00206067 0.00601719 -0.000182276
31 1 6 10.6033 12.2033 18.0803 0.00143188 -0.00471444 -0.00403391
32 1 7 10.0308 10.9606 17.723 0.00673259 0.00643476 0.00433842
33 1 7 10.4715 10.51 16.2948 0.00653535 -0.0029732 9.11738e-05
34 1 6 11.7962 9.98564 16.158 -0.00326708 0.00285233 0.00430727
36 1 8 16.8781 13.9474 18.4622 -0.00465454 0.00853738 -0.00610899
37 1 8 15.5754 14.7724 19.1991 0.00617905 0.000771035 0.0101556
38 1 8 15.4565 12.5779 17.3278 -0.00944504 0.00628972 0.00302985
39 1 8 14.4109 13.8771 16.8264 -0.00894489 -0.00678736 -0.0108777
40 1 8 12.2684 13.8928 19.3137 -0.00542309 -0.0262886 0.0200292
41 1 8 12.5025 13.7966 17.6255 -0.000540203 0.0385518 0.0184681
42 1 8 12.5413 11.2659 17.976 0.0175057 0.0250924 0.0188358
43 1 8 12.0771 11.4516 19.5856 -0.0163312 -0.00142214 0.0145966
44 1 8 10.3296 10.219 18.4034 0.00465303 0.00573885 0.0225211
45 1 8 8.96543 10.9428 17.776 -0.00342491 0.00205155 -0.0175854
46 1 8 10.277 11.3284 15.6003 0.00319756 -0.02498 -0.0259753
47 1 8 9.82301 9.74688 15.9122 0.00910279 -0.00629386 0.0148253
49 1 6 16.3731 2.82303 11.9143 0.00146692 -0.00198443 0.00179111
50 1 7 16.7523 3.51407 10.6708 -0.00495446 -0.000650006 -0.00473316
51 1 7 17.5753 4.82243 10.6653 -0.0143619 0.0035498 0.00359053
52 1 6 18.8694 4.44712 11.1303 0.00118234 0.00333053 -0.00980084
53 1 7 19.9191 5.29135 10.7549 0.00355352 -0.00715442 -0.00319293
54 1 7 21.0432 4.93755 11.7273 0.00618041 0.00226764 0.00531422
55 1 6 21.2684 3.5508 11.5919 0.0109889 0.00298649 0.00140013
56 1 7 0.422362 3.09178 12.7385 0.00420907 -0.00130484 -0.00128843
57 1 7 1.85001 2.6745 12.4983 0.00273012 0.00748455 -0.00163735
58 1 6 2.61547 2.95503 13.6902 -0.00478823 0.00711647 0.00203364
60 1 8 17.3124 2.80314 10.0491 -0.00411359 -0.00124515 0.0063404
61 1 8 15.8098 3.70204 10.1521 -0.0146523 0.0118263 -0.00313234
62 1 8 17.2748 5.66519 11.3107 0.000247202 0.00480496 0.0156566
63 1 8 17.6622 5.22627 9.67985 -0.0221903 0.0119149 0.0224672
64 1 8 20.2462 5.13393 9.7055 0.012501 -0.00282119 -0.00765514
65 1 8 19.6836 6.30668 10.8494 -0.00233385 -0.010643 0.00188308
66 1 8 0.44495 5.57053 11.4567 -0.00847553 0.00698605 -0.0137006
67 1 8 20.7968 5.29943 12.7241 -0.011917 -0.0104968 0.00686527
68 1 8 0.415661 3.81749 13.5437 0.0175837 -0.0109088 -0.00441366
69 1 8 -0.138559 2.2098 13.0762 0.0113327 0.0122714 0.0299226
70 1 8 2.2369 3.24911 11.6698 -0.0042581 0.0090322 0.00610677
71 1 8 1.84639 1.64817 12.1799 -0.00601088 0.0151212 0.0018411
73 1 3 10.752 5.10711 10.5626 -0.0100063 -0.000875629 -0.00640562
74 1 5 9.90451 6.26394 10.3571 -0.00114014 -0.00120319 0.00409766
75 1 7 8.55097 5.93442 9.61549 0.00201667 -0.00432398 -0.0081534
76 1 6 8.10125 4.62564 9.89375 -0.00112308 -0.00871691 -0.00895565
77 1 7 6.6647 4.35518 10.0335 0.004634 0.00152437 0.00261546
78 1 7 5.88644 4.4079 8.73337 -0.000594694 0.00557055 -4.7872e-06
79 1 6 6.85921 4.14838 7.74447 -0.000451702 -0.00516408 -0.00705678
80 1 7 6.30229 4.24323 6.4558 -0.00566722 -0.0033928 0.00159153
81 1 7 7.35607 3.58974 5.51107 0.00323714 -0.00194272 -0.00179953
83 1 4 10.1716 4.3424 10.4464 -0.00481154 -0.0127337 0.00901183
84 1 2 9.55069 6.63346 11.2846 -0.00513029 -0.0107687 0.00183447
85 1 2 10.3823 7.09636 9.80244 -0.0156588 0.0131821 1.24379e-06
86 1 8 8.74342 6.03707 8.54481 -0.00712032 0.0210068 0.00101736
87 1 8 7.76638 6.70469 9.81032 0.0153156 -0.0123861 0.0178595
88 1 8 6.67049 3.33105 10.3383 -0.0106236 -0.0056536 0.0144865
89 1 8 6.21639 4.91178 10.8609 -0.00871678 -0.00167344 -0.0170516
90 1 8 5.06208 3.7248 8.70049 -0.0074704 0.0212116 -0.000813509
91 1 8 5.45774 5.42374 8.62477 0.0289713 0.0160712 -0.00892808
92 1 8 5.39288 3.66508 6.3087 -0.00965101 0.0210809 0.00478672
93 1 8 6.10718 5.27403 6.19628 0.0175667 -0.0116588 -0.00543368
94 1 8 8.2208 4.19274 5.36567 -0.00201132 0.00193828 -0.0181131
95 1 8 6.83323 3.50542 4.59028 -0.0116244 -0.0111757 -0.0132168
98 1 7 19.9382 4.24865 0.903885 0.00212522 0.00425801 -0.000918132
99 1 7 19.0111 4.7371 2.07829 0.000614217 0.00677481 -0.00116001
100 1 6 18.1692 5.84236 1.82356 -0.000217526 0.00165974 -0.0039957
101 1 7 17.2635 6.27106 2.90807 -0.0036647 -0.00747958 -0.00271711
102 1 7 16.3045 7.3279 2.36076 -0.00405223 0.00245629 0.00801901
103 1 6 17.1243 8.2786 1.74349 0.00327945 0.000231125 0.00463247
104 1 7 17.2252 8.15177 0.321525 0.00077105 0.00493232 -0.00667
105 1 7 18.5321 8.80702 21.1882 0.00153732 -0.00577387 0.00163812
108 1 8 20.6099 3.4612 1.25253 -0.0150906 -0.0207464 0.0205682
109 1 8 20.4882 5.14886 0.620397 0.0187884 -0.00162462 0.0350893
110 1 8 19.6 4.95491 2.96424 -0.00878173 -0.0118106 0.0153817
111 1 8 18.4087 3.83566 2.35702 -0.00783066 0.0144906 -0.00114477
112 1 8 16.6785 5.42858 3.29261 -0.0155619 -0.0112716 -0.0122463
113 1 8 17.8293 6.7746 3.70428 -0.0184868 -0.0119302 0.0132136
114 1 8 15.5928 6.76893 1.80047 -0.0356044 0.0113193 0.0125532
115 1 8 15.7519 7.88068 3.09499 0.0140104 0.0123563 0.00281609
116 1 8 17.2092 7.09753 -0.0060076 -0.00742161 0.0112438 -0.00474561
117 1 8 16.3299 8.47903 -0.197887 -0.0123475 -0.0254327 0.00210867
118 1 8 19.4278 8.22994 -0.0883587 -0.0127166 8.3496e-05 -0.00497196
119 1 8 18.292 8.84387 20.129 0.00245052 0.0250759 -0.00239847
121 1 6 18.5557 19.1089 20.7746 -0.00453509 0.00261262 -0.0013218
122 1 7 18.9248 19.3703 0.78067 -0.00485062 -0.000225871 -0.0089089
123 1 7 19.4251 18.0989 1.54386 -0.00808458 0.00356738 -0.0145347
124 1 6 19.3432 18.2013 2.98967 0.00590069 0.00692159 -0.00864453
125 1 7 19.5173 16.9036 3.67015 -0.00342472 0.00523241 -0.00549018
126 1 7 18.1634 16.5716 4.39646 -0.00254567 -0.0043597 -0.00357321
127 1 6 17.7705 15.2849 4.94036 0.00105889 0.00386485 -0.00234479
128 1 7 16.5245 15.2004 5.64277 0.0035682 0.00104636 -0.00746973
129 1 7 16.8679 15.0052 7.10277 0.00859345 0.00731153 -0.00524967
130 1 6 16.3679 13.7311 7.48386 -0.00452772 0.00634975 0.00116788
132 1 8 19.7371 20.0941 0.798695 -0.0111232 0.00842078 0.00267998
133 1 8 18.0342 19.8328 1.2033 0.0105619 0.0133794 -0.000942598
134 1 8 20.4467 17.8944 1.2342 -0.0106653 0.00712995 -0.00714896
135 1 8 18.7743 17.2301 1.18283 -0.0141718 0.0150678 -0.0135169
136 1 8 19.7766 16.169 2.92638 0.0080677 0.000956526 -0.0164851
137 1 8 20.3329 17.0038 4.36505 -0.000887004 0.0183773 0.000309525
138 1 8 18.1118 17.3167 5.23427 0.00556283 -0.00101987 0.0111481
139 1 8 17.3653 17.011 3.81591 -0.000521745 -0.00119503 -0.00692374
140 1 8 16.036 16.1607 5.5421 -0.0121694 0.00439297 0.015146
141 1 8 15.8787 14.4101 5.2277 -0.0113543 0.0049069 -0.000512268
142 1 8 16.2979 15.7342 7.64773 0.0114437 -0.00313476 -0.0165042
143 1 8 17.9315 15.2046 7.27814 0.00106604 0.00917276 -0.0131706
146 1 7 20.9522 17.5394 10.7991 0.000527296 0.000844212 0.00187368
147 1 7 0.61318 17.0151 9.86019 0.000553843 -0.00187624 0.00402955
148 1 6 0.322596 15.7428 9.21156 -0.00757786 -0.00162426 0.00739002
149 1 7 -0.117952 15.8002 7.84846 0.00106326 -0.00779264 -0.00411804
150 1 7 -0.181941 14.4058 7.19559 -0.00408044 -0.00268835 0.00319934
151 1 6 20.8781 14.4685 5.83111 -0.00013851 -0.00610938 0.00115015
152 1 7 21.0945 13.2291 5.18688 0.000589096 -0.00348 0.000589799
153 1 7 19.7853 12.4262 5.00934 0.0010668 -0.00366993 0.00913944
154 1 6 19.8986 11.6211 3.76027 0.00653058 -0.00470122 0.00809162
156 1 8 20.6449 16.7609 11.4959 -0.00177595 -0.00827885 0.00409699
157 1 8 20.1911 18.0626 10.254 -0.0191603 -0.00920135 -0.000533517
158 1 8 1.4942 16.779 10.4544 -0.00359113 -0.0020988 0.00908804
159 1 8 0.943032 17.8112 9.18651 0.00411018 -0.00132142 0.00430468
160 1 8 20.3072 16.2072 7.89558 -0.00351262 -0.00322806 0.00129514
161 1 8 0.531707 16.4663 7.26292 -0.00249613 -0.0112182 -0.00691157
162 1 8 0.856618 13.9922 7.26763 -0.0150343 -0.0154902 -0.00306007
163 1 8 20.6432 13.7681 7.81761 -0.0084939 0.0128271 -0.00104344
164 1 8 -0.0745291 13.4112 4.14735 -0.00736257 -0.0200194 0.00179994
165 1 8 0.454992 12.6152 5.61826 0.00700188 0.0214805 0.00136336
166 1 8 19.0071 13.1837 4.98575 -0.00354785 -0.00584189 0.00531471
167 1 8 19.704 11.8271 5.89771 0.0263766 -0.00416243 0.0192727
170 1 7 8.15931 16.7286 20.1421 0.00328713 0.00149763 0.00443575
171 1 7 9.04231 18.0478 19.9479 0.00638866 0.00470585 0.00676947
172 1 6 8.70981 18.859 18.7596 -0.00934654 -0.00499226 0.00207349
173 1 7 9.83093 19.418 18.0426 -0.00702245 0.00869111 0.000387075
174 1 7 10.6825 18.299 17.41 -0.00987205 0.0104657 0.0013752
175 1 6 11.361 18.7704 16.2677 0.00394602 0.00242733 -0.000411778
176 1 7 12.4098 17.9254 15.8755 0.00618562 -0.00453172 0.00838
177 1 7 12.7164 18.2355 14.4686 -0.00290623 0.0017288 0.00114081
180 1 8 7.1561 17.0269 20.4125 0.000972781 -0.0263329 -0.00776121
181 1 8 8.14161 16.176 19.2 -0.00413691 0.0121519 -0.00622049
182 1 8 10.0922 17.7893 19.9377 0.00591139 -0.00853107 0.000210382
183 1 8 8.87456 18.7453 20.7773 0.016231 0.0185838 0.00581983
184 1 8 9.48368 20.0464 17.2416 -0.0300088 0.0162755 0.00673625
185 1 8 10.4577 20.0284 18.6583 -0.0014527 0.0130846 -0.00845487
186 1 8 11.3798 17.9237 18.1838 -0.0222627 -0.00489344 -0.00920399
187 1 8 10.0896 17.4801 17.046 -0.020923 0.00329616 -0.00554635
188 1 8 13.3229 18.1473 16.4821 0.0120818 0.0228855 -0.00655217
189 1 8 12.3023 16.8651 16.0731 0.0083853 -0.00456128 0.00864672
190 1 8 13.3893 17.4153 14.1049 -0.0230965 -0.0153002 0.00261849
191 1 8 13.3268 19.1278 14.3926 0.0227756 -0.0141926 -0.0102038
194 1 7 5.34119 7.06066 19.2789 0.003385 -0.0114919 -0.00344733
195 1 7 5.91321 8.44014 19.0328 -0.00416347 -0.0065971 0.00699117
196 1 6 5.70048 9.32737 20.079 0.00107079 -0.000490354 0.00761205
197 1 7 6.52304 10.4614 19.8727 -0.00766841 -4.40624e-05 0.00459648
198 1 7 6.2228 11.5055 18.733 0.0040405 0.00427482 0.00247957
199 1 6 5.11455 12.2811 19.2743 -0.00654599 -0.000343346 0.00387437
200 1 7 3.79247 11.7291 18.9078 -0.00781235 -0.00348385 -0.00218412
201 1 7 2.76225 11.8618 20.0005 -0.00329101 0.00816718 -0.00294318
204 1 8 5.57911 6.4267 18.3877 0.00331178 -0.0190641 0.015559
205 1 8 4.27658 7.09937 19.4356 0.00244686 -0.00391938 0.018954
206 1 8 5.47928 8.77745 18.128 0.00674793 0.0147696 0.0201507
207 1 8 6.98667 8.28659 18.8637 -0.0077183 -0.0016704 0.0145201
208 1 8 6.34257 11.006 20.7953 0.0139331 0.00143529 0.0047346
209 1 8 7.5298 10.0435 19.893 0.00126455 0.00427361 0.00257449
210 1 8 7.02624 12.2263 18.6235 0.00584162 -0.0145682 0.0131414
211 1 8 6.04191 11.1358 17.7191 -0.019883 0.0157701 0.00734683
212 1 8 3.44859 12.1958 17.9528 0.0103138 -0.0219889 -0.00814883
213 1 8 3.92765 10.6495 18.6758 0.0171097 -0.016446 0.0233872
214 1 8 2.93444 11.1436 20.7974 0.0098497 -0.00109133 -0.00194334
215 1 8 1.79581 11.5805 19.5897 0.0107145 0.0179322 -0.00398283
217 1 6 18.7078 10.2173 0.105167 0.0033368 -0.0111546 0.00873609
218 1 7 19.3367 11.0244 20.6015 -0.00189889 -0.00258917 0.00374823
219 1 7 19.9431 12.329 21.1552 0.00873631 0.00418166 0.00338155
220 1 6 20.0979 13.1051 19.9767 6.8649e-05 -0.00139398 0.00147095
221 1 7 20.5712 14.4634 20.1055 0.00437183 0.00443852 0.00133047
222 1 7 19.8036 15.6278 19.4654 0.00280227 -0.010337 -0.00258289
223 1 6 19.116 15.3253 18.2281 0.00219336 -0.00679658 -0.00305833
224 1 7 18.2177 16.3475 17.8478 0.00177556 -0.0108479 -0.00510007
225 1 7 17.1916 15.7173 16.8987 0.00119442 -0.00236533 -0.00468652
226 1 6 15.9458 15.6455 17.4999 -0.00156292 -0.00321369 0.0110275
228 1 8 20.0434 10.5278 19.9633 -0.017604 0.0107186 -0.00303477
229 1 8 18.5501 11.3191 19.8871 -0.00128277 -0.0182508 0.00879496
230 1 8 20.894 12.2594 0.279326 0.0381005 0.00689165 -0.0100343
231 1 8 19.1614 12.8021 0.338601 0.0174736 -0.0115297 0.00619342
232 1 8 20.5517 14.7061 21.175 0.00744169 0.00596961 0.00162713
233 1 8 0.170459 14.3523 19.7747 0.0353669 0.032729 0.0128052
234 1 8 19.0341 15.9102 20.1789 -0.0103666 -0.00174758 -0.0298282
235 1 8 20.3873 16.4882 19.1855 0.00582795 -0.00626692 0.00583789
236 1 8 17.7538 16.9245 18.6418 0.0118827 0.0073667 0.00952154
237 1 8 18.7155 17.0705 17.2333 -0.00930288 -0.0134501 -0.0210483
238 1 8 17.5415 14.9841 16.2518 -0.000936879 -0.00664603 -0.0143823
239 1 8 16.8827 16.3979 16.0856 -0.0154561 -0.00360375 0.0171416
241 1 6 12.3833 1.72882 14.1479 -0.00411634 -0.00481284 -0.00226956
242 1 7 13.3486 2.34387 15.0719 0.00237462 -0.00532411 0.00366005
243 1 7 13.2416 1.94315 16.6024 -0.0122069 0.00211727 -0.000204176
244 1 6 14.2962 2.53054 17.4668 -0.00396449 -0.00328341 4.65092e-05
245 1 7 14.6874 1.67776 18.5911 -0.00230427 -0.00725733 -0.00392158
246 1 7 15.6506 0.558007 18.1875 0.00298898 0.00196923 -0.00452372
247 1 6 16.5159 0.151104 19.2616 0.00430386 -0.00436342 -0.0048229
248 1 7 17.1553 20.3085 19.117 0.00172006 -0.00763432 -0.00352232
249 1 7 18.3787 20.3579 20.073 -0.0110481 0.0146703 0.0101177
252 1 8 14.2879 1.93924 14.7182 0.00778339 -0.00548947 -0.0161313
253 1 8 13.4065 3.40238 14.8026 -0.0122603 0.0115797 0.0213133
254 1 8 13.1259 0.849258 16.5838 -0.018365 -6.549e-05 0.0173512
255 1 8 12.3596 2.28777 17.1511 0.0043857 0.0100121 -0.0132448
256 1 8 15.2278 2.27886 19.3499 0.0111154 -0.00226481 -0.0102488
257 1 8 13.8524 1.26181 19.1866 -0.0064743 -0.023603 -0.0158326
258 1 8 15.1227 21.137 17.7647 0.0210236 -0.0046068 0.00162004
259 1 8 16.3106 0.949467 17.3849 0.0140827 -0.00586448 0.0089854
260 1 8 16.4293 19.5599 19.4158 0.0126315 -0.0118223 -0.0235744
261 1 8 17.4078 20.0311 18.0779 0.00456936 0.00193533 -0.000332148
262 1 8 19.2779 20.7627 19.6384 -0.0128146 0.00197629 0.0309922
263 1 8 18.0768 21.1574 20.7646 -0.024877 0.00639527 0.0157486
266 1 7 11.0716 1.71742 14.6061 -0.00911667 0.00870908 0.00200455
267 1 7 10.0601 2.0457 13.4971 -0.00240984 0.00278111 0.00677462
268 1 6 9.01914 3.00266 13.8227 -0.00715791 -0.00328907 0.00704563
269 1 7 9.36873 4.36725 13.9417 -0.000374813 0.002002 0.00756312
270 1 7 8.16022 5.12233 14.3703 0.00295176 0.00329158 -0.00440868
271 1 6 8.28488 6.4336 13.8062 0.00278082 0.00676391 0.000984785
272 1 7 7.03626 6.98463 13.3423 -0.000214472 0.0072816 0.00432679
273 1 7 6.58367 8.11419 14.3598 0.00335224 0.0010819 0.00108478
276 1 8 10.7183 0.808655 15.1555 0.0325663 -0.01041 0.0030584
277 1 8 10.8911 2.27833 15.4264 0.0263995 0.0279309 0.00421754
278 1 8 9.55209 1.12125 13.1657 0.0101912 -0.0159455 -0.0134656
279 1 8 10.5235 2.33915 12.5456 -0.00898935 0.00436535 -0.00534286
280 1 8 10.2253 4.46536 14.6773 -0.013246 -0.00194988 0.00414951
281 1 8 9.77973 4.69899 12.9966 0.00395264 -0.0382555 0.000263237
282 1 8 7.31295 4.58457 13.9912 0.02838 -0.0152509 -0.00112127
283 1 8 8.07568 5.14635 15.4631 0.0245463 0.0072434 -0.000145667
284 1 8 7.21222 7.46366 12.3569 -0.000541763 -0.00758167 -0.00342232
285 1 8 6.17348 6.25865 13.2111 -0.00763676 0.0168353 -0.00105383
286 1 8 7.47828 8.50424 14.8081 0.00349208 0.00920082 -0.0371683
287 1 8 6.03253 7.6423 15.1951 0.00465903 -0.013473 -0.00954052
289 1 6 6.32326 16.4415 9.49912 -0.000521912 -0.00451257 0.000757891
290 1 7 6.27211 17.8852 9.57273 -0.00746355 0.00269895 0.00127723
291 1 7 7.76222 18.1991 9.24948 -0.00105563 0.00310261 -0.00222245
292 1 6 8.01928 19.5185 8.73559 0.00287091 -0.00223417 -0.00924902
293 1 7 8.63259 20.4694 9.62605 0.00326312 0.00074195 -0.00289045
294 1 7 10.1819 20.3715 9.49336 0.00837835 0.00598056 0.00118853
295 1 6 10.5176 19.3231 10.3612 0.00508471 0.00892632 0.00481496
296 1 7 10.5475 19.5797 11.7434 -0.00731732 0.00582514 0.00541923
297 1 7 11.7135 18.7542 12.2804 -0.00254381 0.00482787 -0.00108339
298 1 6 11.5797 18.3929 13.6542 -0.000411412 0.00340077 0.00368933
300 1 8 5.57168 18.2607 8.85376 -0.0162173 -0.00201015 0.00557643
301 1 8 5.94302 18.2637 10.5391 0.00310131 -0.00802666 -0.00564674
302 1 8 8.13287 17.5271 8.40918 0.00664243 -0.0131356 0.011517
303 1 8 8.41598 17.9206 10.0844 0.000903717 0.0161868 -0.00314462
304 1 8 8.21529 -0.0334969 9.29842 0.0182406 0.0171179 -0.00248097
305 1 8 8.22532 20.4677 10.6674 0.00343252 -0.0144676 -0.0309468
306 1 8 10.4687 20.0524 8.49035 0.0178957 0.0278447 0.00270549
307 1 8 10.6986 21.3241 9.65543 -0.00091861 -5.93466e-06 -0.000611311
308 1 8 10.7234 20.6518 11.9396 -0.0122494 -0.000122898 0.00869905
309 1 8 9.66175 19.3859 12.3395 -0.00925936 -0.000303107 0.00252446
310 1 8 12.6955 19.1411 11.9551 -0.00699266 -0.00558502 -0.0166279
311 1 8 11.6711 17.8108 11.7376 0.00658281 0.0025715 0.0062134
313 1 3 7.03153 0.607319 3.50364 0.00489059 -0.00504304 -0.00123067
314 1 5 5.96821 1.25691 2.80785 -0.00612787 -0.00148592 -0.00119957
315 1 7 6.31104 2.20668 1.60302 0.00456628 -0.00627321 0.000235937
316 1 6 6.58563 3.57415 1.86657 -0.0020363 -0.00118294 -0.000416374
317 1 7 8.02615 3.77335 2.11773 0.00604778 0.00559501 -0.00359999
318 1 7 8.37914 5.25915 2.28672 0.00665408 -0.00376308 -0.00356155
319 1 6 9.67535 5.45055 2.82743 0.000238663 0.00485871 0.00410263
320 1 7 10.4781 6.61906 2.43369 0.000323857 -0.00546711 -0.00108325
321 1 7 9.8316 7.96244 2.02704 -0.00195017 0.00345479 -0.00179327
322 1 6 10.7952 8.93325 1.49965 0.00643923 0.001796 0.00384082
323 1 4 7.34078 1.13177 4.24783 0.0188904 0.0184082 -0.0259745
324 1 2 5.44695 0.448811 2.39402 -0.0265114 0.0121844 0.0153079
325 1 2 5.25357 1.64229 3.51421 -0.00891549 0.0180487 -0.00591781
326 1 8 5.47535 2.16096 0.933201 0.0071005 -0.00472081 0.0126492
327 1 8 7.16509 1.78557 1.07275 -0.00389021 -0.0179099 0.0103481
328 1 8 8.26414 3.26759 3.05885 0.00556639 -0.00887557 0.0119747
329 1 8 8.60075 3.32896 1.30594 0.000616486 0.00874979 -0.0106565
330 1 8 8.39607 5.604 1.22208 -0.0123788 -0.0129891 0.00155144
331 1 8 7.57186 5.71648 2.84816 -0.00406948 0.00908459 0.0142839
332 1 8 11.0995 6.80402 3.30579 0.00484311 -0.014848 -0.00202641
333 1 8 11.1091 6.22565 1.64906 0.00246057 -0.0217225 -0.011291
334 1 8 9.35624 8.30256 2.95329 0.00747836 -0.0172918 -0.0017926
335 1 8 9.03619 7.69433 1.3424 0.0187405 0.000502314 -0.00390717
338 1 7 17.4249 13.0687 8.24388 -6.37587e-06 0.00215018 -0.0148913
339 1 7 16.8762 11.8227 8.89213 0.00588584 0.00329963 -0.00167795
340 1 6 17.0654 10.5305 8.26567 0.00239364 -0.00483774 -0.000348051
341 1 7 16.6765 9.44093 9.10868 0.00213067 -0.00834858 0.00199705
342 1 7 15.2586 8.94693 9.04147 -0.00191744 0.00990334 0.00251435
343 1 6 14.8615 8.67339 10.3943 -0.00497561 0.000129619 -0.00053923
344 1 7 13.7098 7.93524 10.648 -0.000497521 0.00628016 0.00269891
345 1 5 13.9975 6.466 10.4506 0.00508306 0.00172228 -0.00114697
346 1 3 14.8898 6.02302 11.4969 -0.00224231 0.00288007 -0.00426731
348 1 8 18.3084 12.7736 7.66358 0.00533357 0.0112074 -0.00318004
349 1 8 17.8057 13.6902 9.05987 -0.00857371 -0.0114775 -0.00408041
350 1 8 15.8754 11.9408 9.27778 0.0193638 0.0256148 -0.00515644
351 1 8 17.3679 11.7485 9.87675 -0.0268014 0.016857 0.00790216
352 1 8 17.2444 8.58723 8.71174 0.00327291 -0.0099149 -0.00982372
353 1 8 16.9979 9.64656 10.1348 -0.00526933 -0.00365333 -0.00055345
354 1 8 14.6099 9.67568 8.60805 0.0156967 0.0198345 -0.0128521
355 1 8 15.2496 8.08821 8.40905 -0.00807437 0.00392964 -0.00595672
356 1 8 13.5646 8.07319 11.6928 0.00741563 -0.0156692 -0.00537128
357 1 8 12.883 8.29144 10.0237 -0.00740907 0.00824921 -0.0033122
358 1 2 14.5641 6.26177 9.53179 0.0126347 0.00341431 -0.00399377
359 1 2 13.059 5.88744 10.5321 0.00527089 -0.00249678 -0.0237607
360 1 4 14.7371 5.08038 11.6105 0.0145118 -0.002428 -0.0132553
362 1 7 9.40571 14.9649 7.01423 -0.00358598 -0.00624426 -0.00776421
363 1 7 8.1485 14.4737 7.72249 -0.00650066 -0.000348814 0.00726106
364 1 6 7.03886 14.6637 6.91682 0.0112014 0.00190823 -0.0105351
365 1 7 7.01512 13.6732 5.80844 -0.00283313 0.00216778 0.00576311
366 1 7 6.07565 12.6005 6.21409 0.00277111 0.00104466 -0.00196398
367 1 6 4.78259 13.1867 6.26381 0.00475917 -0.000357342 -0.00177659
368 1 7 3.66818 12.9883 5.27987 -0.00496281 0.00298117 -0.00103881
369 1 7 3.34136 11.5897 4.90696 0.00189492 -0.0017955 0.00233058
372 1 8 9.91568 15.7245 7.59462 0.00973708 0.0124355 -0.0112264
373 1 8 9.00763 15.423 6.1387 0.0241061 -0.0301005 -0.0132326
374 1 8 7.98818 15.1131 8.60242 -0.00369164 0.00181971 -0.000838313
375 1 8 8.25876 13.4113 7.98314 0.00602738 0.000942926 0.00181091
376 1 8 6.79181 14.2017 4.88186 -0.00395995 0.000610295 -0.00523071
377 1 8 7.98883 13.1874 5.71031 0.00433903 0.0137284 0.00621979
378 1 8 6.13072 11.6245 5.74394 0.0129524 0.00490978 -0.00148254
379 1 8 6.42426 12.4116 7.25085 0.00959728 -0.00453994 0.00248157
380 1 8 2.74097 13.4522 5.64509 0.0185461 0.0185292 0.0287971
381 1 8 3.9245 13.5673 4.38352 0.0110061 0.0142941 0.00143644
382 1 8 2.39569 11.581 4.35069 0.00134978 0.0173492 -0.0227166
383 1 8 3.0707 11.1236 5.84499 0.00321499 -0.00858625 0.00466089
385 1 6 9.5673 18.9387 1.82166 -0.00772466 -0.00388888 -0.0018925
386 1 7 8.60442 18.3811 2.65434 -0.00194962 0.00397524 0.00178931
387 1 7 8.92236 17.9215 4.09038 -0.0051538 -0.00330186 0.00626319
388 1 6 7.69517 17.8796 4.79998 -0.00140772 -0.000950621 -0.00200238
389 1 7 7.37579 18.9734 5.57924 0.00260869 0.00323483 0.000764829
390 1 7 5.9926 19.3376 5.07795 0.00682186 -0.0148001 0.00313219
391 1 6 5.03928 18.4245 5.72357 -0.00660862 0.000949304 0.0015976
392 1 7 4.78549 17.2771 4.97366 0.00323315 0.00875391 -0.0120496
393 1 7 3.51577 16.5351 5.50878 -0.0064126 -0.00894247 -0.00445307
396 1 8 7.76196 19.0801 2.69604 -0.0101929 -0.00307254 0.00264286
397 1 8 8.17628 17.5186 2.1539 0.0174513 0.010382 0.00918298
398 1 8 9.57326 18.6458 4.57111 0.00561051 -0.00801356 0.00619926
399 1 8 9.39381 16.9375 3.98414 -0.0130311 -0.0114644 -0.0123519
400 1 8 7.28495 18.6064 6.59571 -0.00214565 0.00788786 0.0086797
401 1 8 8.11629 19.8023 5.65023 0.00826399 0.00172612 -0.0309486
402 1 8 5.77199 20.3745 5.38197 -0.0050729 0.0115666 -0.0214476
403 1 8 6.00996 19.3153 3.92821 0.0150105 -0.0112205 -0.00278904
404 1 8 4.52425 17.6094 3.94108 -0.0379069 -0.0184396 -0.0218594
405 1 8 5.70719 16.7104 4.97803 0.0136388 -0.00983014 -0.000940909
406 1 8 3.94904 15.8899 6.309 -0.0208366 -0.0211107 -0.0061029
407 1 8 2.993 15.892 4.89073 0.0605796 0.0154231 -0.0202674
410 1 7 5.08573 15.8543 9.68355 -0.00209406 0.00350926 0.00543337
411 1 7 5.48364 14.5749 10.3963 -0.00472536 -0.00234837 -0.00730116
412 1 6 4.39983 13.97 11.012 -0.00683699 -0.00368458 -0.0132525
413 1 7 3.32976 13.4271 10.2463 -0.00565525 0.000849621 0.00131578
414 1 7 3.77001 12.4409 9.1344 -0.00614026 -0.0022217 -0.00323374
415 1 6 4.417 11.2505 9.47092 -0.00440475 0.00407337 0.0033388
416 1 7 3.54225 10.1593 9.70636 -0.00598049 0.00707526 -0.00942753
417 1 7 4.19833 9.07049 10.554 -0.00854612 0.00246208 -0.00448527
420 1 8 4.53019 16.4498 10.4106 -0.0036654 -0.0112006 0.00515085
421 1 8 4.50578 15.72 8.78465 0.0278304 0.00884627 -0.0232187
422 1 8 6.1047 14.9182 11.2587 0.0219403 0.00676107 -0.0242391
423 1 8 5.99913 13.8585 9.72888 -0.00693253 0.0147298 -0.0102657
424 1 8 2.70998 13.0272 11.0361 -0.00874721 -0.00455857 -2.41834e-05
425 1 8 2.78058 14.3527 9.92306 0.00208307 -0.00539535 -0.00872994
426 1 8 2.89044 12.2033 8.54596 -0.00632321 0.000435915 -0.0156847
427 1 8 4.46271 12.9398 8.4826 -0.01674 0.0123428 -0.00335709
428 1 8 2.6763 10.4611 10.2893 -0.00469564 -0.00922766 0.00777748
429 1 8 3.20985 9.77389 8.72733 0.0175999 -0.0333931 0.00330996
430 1 8 4.46263 9.50854 11.531 -0.0597008 0.00990528 0.00329472
431 1 8 5.12042 8.73289 10.0453 0.0071099 -0.00225484 0.00720364
434 1 7 5.77216 0.740018 17.5045 0.00363398 0.00164459 0.00848034
435 1 7 7.15856 0.849968 17.8935 0.00724829 -0.00517629 -0.00154425
436 1 6 7.16554 1.31253 19.1958 0.00120582 0.00455701 -0.0101617
437 1 7 8.46844 1.36902 19.7616 0.0028201 0.00364086 0.00502894
438 1 7 9.3673 2.42183 19.1334 -0.00328107 0.000481877 -0.0032751
439 1 6 8.87861 3.76551 19.1014 -0.00197631 -0.000868517 -0.00696618
440 1 7 9.91417 4.6655 18.7495 0.00556733 0.000854298 3.46046e-05
441 1 7 9.30883 5.9603 19.2041 -0.00164851 0.000727106 0.00148122
444 1 8 5.28891 1.68758 17.7435 -0.0142164 -0.00470313 -0.00450138
445 1 8 5.75873 0.734436 16.4253 -0.00160157 0.0188143 -0.0135889
446 1 8 7.57723 1.60858 17.2272 0.00228509 0.000312021 0.007024
447 1 8 7.76068 -0.0611047 17.7763 -0.0159825 -0.0177194 0.00471616
448 1 8 8.36015 1.53602 20.8258 -0.0103648 -0.0075541 -0.000278882
449 1 8 9.0213 0.410821 19.7155 0.0172099 0.00457388 -0.013507
450 1 8 10.3088 2.46064 19.6549 0.0103064 0.0146872 0.0125999
451 1 8 9.55484 2.14048 18.0646 0.0113001 0.00779993 0.0162408
452 1 8 10.905 4.43708 19.2009 0.015038 -0.016306 -0.0062765
453 1 8 10.0556 4.63492 17.6552 0.000550471 0.028373 -0.00157872
454 1 8 8.42376 6.14632 18.6286 -0.00122361 0.00911041 0.0182602
455 1 8 9.04623 5.93794 20.2964 -0.00833789 -0.0123241 -0.0148505
457 1 6 8.48944 15.7999 21.1413 0.00588694 0.00406716 0.00216649
458 1 7 9.82537 15.2511 21.0488 -0.00182542 -0.00343218 0.000687249
459 1 7 10.0797 14.04 0.539964 0.000621219 -0.000322136 0.00135479
460 1 6 9.63556 14.2638 1.85723 0.00411504 0.00888533 -0.00221837
461 1 7 8.24971 14.0049 2.14624 -0.00245838 0.00752494 0.00907126
462 1 7 8.05144 12.6525 2.74228 0.00291702 0.00111391 -0.000937976
463 1 6 6.65102 12.5376 2.90599 0.00374451 -0.00486209 0.00474936
464 1 7 6.19394 11.1745 2.82388 0.00263273 -0.000933441 -0.00140558
465 1 7 4.66543 11.1476 3.02833 0.00500646 -0.00581892 0.0123472
466 1 6 4.39531 10.8126 4.35136 0.00044041 -0.00867884 0.00974363
468 1 8 9.99776 14.855 20.0269 -0.00144753 -0.00824625 0.0105611
469 1 8 10.5673 16.0362 21.3421 0.00140516 -0.0147985 0.0205328
470 1 8 11.1266 13.8047 0.554332 -0.000553157 0.00902964 0.0102632
471 1 8 9.49953 13.2131 0.0996209 -0.00968596 -0.00306783 0.00858962
472 1 8 7.81484 14.7242 2.83124 -0.00596253 -0.0214776 0.00712778
473 1 8 7.55781 13.9904 1.30323 0.0019754 -0.00115695 -0.00117765
474 1 8 8.41675 11.9095 2.05561 0.0204482 0.00788058 -0.00513011
475 1 8 8.61546 12.5399 3.69416 -0.021143 0.0277796 -0.00958192
476 1 8 6.44878 10.7148 1.85688 0.0037557 0.0161326 0.0019878
477 1 8 6.68834 10.562 3.56985 -0.00953203 0.00450294 0.0145209
478 1 8 4.25555 10.3178 2.45553 0.00845058 -0.010743 0.0102644
479 1 8 4.18156 12.0526 2.65028 -0.00819517 -0.00369796 0.0262022
482 1 7 7.96323 10.3533 9.91984 -0.00733577 -0.0103301 -0.00267996
483 1 7 7.72954 10.2209 8.41593 -0.00110134 -0.0058532 0.000669577
484 1 6 8.02593 8.86049 8.16271 0.0102982 -0.00638732 0.00110278
485 1 7 7.54581 8.49005 6.85191 0.00953913 0.0057371 -0.00529943
486 1 7 8.33332 9.18034 5.66843 -0.000114218 0.00162797 -0.00640143
487 1 6 9.77661 9.17581 5.81757 0.000600075 0.00220055 -0.00427935
488 1 7 10.2512 10.38 5.33082 0.000736281 0.0070519 0.00118632
489 1 7 11.7194 10.4073 5.60303 0.000413674 0.0109 0.00302949
492 1 8 7.07035 10.1581 10.5197 -0.00831407 -0.0169917 0.00166137
493 1 8 8.54693 9.44821 10.2419 0.00170561 0.00942457 -0.00741178
494 1 8 8.32104 10.9511 7.9162 0.0022901 0.00472087 -0.000420451
495 1 8 6.68389 10.3836 8.19491 0.00871874 -0.0066595 0.00630206
496 1 8 7.54505 7.40499 6.75904 0.0217729 -0.0010042 0.00664799
497 1 8 6.47529 8.76238 6.83319 0.0129465 -0.000419201 0.0020349
498 1 8 8.00588 8.61816 4.78699 -0.00227571 0.00594798 -0.00697569
499 1 8 7.95506 10.2187 5.58625 0.0124528 0.005091 -0.00514819
500 1 8 10.0443 10.4199 4.25904 0.00808709 -0.0158192 -0.00579963
501 1 8 9.75224 11.219 5.8099 -0.00336924 -8.8955e-05 0.00603932
502 1 8 11.8102 10.6823 6.63731 0.0114916 -0.0109112 3.93105e-05
503 1 8 12.2832 11.0921 4.97057 0.0022667 -0.0161978 0.00374987
506 1 7 17.4872 2.37102 12.6826 0.00100675 -0.00611363 -0.00524247
507 1 7 17.1002 1.44396 13.8422 0.00402485 -0.00204017 0.00396472
508 1 6 18.2509 1.46977 14.6138 -0.00102465 -0.00371327 0.00340494
509 1 7 18.2116 2.64212 15.4246 0.00349849 0.000814642 0.00199723
510 1 7 19.5152 3.30044 15.2795 0.00875818 0.00437296 8.4096e-05
511 1 6 19.2936 4.60382 15.7839 0.00613973 0.000532923 0.00118462
512 1 7 20.2755 5.58661 15.7973 0.00418615 0.00326737 0.000579181
513 1 7 19.7089 6.93431 15.3625 0.00392137 -0.0132562 -0.00751952
516 1 8 18.0412 1.75639 11.9913 0.0100726 0.0115545 0.00314805
517 1 8 17.9927 3.29967 13.0093 0.00566715 -0.00516061 0.0329928
518 1 8 16.9984 0.420708 13.4823 -0.00196914 0.000500692 0.00383796
519 1 8 16.209 1.77847 14.3446 0.00824672 0.00570746 0.00788767
520 1 8 17.3652 3.33764 15.2774 -0.0148838 0.0123909 -0.00836274
521 1 8 18.1526 2.31847 16.4415 0.0258255 0.0174057 -0.00922469
522 1 8 20.3264 2.81182 15.8174 0.00151683 -0.000505167 -0.0110651
523 1 8 19.7994 3.31737 14.2198 0.0075261 -0.0428202 -0.0174059
524 1 8 20.6182 5.58607 16.7928 0.00241977 0.0289923 -0.00666204
525 1 8 21.0211 5.23814 15.1432 0.00486537 -0.00872062 -0.0201122
526 1 8 20.554 7.62167 15.3234 0.00749472 -0.0181016 0.0116358
527 1 8 19.0335 7.42021 16.1075 -0.0164581 -0.0163666 -0.0102974
530 1 7 8.43424 14.8716 15.3835 0.00340893 -0.00155106 -6.14937e-06
531 1 7 9.68878 14.0394 15.6383 0.00313565 -0.00281797 0.00384468
532 1 6 10.4779 14.1697 14.4307 -0.00588109 -0.00845386 -0.000220114
533 1 7 11.8333 14.4671 14.6463 0.00391439 0.00243684 -0.000920618
534 1 7 12.6233 13.2979 14.1361 -0.00406111 0.00137656 0.00547689
535 1 6 12.2713 12.0651 14.7875 0.00731075 -0.00530773 -0.00407877
536 1 7 12.7971 10.9458 14.2274 0.0127649 0.000596929 -0.0157671
537 1 7 12.0332 9.75031 14.7731 -0.000807554 0.00423778 0.000441997
540 1 8 7.82598 14.8062 16.2932 -0.0136033 0.00915936 -0.0124389
541 1 8 7.84079 14.5149 14.5448 -0.00363833 0.00770972 0.00935949
542 1 8 9.28419 13.0831 15.8231 0.00236772 -0.00190973 0.00473354
543 1 8 10.0736 14.2539 16.6203 0.00476955 -0.00261317 -0.00107532
544 1 8 12.1003 15.382 14.0967 -0.0281476 0.00682815 0.0011486
545 1 8 12.0455 14.5275 15.7194 -0.0140085 0.0101022 0.00795647
546 1 8 12.546 13.2737 13.0924 0.0168458 0.0315659 0.0116368
547 1 8 13.7131 13.4691 14.1854 0.00913741 -0.00958243 0.0169051
548 1 8 12.7281 11.0378 13.1585 0.0240766 0.0244659 0.00614187
549 1 8 13.8781 10.8622 14.4293 0.0143018 -0.00815734 0.00332908
550 1 8 11.2281 9.41089 14.0974 -0.0180001 0.0238686 -0.0111114
551 1 8 12.6768 8.89317 14.657 -0.00352599 0.00102629 0.0107703
554 1 7 10.0636 20.1589 2.22498 -0.0134464 0.0020819 -0.00657815
555 1 7 10.7966 20.6131 0.98594 -0.0081563 0.00131605 -0.00247466
556 1 6 12.0628 20.0773 0.922462 0.000891848 0.00680628 -0.00281625
557 1 7 12.53 20.0757 21.0403 0.00950705 0.00447944 -0.00270298
558 1 7 13.9168 19.461 21.0361 -0.00200851 0.00667385 -0.000654277
559 1 6 14.0169 18.2005 0.108784 0.000669636 0.00589566 -0.00426735
560 1 7 15.4017 17.8836 0.336342 0.0018917 0.00079648 0.0014047
561 1 7 15.4975 16.4164 0.67629 -0.010032 -0.00119585 -0.00298658
564 1 8 10.7823 20.2223 3.08213 -0.019582 -0.00891142 -0.00321254
565 1 8 9.29313 20.8742 2.43956 -0.00926515 0.00809886 -0.000749827
566 1 8 10.8928 0.25638 0.950989 -0.0153422 0.0051668 -0.00270142
567 1 8 10.2263 20.4061 0.0791009 0.0110528 0.0281309 -0.00931108
568 1 8 11.971 19.5182 20.3103 -0.0134339 0.0321675 0.00399783
569 1 8 12.589 21.1097 20.6742 0.00356647 0.00301341 0.00615063
570 1 8 14.3014 19.4785 20.0172 0.0224356 0.00228564 0.0205044
571 1 8 14.641 20.0723 0.150113 -0.0234347 -0.00806674 0.027229
572 1 8 15.9554 17.9769 20.8617 -0.00455391 -0.00421388 0.0116649
573 1 8 15.8692 18.5363 1.09017 -0.00336798 -0.00597811 0.00115291
574 1 8 16.5068 16.1362 1.00694 -0.0161264 -0.0250084 -0.0107698
575 1 8 15.3464 15.793 -0.223311 -0.0252455 0.000815518 0.00879594
578 1 7 12.0447 9.22343 2.17051 -0.00238963 0.00257251 -0.000393749
579 1 7 12.4682 10.6075 1.57066 0.00365136 -0.00181915 -0.00410619
580 1 6 13.7357 10.977 2.09059 0.00499538 -0.00126649 -0.00494594
581 1 7 14.4281 12.1331 1.60798 -0.0137601 0.00209137 0.00330745
582 1 7 15.4665 12.482 2.68093 -0.00855379 -0.015466 -0.0146796
583 1 6 16.51 11.5016 2.72325 0.00232533 -0.00442142 0.00708937
584 1 7 17.5881 11.9933 3.48553 0.0015971 -0.0019164 0.00451971
585 1 7 18.6707 10.9336 3.4485 0.00527314 0.0144469 -0.0118316
588 1 8 11.971 9.26954 3.25567 -0.00794889 -0.00366886 0.0124047
589 1 8 12.8546 8.56261 1.89948 -0.00716387 -0.00592833 -0.0217831
590 1 8 11.7514 11.3907 1.75811 0.00137205 0.0221293 -0.0249304
591 1 8 12.6102 10.512 0.478805 0.0030401 -0.0173646 -0.0100986
592 1 8 14.7966 12.0828 0.574445 -0.0224829 -0.0122536 0.00768314
593 1 8 13.7702 12.9802 1.57672 0.0199095 0.0165716 0.0144983
594 1 8 15.8516 13.4492 2.35753 0.0118548 -0.0125243 -0.0145132
595 1 8 14.9702 12.6229 3.6377 0.000108693 0.00606918 -0.00758673
596 1 8 17.8617 13.0131 3.16493 -0.00279867 0.00645996 0.0188658
597 1 8 17.2635 11.9827 4.54809 -0.00212237 0.00411703 -0.0127612
598 1 8 18.6616 10.4531 2.47988 -0.0111071 0.0312596 -0.0210692
599 1 8 18.4075 10.1645 4.22237 -0.029872 -0.0144392 -0.0476021
602 1 7 -0.0483109 14.6188 15.0673 -0.00201788 -0.00196602 -0.00180552
603 1 7 20.9268 13.5297 16.1066 0.000426142 -0.00211095 0.000422635
604 1 6 20.5949 12.3223 15.3892 -0.00627553 0.00375772 0.00323872
605 1 7 20.0786 11.2563 16.1931 -0.00044483 0.00753227 0.00565081
606 1 7 18.6926 11.5855 16.7177 -0.00707173 0.00757699 0.0109201
607 1 6 18.0116 12.4034 15.7789 0.00417708 0.00725218 0.00144486
608 1 7 17.6013 11.7301 14.6226 0.0109851 0.00158062 -0.0133662
609 1 7 16.2755 12.4268 14.0701 0.0039478 -0.0093821 -0.0115481
612 1 8 0.615013 15.3086 15.5348 0.00998978 -0.00887059 -0.0283504
613 1 8 20.5405 15.2123 14.6915 -0.0122086 -0.0157446 0.00428005
614 1 8 20.0098 13.9562 16.5137 0.0074223 0.0111817 -0.0277809
615 1 8 0.199017 13.314 16.909 0.00732369 0.0164511 0.00373085
616 1 8 19.9424 10.4219 15.5136 -0.00216119 -0.00217379 0.00761878
617 1 8 20.7664 10.9544 16.9655 -0.00634128 -0.012282 -0.025584
618 1 8 18.1659 10.6354 16.9843 0.00312691 0.00990884 -0.00630886
619 1 8 18.711 12.1933 17.6375 -0.0193388 -0.0070601 0.0254988
620 1 8 18.4725 11.8547 13.957 0.0336626 0.0122208 -0.00293246
621 1 8 17.5854 10.6168 14.6429 0.00359311 0.00556206 -0.0294863
622 1 8 15.668 12.4131 14.9694 -0.0306558 -0.010107 -0.0166366
623 1 8 15.7958 11.7821 13.462 0.0146567 0.0236439 0.026881
625 1 3 4.01851 1.14518 6.23915 -0.000848478 -0.00342291 0.00257645
626 1 5 3.58266 0.908051 7.56773 -0.0016829 0.00290624 0.000522273
627 1 7 4.86908 0.217889 8.17351 -0.00123443 0.0108828 -0.00529895
628 1 6 4.94182 0.519028 9.52529 0.0038109 0.00411646 -0.00416897
629 1 7 4.1097 21.159 10.3386 -0.00388104 0.000169842 -0.00795866
630 1 7 4.35854 -0.0375627 11.8124 0.000176434 -0.00440366 -0.00497143
631 1 6 4.20472 1.34574 11.9149 -0.000355947 -0.00801811 0.00345158
632 1 7 4.66151 1.88838 13.1418 -0.00688433 -0.000696734 -0.00708105
633 1 7 4.02309 3.23896 13.4594 0.00468068 0.0024075 0.00846964
635 1 4 4.92735 1.43909 6.27352 0.00125986 -0.0254443 -0.00899304
636 1 2 3.32625 1.84792 8.04794 0.00415929 0.0146227 0.00360708
637 1 2 2.70753 0.293497 7.67081 -0.0118361 0.0108148 0.0122511
638 1 8 5.75491 0.74625 7.82695 -0.00474619 0.0176202 -0.00980332
639 1 8 5.06311 20.5872 7.9535 -0.00252264 0.0238966 -0.0169289
640 1 8 3.05889 -0.185917 10.0465 -0.0166211 -0.00448244 -0.00972956
641 1 8 4.15632 20.1181 10.0245 -0.0016709 0.0166254 -0.008786
642 1 8 3.48274 21.0065 12.3447 -0.00893509 0.0232407 0.0176071
643 1 8 5.32004 21.0684 12.1772 -0.00204225 0.00194938 -0.0114961
644 1 8 4.38155 1.13683 13.9162 0.0309057 -0.0160046 -0.0041958
645 1 8 5.77482 1.92887 13.0889 -0.007078 0.0164181 0.00193102
646 1 8 4.53412 3.67981 14.3313 -0.000947008 0.00629017 0.00361032
647 1 8 4.18412 4.01708 12.6671 -0.0177438 0.00438827 0.00855076
649 1 1 13.609 14.7834 9.68308 -0.00415012 -0.00893805 0.00608649
650 1 7 14.7698 15.0774 10.6836 0.00228539 -0.00176443 0.00304939
651 1 6 16.1286 14.7631 10.2613 0.00340675 -0.00651663 0.00472348
652 1 7 17.171 15.0812 11.208 -0.0100788 -0.000134588 0.00385036
653 1 7 17.3852 13.9772 12.3907 -0.000480909 -0.00545399 -0.00297894
654 1 6 16.4909 13.7629 13.4864 -0.00400544 -0.00397688 0.00220224
655 1 7 12.2289 14.5437 10.3197 0.000818086 -0.00189816 -0.00091495
656 1 6 11.7604 13.2319 10.0407 -0.000697615 0.000603026 0.00295944
657 1 7 10.644 12.6867 10.7774 -0.00338559 -0.00546728 0.00715147
658 1 7 10.0083 11.5675 9.92803 -0.0111306 -9.55209e-05 0.00174687
659 1 6 8.7273 11.3734 10.471 -0.0111134 -0.00253792 -0.00531501
660 1 7 13.3317 15.915 8.69415 -0.00729752 0.00285188 0.00546533
661 1 6 12.2822 15.6368 7.80525 -0.00209274 0.00179232 0.00916588
662 1 7 12.5292 14.745 6.69258 -0.000781796 -0.00118272 0.00418207
663 1 7 11.3382 14.3877 5.82564 0.00117168 -0.00944611 -0.00277536
664 1 6 10.2843 13.9097 6.69725 0.00754314 0.00362628 0.00727942
665 1 2 13.8695 13.8305 9.20311 -0.0150079 -0.00738576 -0.0274201
666 1 8 14.5352 14.3458 11.4756 0.0149268 -0.0139401 -0.015202
667 1 8 14.7887 16.1001 11.0101 -0.000396272 0.019659 -0.0078131
668 1 8 17.9598 15.127 10.5317 -0.00541383 -0.00646111 0.00642882
669 1 8 17.1531 16.1001 11.5667 0.0108808 0.0052748 -0.00770115
670 1 8 17.3864 12.9842 11.9045 -0.000542562 -0.0179775 0.0152628
671 1 8 18.3438 14.1917 12.7599 0.0234922 -0.0335531 0.0157814
673 1 8 12.2958 14.619 11.3728 -0.0126189 0.0228009 0.00626301
674 1 8 11.4644 15.3034 10.0648 -0.0171571 -0.033782 -0.0178563
675 1 8 9.94331 13.4959 11.0152 0.0282634 -0.00245912 0.0314321
676 1 8 10.958 12.3122 11.7482 -0.00824764 -0.016301 0.00303241
677 1 8 10.5128 10.649 9.83464 0.0155383 -0.000721912 -0.00523116
678 1 8 9.95581 11.9131 8.90233 -0.00798396 0.0174548 -0.0140383
680 1 8 14.2485 16.0499 8.09807 -0.0131127 0.0162215 0.0132074
681 1 8 13.1244 16.8315 9.19726 -0.0134116 0.00951494 0.00710067
682 1 8 13.0168 13.8499 7.05527 -0.00681285 -0.00671582 0.00539887
683 1 8 13.3014 15.248 6.08714 0.0187392 -0.0200006 -0.0219915
684 1 8 11.0972 15.2925 5.29059 -0.0242296 -0.0185541 0.00199216
685 1 8 11.7512 13.7192 5.05292 0.0112312 -0.0200553 0.00455175
687 1 1 15.1825 6.51998 17.4932 -0.00752727 0.0112967 -0.00291598
688 1 7 16.1832 7.63326 17.0573 0.00137217 -0.0031786 0.00998801
689 1 6 16.1459 7.93937 15.6895 0.00436514 -0.00563887 -0.00571982
690 1 7 16.7337 6.9341 14.9164 0.0032422 -0.00243683 -0.00236656
691 1 7 17.8288 7.51945 14.0004 0.00234003 -0.00424116 -0.000891466
692 1 6 19.0568 6.89208 14.0464 -0.00212032 -0.0122272 -0.00189527
693 1 7 15.6055 6.02304 18.889 -0.00392555 -0.000120655 -0.00401459
694 1 6 16.9246 5.52152 18.8778 -0.00712393 0.00020981 -0.000837059
695 1 7 17.3272 4.6112 19.8871 -0.00176646 0.00200927 9.52159e-06
696 1 7 18.8031 4.8 20.2323 -0.00278974 -0.00706297 0.00163916
697 1 6 19.1991 3.8112 21.1452 0.00607422 0.00780776 0.00451207
698 1 7 13.7631 6.96308 17.4559 -0.00715632 0.00864697 0.00321814
699 1 6 13.4923 7.60564 18.6932 0.00648536 -8.87338e-05 0.0057447
700 1 7 12.2236 8.11995 19.1383 0.00250089 -0.00430691 0.00420421
701 1 7 11.324 7.10969 19.73 -0.00238731 0.00200073 0.00736133
702 1 6 10.1656 7.09406 18.917 -0.0054924 4.21991e-05 0.0131126
703 1 2 15.1795 5.64241 16.8127 -0.00131992 0.0084057 0.00443979
704 1 8 17.1707 7.42277 17.4138 -0.019881 0.0109112 0.0307015
705 1 8 15.7991 8.52665 17.5855 -0.0206805 -0.0108684 0.00894963
706 1 8 17.0299 6.0687 15.5055 -0.0174992 0.00634617 0.0158702
707 1 8 15.9353 6.54927 14.3312 -0.00108091 -0.0156387 -0.00498603
708 1 8 17.429 7.52947 12.9551 -0.00542694 -0.0176984 -0.00423011
709 1 8 18.1306 8.54395 14.1699 0.0225252 -0.0159049 0.00827701
711 1 8 15.6028 6.84728 19.5986 0.00427248 -0.00519396 0.0181069
712 1 8 14.8805 5.31388 19.2945 0.0040673 -0.00555463 -0.025561
713 1 8 17.048 3.57266 19.6343 0.00734378 0.0048525 -0.00892459
714 1 8 16.8122 4.87616 20.7978 0.00186421 -0.010715 -0.000935386
715 1 8 18.941 5.79538 20.5917 -0.00645385 -0.000993477 0.0114033
716 1 8 19.3473 4.70672 19.3079 -0.000360414 0.00292416 -0.00581983
718 1 8 13.1844 6.04911 17.2809 -0.00716313 0.000124666 -0.0204094
719 1 8 13.5451 7.6345 16.6463 0.00022269 -0.013644 -0.011621
720 1 8 11.7338 8.69214 18.3545 0.00508775 -0.0203944 -0.00641959
721 1 8 12.4252 8.80839 20.0079 -0.00884356 -0.0222588 0.00944173
722 1 8 11.9188 6.20018 19.731 0.0048447 0.00793574 -0.0205567
723 1 8 11.2191 7.39954 20.7898 -0.0131444 0.00579775 0.00706127
725 1 1 1.55767 9.91158 13.9859 0.0102538 0.0074647 -0.00502927
726 1 7 2.4811 11.078 14.4397 -0.00708312 0.0104052 -0.00317315
727 1 6 3.5725 11.2185 13.543 0.000492611 0.00772386 0.00507964
728 1 7 4.83542 11.4446 14.102 -0.000150338 0.00703647 0.00291439
729 1 7 5.38353 10.1961 14.95 -0.00245588 -0.00483527 -0.00100898
730 1 6 5.75395 9.22689 13.9655 0.00401517 -0.000857366 -0.000476353
731 1 7 0.80094 10.2126 12.6434 -0.000629858 0.00846694 -0.0073854
732 1 6 20.9112 10.5512 13.0125 -0.00407692 -0.0117765 0.00266172
733 1 7 20.1 10.5945 11.8853 0.00278534 0.00651476 -0.00080131
734 1 5 20.4124 11.8205 10.9857 -0.0061031 -0.000934423 -0.00418
735 1 3 19.6527 11.807 9.82318 -0.00648311 -0.00314956 0.000532715
736 1 7 2.38994 8.60839 13.9077 -0.000309693 -0.00448104 -0.00206769
737 1 6 1.89537 7.5374 13.1459 -0.000487204 -0.00350805 -0.0133317
738 1 7 2.92216 6.60467 12.9368 0.00323413 0.00741904 0.00521482
739 1 7 3.86755 7.12367 11.8854 0.00390808 0.00058873 -0.00659495
740 1 6 3.22725 8.06615 10.9476 -0.00134884 0.00120037 -0.00388786
741 1 2 0.751327 9.7248 14.6928 -0.00752556 0.00862783 -0.015908
742 1 8 2.78859 10.6732 15.4172 0.00579308 -0.0108013 0.0154709
743 1 8 2.03794 12.0368 14.5588 -0.00655708 0.00292672 0.0142481
744 1 8 5.56946 11.6828 13.3045 -0.00897274 -0.01949 0.0188798
745 1 8 4.74438 12.2376 14.8518 0.00192752 0.00364498 -0.00193362
746 1 8 6.20027 10.3785 15.6408 0.00709033 -0.0258655 -0.00903962
747 1 8 4.6849 9.70881 15.608 -0.00354592 1.85938e-05 -0.00125771
749 1 8 1.28342 10.9655 12.0394 0.012484 0.00628291 -0.0177661
750 1 8 0.759451 9.28669 12.0894 -0.010074 -0.00725295 0.0113838
751 1 8 19.0875 10.6581 12.1947 -0.0031483 0.00525503 0.0163409
752 1 8 20.1199 9.62935 11.3923 -0.0358102 0.00441396 -0.0152303
753 1 2 0.0623155 11.9506 10.7475 -0.00839514 -0.0154558 0.00872146
754 1 2 20.1514 12.7522 11.5037 0.00815522 0.000590648 -0.00925656
755 1 4 19.8679 11.0427 9.33499 -0.0140281 -0.0108987 0.0030947
756 1 8 2.64972 8.14698 14.8713 -0.0242738 0.000980778 0.0327832
757 1 8 3.33222 8.88701 13.4107 0.0269688 -0.019657 0.00408749
758 1 8 2.54102 5.71099 12.4476 0.00836654 -0.006182 0.0118347
759 1 8 3.40258 6.2685 13.8843 0.00601106 0.0103821 0.0231783
760 1 8 4.74316 7.55356 12.2984 0.00363578 0.0159706 0.0141639
761 1 8 4.19137 6.18523 11.4074 -0.00444278 -0.0113868 0.00345136
763 1 1 17.6741 3.69566 6.62167 -0.0103599 -0.0011659 -0.00364037
764 1 7 18.6532 2.65876 7.2433 0.00739738 0.000598573 -0.00676202
765 1 6 17.9245 1.495 7.64581 -0.0010642 0.000800721 0.00329416
766 1 7 18.5509 0.658057 8.60274 -0.00594509 -0.00334092 0.00385506
767 1 7 19.1628 20.9353 7.82753 0.00810538 0.00311888 0.00104904
768 1 6 18.2192 20.3074 6.89486 0.0104859 0.000790639 -0.00416219
769 1 7 18.3493 4.99115 6.12312 -0.00410974 0.00242795 0.00166706
770 1 6 18.7736 5.99231 7.06888 -0.000642409 0.0024506 0.00573785
771 1 7 19.1835 7.25365 6.48988 0.00355942 0.0028849 0.00520413
772 1 5 19.9381 8.21721 7.44183 0.00303518 0.00209127 0.00204196
773 1 3 19.6464 9.61074 7.17671 0.0103442 -0.00361996 -0.000678081
774 1 7 16.5986 3.12413 5.56757 -0.00904783 -0.000164666 0.00268207
775 1 6 17.1511 2.7397 4.27589 -0.0042718 -0.00366433 0.000485855
776 1 7 17.882 1.55985 4.30984 -0.00325976 -0.00590537 0.000660577
777 1 5 17.7531 0.927731 2.88157 0.00213189 -0.00311142 0.00573721
778 1 3 16.6635 0.0234246 2.84052 0.00200407 -0.00719047 -0.00538571
779 1 2 17.0583 3.99612 7.46867 -0.00311806 -0.0207513 -0.00160453
780 1 8 19.2298 3.17383 7.99355 -0.0156081 0.0109284 0.0053687
781 1 8 19.4254 2.39768 6.51747 -0.0143589 0.0170087 -0.00194562
782 1 8 19.3143 1.25838 9.10427 -0.0136103 0.00284709 -0.000685896
783 1 8 17.8902 0.320228 9.41399 -0.0111365 0.00259602 0.000304994
784 1 8 19.9582 21.2744 7.16667 -0.000819554 0.0104572 -0.00297295
785 1 8 19.6352 20.2 8.46935 0.0167816 0.0104377 0.00567541
787 1 8 19.0956 4.79665 5.32881 -0.00522621 -0.0193722 0.0100329
788 1 8 17.5233 5.45037 5.59183 0.00492042 -0.000867158 -0.00195323
789 1 8 18.2902 7.8002 6.19417 0.00223322 0.00653551 0.00204043
790 1 8 19.7473 6.99685 5.58275 0.00422879 0.00317727 0.0031429
791 1 2 21.0006 8.08102 7.3349 0.00296458 0.0179136 -0.0044553
792 1 2 19.6919 8.01682 8.48146 0.0117332 0.0214478 0.00922902
793 1 4 18.6912 9.68688 7.16842 0.00834142 -0.000640307 -0.0151276
794 1 8 15.792 3.81391 5.28439 -0.0134969 0.00587141 0.00986087
795 1 8 16.0863 2.2986 6.03514 0.0273099 -0.0215511 -0.00221294
796 1 8 17.4734 0.838966 5.03773 -0.00736923 -0.00155001 0.00533413
797 1 8 18.9173 1.75985 4.52378 -0.0150941 -0.00249006 0.0170263
798 1 2 17.73 1.72534 2.13398 0.0201065 0.016514 0.00426642
799 1 2 18.7165 0.41119 2.67308 -0.00833091 0.010037 0.00757522
800 1 4 15.9112 0.276257 3.35862 -0.00315186 -0.0209576 -0.00167546
801 1 1 3.8482 18.5549 14.3154 0.0027057 -0.00385024 0.00427176
802 1 7 2.5055 19.3099 14.5938 0.00273394 0.00127256 0.0012732
803 1 6 1.92402 19.635 13.3415 0.000857522 0.00711888 0.00209579
804 1 7 0.645855 20.2666 13.2848 -0.00389709 0.00498658 -0.00116101
805 1 7 21.0229 19.3241 12.5827 0.00295273 -0.0089644 -0.0054102
806 1 6 0.244272 18.5015 11.599 0.00325578 -0.00199058 -0.00546799
807 1 7 4.52462 18.1846 15.6414 0.00347746 -0.00513969 0.00032483
808 1 6 5.93538 18.2639 15.6074 -0.000196554 0.00177059 0.00738016
809 1 7 6.52397 17.067 15.1116 0.00788414 0.00395918 0.001615
810 1 7 7.94213 17.1587 15.661 0.00140687 0.000586507 -0.000513235
811 1 6 8.88535 16.2473 15.2139 0.0029892 0.000295899 0.00582746
812 1 7 3.49596 17.2614 13.5718 0.00167211 0.00188714 -0.00522989
813 1 6 2.76088 16.4062 14.3651 -0.00673399 -0.00390153 0.00257697
814 1 7 2.46351 15.24 13.5922 0.0062074 0.00252339 -0.00149844
815 1 7 1.0035 15.136 13.0495 -0.00298516 0.000628481 -0.00314864
816 1 6 0.403206 14.091 13.8183 -0.000135925 -0.0126731 -0.00490436
817 1 2 4.42748 19.1392 13.5858 -0.00825775 -0.0123297 -0.00460601
818 1 8 2.70765 20.2704 15.0568 0.0223125 -0.00022261 -0.00922242
819 1 8 1.82612 18.7151 15.2241 0.0187448 0.00317566 -0.00239984
820 1 8 0.357012 20.5777 14.2773 0.00558737 -0.00578819 0.010562
821 1 8 0.835993 21.1808 12.7326 -0.00211559 0.0128839 -0.00583825
822 1 8 20.6927 18.5819 13.3007 0.0161859 -0.00555452 -0.0143814
823 1 8 20.1536 19.8452 12.2316 -0.00358283 0.00755148 0.00999433
825 1 8 4.28008 18.9475 16.4393 -0.0192326 0.00598318 -0.00253782
826 1 8 4.20684 17.2767 16.0868 0.00955919 -0.0192937 0.0088749
827 1 8 6.54021 17.1542 14.04 0.0212483 0.00240911 0.0102431
828 1 8 6.07352 16.1033 15.3737 0.0297939 -0.00132641 -0.000117873
829 1 8 7.8427 17.1406 16.7493 -0.00917009 0.0112583 0.00116276
830 1 8 8.29181 18.171 15.4924 0.0117192 -0.00158803 -0.0224586
832 1 8 4.42456 16.852 13.1599 0.00849947 0.00631346 -0.00869895
833 1 8 2.88493 17.5352 12.7341 0.000209807 0.0152816 0.0023272
834 1 8 2.58173 14.4121 14.272 0.00350925 -0.0210981 0.013562
835 1 8 3.21847 15.065 12.8265 0.0149463 -0.00604935 0.00379431
836 1 8 0.590355 16.1296 13.2335 -0.00717124 -0.000753901 -0.0183181
837 1 8 0.916254 14.8361 12.0164 -0.00844279 0.0069809 -0.0230323
839 2 1 1.60847 5.81862 3.83603 -0.00289424 0.0024059 0.00421902
840 2 7 2.68707 4.97741 3.13226 -0.00354694 0.00264977 0.00353301
841 2 6 2.03746 3.89324 2.50867 -0.00095095 0.0022009 -0.0025769
842 2 7 2.71507 2.65001 2.6319 0.00155299 0.00436503 0.00238867
843 2 5 1.65571 1.62235 2.28893 -0.000207585 0.00221617 -0.00427693
844 2 3 0.614748 1.8142 3.20532 0.00225491 0.00376257 -0.00463109
845 2 7 2.15665 6.68631 4.9867 -0.00271712 0.000350113 -0.00141555
846 2 6 3.11024 6.0192 5.79267 0.00608447 -0.00107108 -0.00790715
847 2 7 2.89088 6.25687 7.17397 -0.000670249 -0.00165777 -0.00736552
848 2 5 1.67796 5.45167 7.61413 0.0031636 0.00265447 0.000272834
849 2 3 1.40665 5.70613 9.01253 0.00442807 0.00706443 -0.00841817
850 2 7 0.789055 6.661 2.80945 -0.00374434 0.00383328 0.00189776
851 2 6 1.19146 8.05334 2.776 0.000537077 0.00974044 0.00534593
852 2 7 0.375049 8.76141 1.85171 -0.00784766 -0.000276565 0.00304978
853 2 5 1.02239 10.1008 1.4333 0.000697901 -0.002363 -0.00511078
854 2 3 0.843945 11.1829 2.33397 -0.00900157 0.00108503 -0.00646578
855 2 2 0.888978 5.10054 4.21534 -1.71922e-06 -0.0116414 0.0110287
856 2 8 3.48704 4.62821 3.79171 -0.0156256 -0.00591946 -0.000720962
857 2 8 3.2128 5.52198 2.33708 -0.0155922 0.00845191 -0.0254928
858 2 8 3.55843 2.63384 1.96666 0.0207611 -0.00494045 0.0221371
859 2 8 3.14165 2.42338 3.59505 -9.76689e-05 -0.00116221 0.016435
860 2 2 1.34008 1.7386 1.25448 0.00327667 -0.00036225 0.0109166
861 2 2 2.12523 0.633038 2.41753 -0.00548494 0.00180132 0.0189788
862 2 4 0.932436 1.73328 4.08317 0.00729889 -0.0140781 -0.00716194
863 2 8 2.72104 7.52208 4.58876 -0.00253539 0.0155292 -0.00982394
864 2 8 1.34556 7.16472 5.52347 -0.0218644 -0.0094451 0.0212442
865 2 8 2.69798 7.32056 7.31262 -0.0116025 -0.00718524 0.00222263
866 2 8 3.75141 5.86597 7.69461 0.00932027 -0.011062 -0.00768236
867 2 2 1.83701 4.39871 7.3663 0.000378588 0.0116392 0.00247589
868 2 2 0.772116 5.76927 7.07795 -0.00224704 -0.000261462 -0.00962176
869 2 4 1.53967 6.61053 9.19304 0.0134633 0.0138366 -0.00420306
870 2 8 21.156 6.53848 2.99885 -0.0161101 -0.00431449 0.000803629
871 2 8 0.94261 6.27554 1.79384 -0.00607764 0.0159523 -0.00343241
872 2 8 20.7886 8.82531 2.13893 -0.00270699 -0.0111486 0.00969374
873 2 8 0.362424 8.15453 0.944506 0.0124038 -0.00371269 -0.0202049
874 2 2 2.02468 9.93175 1.16854 -0.00589807 0.00556377 0.00341581
875 2 2 0.571539 10.4618 0.538976 -0.00152066 0.0112014 0.00468536
876 2 4 -0.0510146 11.2824 2.64946 -0.00231654 -0.00223569 0.00459587
877 1 1 12.4038 4.69392 6.47626 7.55801e-05 -0.00562215 -0.000838796
878 1 7 12.1535 3.40174 7.2403 0.00128052 0.000425888 -0.00046841
879 1 6 11.257 2.44187 6.61645 -0.00024087 -7.03885e-05 -9.5577e-05
880 1 7 9.83265 2.4539 6.96863 0.000237874 0.00311396 0.000732371
881 1 7 9.05339 1.92177 5.79376 -0.000472025 -0.00411515 0.0020567
882 1 6 7.70416 2.25287 5.91836 0.00210926 -0.00342135 0.000235824
883 1 7 13.7431 5.34356 6.90831 0.000617942 0.00364144 -0.00415845
884 1 6 13.4837 6.7206 7.0237 0.00791635 -0.0040799 0.00124613
885 1 7 13.9804 7.58823 6.03846 0.00388909 0.00377373 -0.000505067
886 1 7 13.4046 9.0039 6.19342 -0.00557706 -0.00388604 -0.00332692
887 1 6 12.2332 9.12026 5.4366 0.00256038 0.00691213 -0.00194126
888 1 7 12.2358 4.35177 4.97548 0.00429132 -0.00478223 0.00128429
889 1 6 13.1742 3.36243 4.57832 0.00260393 0.00967585 -0.000856495
890 1 7 12.7211 2.69095 3.37189 0.00156931 -0.00169274 -0.00107456
891 1 5 13.7787 1.83884 2.71339 -0.0018485 -0.00169604 0.00530603
892 1 3 14.1157 1.08091 3.88306 0.00247207 -0.00884842 0.00171131
893 1 2 11.5784 5.37168 6.61091 -0.00703693 0.00579918 -0.013541
894 1 8 11.8548 3.68665 8.23029 0.000737631 -0.00615956 -0.0128709
895 1 8 13.1229 2.83407 7.25735 0.0057666 -0.00750796 -0.00891977
896 1 8 9.51401 2.00788 7.95926 0.0116207 0.00601055 -0.00168974
897 1 8 9.60733 3.51065 7.07744 0.0149259 -0.00167639 -0.0218406
898 1 8 9.40615 2.19069 4.78528 0.0015224 -0.00421318 0.00953103
899 1 8 9.16838 0.85125 5.8965 0.011263 0.0139485 -0.00268979
901 1 8 14.1523 4.96242 7.8439 0.00419541 -0.0193632 -0.0123618
902 1 8 14.5995 5.18496 6.24325 -0.0135276 -0.00366737 -0.00494442
903 1 8 13.7636 7.17184 5.0757 0.00696177 -0.0085687 -0.00222419
904 1 8 15.0649 7.6916 6.06804 0.00243995 -0.0136135 -0.00962936
905 1 8 14.2779 9.60944 5.8973 -0.000880303 -0.00505992 0.00686319
906 1 8 13.0732 9.02875 7.22977 0.00441368 -0.0223369 0.00157685
908 1 8 12.328 5.25744 4.35224 -0.0124158 0.00121856 0.0143841
909 1 8 11.215 3.97501 4.81577 0.00390734 0.00562837 0.00642925
910 1 8 12.4506 3.39427 2.58061 0.0139603 0.01103 -0.00383107
911 1 8 11.8805 2.10365 3.61934 -0.00444494 -0.0201678 0.0022976
912 1 2 13.4185 1.14808 1.92792 -0.00398381 -0.00510021 0.000641824
913 1 2 14.6433 2.39875 2.38052 -0.000943827 -0.0104353 0.00241851
914 1 4 14.0105 1.64552 4.63558 -0.00756413 -0.00288275 0.0232185
915 1 1 2.26697 18.081 0.886147 0.00576695 -0.00273 -0.00253139
916 1 7 3.33855 17.0357 1.29547 0.00174116 -0.00481017 0.00601225
917 1 6 3.32424 15.9381 0.38902 -0.00247867 -0.00302524 -0.00758555
918 1 7 2.77838 14.7271 0.910265 -0.0020337 -0.00135005 0.00102461
919 1 7 3.31243 13.4792 0.270004 0.00471493 0.0068151 -0.00316748
920 1 6 2.52904 13.1311 20.5455 0.00165252 0.00388103 -0.0015535
921 1 7 2.12327 19.3604 1.76877 -0.00496166 0.000233878 -0.00472568
922 1 6 2.46563 19.2829 3.13037 -0.00101146 -0.000408481 -0.0064735
923 1 7 1.46072 18.9175 4.09803 0.00812738 0.00734461 -0.00209543
924 1 7 2.09816 18.6935 5.51993 -0.00242782 -0.00167291 -0.00614906
925 1 6 2.4625 17.3869 5.99255 0.000222723 0.00481337 0.00353509
926 1 7 2.34895 18.4758 20.8679 -0.00246532 0.00529576 -0.00236506
927 1 6 3.41305 19.4414 20.6986 -0.00127693 0.00701262 0.00213443
928 1 7 3.88934 19.5712 19.3915 -0.00331568 -0.00944435 -0.00244176
929 1 7 4.81073 20.8233 19.2776 -0.0147519 -0.00224967 -0.00584831
930 1 6 5.07296 21.0403 17.9057 -0.00735892 0.00494857 0.000512262
931 1 2 1.2936 17.5699 0.96913 -0.0133212 0.00232698 -0.0249963
932 1 8 3.11444 16.738 2.32318 -0.00218956 -0.0153265 0.00513543
933 1 8 4.31929 17.4751 1.31293 0.0052329 -0.0356294 0.0198437
934 1 8 2.97534 14.7408 1.96751 0.00506131 0.00429452 -0.00066352
935 1 8 1.71073 14.7823 0.661417 0.0110152 0.0109983 0.000424833
936 1 8 4.38128 13.4857 0.0954954 0.0109128 0.0196539 -0.0180692
937 1 8 3.19703 12.6179 0.921771 0.020976 0.00414999 0.00651839
939 1 8 2.74466 20.1397 1.33163 0.00218671 -0.0192471 -0.00120936
940 1 8 1.14737 19.7655 1.60767 -0.000215712 0.0177957 -0.0198067
941 1 8 0.972039 18.0214 3.72945 -0.0182045 0.0140654 -0.0163242
942 1 8 0.814239 19.7751 4.19779 0.00372326 0.000767614 0.0221419
943 1 8 1.23519 18.7694 6.18669 -0.0317973 -0.0230542 6.28137e-05
944 1 8 2.85767 19.4678 5.86543 0.0149924 -0.00969361 0.0295379
946 1 8 1.38611 18.9762 20.5861 -0.00360552 0.0121854 0.00438157
947 1 8 2.40064 17.5731 20.2328 -0.00669637 -0.00612824 0.0112869
948 1 8 3.09146 19.7317 18.6916 0.00828994 -0.0186108 -0.02291
949 1 8 4.48997 18.6814 19.0654 0.00301114 0.00566151 0.00306735
950 1 8 4.39351 0.222945 19.8244 0.00959647 0.0033836 0.000962065
951 1 8 5.81652 20.6972 19.6634 -0.0255672 0.0171695 -0.0110032
953 1 1 2.08354 3.30991 19.7811 -0.00356058 -0.00446258 -0.00050698
954 1 7 1.07871 2.82745 18.7375 -0.0040656 -0.00287946 -0.00242623
955 1 6 1.46078 1.51731 18.2661 -0.000522658 0.000184442 -0.00358926
956 1 7 0.579427 1.04219 17.2363 -0.00459556 -0.00279531 0.00792973
957 1 5 0.535826 21.0031 17.6562 0.000119487 0.000717038 0.00650558
958 1 3 -0.0093502 20.9393 19.0285 -0.012243 0.00245037 -0.00120763
959 1 7 3.4823 3.51523 19.1542 -0.000469137 -0.0058238 0.000851578
960 1 6 4.43155 3.20438 20.1724 0.00396674 0.0048153 0.0056204
961 1 7 5.59055 4.07887 20.2829 0.0128832 -0.00368993 -0.00308575
962 1 7 5.30525 5.42638 20.9737 0.0111534 -0.00880779 -0.000616785
963 1 6 5.89817 6.61159 20.5085 -0.00060115 -0.00704745 0.0061042
964 1 7 1.59808 4.5449 20.5568 -0.00260442 -8.33715e-05 -0.00103535
965 1 6 1.71837 5.7561 19.8004 0.00192015 -0.00328016 0.00177968
966 1 7 0.564183 6.23638 19.1044 0.00601785 -0.00752476 0.00356616
967 1 5 1.02417 7.36188 18.1904 -0.00242003 -0.0114851 -0.000545608
968 1 3 1.59916 8.41045 18.9876 0.00423521 -0.00371174 -0.00153073
969 1 2 2.06487 2.51904 20.5545 -0.00869077 -0.00970335 -0.00479603
970 1 8 0.991932 3.51616 17.9034 0.0212146 -0.0143057 -0.00518507
971 1 8 0.09097 2.79388 19.1708 -0.0180018 -0.00396867 -0.0140073
972 1 8 21.06 1.58851 17.3187 -0.0117393 0.0102018 0.0105316
973 1 8 1.01711 1.05274 16.2556 -0.00451413 0.00751008 0.0172863
974 1 2 0.041881 20.3565 16.9538 0.0352152 0.00629771 -0.00180508
975 1 2 1.56012 20.6057 17.72 -0.00195913 0.00631887 0.00808102
976 1 4 0.546735 -0.020019 19.6083 -0.0234264 -0.014428 -0.00125775
977 1 8 3.63275 2.90077 18.2761 0.000274814 -0.0167541 -0.0204263
978 1 8 3.51623 4.53652 18.7961 3.13659e-05 -0.00816402 0.021202
979 1 8 6.04613 4.1617 19.3106 -0.00280043 -0.00922288 -0.0163022
980 1 8 6.33545 3.47508 20.7788 -0.00126611 -0.0176666 -0.0148418
981 1 8 5.60113 5.25826 0.547428 -0.0262249 0.00380298 0.0088487
982 1 8 4.24144 5.49787 21.1386 0.00800735 0.00841463 0.0091696
984 1 8 2.26506 4.66138 -0.0149328 -0.00446925 0.020309 0.00863245
985 1 8 0.614955 4.3171 20.9515 0.00480771 -0.0102768 0.000958688
986 1 8 21.2333 6.61314 19.7552 0.00446953 0.00861004 -0.00218536
987 1 8 0.134693 5.38394 18.5875 0.0173423 0.00309837 0.0126434
988 1 2 1.81952 7.0271 17.5618 -0.0106459 -0.0150047 -0.0145804
989 1 2 0.171146 7.79104 17.6385 0.00268925 -0.0057026 -0.00934089
990 1 4 2.35601 8.05302 19.4353 -0.0124929 -0.0175811 0.0114605
ITEM: TIMESTEP
10800
ITEM: NUMBER OF ATOMS
888
ITEM: BOX BOUNDS pp pp pp
-1.8393492183093976e-01 2.1257310921830818e+01
-1.8393492183093976e-01 2.1257310921830818e+01
-1.8393492183093976e-01 2.1257310921830818e+01
ITEM: ATOMS id mol type x y z vx vy vz
2 1 7 17.7848 19.7718 7.48566 0.00018957 -0.0014158 -0.00301423
3 1 7 16.4075 19.7562 6.76614 -0.00152274 -0.00467166 -0.004093
4 1 6 15.6709 18.5769 6.91434 0.00130059 -0.00819848 -0.00483432
5 1 7 14.2567 18.6968 6.76777 -0.00557968 -0.001418 0.000769238
6 1 7 13.6669 18.8288 5.34699 -0.00346935 -0.000524756 -0.00192644
7 1 6 13.8333 17.5586 4.62632 0.00648157 -0.00273409 0.0050966
8 1 7 13.1383 17.5619 3.39063 0.00759427 -0.00504752 0.00553936
9 1 7 13.4556 16.2474 2.59969 -0.00687111 -0.00293197 -0.00531441
10 1 6 12.6598 16.2458 1.40967 -0.0100732 0.0110976 0.000199835
12 1 8 18.3315 18.819 7.39162 0.00924665 0.00315284 0.010732
13 1 8 17.6112 19.8932 8.56732 -0.0186121 -0.00237468 -0.0136655
14 1 8 16.606 19.9253 5.72598 0.0115676 -0.00314797 -0.00057335
15 1 8 15.8336 20.6607 7.02229 0.00175496 -0.00360363 0.00662402
16 1 8 13.772 17.816 7.16997 -0.0117942 0.00566707 0.00609161
17 1 8 13.8457 19.4005 7.46132 0.00186425 0.00287304 -0.00219135
18 1 8 12.6066 19.0377 5.36609 0.0153882 0.0154407 0.0155762
19 1 8 14.1502 19.6527 4.81299 0.00676708 -0.0237948 -0.000580869
20 1 8 12.071 17.5467 3.61894 0.0150914 -0.00933471 -0.0143557
21 1 8 13.3707 18.4457 2.80766 0.00388549 -0.00255267 0.0134592
22 1 8 13.238 15.3983 3.2726 -0.0128643 0.0131681 -0.00341498
23 1 8 14.5183 16.2166 2.38348 -0.0124787 -0.00329494 -0.00450443
26 1 7 15.9326 14.0764 19.3514 -0.00813777 -0.00201728 0.00472283
27 1 7 14.7057 13.2699 18.9192 -0.00517882 -0.00333608 0.0132267
28 1 6 13.4728 13.6718 19.558 -0.00861344 -0.00306195 0.00142141
29 1 7 12.4436 13.5647 18.6508 0.00291969 -0.0039775 -0.01262
30 1 7 11.9302 12.0726 18.7202 -0.00153367 0.00386687 0.00759165
31 1 6 10.5974 12.0728 18.1977 -0.000322976 -0.000987491 0.0046152
32 1 7 10.2761 10.7349 17.9146 -0.00653602 -0.00244548 -0.00123272
33 1 7 10.6039 10.174 16.5544 -0.00803348 -0.00488149 0.00288439
34 1 6 11.9807 9.87676 16.3752 -0.00110564 0.00535845 0.00701626
36 1 8 16.8402 13.6707 18.9425 -0.0247794 -0.00337164 -0.0304541
37 1 8 15.9951 14.0602 20.4413 0.0337751 -0.00452749 -0.0144991
38 1 8 14.9767 12.2402 19.0115 0.0119102 -0.00321858 0.000501826
39 1 8 14.6096 13.3863 17.8188 0.0221272 0.0039716 -0.00806532
40 1 8 11.7254 14.2975 18.9732 -0.00679017 0.00327201 -0.0149755
41 1 8 12.6861 13.8294 17.6013 0.00768962 -0.0164303 -0.0164585
42 1 8 12.5979 11.4603 18.1349 0.00531781 0.0141519 0.0129269
43 1 8 11.8961 11.642 19.7607 -0.031446 0.0252215 0.013633
44 1 8 10.5052 10.1039 18.777 0.00433171 0.00626814 -0.00164271
45 1 8 9.24557 10.9303 17.8751 0.00284054 0.00451983 0.0165269
46 1 8 10.2385 10.8198 15.748 -0.00357108 -0.0069619 0.0154251
47 1 8 10.1454 9.2377 16.3203 -0.00490487 0.00450953 -0.0164902
49 1 6 16.33 2.78073 12.4114 -0.00396701 0.0047401 0.000122552
50 1 7 16.3246 2.98205 11.0031 -0.00145017 -0.00149747 -0.00421066
51 1 7 17.3541 4.01867 10.4874 -0.00710704 -0.00232453 0.00619086
52 1 6 18.7032 3.4956 10.4718 0.00135845 0.000849915 0.00793512
53 1 7 19.7941 4.40255 10.1779 -0.00296503 -0.00774272 0.00496226
54 1 7 20.8046 4.55964 11.3589 -0.000423088 0.00709379 0.000602564
55 1 6 0.496383 3.68611 11.1327 0.00602148 -0.00143218 0.0076395
56 1 7 1.03335 3.42475 12.4063 0.00536921 -0.000117713 0.00172498
57 1 7 2.37964 2.8423 12.2344 0.00570196 -0.00264062 0.00233088
58 1 6 2.99423 2.92801 13.4917 -0.000649876 -0.00601725 -0.00271049
60 1 8 16.4874 2.08704 10.4384 0.00180981 -0.00177365 -0.00851146
61 1 8 15.3331 3.38559 10.8073 -0.0202393 -0.0113982 -0.00480981
62 1 8 17.2729 4.94996 11.1036 -0.00520543 -0.00350082 0.000337734
63 1 8 17.0514 4.29827 9.4958 -0.000901019 -0.00923523 -0.00513561
64 1 8 20.4111 4.17223 9.29939 -0.0230661 -0.00665631 0.00808315
65 1 8 19.3748 5.34727 9.98169 -0.010114 -0.00329877 -0.0141924
66 1 8 21.1884 5.58925 11.5162 0.00679027 -0.00193081 -0.0291154
67 1 8 20.3418 4.17312 12.2642 0.0130821 0.0087604 0.00664918
68 1 8 1.147 4.38454 12.8855 0.000636239 -0.0207061 0.036585
69 1 8 0.320328 2.8621 12.9905 0.00163404 0.00336583 -0.00246583
70 1 8 2.96382 3.3874 11.4948 0.00467328 -0.00479969 0.01651
71 1 8 2.3083 1.81066 11.8806 0.00811907 0.00439398 -0.00500954
73 1 3 10.5359 4.63074 9.59318 0.00119477 0.000816384 -0.00576407
74 1 5 10.05 5.88295 9.91591 0.00427311 -0.00305727 0.000618375
75 1 7 8.53402 5.75005 9.73881 0.00564329 0.00512435 0.0119905
76 1 6 8.15699 4.49933 10.3972 0.000471682 -0.000123929 0.00228677
77 1 7 6.79096 4.02036 10.3397 -0.0074131 -0.000230451 0.00802047
78 1 7 6.05325 4.29625 8.99673 0.00239113 -0.0105878 0.00407635
79 1 6 6.99263 4.03282 7.99304 -0.0030018 0.00149466 6.28922e-05
80 1 7 6.39251 4.09249 6.71438 0.00273381 -0.000978791 0.000514356
81 1 7 7.31676 3.51896 5.62083 0.00105281 0.00722965 0.00257528
83 1 4 9.88698 4.03134 9.93732 0.000173256 -0.00254808 0.0118378
84 1 2 10.377 5.96494 10.9277 0.0211676 0.0167528 -0.00275996
85 1 2 10.5882 6.61817 9.29967 9.93362e-05 -0.0250578 -0.00804973
86 1 8 8.19138 5.77643 8.68776 -0.0270292 0.0275828 0.0261668
87 1 8 7.943 6.56685 10.2065 0.0329001 0.0172613 0.0238677
88 1 8 6.74698 2.94472 10.5958 -0.00547484 0.00269914 0.0284473
89 1 8 6.25762 4.45462 11.1764 0.00403598 -0.00203963 -0.00958515
90 1 8 5.11143 3.74223 8.93036 0.00169757 -0.0114192 -0.000517166
91 1 8 5.77069 5.36716 8.88831 -0.0292261 -0.0315029 0.0081855
92 1 8 5.43511 3.55769 6.59891 0.0119541 -0.00331497 0.00542159
93 1 8 6.1542 5.1363 6.42809 0.00266413 -0.00669507 0.0032252
94 1 8 8.1259 4.12332 5.3205 -0.00338179 0.000694069 -0.0159851
95 1 8 6.68181 3.53787 4.70436 -0.0102775 -0.0119113 0.0198648
98 1 7 19.3058 4.33374 0.992448 0.00295299 -0.00308788 0.00446865
99 1 7 17.9955 4.52313 1.77814 -0.00169734 -0.00593256 -0.000590392
100 1 6 17.6585 5.90876 1.60649 0.0072112 0.000385556 0.00471967
101 1 7 16.5537 6.35954 2.42578 -0.00946419 0.00317241 -0.00159698
102 1 7 16.5757 7.8771 2.70744 0.00811153 -0.000127859 -0.000933229
103 1 6 17.4921 8.58595 1.83988 0.000419119 -0.00401576 -0.00417296
104 1 7 17.1643 8.6322 0.482611 -0.00113165 -0.00794911 -0.00937031
105 1 7 18.4764 8.64134 21.0345 0.000157882 0.000763326 -0.00377547
108 1 8 20.0061 3.70589 1.54707 -0.00714675 -0.00655892 0.0317172
109 1 8 19.8796 5.23579 0.968022 -0.0237614 0.00884183 0.0112375
110 1 8 18.1828 4.33622 2.84045 -0.0290147 -0.00172964 0.0164664
111 1 8 17.1318 3.88199 1.52673 -0.00206484 0.00151659 0.0153772
112 1 8 15.594 6.01431 2.03728 -0.0172411 -0.00977176 0.00925946
113 1 8 16.6256 5.83277 3.37948 -0.00697745 0.0140288 0.00355688
114 1 8 15.6158 8.33036 2.47141 0.00163732 0.00941388 0.0243031
115 1 8 16.7825 8.03277 3.74827 0.0183717 0.011592 -0.025312
116 1 8 16.4935 7.78947 0.246034 -0.0152202 0.00944504 -0.00490074
117 1 8 16.6191 9.56226 0.351321 -0.00433538 7.26589e-05 0.00108535
118 1 8 19.026 7.91584 0.1723 -0.0162056 -0.00759761 -0.0112885
119 1 8 18.3919 8.12526 20.056 0.00221062 0.0161638 -0.00313522
121 1 6 18.2884 19.7373 21.082 0.00800273 0.00425509 -0.00205502
122 1 7 19.1917 19.3986 0.722103 0.00202699 -0.00238107 -0.00269082
123 1 7 19.3862 17.8668 0.839054 0.000273005 -0.00243003 0.000800272
124 1 6 20.0248 17.2603 2.00992 0.00220108 -0.00753639 -0.00424756
125 1 7 19.364 16.1818 2.74162 -0.00209134 -0.00125133 -0.00467236
126 1 7 18.3867 16.6918 3.83897 0.00238298 -0.00334687 -0.0106094
127 1 6 17.8237 15.6643 4.72493 0.00280465 0.00885603 0.00134711
128 1 7 16.6199 15.9936 5.40074 -0.000121825 -0.00293923 -0.001091
129 1 7 17.0437 15.8722 6.88458 -0.0125061 0.012941 0.00179505
130 1 6 16.1456 14.8706 7.31417 -0.00857506 -0.000600182 0.00184068
132 1 8 20.1759 19.8902 0.738506 -0.0193281 0.0168275 0.0111432
133 1 8 18.713 19.7187 1.62497 -0.00786455 -0.00698631 -0.00501015
134 1 8 19.9916 17.5073 0.00586481 -0.00191629 -0.019233 -0.0133939
135 1 8 18.4258 17.3161 0.72022 -0.0110231 0.00815089 -0.0034798
136 1 8 18.8337 15.5654 2.02324 -0.0208287 0.00667446 0.0120866
137 1 8 20.1217 15.5602 3.1941 -0.0138829 -0.0106403 -0.0118097
138 1 8 18.956 17.3973 4.46418 0.0222361 -0.0126413 -0.00307869
139 1 8 17.5769 17.1839 3.35646 -0.0138574 0.00111324 -0.00958731
140 1 8 16.2946 17.0081 5.17689 -0.037535 -0.0162429 -0.0144892
141 1 8 15.8158 15.3275 5.09662 0.0140943 0.000820548 -0.00853474
142 1 8 16.8596 16.7417 7.52524 -0.0203005 -0.00352345 0.00604456
143 1 8 18.1131 15.6477 7.05723 -0.0198246 0.0263229 -0.00031582
146 1 7 21.1644 17.3586 10.8753 0.000843038 0.00229117 -0.00995626
147 1 7 0.557502 16.9043 9.66255 -0.00442712 0.00352121 -0.008875
148 1 6 21.1696 16.0108 8.84837 -0.00513903 0.00209438 -0.00651983
149 1 7 0.249142 15.5269 7.63728 -0.00160882 0.00304516 -0.00314587
150 1 7 -0.17642 14.0518 7.18531 0.000671766 0.000690535 0.00225617
151 1 6 0.432523 13.7276 5.89857 0.00652381 0.000594312 0.000344672
152 1 7 0.02962 12.3994 5.52318 0.00285404 -0.000239178 0.00236516
153 1 7 19.9431 12.2348 5.29645 -0.003567 -0.000493755 -0.00749888
154 1 6 19.6554 11.1277 4.37152 0.00312453 -0.00508269 -0.00111571
156 1 8 20.9539 16.5553 11.569 0.00609442 -0.000534076 -0.0187316
157 1 8 20.1805 17.6196 10.5425 -0.00479851 -0.00751807 -0.00679051
158 1 8 1.4955 16.3913 9.89226 -0.00944188 0.00110577 -0.0136734
159 1 8 0.800258 17.7863 9.05938 -0.0229734 -0.00676993 -0.0190012
160 1 8 21.4126 16.2326 6.85674 0.0289505 0.0158472 -0.0082787
161 1 8 1.32051 15.6328 7.64391 -0.00385153 0.00490688 0.0179943
162 1 8 0.151882 13.2866 7.92218 -0.0176981 -0.010397 -0.0186863
163 1 8 20.1765 14.0058 7.19082 -0.00784081 0.00722794 -0.000581647
164 1 8 0.645868 12.2556 4.61518 0.0103279 -0.0172716 0.00823039
165 1 8 0.357296 11.6061 6.20874 -0.00494857 -0.00589667 0.000474065
166 1 8 19.4231 13.1257 5.0099 -0.000126299 -0.00650592 -0.0120205
167 1 8 19.5583 12.0074 6.2953 -0.011964 -0.0085709 -0.00362106
170 1 7 8.44204 16.6225 19.9726 0.00104401 -0.00153111 -0.00412944
171 1 7 8.92851 18.0527 20.0369 0.00128254 -0.00464664 0.000397983
172 1 6 9.03344 18.6246 18.7438 -0.00508157 0.00580875 -0.000371483
173 1 7 10.1495 19.4165 18.4308 0.00271367 -0.00379789 -0.0132301
174 1 7 11.2919 18.5365 17.8911 0.0080867 -0.00099296 -0.0032258
175 1 6 11.8101 19.1813 16.7586 0.00364085 0.00128112 -0.00573119
176 1 7 12.5486 18.2783 15.9394 0.00259399 -0.00537782 -0.00489667
177 1 7 12.6344 18.8267 14.495 -0.000604634 0.00108058 0.00759339
180 1 8 7.41115 16.699 19.6435 0.00914849 0.0109639 -0.00273686
181 1 8 8.9094 15.9831 19.1939 -0.00979693 0.00505663 -0.00877571
182 1 8 9.92251 18.068 20.4273 -6.76182e-05 -0.00354302 0.0128133
183 1 8 8.35129 18.7204 20.6665 0.00354569 -0.00723352 -0.000963366
184 1 8 9.826 19.8916 17.5274 0.0121416 0.00953957 -0.00546226
185 1 8 10.4877 20.1308 19.1558 0.0079572 -0.0035832 -0.0149222
186 1 8 12.0106 18.3026 18.6263 -0.00359882 -0.00099647 0.00264174
187 1 8 10.9004 17.5648 17.5786 0.0180602 -0.0271059 0.000783811
188 1 8 13.563 18.1625 16.3917 0.0127278 0.0301847 -0.0143766
189 1 8 12.1077 17.2691 15.9404 0.00541744 -0.0120854 0.00794242
190 1 8 12.931 17.9686 13.8715 -0.0217345 -0.00700616 0.0130792
191 1 8 13.4746 19.5136 14.4595 0.0187234 -0.00158252 -0.00729016
194 1 7 5.38179 6.90676 19.9045 -0.00250663 -0.00477096 0.00530786
195 1 7 6.25486 8.16 19.5003 0.00550126 -0.00305341 0.00941418
196 1 6 6.49655 9.0441 20.5804 0.0067902 -0.00129215 0.0026474
197 1 7 6.82161 10.4098 20.3332 0.00675621 -0.00503246 -0.00112814
198 1 7 5.86369 11.2319 19.4485 0.0012866 0.00468264 -0.00429782
199 1 6 4.48622 11.0004 19.826 -0.00196148 -0.00116778 -0.00562481
200 1 7 3.73236 11.9615 19.0991 0.000337578 0.00104977 0.00228468
201 1 7 2.33724 12.3828 19.6799 0.00516956 0.00136288 0.00684362
204 1 8 5.01028 6.3555 19.0026 -0.00579665 0.0134686 0.0102651
205 1 8 4.52072 7.38748 20.3944 -0.0128673 0.00729117 -0.00760619
206 1 8 5.70167 8.63786 18.7026 0.0192884 -0.00370313 0.00881581
207 1 8 7.24297 7.82979 19.1342 -0.014801 -0.00473934 0.0202909
208 1 8 7.02134 10.9268 -0.192854 0.00604248 -0.00815662 -0.00320547
209 1 8 7.81346 10.4143 19.8835 0.00412421 -0.0132678 0.00280391
210 1 8 6.03246 12.3041 19.5366 0.00982845 -0.00520164 0.00453021
211 1 8 6.05299 10.9085 18.4036 0.00698797 0.0277991 -0.00680961
212 1 8 4.27206 12.8739 18.9708 0.00752881 -0.00319986 -0.00865502
213 1 8 3.63561 11.5921 18.0714 0.0125243 -0.00614663 -0.0175144
214 1 8 1.80288 11.632 20.2952 0.00413353 -0.0150098 -0.00757311
215 1 8 1.68501 12.4554 18.8127 0.0161109 0.0300442 0.0118207
217 1 6 19.4574 9.66677 21.1127 -0.00906309 -0.00510107 -1.90501e-05
218 1 7 19.0811 10.8078 20.3884 -0.00538676 0.00299317 0.00205157
219 1 7 20.1505 11.9037 20.2646 0.00317754 0.00415797 -0.00493352
220 1 6 19.5309 13.1781 19.944 -0.0046322 -0.00358966 -0.004453
221 1 7 20.4377 14.2256 19.7132 -0.000249357 -0.00254929 -0.00788304
222 1 7 19.9287 15.5454 19.1638 -0.00318814 -0.00153428 0.00324841
223 1 6 18.9962 15.4389 18.0783 -0.0026284 0.00376768 0.0082574
224 1 7 17.8671 16.3555 18.313 0.00281576 0.00719146 0.000680166
225 1 7 16.5549 15.7969 17.7583 -0.00798443 0.00885671 -0.00147082
226 1 6 15.7177 15.4383 18.8977 -0.00536266 -0.000578871 0.0107296
228 1 8 18.7327 10.6086 19.3566 0.00527347 0.00693156 -0.00620885
229 1 8 18.1432 11.2532 20.8313 0.0033282 0.00721997 0.00925036
230 1 8 20.8784 11.6501 19.4723 0.00907449 -0.00588969 -0.00268509
231 1 8 20.726 11.9496 -0.255924 0.0153873 -0.0179649 0.00014124
232 1 8 20.8628 14.4562 20.6642 0.00891204 0.022845 -0.0175141
233 1 8 -0.25068 13.8686 19.0118 -0.00216206 0.0057561 -0.0328102
234 1 8 19.5648 16.0697 20.0998 0.0281379 0.007253 -0.00496274
235 1 8 20.7848 16.1377 18.7913 -0.0177359 0.00806366 -0.0258963
236 1 8 17.6164 16.6175 19.3403 0.00535103 -0.00710992 0.00494127
237 1 8 18.1045 17.2633 17.8029 -0.025011 0.000932598 -0.00472993
238 1 8 16.7282 14.9019 17.128 0.0187161 -0.00595997 -0.00947826
239 1 8 16.0772 16.5513 17.1379 0.00650779 0.0171536 0.0344972
241 1 6 10.9635 1.57169 14.2568 -0.00862368 0.00317272 -0.00337627
242 1 7 12.2983 1.95452 14.7004 0.0022209 0.00300228 -0.0001187
243 1 7 12.8699 1.09424 15.9249 -0.0115495 -0.00429367 0.000905491
244 1 6 14.0533 1.70632 16.5534 -0.00480569 -0.0133972 -0.0116343
245 1 7 14.5242 1.14046 17.8448 -0.0121413 -0.00454806 -0.00574381
246 1 7 15.7567 0.134149 17.8571 -0.0017667 -0.0015565 0.000716798
247 1 6 16.351 0.27679 19.1259 0.00449963 0.0116777 -0.00361449
248 1 7 17.7542 -0.089727 19.2561 0.00511327 0.000148548 0.00668365
249 1 7 18.2844 21.1373 20.7592 0.00243036 0.00728307 0.00578082
252 1 8 13.0189 1.88897 13.8945 0.00416784 0.00619732 -0.013004
253 1 8 12.242 2.98211 15.0497 0.00160796 0.0188687 0.00273691
254 1 8 12.94 0.0548578 15.5184 -0.0245589 -0.00164495 0.00718514
255 1 8 12.0832 1.04137 16.6781 -0.00938754 0.0154992 0.000176274
256 1 8 14.8954 2.03496 18.3497 0.00750642 -0.00299077 -0.00880149
257 1 8 13.6658 0.801799 18.4126 -0.0136643 -0.0163068 0.00290756
258 1 8 15.385 20.5263 17.7897 -0.000236944 -0.00426161 0.0172179
259 1 8 16.5199 0.414001 17.0901 0.0023802 -0.000715532 -0.00201129
260 1 8 17.9731 20.4362 18.7066 -0.0222146 -0.00746814 0.00777137
261 1 8 18.4098 0.697925 18.8486 0.0143194 -0.00864876 0.0125367
262 1 8 19.3191 -0.0151239 20.6942 -0.00757366 -0.00847438 0.00600952
263 1 8 17.799 0.416114 0.00913746 -0.0195004 -0.0200845 -0.00614898
266 1 7 9.96855 1.99983 15.0909 0.00183566 0.00294873 0.00334746
267 1 7 8.79369 2.27883 14.0697 -0.0057248 0.00644124 -0.000361251
268 1 6 7.97469 3.40547 14.3558 -0.000476964 0.00179836 -0.00224174
269 1 7 8.63021 4.59027 13.9189 0.00105815 -7.9397e-05 0.00330087
270 1 7 7.67045 5.88597 13.8345 -0.00312537 0.0057888 -0.000376365
271 1 6 8.39558 7.16281 13.7795 -0.00412096 0.0047931 0.00294467
272 1 7 7.67763 8.37224 13.4727 -0.000946369 0.00194733 0.00392367
273 1 7 6.8539 8.87564 14.6656 -0.000667708 0.00108866 0.00197169
276 1 8 9.70486 1.39389 15.9226 0.0172851 -0.0421811 -0.0186174
277 1 8 10.3147 2.93806 15.5235 -0.0357556 0.044081 -0.00563284
278 1 8 8.21827 1.36725 13.9869 0.0149352 -0.0148562 -0.00583669
279 1 8 9.23402 2.3269 13.1017 -0.0100739 0.0314153 -0.011674
280 1 8 9.41958 4.81326 14.6568 -0.00900184 0.00629224 -0.00985555
281 1 8 8.97709 4.58725 12.8856 -0.0161714 0.00933539 -0.00392847
282 1 8 6.98095 5.85804 13.0034 0.0160677 -0.00498364 -0.00336419
283 1 8 7.02426 5.96178 14.75 0.0202076 -0.0104266 -0.000191631
284 1 8 8.37952 9.13972 13.1868 0.00761443 0.0255037 -0.00629278
285 1 8 6.999 8.17755 12.5994 -0.0101923 0.00301933 -0.00137374
286 1 8 7.54543 9.0928 15.4937 0.00641737 0.0333736 -0.0158025
287 1 8 6.04586 8.11217 14.8999 0.000276166 0.0149874 0.011784
289 1 6 6.48142 16.4141 9.94444 -0.0012836 -0.00367758 -0.00237287
290 1 7 6.78193 17.7327 9.29783 -0.0031447 0.00340386 0.00303972
291 1 7 8.05786 18.3242 9.86913 -0.00603602 0.00458602 0.00313732
292 1 6 8.10901 19.5427 9.10992 0.00503254 0.001666 0.00148153
293 1 7 8.3323 20.8043 9.80432 -0.00150503 0.00447116 -0.002334
294 1 7 9.80322 21.1212 9.71266 -0.00069365 0.00359856 -0.000975415
295 1 6 10.4298 20.1629 10.526 0.0035025 0.00395685 -0.00134381
296 1 7 10.3399 20.2862 11.9454 0.00334574 0.00502743 0.000363
297 1 7 11.5913 19.7082 12.5907 0.00374065 0.00491262 -0.000611356
298 1 6 11.4458 19.3083 13.9274 0.00330432 0.00690928 0.00578778
300 1 8 6.82711 17.6262 8.20403 -0.0109877 0.0123549 0.00811289
301 1 8 5.95054 18.4387 9.44686 0.0118945 -0.0050163 0.00444916
302 1 8 8.97712 17.7472 9.63462 -0.00274539 -0.00105797 0.00441645
303 1 8 7.90321 18.4085 10.9306 0.00718653 0.0201307 0.0161728
304 1 8 7.67079 0.102597 9.28874 -0.018644 0.0212116 0.00236862
305 1 8 8.02193 20.7414 10.8463 -0.00354246 -0.0163803 -0.0184726
306 1 8 10.064 20.9607 8.65018 0.00125137 -0.0236074 0.00450979
307 1 8 9.97894 0.71682 10.039 -0.000581407 -0.00256126 0.000737199
308 1 8 10.3118 -0.0882382 12.2062 0.00800823 0.0043069 0.00888023
309 1 8 9.43812 19.7696 12.3146 0.00237971 -0.017522 0.00274751
310 1 8 12.5099 20.2474 12.3026 -0.00626495 0.0154061 -0.0100638
311 1 8 11.6747 18.7851 12.0248 0.0103328 0.00140014 -0.00321196
313 1 3 7.29768 0.197171 3.52736 -0.000341815 0.0065668 -0.010507
314 1 5 6.48292 0.752292 2.50502 -0.00821734 0.0130472 0.00424828
315 1 7 7.13359 1.79317 1.55611 -0.000739943 0.00264913 -0.00367469
316 1 6 7.27188 3.04234 2.13217 0.00282095 -0.00725967 0.0124141
317 1 7 8.49836 3.64241 1.75216 0.00203283 0.00089569 -0.00437704
318 1 7 8.28437 5.09234 2.31123 0.000911383 5.71147e-05 -0.00384293
319 1 6 9.55978 5.29533 3.01925 -0.00819876 0.00108723 0.00739971
320 1 7 10.3756 6.01503 2.15777 0.00787946 -0.00486233 0.00571518
321 1 7 9.96077 7.4748 2.35517 -9.86485e-05 -0.00732999 -0.00403126
322 1 6 10.8628 8.19096 1.43117 0.00431339 -0.00151224 0.000180117
323 1 4 7.2677 0.830363 4.23933 0.00417858 0.0162078 -0.0113316
324 1 2 6.05035 21.3747 1.96706 -0.00109991 0.0209661 0.0143468
325 1 2 5.61662 1.19448 3.03877 0.00540023 0.0151954 -0.00562982
326 1 8 6.37423 1.98218 0.797406 -0.00350961 -0.0159119 -0.00389512
327 1 8 8.02308 1.40174 1.02032 0.000214423 -0.00454702 0.0139914
328 1 8 9.28455 3.10465 2.2659 -0.0171977 -0.00671068 0.0115289
329 1 8 8.59232 3.53245 0.707256 0.0229286 0.00229042 -0.00130604
330 1 8 8.05458 5.81682 1.54827 -0.00902516 -0.0118695 0.00037967
331 1 8 7.48181 5.13371 3.06201 -0.0211609 -0.00472939 0.00974733
332 1 8 11.3908 5.87523 2.45483 0.00300723 -0.0162503 -0.025334
333 1 8 10.3247 5.67267 1.16574 5.39064e-05 -0.0125447 0.00334894
334 1 8 10.1376 7.8851 3.36639 -0.0164557 -0.0256767 0.00716767
335 1 8 8.90303 7.68401 2.13149 -0.000129624 -0.00948044 -0.0167488
338 1 7 16.7823 13.5773 7.26038 -0.00427032 0.00631891 0.000510509
339 1 7 15.7427 12.4563 7.48965 -0.000807122 0.0132684 0.00394705
340 1 6 16.2563 11.2963 8.20156 -0.00877944 0.00441029 -0.00518795
341 1 7 15.7144 10.929 9.4147 -0.00454788 0.00544215 -0.00675506
342 1 7 15.2508 9.4564 9.4892 0.00562404 0.00192465 -0.00319333
343 1 6 14.7478 9.2797 10.8374 -0.00829363 0.000210652 0.00450572
344 1 7 13.6233 8.4336 10.7527 -0.00728406 -0.000197716 0.00499105
345 1 5 13.9436 6.90431 10.4669 -0.00335364 0.00528973 0.00406589
346 1 3 14.4514 6.33201 11.6243 0.0086727 0.00323655 -0.000105031
348 1 8 17.0696 13.4655 6.22873 0.0130662 -0.0161172 0.017091
349 1 8 17.7625 13.5238 7.79446 -0.0104789 0.00653617 0.0118075
350 1 8 15.4604 12.0685 6.50401 0.0124471 0.00158164 -0.000706998
351 1 8 14.8194 12.9222 7.86935 -0.000611791 -0.0101772 -0.00568484
352 1 8 16.451 11.1418 10.1912 -0.00314987 0.0133644 0.0177431
353 1 8 14.8464 11.5358 9.53077 -0.0151291 0.00151078 -0.011112
354 1 8 14.491 9.33723 8.73342 -0.00674576 -0.0125691 0.0168039
355 1 8 16.0691 8.77801 9.20319 -0.00487044 -0.0123622 0.00722091
356 1 8 13.0793 8.55161 11.6646 0.00926431 -0.000237353 0.00792119
357 1 8 12.8948 8.77906 9.97688 -0.012758 0.010888 0.017679
358 1 2 14.5989 6.74735 9.59838 -0.00484056 -0.00291983 -0.0147805
359 1 2 13.0254 6.41555 10.1211 0.0106974 -0.0212385 -0.0114978
360 1 4 15.2261 6.84049 11.8335 -0.00439183 0.0356634 0.010734
362 1 7 9.54428 15.5188 6.96025 -0.00242085 -0.00284807 -0.00290358
363 1 7 8.40899 14.8763 7.80751 0.000678577 0.00116238 -0.00188333
364 1 6 7.21104 14.9931 7.07269 -0.00704029 -0.00102395 -0.000773172
365 1 7 7.00436 14.4029 5.83024 -0.0037743 0.0064195 0.000357236
366 1 7 6.16609 13.1409 6.05253 0.00989008 -0.00512882 -0.00313365
367 1 6 4.8129 13.3822 5.87223 0.00495158 0.00213198 0.00118248
368 1 7 4.29043 13.0408 4.62541 0.00425204 0.00170751 -0.00266675
369 1 7 3.84073 11.5429 4.80995 -0.00305808 0.000202905 -0.00415705
372 1 8 10.2902 15.8009 7.7257 -0.00893608 0.00895634 -0.0199271
373 1 8 9.25849 16.4062 6.47495 -0.0404849 -0.0187793 0.0130982
374 1 8 8.35414 15.391 8.77317 -0.00716911 0.0183457 -0.0091099
375 1 8 8.72538 13.8524 8.06607 0.0188491 0.00322172 0.0289358
376 1 8 6.58141 15.1122 5.11414 0.00206132 0.0187148 0.00287363
377 1 8 7.91632 14.0309 5.38304 -0.0170522 0.00117212 -0.00409809
378 1 8 6.57722 12.255 5.5673 0.00399309 -0.0131722 -0.0242383
379 1 8 6.27066 12.9301 7.12984 0.0138807 0.00971903 0.006083
380 1 8 3.37979 13.6177 4.61627 0.00366838 0.0142775 -0.00115564
381 1 8 5.02161 13.2056 3.80117 -0.00387411 0.019793 -0.0124405
382 1 8 2.98785 11.2901 4.17868 -0.00268127 -0.0154404 -0.0047838
383 1 8 3.57155 11.3574 5.80656 -0.0115408 -0.00799297 0.000574053
385 1 6 9.10766 18.9677 1.43961 0.00267407 -0.00369338 0.00986797
386 1 7 8.05947 18.4425 2.30039 1.77532e-05 0.00290607 0.00016808
387 1 7 8.53526 17.5816 3.50682 -0.00940067 0.00149474 0.000978805
388 1 6 7.66465 17.4238 4.62388 -0.00165847 -0.00635777 -0.000124827
389 1 7 7.49045 18.4423 5.53237 -0.000105245 0.00321402 0.00151039
390 1 7 6.18552 19.1642 5.43137 -0.0041807 -0.00302888 0.000759108
391 1 6 5.18253 18.3348 5.94458 -0.00228692 -0.0020455 0.00479859
392 1 7 4.62391 17.5191 4.93425 0.00878466 -0.000754227 0.00376855
393 1 7 3.37412 16.8275 5.38385 0.0117394 0.00614633 0.00476569
396 1 8 7.31239 19.2304 2.54379 -0.00332506 0.00749183 0.00661687
397 1 8 7.5344 17.8735 1.53516 -0.0306186 0.0181372 -0.0041544
398 1 8 9.49289 17.876 3.88349 -0.0132128 -0.00411117 0.00331194
399 1 8 8.79324 16.579 3.12709 -0.0100932 0.0151161 -0.0157604
400 1 8 7.72819 18.0948 6.53038 0.00779898 -0.0124587 -0.0097803
401 1 8 8.18547 19.2379 5.38137 -0.0108107 0.0010851 0.000316704
402 1 8 6.26508 20.0422 6.08355 0.0165919 0.0106308 0.00954738
403 1 8 6.04757 19.54 4.4143 -0.00524457 -0.02024 -0.0141274
404 1 8 4.40412 18.0323 4.06639 0.0129185 -0.00970814 0.00272527
405 1 8 5.41141 16.9135 4.6578 0.0035724 -0.0150419 0.0259769
406 1 8 3.716 16.2308 6.25218 0.00798381 0.0237789 -0.0384461
407 1 8 3.21048 15.9714 4.68092 -0.0411336 -0.0322729 0.0444525
410 1 7 5.14999 15.9659 9.63784 -0.00107933 0.00200927 0.000561268
411 1 7 4.95908 14.4152 9.9598 -0.00522071 -0.00111089 0.00369371
412 1 6 3.49008 14.3221 9.90945 0.00271823 -0.00354831 0.000314717
413 1 7 3.07831 13.8346 8.66169 0.00390266 -0.0110197 -9.86743e-05
414 1 7 3.49907 12.3633 8.56937 0.00892966 0.00462635 -0.00498632
415 1 6 2.67376 11.5944 9.461 -0.00289239 0.0021996 -0.00752315
416 1 7 2.77975 10.2433 9.35564 -0.00539276 0.00421992 0.0033414
417 1 7 3.69428 9.70897 10.4483 -0.00591362 0.00802011 0.0012878
420 1 8 4.47181 16.5573 10.2588 -0.0164072 -0.00561264 -0.0251443
421 1 8 4.94893 16.1519 8.56195 0.0170881 -0.0279323 -0.013201
422 1 8 5.27549 14.0989 10.9759 0.000551686 -0.00594638 0.0158338
423 1 8 5.55576 13.9155 9.19741 0.00502817 -0.0065873 0.00787674
424 1 8 1.97918 13.869 8.68507 0.0103652 -0.004419 -0.00334089
425 1 8 3.35283 14.4526 7.73257 0.0123515 -0.0106366 -0.00255167
426 1 8 3.35069 11.9584 7.59754 0.0143913 -0.0230497 0.00547269
427 1 8 4.5556 12.1554 8.86021 -0.00654758 0.00198375 0.0213662
428 1 8 1.77141 9.87871 9.47638 -0.00483474 -0.00303152 -0.0115529
429 1 8 3.00231 9.90608 8.34844 0.0263413 0.00563843 0.0192689
430 1 8 3.6136 10.1214 11.4601 0.0114642 0.00413683 0.00851355
431 1 8 4.68888 9.81634 9.98323 -0.00363045 -0.0310047 -0.016275
434 1 7 5.73681 0.33544 16.9093 -0.00116081 -0.00149613 -0.000490932
435 1 7 7.1918 0.318314 17.4532 -0.00412425 -0.00212932 -0.0100313
436 1 6 7.22226 0.911992 18.7457 -0.00207799 -0.0108869 -0.00823792
437 1 7 8.42344 1.40059 19.3204 -0.00149685 -0.00425585 -0.00369317
438 1 7 8.91914 2.57339 18.3991 -0.00568615 0.00220181 0.00608947
439 1 6 8.61673 3.76026 19.1349 -0.000138723 -0.00309624 0.00460001
440 1 7 9.50975 4.79984 18.7167 -0.00148185 0.00588464 0.003136
441 1 7 9.27836 5.91775 19.7167 -0.00523566 0.000895877 0.0100509
444 1 8 5.30762 1.30469 17.0708 0.0202079 -0.0125558 -0.0108033
445 1 8 5.84257 0.435647 15.8147 -0.00951475 0.0419533 -0.012499
446 1 8 7.75127 0.914876 16.744 -0.0226386 0.0117909 -0.0310109
447 1 8 7.61652 20.7573 17.5169 -0.0108743 -0.00098743 0.00716886
448 1 8 8.24897 1.86297 20.2641 -0.0132511 -0.00316731 -0.00595596
449 1 8 9.10829 0.534072 19.4358 0.0223576 0.0235434 0.0058502
450 1 8 9.98369 2.38461 18.2017 0.000817322 -0.00113941 -0.0304534
451 1 8 8.41889 2.69667 17.4965 -0.00448579 0.0125056 0.00438082
452 1 8 10.5445 4.44001 18.7902 -0.00101416 -0.000856793 0.00733611
453 1 8 9.30965 5.04995 17.6854 0.00500804 0.00062022 -0.00218082
454 1 8 8.23104 6.22916 19.637 -0.00531594 -0.000162619 0.0306964
455 1 8 9.34213 5.6161 20.7831 -0.012562 0.00707988 -0.00376586
457 1 6 8.55243 16.118 -0.145758 0.00355745 0.00471062 -0.00549609
458 1 7 9.87796 16.0264 0.343792 0.000266149 -0.0120252 -0.00289085
459 1 7 10.1384 14.5841 0.842909 0.00253339 -0.0079939 -0.000742261
460 1 6 9.57701 14.2562 2.13644 -0.00874482 -0.00181348 -0.00156514
461 1 7 8.24314 13.8031 1.96554 0.00269987 -0.00386721 0.00125593
462 1 7 8.28237 12.2497 2.09397 0.00130666 -0.00206209 0.00132883
463 1 6 6.90966 11.8409 2.26542 0.00773676 -0.00901232 -0.00609315
464 1 7 6.65721 10.4859 2.70317 0.00138741 -0.00724295 -0.000444249
465 1 7 5.16527 10.3562 3.11254 0.00368789 -0.00134754 -0.00165558
466 1 6 5.03174 10.696 4.48617 -0.0010514 0.00659223 -0.00338929
468 1 8 10.6761 16.181 21.073 -0.000715199 0.00717729 -0.0245818
469 1 8 10.1148 16.8372 1.09287 0.0154056 -0.00237669 -0.0258239
470 1 8 11.1871 14.4597 1.06308 0.0156377 -0.0303047 0.00468167
471 1 8 9.8371 13.7966 0.116258 0.0193218 -0.0186802 0.0136971
472 1 8 7.6463 14.3203 2.69714 -0.0201441 -0.0147239 -0.00615925
473 1 8 7.83411 14.0174 0.949313 0.029529 -0.0136893 -0.00379565
474 1 8 8.78089 11.7039 1.25475 0.0196135 0.00135943 -0.00754071
475 1 8 8.77984 12.0612 3.04915 -0.00324917 -0.00132421 -0.0147863
476 1 8 6.76683 9.79851 1.86773 0.000482898 -0.000759896 -0.00247951
477 1 8 7.29794 10.2054 3.55894 -0.00289759 -0.0146305 -0.000772679
478 1 8 4.89092 9.3036 2.99681 0.00895532 0.0024976 -0.0311646
479 1 8 4.50272 10.9542 2.49643 0.0214427 0.00210227 -0.00769378
482 1 7 8.09863 9.70115 10.0321 -0.00113137 -0.00374629 -0.00126678
483 1 7 7.52112 9.1102 8.74042 0.000330244 -0.00100551 -0.00338953
484 1 6 8.52477 8.28865 8.15956 0.000188961 0.00485512 0.000958585
485 1 7 8.42091 8.20467 6.73457 0.00758767 0.00368428 0.00975538
486 1 7 8.86158 9.48852 5.99457 0.00337352 0.00214061 0.00579559
487 1 6 10.2216 9.8318 6.36104 0.00956715 0.00381789 -0.00355489
488 1 7 10.6744 10.954 5.58308 9.85698e-06 -0.000885738 0.00127688
489 1 7 12.2051 11.1227 5.53452 -0.00253944 0.0145835 -0.00629795
492 1 8 7.46887 9.30083 10.8435 -0.0103305 -0.00460941 0.0128506
493 1 8 8.97683 9.08349 10.2948 -0.00590944 -0.0128671 -0.00797443
494 1 8 7.20893 9.97728 8.1218 -0.012147 -0.00527438 -0.00192876
495 1 8 6.66379 8.44481 8.88688 0.0154696 0.00846297 0.0104842
496 1 8 9.0335 7.36937 6.40209 0.00410337 -0.00314776 -0.000995932
497 1 8 7.39952 7.87779 6.57709 0.0148396 0.0035326 0.0101471
498 1 8 8.73038 9.25139 4.92305 -0.00375853 -0.0126681 -0.000256889
499 1 8 8.1921 10.3414 6.25587 0.0182356 0.0150463 0.0243553
500 1 8 10.3148 10.8302 4.54913 0.0300065 -0.00629686 -0.00739541
501 1 8 10.2144 11.8432 6.01113 -0.00755226 -0.00644692 -0.00391926
502 1 8 12.624 11.4222 6.53619 -0.0126392 0.0360903 -0.00964432
503 1 8 12.5063 11.9217 4.83086 0.00679066 -0.00550685 -0.0018168
506 1 7 17.5509 2.11949 12.7753 -0.00516036 -0.00119214 0.00678177
507 1 7 17.463 1.31838 14.0677 0.00973698 -0.0104839 0.0126672
508 1 6 18.628 1.52094 14.841 0.00915596 0.00237217 0.00194178
509 1 7 18.6632 2.67522 15.7055 -0.0119845 0.00611744 0.00192675
510 1 7 19.9798 3.45918 15.5289 -0.00507485 -0.00232361 -0.00423865
511 1 6 19.983 4.79852 16.014 0.00587679 0.000571997 0.00402822
512 1 7 20.7772 5.73737 15.2807 -0.00120174 -0.00373429 -0.000525542
513 1 7 19.8299 6.93131 15.0643 0.00273915 0.00591229 -0.00562835
516 1 8 17.8508 1.44876 11.9935 0.0302017 0.00413656 0.0173637
517 1 8 18.345 2.85217 12.9083 -0.00759535 -0.00254403 0.0134048
518 1 8 17.3152 0.252267 13.8984 -0.0088193 -0.0176031 -0.00210768
519 1 8 16.599 1.58779 14.682 0.00901293 0.0102554 0.0152454
520 1 8 17.7557 3.31749 15.576 -0.00610325 0.0110097 -0.0190227
521 1 8 18.5696 2.2383 16.6537 -0.0065729 0.0439947 0.00327981
522 1 8 20.8088 2.98557 16.0426 0.00926902 0.00105441 -0.0359149
523 1 8 20.2658 3.45499 14.4678 -0.00439768 -0.0040985 0.0200148
524 1 8 0.155506 6.06741 15.8754 0.00709651 -0.0124118 0.0151712
525 1 8 21.2442 5.41917 14.3824 0.0139512 0.00581221 0.010736
526 1 8 20.432 7.73613 14.7306 0.0159548 0.0136494 0.00310341
527 1 8 19.4488 7.09159 16.0943 -0.0267332 0.000551972 -0.000623399
530 1 7 8.58542 15.0561 15.8275 0.00554972 0.000908168 0.00195821
531 1 7 9.68891 14.0176 15.8987 0.00536207 -0.00349318 -0.00253331
532 1 6 10.3657 13.8514 14.6148 -0.00141575 -0.00602813 -0.00196594
533 1 7 11.6908 14.2515 14.5735 0.00377471 0.00260124 0.00363443
534 1 7 12.5891 13.0276 14.2274 -0.000189493 0.00442714 0.00196342
535 1 6 12.6799 12.2484 15.4454 0.00973369 0.00430106 0.000327637
536 1 7 13.3517 11.0768 15.1694 0.00070486 0.00306587 0.0061543
537 1 7 12.3932 9.91228 15.0466 0.00384415 0.00387942 0.00117872
540 1 8 8.25065 15.1719 16.8561 0.0117938 0.022805 0.000871281
541 1 8 7.72027 14.5984 15.3823 0.00195735 0.00696995 0.0142828
542 1 8 9.19816 13.055 16.0944 -0.00450211 -0.00174583 0.00147129
543 1 8 10.3642 14.2183 16.7394 -0.00861707 0.012742 -0.00530016
544 1 8 11.7659 14.8226 13.6803 -0.00734255 -0.027601 -0.00036457
545 1 8 12.0902 14.7985 15.389 0.0198433 0.00667535 -0.00666095
546 1 8 12.1406 12.4313 13.4139 -0.00888229 -0.0161588 -0.00803509
547 1 8 13.5169 13.3732 13.7829 0.0231204 0.00350283 0.029533
548 1 8 13.8323 11.1208 14.1981 -0.0075347 -0.0030808 0.00804666
549 1 8 14.1061 10.9723 16.0135 -0.0225998 0.00938243 0.0140363
550 1 8 11.6555 10.1657 14.2574 0.0156037 0.0426354 0.0025853
551 1 8 12.9964 9.03697 14.8117 -0.0024545 -0.019027 -0.00921167
554 1 7 9.30799 20.3486 1.72939 0.00385829 0.00345826 0.00934171
555 1 7 10.4499 21.0662 0.97273 0.000347065 -0.00878576 0.00168726
556 1 6 11.7123 20.4189 1.11596 0.0021031 0.000457715 0.00378804
557 1 7 12.717 20.9299 0.274131 -0.00293338 0.0159809 0.00260503
558 1 7 13.8627 19.9222 0.305216 -0.0081594 -0.00317406 -0.0052653
559 1 6 13.2485 18.6118 0.0665819 -0.00899131 0.000341957 2.33633e-05
560 1 7 14.1745 17.5547 -0.011438 -0.00236657 0.000127797 -0.00661685
561 1 7 13.3749 16.3129 0.11985 0.000913829 0.00118054 0.00639085
564 1 8 9.45298 20.4762 2.82161 0.0132628 -0.000940612 0.00735565
565 1 8 8.36089 20.8182 1.4015 0.00787986 0.0212687 -0.0163014
566 1 8 10.6368 0.616678 1.39935 -0.0151395 -0.00172114 -0.0130872
567 1 8 10.1763 -0.185338 -0.0572306 0.013596 -0.0331719 -0.0139163
568 1 8 12.3622 20.8648 20.6831 0.00430605 0.00376639 0.00569891
569 1 8 13.105 0.521857 0.449854 0.00259222 -0.00626355 0.0220105
570 1 8 14.6125 20.1846 20.9784 -0.0122844 -0.010448 -0.0101821
571 1 8 14.3153 19.8596 1.31726 0.00858491 -0.0176153 -0.0207977
572 1 8 14.588 17.5809 20.4152 0.0155547 0.00109352 -7.91126e-05
573 1 8 14.9364 17.5946 0.786951 0.00334585 0.0142395 -0.0205713
574 1 8 13.934 15.3791 -0.00809714 -0.00507997 -0.0118771 0.0148381
575 1 8 12.6827 16.3047 20.7188 0.000751002 -0.00141321 0.00809751
578 1 7 11.9533 8.89719 2.00291 -0.00451699 -0.00170802 0.00300002
579 1 7 12.8385 9.87018 1.11487 -0.00418464 -0.00868796 0.00228026
580 1 6 13.931 10.4895 1.82617 0.00831576 -0.00283335 -0.00480946
581 1 7 14.5417 11.6187 1.1772 0.00274587 0.00175782 -0.00564814
582 1 7 15.4541 12.4284 2.14294 0.00256167 0.00684763 -0.0065101
583 1 6 16.8356 11.9429 2.2065 0.00211343 -0.00265848 0.00277829
584 1 7 17.5071 11.9866 3.41417 0.00746554 0.000647243 -0.00315663
585 1 7 18.9666 11.3898 3.17953 -0.00140997 0.00161685 0.00195506
588 1 8 11.4933 9.56338 2.71673 -0.0166167 0.00727642 -0.0222583
589 1 8 12.4732 8.17646 2.62529 0.00708928 0.00106311 0.0253016
590 1 8 12.1224 10.5269 0.671224 -0.0171569 0.0039458 0.0141592
591 1 8 13.2784 9.38382 0.276183 -0.0063499 0.0123704 0.00105506
592 1 8 15.0326 11.4477 0.186173 0.00129566 0.00460101 -0.0011006
593 1 8 13.7179 12.302 0.912294 0.00266468 0.0185991 0.0222405
594 1 8 15.4113 13.4903 1.928 0.0101169 0.00264298 -0.00593977
595 1 8 14.9621 12.2644 3.08061 0.00811705 0.033762 -0.00606887
596 1 8 17.535 13.0366 3.79787 0.0018053 0.00350506 -0.0122225
597 1 8 16.7965 11.4757 4.09907 -0.00127774 0.0312706 0.00830183
598 1 8 19.5502 12.0737 2.60069 -0.00712429 0.0276991 -0.00263811
599 1 8 19.0404 10.5106 2.55807 -0.00324523 0.0116369 -0.0170017
602 1 7 0.0677718 14.4163 15.0193 0.00196371 -0.00274472 -0.00362265
603 1 7 -0.228432 13.517 16.2022 -0.00578462 0.000741289 0.00227951
604 1 6 20.9879 12.2537 15.6319 0.00514453 -0.00109435 0.0008323
605 1 7 20.2353 11.3792 16.4375 0.0121532 -0.000655324 -0.00154849
606 1 7 18.7581 11.6593 16.2967 -0.0031992 -0.00578861 -0.00721725
607 1 6 18.6293 12.2307 14.9678 0.00249547 0.00330386 -0.00188746
608 1 7 18.5151 11.2341 13.9086 0.0110403 -0.00417768 0.00475126
609 1 7 17.1942 11.3736 13.2002 -0.000454831 -0.00806582 -0.00200661
612 1 8 0.700724 15.1577 15.482 0.0195748 -0.024895 0.00477562
613 1 8 20.5625 14.8035 14.5532 0.0217373 0.0215409 0.0163916
614 1 8 20.4053 13.9074 16.7868 -0.00572957 0.00200093 0.000764175
615 1 8 0.691329 13.4935 16.8101 0.00868216 -0.00270202 -0.0257941
616 1 8 20.4134 10.3088 16.134 0.0200449 -5.67987e-05 0.0195267
617 1 8 20.5197 11.3229 17.4645 -0.00112393 0.0142386 -0.0133152
618 1 8 18.1186 10.812 16.5546 -0.00139381 -0.013703 -0.0163674
619 1 8 18.4915 12.4264 17.0546 -0.016786 -0.00508547 0.0145774
620 1 8 19.3502 11.5225 13.2025 0.000418741 0.0113575 -0.0212308
621 1 8 18.7634 10.214 14.1631 -0.00156373 -0.0313885 -0.00241833
622 1 8 16.3988 10.8179 13.7611 0.0384759 0.00400062 -0.0169254
623 1 8 17.265 11.095 12.2361 0.0250326 -0.00595904 -4.09093e-05
625 1 3 3.44547 1.275 5.84439 0.00194194 0.00036188 -0.00344219
626 1 5 3.35848 1.08428 7.21883 -0.0133714 0.0043195 -0.0011643
627 1 7 4.76772 0.749662 7.5011 -0.00429643 -0.00177877 -0.0021203
628 1 6 5.0025 1.07361 8.82863 -0.000594959 1.92903e-05 -0.0036024
629 1 7 4.60434 0.0142638 9.6725 0.00375008 -0.0055477 0.00137777
630 1 7 5.02586 0.0751335 11.1269 -0.00731488 0.00275438 0.00204613
631 1 6 4.65156 1.27365 11.6816 -0.00979996 -0.00745272 0.000554843
632 1 7 4.8096 1.24208 13.0775 0.005645 0.0022194 -0.0067971
633 1 7 4.37378 2.65657 13.5771 0.000634268 0.00256587 -0.00307588
635 1 4 3.90243 0.521189 5.47825 -0.00178642 -0.00799629 -0.00208211
636 1 2 3.00021 1.9564 7.75883 -0.00635816 -0.00440533 0.0138839
637 1 2 2.68061 0.266955 7.4059 0.0130925 -0.010518 0.00223902
638 1 8 5.4709 1.37919 6.90101 -0.0017182 0.00729102 -0.0182764
639 1 8 4.98421 21.1171 7.23017 0.00172677 0.00394478 0.0140145
640 1 8 3.47531 0.00592265 9.68271 -0.00843706 -0.00306785 0.00908101
641 1 8 5.06752 20.5808 9.26242 0.0139546 -0.000625003 0.00231152
642 1 8 4.50386 20.6427 11.5862 0.00119474 0.0190121 -0.0336929
643 1 8 6.07835 -0.110869 11.1039 0.000636212 -0.006062 -0.00800264
644 1 8 4.10465 0.550982 13.5552 0.0115066 -0.000768634 0.0193597
645 1 8 5.81025 0.842802 13.3411 0.0173949 0.0120446 -0.00318551
646 1 8 4.56501 2.6324 14.6444 -0.00365051 0.000984285 0.00717375
647 1 8 5.00792 3.40559 13.0682 -0.0131678 0.0179578 -0.010377
649 1 1 13.2915 14.1672 10.0115 -0.00701135 -0.000589642 0.00255974
650 1 7 14.067 14.0368 11.3165 -0.00325166 -0.00222228 0.00710341
651 1 6 15.3595 14.7322 11.2226 0.00319045 -0.00227207 -0.00602071
652 1 7 16.1682 14.8141 12.3454 -0.00724705 -0.00281365 0.00742438
653 1 7 17.0445 13.6091 12.4222 0.0010328 -0.00140262 0.00912518
654 1 6 16.696 12.6882 13.3986 -0.00812194 -0.013199 0.0016521
655 1 7 11.7718 14.0154 10.3477 -0.00220024 -0.00327534 -0.0105879
656 1 6 11.4603 12.822 11.0231 -0.00284099 0.0025735 -0.00462209
657 1 7 10.0569 12.5757 11.1301 0.00246885 0.00266259 -0.0030922
658 1 7 9.77561 11.2172 10.5548 0.00383796 -0.00945314 0.0112138
659 1 6 8.40481 11.1351 10.0936 -0.00278135 -0.00587397 0.000918708
660 1 7 13.5455 15.4118 9.05939 0.000538712 -0.000307604 -0.000425246
661 1 6 12.5679 15.4438 8.01622 0.00114996 0.00194057 0.00140476
662 1 7 12.5221 14.5241 6.87724 -0.00583937 0.00703271 -0.00354311
663 1 7 11.6004 15.1343 5.74685 0.00111608 0.0128665 -0.0034204
664 1 6 10.2114 14.776 5.97681 0.0014993 0.00014817 -0.00127152
665 1 2 13.5805 13.2888 9.44132 0.00508017 -0.00934524 0.00241195
666 1 8 14.128 12.9743 11.4572 -0.0115601 0.0132012 -0.00401288
667 1 8 13.5028 14.5763 12.0919 -0.00779439 -0.0248051 0.0370944
668 1 8 16.6478 15.7733 12.2588 -0.0164605 -0.0085468 -0.0226022
669 1 8 15.5048 14.9313 13.2099 0.00977434 -0.0161929 0.00597386
670 1 8 17.0793 13.1672 11.4558 0.00488232 0.014103 0.0108112
671 1 8 18.0143 13.9421 12.6865 0.000111975 -0.00880072 0.0275535
673 1 8 11.4296 14.7709 11.0766 0.0145913 0.0117409 0.00268012
674 1 8 11.1387 14.0477 9.47163 0.000187291 -0.00882315 0.00296157
675 1 8 9.51942 13.3437 10.5736 -0.00838101 -0.0142491 -0.00871998
676 1 8 9.80093 12.6374 12.198 0.0119534 -0.0107893 0.00105223
677 1 8 9.90778 10.4955 11.3035 -0.0112529 0.00407463 0.00778872
678 1 8 10.5169 10.9807 9.79451 -0.00470839 0.0029242 0.0241835
680 1 8 14.5486 15.5093 8.70537 -0.0144856 -0.000583064 0.000656326
681 1 8 13.3761 16.3891 9.49386 -0.00721451 0.0109385 0.00351888
682 1 8 12.1813 13.5418 7.08094 -0.00148302 0.00655968 0.00780623
683 1 8 13.5384 14.382 6.53181 0.000390711 0.00765477 0.00109135
684 1 8 11.9039 16.1781 5.67976 -0.0198373 0.0300024 -0.00354264
685 1 8 11.8396 14.6542 4.79504 -0.000579341 -0.0072741 0.0158315
687 1 1 15.3766 6.45605 17.8681 0.00292875 -0.001369 -0.00105074
688 1 7 16.3201 7.65219 17.3614 0.0016549 -0.0104483 0.00309668
689 1 6 16.3002 7.62318 15.9161 0.000665115 0.0019255 0.00127117
690 1 7 16.7574 6.42935 15.3779 0.00170512 -0.00836148 -0.00576545
691 1 7 17.573 6.80109 14.1263 0.00281518 0.0106137 -0.0107553
692 1 6 18.9368 6.39464 14.0744 -0.00517707 0.0026589 -0.00649053
693 1 7 15.7395 5.95904 19.3076 0.0101243 -0.00275264 0.00297504
694 1 6 16.8732 5.16321 19.1635 -0.00187932 -0.00772776 0.00386661
695 1 7 17.0504 4.29595 20.1988 0.00411026 0.00400737 0.00427196
696 1 7 18.5868 4.29918 20.1018 0.00506501 -0.00869655 -0.00753452
697 1 6 19.2163 3.6754 21.1607 -0.00287768 -0.00327542 0.00432166
698 1 7 13.9276 6.75413 17.8953 -0.000389414 0.00331959 -0.00244805
699 1 6 13.6805 7.6966 18.8843 0.00124558 -0.00378465 0.00758372
700 1 7 12.3413 7.99134 19.0725 -0.00933298 -0.0139225 -0.00429007
701 1 7 11.49 6.86371 19.8186 -0.00264652 0.00781033 -0.00309695
702 1 6 10.1404 7.0281 19.4407 -0.00388455 0.00450265 -0.00426256
703 1 2 15.3641 5.61715 17.1975 -0.00955077 0.00181697 0.0072626
704 1 8 17.3088 7.40993 17.6444 0.00778697 0.00093579 0.00296881
705 1 8 15.9989 8.61982 17.8356 0.0254171 -0.00199199 0.00399183
706 1 8 17.3131 5.81717 16.0843 0.00552977 0.0132536 -0.00789473
707 1 8 15.9049 5.8701 15.031 0.0101804 -0.0289725 0.00818168
708 1 8 17.1245 6.38853 13.1926 -0.0103627 0.00488503 0.00800033
709 1 8 17.6646 7.86936 14.0426 0.022106 0.011379 0.00318508
711 1 8 15.9732 6.76917 20.0156 0.0244179 0.00347155 0.00244958
712 1 8 14.9187 5.38006 19.7283 -8.52819e-05 0.0131452 -0.00973165
713 1 8 16.5182 3.33885 19.9979 -0.00569826 0.0134617 -0.011077
714 1 8 16.6487 4.7251 21.1154 0.00118132 -0.0122449 0.0183644
715 1 8 19.0042 5.2744 19.9354 0.00929109 -0.0151549 -0.0129546
716 1 8 18.8697 3.68135 19.2706 -0.0272392 -0.000933473 -0.00898985
718 1 8 13.3365 5.84031 18.0357 0.00845416 0.00934581 -0.00680834
719 1 8 13.6829 7.15322 16.9269 -0.00847932 0.0236221 3.69195e-05
720 1 8 11.9017 8.28498 18.0923 -0.0112999 -0.0163256 -0.0144101
721 1 8 12.3212 8.86732 19.7447 -0.0334584 -0.0220345 -0.00259308
722 1 8 11.8438 5.90379 19.4899 -0.0101995 0.00505751 0.00902287
723 1 8 11.5357 6.94288 20.9188 -0.0132821 -0.0096981 -0.00152796
725 1 1 1.66365 9.76057 14.1412 0.0096904 -0.00225372 0.00414118
726 1 7 2.6821 10.6565 14.9492 0.00498139 -0.0021801 0.00261123
727 1 6 3.7358 11.0079 14.0365 0.00333049 -0.00484337 0.00318553
728 1 7 4.71479 11.847 14.7072 -0.00901159 -0.00595139 -0.00214238
729 1 7 5.74078 10.89 15.2961 -0.00782463 -0.00119372 -0.00299616
730 1 6 6.32232 10.1016 14.1887 0.011643 -7.7567e-05 -0.00211561
731 1 7 1.0002 10.4292 12.9223 -0.00367721 -0.000421379 -0.000648635
732 1 6 21.1983 9.82505 12.5514 -0.00202611 -0.00243127 0.00077446
733 1 7 20.8842 9.90495 11.153 0.0022287 -0.0072585 -0.001197
734 1 5 20.593 11.3639 10.7214 0.00283105 0.000613818 -0.00419577
735 1 3 19.9135 11.4227 9.45928 0.00963346 -0.00612051 -0.00482444
736 1 7 2.2306 8.41907 13.8136 0.00744887 0.000434501 0.00127983
737 1 6 1.68432 7.88892 12.5445 -0.00154498 0.00329114 -0.00316544
738 1 7 2.48635 6.88898 11.8751 0.00267567 0.0027979 -0.00705992
739 1 7 3.82549 7.46211 11.3071 0.00221186 0.00698897 0.0052889
740 1 6 3.33901 8.37911 10.3732 0.00482536 0.00355199 -0.005625
741 1 2 0.830872 9.57931 14.8356 -0.00639524 -0.00127518 -0.00701884
742 1 8 2.983 10.224 15.9063 -0.0070333 -0.0166923 -0.00112441
743 1 8 2.21308 11.5445 15.1799 -0.00310449 0.00562788 -0.000170435
744 1 8 5.20257 12.4398 13.9037 -0.0128357 -0.000769041 -0.00182205
745 1 8 4.30552 12.5296 15.5278 -0.000204668 -0.0234964 0.0315186
746 1 8 6.49493 11.5576 15.7152 0.00259168 -0.0292434 0.00610306
747 1 8 5.38884 10.2279 16.0771 -0.00560901 -0.0138239 -0.0270399
749 1 8 0.735391 11.4496 13.2425 -0.0274485 -0.00796992 0.0062682
750 1 8 1.81649 10.4662 12.2109 -0.0100442 -0.00793026 0.00868399
751 1 8 19.9552 9.41033 10.9591 -0.00134234 0.00422841 0.00736917
752 1 8 0.110595 9.28789 10.6002 0.0138258 0.00105085 0.00590517
753 1 2 0.04793 12.0038 10.703 0.0150556 -0.000985089 -0.0234691
754 1 2 19.9902 11.9444 11.4344 0.00773672 0.00591592 0.0137108
755 1 4 20.3838 10.8859 8.83209 0.00226322 0.00414541 -0.000487114
756 1 8 1.90003 7.67806 14.5416 0.032371 0.00496256 0.0385748
757 1 8 3.29227 8.55739 13.8728 0.00745097 0.0145972 0.00493442
758 1 8 1.90572 6.51451 11.0548 -0.0173632 0.0233386 -0.0202075
759 1 8 2.60815 5.99193 12.5069 -0.041915 -0.00165044 0.0225736
760 1 8 4.37471 7.92938 12.1059 -0.00031244 0.012045 0.0113222
761 1 8 4.43431 6.71492 10.8323 -0.0088286 0.00494808 0.00805865
763 1 1 17.5189 3.54817 6.64626 -0.000419264 -0.0042224 0.000177699
764 1 7 18.6128 2.74566 7.36269 0.00224849 -0.00681574 -0.00175052
765 1 6 18.0846 1.7906 8.39284 -0.000817067 -0.0056454 -0.00817451
766 1 7 18.9973 0.884739 8.98435 0.00626692 0.000366527 0.00197032
767 1 7 19.5949 -0.00721117 7.83231 -0.00186516 -0.000324869 0.00144543
768 1 6 18.5866 20.858 6.97799 0.00252123 -0.00319322 -0.00175158
769 1 7 17.9315 4.92554 6.06098 -0.00337068 -0.00203254 0.000238366
770 1 6 18.2078 5.78704 7.16004 0.00269708 0.00632244 6.38028e-05
771 1 7 19.2141 6.72059 6.94618 0.0077875 0.00352661 0.00329758
772 1 5 19.6724 7.56537 8.16463 -0.000410641 0.00325122 0.0013898
773 1 3 20.3394 8.72969 7.61212 -0.00162114 0.006736 -0.00310134
774 1 7 16.6445 2.6588 5.69392 -0.00746167 -0.00526866 -0.00903873
775 1 6 17.3044 2.32312 4.43273 0.00559159 -0.000220906 -0.000808191
776 1 7 17.9608 1.11206 4.47557 0.00231926 0.0022248 0.00203075
777 1 5 18.0749 0.235762 3.20306 0.000378307 0.00730618 0.000222041
778 1 3 16.858 0.0259404 2.65397 0.00456012 -0.00242715 -0.000496198
779 1 2 16.7486 3.81759 7.3564 0.0054149 -0.00386091 -0.00857844
780 1 8 19.3502 3.40538 7.74571 0.000627838 -0.00610229 -0.02223
781 1 8 19.2484 2.32248 6.61351 -0.00056477 0.00585894 0.00309402
782 1 8 19.7965 1.43131 9.4987 0.0051229 0.0165607 -0.00501065
783 1 8 18.4854 0.262858 9.72835 0.00160766 -5.82499e-05 0.00200249
784 1 8 20.2993 0.560553 7.21579 -0.00245951 -0.00114395 0.00262793
785 1 8 20.1544 20.5921 8.23858 0.000748518 -0.000525755 0.00698442
787 1 8 18.6957 4.88283 5.24968 -0.00475899 -0.0309282 0.00398006
788 1 8 17.0062 5.30103 5.62447 -0.00580749 0.00229783 -0.00412659
789 1 8 18.852 7.38989 6.17462 0.0134443 -0.00326706 -0.0119071
790 1 8 20.1106 6.26718 6.52298 -0.00451923 -0.0109229 -0.00665655
791 1 2 20.3459 7.05794 8.8524 -0.00881668 0.012242 0.0163974
792 1 2 18.792 7.84162 8.75949 -0.00232827 -0.00041414 -0.00534644
793 1 4 19.917 8.91542 6.78402 -0.0107375 -0.00735286 -0.00433751
794 1 8 15.8534 3.34847 5.4206 -0.0023305 -0.0193748 -0.0140673
795 1 8 16.1835 1.84396 6.20684 -0.00818832 -0.00495073 -0.0133467
796 1 8 17.5253 0.526396 5.22167 0.0109822 0.00125833 -0.0117536
797 1 8 18.977 1.20228 4.77598 0.00994862 -0.00167738 -0.0258053
798 1 2 18.6806 0.670728 2.3787 0.0129761 0.019789 -0.00864265
799 1 2 18.5863 20.7522 3.47633 -0.00874655 0.00870572 -0.00303738
800 1 4 16.1575 0.193822 3.29465 0.00907899 -0.00510774 -0.012947
801 1 1 3.79727 18.4362 14.3318 -0.00423171 -0.00107157 -0.00212909
802 1 7 2.45744 19.221 14.4627 -0.00520411 -0.00450283 -0.00157027
803 1 6 2.06934 19.55 13.1594 -0.00985288 -0.000796256 -0.00271102
804 1 7 0.690163 20.0074 13.2374 -0.000121082 0.00740265 0.00161165
805 1 7 -0.167609 18.8436 12.7399 -0.000289454 -0.00234518 -5.65526e-05
806 1 6 0.330869 18.4891 11.4322 0.00585403 -0.00355343 0.0016153
807 1 7 4.37671 18.0713 15.7148 -0.000699601 0.00602748 -0.00590315
808 1 6 5.80385 18.2134 15.7838 -0.0015292 -0.00257946 0.00374482
809 1 7 6.60987 17.4423 14.8742 0.00126056 -0.00239226 -0.00284657
810 1 7 8.10724 17.3477 15.421 0.000158632 0.00409718 0.00172003
811 1 6 8.82916 16.191 15.0128 -0.00194509 -0.00358182 0.00291669
812 1 7 3.68752 17.2207 13.4211 0.00794366 0.000337796 -0.00755915
813 1 6 2.8956 16.1841 14.0074 0.00707278 0.000144227 -0.00829236
814 1 7 2.75378 14.9455 13.2711 -0.00162729 -0.00336483 0.00258211
815 1 7 1.37727 14.4531 12.9792 0.00167842 -0.00248302 0.00998282
816 1 6 0.783829 13.7501 13.9886 0.0115805 -0.00733891 0.00423637
817 1 2 4.49416 19.1118 13.8057 -0.00591247 -0.0137289 -0.00922733
818 1 8 2.56 20.122 15.1053 -0.0119527 -0.00675438 0.00684788
819 1 8 1.76421 18.5448 14.9813 0.00350924 0.00832165 0.00338804
820 1 8 0.404377 20.3793 14.2047 -0.00474472 0.0205858 -0.0107218
821 1 8 0.610757 20.7893 12.4998 0.00966575 -0.0039665 -0.00190505
822 1 8 -0.099811 18.0071 13.4405 -0.0105865 0.0116651 -0.0122591
823 1 8 20.2125 19.1758 12.7157 -0.000785175 0.00855063 0.0213745
825 1 8 4.06079 18.6661 16.546 -0.0023541 -0.0139215 -0.0225263
826 1 8 4.07242 17.0857 16.0152 0.0110809 -0.00737002 0.00143987
827 1 8 6.64789 17.8494 13.8398 -0.000751765 -0.00885993 -0.0037185
828 1 8 6.22053 16.3969 14.807 0.0173142 0.0156919 0.00180484
829 1 8 8.10604 17.3442 16.5146 0.00521096 0.00232066 0.00150449
830 1 8 8.70291 18.1842 15.0533 0.0143917 -0.0102649 -0.019925
832 1 8 4.68456 16.7752 13.2765 0.0114604 0.0129369 -0.00913206
833 1 8 3.20926 17.5122 12.504 0.00382095 0.0121729 -0.00440904
834 1 8 3.33254 14.1513 13.71 0.00847145 -0.0209156 -0.00877388
835 1 8 3.19446 15.0194 12.3014 -0.0164199 -0.0231743 0.00263003
836 1 8 0.789358 15.3358 12.8406 -0.00626959 -0.0052966 -0.003772
837 1 8 1.41612 13.8258 12.0834 -0.00415387 0.0224653 0.00493925
839 2 1 1.6439 6.52547 4.07514 0.00128528 0.00379826 0.00582332
840 2 7 2.32071 5.67631 2.96106 -0.00314239 0.00320941 0.00982078
841 2 6 1.62514 4.48677 2.65498 0.000514133 0.00078157 0.000399981
842 2 7 2.15795 3.26431 3.23072 -0.00167009 -0.000915863 0.0105167
843 2 5 1.60376 1.96347 2.60265 0.00191169 -0.00112679 0.00452214
844 2 3 0.171721 1.85854 2.54366 -0.00516566 0.00710843 0.00076498
845 2 7 2.63159 7.46947 4.8004 -0.00481847 0.00662586 0.00366675
846 2 6 3.48001 6.66606 5.59597 0.00817488 0.00724143 0.000452718
847 2 7 3.25451 6.67812 7.0014 0.00773191 -0.00437821 -0.00584806
848 2 5 1.84641 6.2017 7.48788 -0.000873182 -0.000609344 -0.00644045
849 2 3 2.05775 5.77506 8.8237 -9.082e-05 -0.000535521 -0.00286248
850 2 7 0.332419 7.25929 3.67208 -0.00420821 0.000115458 0.0040001
851 2 6 0.481954 8.60947 3.22638 -0.00599471 0.00487875 0.00257747
852 2 7 0.462465 8.62342 1.73731 0.00347067 0.00164799 -0.000367831
853 2 5 0.987744 9.93771 1.19668 0.00586942 -0.00352557 0.00338575
854 2 3 0.77598 10.8587 2.22703 0.00482175 -0.00227704 -0.00108678
855 2 2 1.36197 5.79622 4.81929 -0.00383234 -0.00871364 0.00866371
856 2 8 3.30208 5.37247 3.24369 -0.00974585 0.00231651 0.0118389
857 2 8 2.44557 6.24602 2.02752 0.0109215 0.000342576 -0.00568124
858 2 8 3.21854 3.26526 3.14822 -0.00842649 -0.00802665 -0.00595103
859 2 8 1.99033 3.29312 4.29164 -0.0168067 -0.0127623 0.00580042
860 2 2 2.03054 1.78746 1.62011 0.00276374 0.0127677 0.00194594
861 2 2 1.86821 1.09526 3.25544 -0.00366949 -0.0131706 0.00162346
862 2 4 -0.181241 2.14523 3.37234 -0.011188 -0.00604304 -0.00384739
863 2 8 3.16735 8.05283 4.10255 0.00504563 -0.0146191 0.00886259
864 2 8 2.12347 8.13755 5.4341 -0.00118639 0.0110628 0.00251553
865 2 8 3.56953 7.64798 7.38043 0.0287792 -0.00926846 -0.00316187
866 2 8 3.96836 5.95905 7.42905 0.00321913 0.00400302 0.00442121
867 2 2 1.469 5.34355 6.95748 -0.00924475 -0.00189733 0.00578348
868 2 2 1.03565 6.95795 7.45199 -0.0153961 -0.00753264 -0.0119253
869 2 4 2.36262 6.53475 9.29475 -0.00607863 -0.00844408 -0.013545
870 2 8 -0.242105 7.3856 4.57614 -0.0115437 -0.0171388 0.0120962
871 2 8 21.1753 6.69696 2.97977 0.00809217 -0.00866325 -0.00409032
872 2 8 20.91 8.57238 1.42193 0.0126484 -0.0125054 -0.0155076
873 2 8 1.01343 7.77583 1.29045 0.023161 0.019991 0.00039326
874 2 2 2.06474 9.87577 1.02248 -0.00966153 -0.00252286 -0.00592402
875 2 2 0.40661 10.2024 0.30648 0.0124202 -0.0086313 0.023457
876 2 4 0.180545 10.3539 2.78707 -0.0125051 0.0192927 -0.0012572
877 1 1 12.3716 4.60409 6.41384 0.00284614 -0.0083521 0.00361697
878 1 7 12.2329 3.14551 7.08217 -0.00248545 0.00124807 -0.00277032
879 1 6 11.3135 2.29532 6.41526 -0.00180813 -0.0025295 0.00273141
880 1 7 9.97719 2.42112 6.83841 -0.000341794 -0.00577519 -0.0033373
881 1 7 9.11963 1.86183 5.68352 -0.00027545 -0.00245235 -0.00312871
882 1 6 7.76865 2.18527 5.80825 -0.00111263 0.00549284 -0.00280698
883 1 7 13.6965 5.32922 6.92251 0.00405929 0.00061135 0.00199325
884 1 6 13.6353 6.78766 6.98721 -0.000174261 -0.0032249 -0.00261616
885 1 7 13.3482 7.49313 5.80887 -0.00575556 -0.00347263 -0.00189099
886 1 7 13.1703 8.99528 6.12803 -0.00473215 -0.0049979 0.00319148
887 1 6 12.8043 9.91923 5.08343 -0.001463 0.00542595 0.00299543
888 1 7 12.328 4.46873 4.86912 -0.000826233 0.00451977 0.00638698
889 1 6 13.309 3.48059 4.53249 0.00219206 0.00703065 -0.00345695
890 1 7 13.0788 2.72718 3.37008 -0.00165467 0.00132391 -0.000604939
891 1 5 14.1442 1.60457 3.15234 0.00288728 0.00417457 0.000603997
892 1 3 14.3484 0.952125 4.34922 -0.00549985 -0.0059188 -0.000784724
893 1 2 11.5385 5.14586 6.78653 -0.0139116 -0.00458318 -0.00801914
894 1 8 12.0364 3.21214 8.12155 0.0131645 -1.60791e-05 0.01397
895 1 8 13.1998 2.60024 6.96037 -0.00430222 -0.0173299 -0.014115
896 1 8 9.85277 1.94721 7.8409 -0.011206 0.0060572 0.00178533
897 1 8 9.74932 3.49167 6.90219 0.0117164 0.0178443 0.00937618
898 1 8 9.48972 2.26015 4.69598 0.00611383 -0.0163824 -0.00683061
899 1 8 9.20873 0.766184 5.55022 0.0163224 -0.0037928 0.0163935
901 1 8 13.9873 5.00933 7.92171 -0.00902022 0.00823222 0.00907781
902 1 8 14.5311 4.96143 6.35841 0.00957852 0.00915178 0.0132578
903 1 8 12.4468 7.0356 5.40718 -0.00839821 -0.0045186 0.00284259
904 1 8 14.1416 7.34199 5.07888 -0.0151337 0.0184737 -0.000881564
905 1 8 14.0886 9.34458 6.6068 0.0012739 -0.0166926 0.0162906
906 1 8 12.3822 8.92567 6.88981 0.00155059 -0.025004 0.0273418
908 1 8 12.5636 5.3696 4.29755 0.00276616 -0.0116211 -0.0176998
909 1 8 11.3519 4.16062 4.50489 -4.46831e-05 0.00107276 -0.00179675
910 1 8 13.0474 3.36749 2.49717 -0.00848479 -0.0280537 0.00613656
911 1 8 12.1184 2.2713 3.46664 -0.00480708 0.00703476 -0.0156083
912 1 2 13.703 0.899434 2.45087 0.0187876 0.00477172 -0.00533307
913 1 2 15.024 2.00826 2.69169 0.00261662 0.00041331 -0.0116667
914 1 4 13.8692 1.48705 4.93024 0.00650141 0.00110612 0.00325381
915 1 1 2.03544 18.4367 0.544526 -0.0029523 0.00868732 -0.0098264
916 1 7 3.34822 17.5348 0.641608 -0.00104507 0.00439315 -0.006259
917 1 6 3.3482 16.3163 -0.20173 0.00831082 -0.000850647 -0.000880455
918 1 7 3.02658 15.1085 0.519692 -0.000345287 -0.00204665 -0.00192313
919 1 7 3.46067 13.8552 21.2241 -0.00956479 0.00386469 0.00411485
920 1 6 2.41416 13.6604 20.2675 -0.00146898 0.00315309 -0.000274302
921 1 7 2.11454 19.6578 1.48701 0.00436667 0.000530788 -0.000522304
922 1 6 2.36556 19.3105 2.8525 -0.00376447 0.00211636 0.00438897
923 1 7 1.43631 18.5461 3.5843 0.0023541 0.00132962 -0.00581407
924 1 7 1.71664 18.6973 5.09612 0.003132 0.00355124 0.00237649
925 1 6 2.04561 17.5077 5.74862 0.00291104 -0.0030956 -0.0111152
926 1 7 1.80945 18.7805 20.5347 -0.00521372 0.00186432 0.00189035
927 1 6 2.72799 19.8845 20.2286 -0.0105922 0.00309432 -0.000517599
928 1 7 3.33818 19.7414 18.9406 -0.00430071 0.00235908 -0.000597564
929 1 7 4.42828 20.7187 18.5903 0.00281751 -0.00943789 0.00427347
930 1 6 4.83941 20.7196 17.2284 0.000611683 -0.00246444 -0.00183262
931 1 2 1.23377 17.7954 0.937013 0.0130179 -0.00282823 0.00964605
932 1 8 3.59195 17.3032 1.69965 -0.0131377 0.00673553 -0.00192334
933 1 8 4.1737 18.1495 0.345063 -0.016014 3.64299e-05 0.00210622
934 1 8 3.58014 15.0122 1.47147 -0.0137434 -0.00464834 0.0216914
935 1 8 1.93158 15.0511 0.663153 -0.00106803 0.000209741 -0.00388719
936 1 8 4.40338 14.0575 20.7437 -0.00255451 -0.00640868 -0.0134287
937 1 8 3.58569 13.0516 0.507303 -0.00764821 -0.00522092 0.00170069
939 1 8 3.01387 20.2503 1.19562 -0.0191775 0.0160625 -0.0160309
940 1 8 1.22304 20.3295 1.38965 -0.0206585 -0.0144918 -0.0130096
941 1 8 1.30321 17.512 3.22446 -0.02238 0.019004 -0.00711417
942 1 8 0.470107 18.9244 3.3499 0.000852561 -0.011109 0.00388207
943 1 8 0.880265 19.061 5.57678 -0.0256019 0.00597722 0.00651706
944 1 8 2.5586 19.3375 5.16424 -0.000623535 0.0147603 0.00453596
946 1 8 0.760151 19.1284 20.4454 0.00402219 0.00236773 -0.0233043
947 1 8 1.90558 17.9353 19.8436 -0.010722 0.00721155 -0.00880602
948 1 8 2.50166 19.7533 18.2551 -0.01253 0.00784027 -0.0138793
949 1 8 3.72624 18.7183 18.7728 -0.025448 -0.00625463 0.023487
950 1 8 4.11326 0.248774 18.9741 -0.00358417 -0.0255895 0.0125991
951 1 8 5.29239 20.4265 19.1975 -0.00692139 -0.00452193 -0.00105011
953 1 1 2.10068 2.93256 19.7992 -0.00304866 -0.000289927 -0.000949628
954 1 7 0.965016 2.68153 18.8468 0.00499053 -0.00739467 0.00112677
955 1 6 0.951585 1.28054 18.5678 -0.00263592 -0.00262385 -0.00816912
956 1 7 -0.000183502 1.00316 17.5472 -0.00775286 -0.000377493 0.00117618
957 1 5 21.1498 20.8808 17.5126 0.00511508 -0.00183444 -0.000367656
958 1 3 20.8794 20.2787 18.719 0.00378105 -0.00337167 -0.00192352
959 1 7 3.51567 3.05853 19.1644 0.00201863 0.0041714 0.00753584
960 1 6 4.55572 2.88687 20.1582 -0.00093835 0.00305746 -0.00167608
961 1 7 5.6726 3.81655 20.2032 -0.00275278 -0.00324204 0.00461864
962 1 7 5.39926 4.95421 -0.230683 0.00099683 -2.56871e-05 -0.00676671
963 1 6 6.12119 6.10001 20.8144 -0.000712775 -0.00310999 -0.00482379
964 1 7 1.78436 4.18636 20.6009 0.0025121 -0.0022089 -2.2693e-05
965 1 6 2.05687 5.40046 19.8863 -0.00047292 0.00421039 -0.000254234
966 1 7 0.934712 6.25685 19.6463 -0.00113384 0.00262402 0.00216583
967 1 5 1.37558 7.44208 18.7052 0.00259329 0.00290644 0.00467428
968 1 3 2.25656 8.1728 19.4309 -0.00515794 0.00241931 0.005662
969 1 2 2.16014 2.07806 20.483 -0.0161112 -0.00110848 0.00190769
970 1 8 0.996816 3.26174 17.9331 0.0100166 -0.0188812 0.0103521
971 1 8 0.0165975 2.89406 19.3654 0.0135902 0.00760173 0.0151813
972 1 8 20.4931 1.48079 17.8444 0.00256472 0.0263793 0.00530837
973 1 8 0.300763 1.32037 16.5856 -0.00982928 -0.0220513 -0.0025064
974 1 2 20.2999 20.6202 16.8795 0.014067 -0.0164723 -0.0106723
975 1 2 0.562582 20.4706 16.9217 0.00484608 0.010503 0.0156333
976 1 4 0.0127496 20.7646 19.3309 -0.00142126 -0.00906266 -0.00975779
977 1 8 3.71483 2.216 18.4839 -0.0112967 -0.00508817 0.0201791
978 1 8 3.60999 4.00986 18.6888 0.000271047 -0.00434279 0.009331
979 1 8 5.73673 4.1894 19.1924 0.00605887 -0.0160014 0.000179091
980 1 8 6.52317 3.23434 20.464 0.00412191 -0.00627417 -0.0137285
981 1 8 5.48278 4.58137 0.761603 0.00797891 -0.0083002 -0.00761818
982 1 8 4.35075 5.19288 -0.277688 -5.15806e-05 -0.0174626 -0.0410228
984 1 8 2.4276 4.16196 0.0551266 0.0155177 0.00483267 -0.00810502
985 1 8 0.780196 4.2592 20.9957 0.00372987 -0.0019071 0.0281148
986 1 8 0.532999 6.54366 20.6459 -0.00539775 0.0163038 -0.00181579
987 1 8 0.146061 5.70292 19.1462 0.0128051 0.00236348 0.00319006
988 1 2 1.95412 7.01484 17.904 0.00933774 0.00883243 -0.00897829
989 1 2 0.583937 8.04964 18.2424 0.0123294 -0.00667222 -0.00910037
990 1 4 2.58008 7.62669 20.1391 -0.016828 -0.00498613 0.00426559
ITEM: TIMESTEP
11000
ITEM: NUMBER OF ATOMS
885
ITEM: BOX BOUNDS pp pp pp
-1.8393492183093976e-01 2.1257310921830818e+01
-1.8393492183093976e-01 2.1257310921830818e+01
-1.8393492183093976e-01 2.1257310921830818e+01
ITEM: ATOMS id mol type x y z vx vy vz
2 1 7 17.1809 19.3588 7.26758 -0.00786032 0.00441483 -0.00935572
3 1 7 16.044 19.4556 6.21502 -0.0084155 0.00385003 -0.00915178
4 1 6 14.8852 18.8467 6.7356 -0.00608083 0.00328784 0.000563774
5 1 7 13.7027 19.6257 6.39051 -0.00532506 0.00780977 0.00257985
6 1 7 13.5658 19.6578 4.89106 0.00750645 0.00642477 0.00295545
7 1 6 13.6616 18.3008 4.48132 -0.00484838 0.00141945 0.00641186
8 1 7 13.0755 18.1444 3.20908 0.000277778 0.0039092 0.00778646
9 1 7 13.3962 16.7477 2.65808 -0.00549673 0.00216899 -0.00607306
10 1 6 12.8682 16.4046 1.33493 -0.00361419 -0.00235949 -0.00437023
12 1 8 17.379 18.2979 7.53748 0.00444356 0.000260368 0.00312265
13 1 8 16.839 19.7847 8.22376 -0.00413317 0.00184087 -0.0157041
14 1 8 16.2925 18.9552 5.28086 0.00398636 -0.0248783 -0.000911631
15 1 8 15.8468 20.5353 6.06946 -0.0147449 9.22128e-07 -0.0130864
16 1 8 12.8441 19.1777 6.89269 0.00835873 -0.0114546 -0.0157661
17 1 8 13.8794 20.6117 6.79278 -0.0170308 -0.00197764 0.0119855
18 1 8 12.6889 20.295 4.56859 0.0207158 -0.00446253 -0.0120904
19 1 8 14.4253 20.1689 4.41375 0.0086925 -0.00664625 0.0307386
20 1 8 11.9818 18.2297 3.27497 0.00587839 0.0137135 -0.00412608
21 1 8 13.4298 18.9797 2.57401 0.000601041 -0.00548496 -0.00748346
22 1 8 12.8883 16.0906 3.3673 -0.00301176 -0.00357457 -0.00814193
23 1 8 14.461 16.4658 2.65394 0.00220331 -0.0100091 0.0076919
26 1 7 15.4175 13.6811 19.6662 -0.00231359 0.00329429 0.00195836
27 1 7 13.9855 13.2719 19.1782 0.00297924 -0.0104924 -0.00486071
28 1 6 12.7729 13.9087 19.7195 0.00190002 -0.00594007 0.00154379
29 1 7 11.5715 13.3463 19.246 -0.00351279 -0.00443589 -0.00213873
30 1 7 11.3067 11.8403 19.42 0.00625735 -0.00230241 0.0083154
31 1 6 9.99928 11.5327 18.9759 0.00893167 -0.00320426 0.00317053
32 1 7 9.91967 10.4497 18.033 0.0142165 -0.00851292 0.00457883
33 1 7 11.0266 10.5028 16.8316 -0.00248012 -0.00243908 0.000751614
34 1 6 12.3449 9.96802 17.0796 0.00074517 0.00493822 -0.00526888
36 1 8 16.128 13.3598 18.8856 0.0151522 0.0186594 0.00963482
37 1 8 15.7349 13.203 20.5849 -0.00462031 0.014742 -0.00612277
38 1 8 13.9027 12.2291 19.3443 -0.00856137 -0.0136009 0.00742785
39 1 8 13.9491 13.3703 18.0668 -0.0366257 -0.00579208 -0.00479462
40 1 8 10.7982 14.0117 19.6577 -0.00367827 -0.0105168 0.00052436
41 1 8 11.5247 13.5747 18.2058 -0.0148777 -0.00440039 -0.00570802
42 1 8 12.1424 11.2459 19.0768 -0.00633377 -0.0176602 0.00945984
43 1 8 11.3469 11.7549 20.5341 -0.0208882 -0.0217399 -0.0177247
44 1 8 10.0572 9.49261 18.5497 -0.00047853 -0.0103968 -0.0122949
45 1 8 8.98359 10.4453 17.4969 0.000628248 -0.00793945 0.0185602
46 1 8 11.0818 11.5146 16.4741 0.0249074 -0.0089636 -0.000730062
47 1 8 10.7106 9.96891 15.914 -0.012359 -0.0255509 0.0194266
49 1 6 16.9028 1.91204 12.9103 0.000991218 -0.00294756 -0.00206858
50 1 7 17.2742 2.14403 11.5779 0.00284984 -0.0107602 0.00313329
51 1 7 17.7429 3.6723 11.4483 0.00546185 -0.00603883 0.00129288
52 1 6 19.1309 3.65068 11.091 0.00644324 0.00439648 0.00559579
53 1 7 19.6895 4.91948 10.7906 0.00262872 0.00259302 -0.00882709
54 1 7 20.8917 5.06258 11.7551 -0.00688298 -0.00222368 -0.00272072
55 1 6 0.133612 3.83112 11.858 0.00830847 0.00614387 0.00144921
56 1 7 0.925293 3.65295 12.9958 0.00029537 0.0026765 0.00184425
57 1 7 2.12536 2.85459 12.4964 0.00232409 -0.000459463 0.000546502
58 1 6 3.24121 3.09142 13.3555 0.00215174 -0.00653707 0.00380029
60 1 8 18.0816 1.47263 11.3946 0.00327753 -0.000178889 3.55375e-05
61 1 8 16.4325 1.965 10.9056 0.0187097 -0.0201157 0.000695886
62 1 8 17.6062 4.16941 12.4139 0.00103111 -0.0133351 -0.00973264
63 1 8 17.1469 4.23602 10.7384 0.00163917 3.2428e-05 -0.013355
64 1 8 20.0333 4.87485 9.76218 -0.000472632 -0.0437581 0.0119977
65 1 8 19.0132 5.74712 11.0125 -0.0223583 0.00829851 -0.0274359
66 1 8 0.204318 5.77897 11.4087 -0.0192732 0.00593815 0.0170337
67 1 8 20.4716 5.3267 12.7358 -0.0297537 0.00210736 -0.00797514
68 1 8 1.22597 4.6093 13.3629 -0.000350408 -0.00985038 0.0210327
69 1 8 0.38972 3.11264 13.7457 -0.013277 0.00560375 -0.0228024
70 1 8 2.45013 3.14214 11.4786 -0.0125305 0.0288583 0.00464447
71 1 8 1.82079 1.7725 12.4763 -0.0319545 0.00505854 0.000830321
73 1 3 10.5559 5.27215 9.01845 -0.00541507 0.00394463 0.00805436
74 1 5 10.3345 5.76722 10.324 0.00546692 -0.000873098 0.00455281
75 1 7 8.95645 5.54779 10.7996 0.0053162 0.00584767 -0.00540761
76 1 6 8.52375 4.2386 10.529 0.00459898 0.00378261 -0.00457476
77 1 7 7.12817 4.06828 10.7109 0.00801289 -0.0032714 0.00126172
78 1 7 6.34249 4.25778 9.37397 0.00533407 0.00251035 -0.00429762
79 1 6 7.18587 4.01558 8.3373 -0.00156522 0.000701317 0.00104619
80 1 7 6.764 4.69369 7.18246 -0.00119197 0.00170226 0.00738828
81 1 7 7.57195 4.06662 6.07923 -5.64256e-05 0.00185749 -9.03112e-05
83 1 4 10.0417 4.49304 8.93656 0.000218035 0.00652226 -0.000606584
84 1 2 10.9191 5.26179 11.0973 0.0140717 -0.0107267 0.0075134
85 1 2 10.4444 6.8552 10.3752 0.000544585 -0.0146163 0.006465
86 1 8 8.27635 6.29045 10.3525 -0.00948021 0.00109441 -0.00889177
87 1 8 8.82576 5.72099 11.8923 0.0304437 0.00558214 -0.000602672
88 1 8 6.93671 3.03553 11.1266 -0.0013627 -0.00311191 -0.0129602
89 1 8 6.71807 4.68818 11.4981 -0.00350776 -0.00878432 -0.0048255
90 1 8 5.46734 3.58709 9.3989 0.0118507 -0.0124446 -0.00648343
91 1 8 5.93737 5.26854 9.34786 0.00397584 -0.00115204 0.0100092
92 1 8 5.69109 4.55089 6.91897 0.0015 0.0249478 -0.00303271
93 1 8 6.94725 5.80416 7.27572 0.0430701 0.00796261 -0.0108018
94 1 8 8.53822 4.56458 6.14742 0.00963906 0.0239718 -0.0212918
95 1 8 7.24178 4.34456 5.07309 0.0178559 0.00875037 0.0143578
98 1 7 19.3753 3.86969 1.0489 0.012545 -0.00109414 0.00295571
99 1 7 18.5791 4.6779 2.09275 0.000307939 -0.00140804 0.00407189
100 1 6 18.2086 6.01621 1.64628 0.00483429 -0.004208 -0.00469163
101 1 7 17.2675 6.63835 2.52705 0.00151121 -0.00357688 -0.00185351
102 1 7 17.0881 8.12482 2.3077 -0.0053585 0.0056965 -0.00722043
103 1 6 17.7817 8.46423 1.10656 0.000218466 0.000894679 -0.000396401
104 1 7 16.9387 8.40998 -0.00756007 -0.00474098 -0.00174957 0.00138855
105 1 7 17.8412 8.70723 20.1319 0.00244678 -0.00447565 -0.00630518
108 1 8 20.1383 3.16738 1.43098 -0.0184307 -0.0148783 -0.0057344
109 1 8 19.8428 4.57647 0.431411 0.0060856 -0.00911349 0.0134484
110 1 8 19.1538 4.77995 3.03357 0.002011 0.00401392 0.0123031
111 1 8 17.7066 4.11423 2.39845 -0.00779387 0.00968024 0.0131766
112 1 8 16.2821 6.17812 2.57714 -0.0129572 0.0161767 0.0203313
113 1 8 17.7156 6.50406 3.51452 0.0138117 0.0130253 -0.012837
114 1 8 16.0408 8.53095 2.37633 0.0090949 0.026144 -0.0247646
115 1 8 17.6361 8.53746 3.15432 -0.0077755 -0.00462155 -0.00354491
116 1 8 16.2437 7.5657 -0.00436574 -0.00951289 0.0130187 0.00361252
117 1 8 16.2987 9.28667 0.203756 -0.0085105 -0.000189752 0.0129168
118 1 8 18.4854 7.82664 19.8987 0.0286482 0.0116739 0.035917
119 1 8 17.2643 8.90303 19.256 0.00685424 0.020485 0.0063285
121 1 6 18.151 19.5577 20.6809 0.00258851 -0.00482256 0.00687378
122 1 7 18.8317 19.4668 0.487039 0.00769496 -0.000818357 0.00564311
123 1 7 19.2514 18.0856 0.632751 0.00421877 0.00238407 -0.00167788
124 1 6 19.6614 18.0181 1.95923 0.00723466 0.00159838 -0.00459839
125 1 7 19.7682 16.7748 2.61394 0.00259232 0.00741664 0.00993255
126 1 7 18.3183 16.8571 3.22301 -0.00251163 0.00036533 -0.0046415
127 1 6 18.0164 15.7738 4.06083 0.0102794 0.00633678 -0.000662309
128 1 7 17.5517 16.2728 5.27799 0.000198056 -0.00956078 -0.000374425
129 1 7 17.638 15.0184 6.13202 -0.0015977 -0.0100895 -0.00386942
130 1 6 16.5284 14.1258 5.87362 -0.00339933 0.00134089 0.00445754
132 1 8 19.6962 20.1444 0.580889 0.0116412 -0.0179824 -0.0149198
133 1 8 18.1325 19.6491 1.33523 0.0102368 -0.0221033 0.0156669
134 1 8 20.1422 17.8967 0.0340591 0.013343 0.0122709 -0.00135898
135 1 8 18.583 17.3058 0.316441 -0.00892476 0.00430357 0.0186533
136 1 8 19.9092 15.8989 1.96573 0.0264577 0.0109998 0.0182363
137 1 8 20.5324 16.808 3.41704 -0.00776284 0.0170421 0.0170985
138 1 8 18.2177 17.8294 3.69829 -0.0276839 -0.0160901 -0.0100695
139 1 8 17.5839 16.7795 2.46657 -0.00168294 -0.0153641 -0.00616564
140 1 8 18.0587 17.155 5.71343 -0.0119249 -0.0121143 0.0116369
141 1 8 16.5163 16.5545 5.16275 0.0039252 -0.0203306 0.00227951
142 1 8 17.7901 15.2913 7.20023 0.0306502 -0.00920064 -0.00478989
143 1 8 18.5485 14.3885 5.9655 -0.00577018 0.0179339 -0.0445472
146 1 7 20.8035 17.921 10.0357 -0.00904409 -0.00260942 -0.00428774
147 1 7 -0.00964547 17.6694 8.64945 0.00132014 0.00291709 0.00339071
148 1 6 20.9036 16.3961 8.26943 0.00220037 0.00107276 0.00767457
149 1 7 0.014384 15.9135 7.05419 -0.00545549 0.00670285 0.00435779
150 1 7 21.2077 14.4482 7.11193 -0.0010108 0.000674344 -0.00607113
151 1 6 21.2014 13.8861 5.82341 -0.0021513 0.00132587 -0.00696184
152 1 7 21.0184 12.4711 5.72649 -0.00958007 -0.00895805 -0.00398501
153 1 7 20.785 12.308 4.25466 -0.00393921 0.00331048 0.00112149
154 1 6 20.0916 11.0761 3.85711 0.00362984 0.000970708 0.0046175
156 1 8 20.968 17.019 10.6224 -0.00628723 0.00628131 -0.006183
157 1 8 19.7193 17.9808 9.97348 -0.00754666 0.0211681 -0.0189955
158 1 8 1.08486 17.6276 8.74405 0.00902897 -0.0115122 0.00137823
159 1 8 21.2187 18.4732 7.92884 0.0193995 4.21068e-05 -0.0185853
160 1 8 20.9546 16.2739 6.15758 -0.00134257 0.00112273 0.0113138
161 1 8 1.08221 15.9355 7.06457 0.00300512 -0.00815748 0.025806
162 1 8 0.470358 13.9328 7.75742 -0.012924 -0.00867704 -0.0200992
163 1 8 20.2244 14.2877 7.55177 -0.0104831 0.008348 -0.00810446
164 1 8 0.439982 11.9237 6.11613 -0.00892346 -0.00881868 -0.00571661
165 1 8 20.1614 12.1426 6.30079 -0.00821546 -0.0383351 -0.00210689
166 1 8 0.307958 12.4061 3.81622 -0.00488973 -0.00463056 -0.0027316
167 1 8 20.2224 13.2209 3.94101 0.0047758 0.00835662 0.0256147
170 1 7 9.04864 16.3165 19.4924 0.00650861 0.00141309 0.00124188
171 1 7 9.05179 17.7827 19.9065 -0.0072368 -0.00151179 -0.00564327
172 1 6 9.30947 18.4683 18.7091 0.000635463 -0.00129115 -0.00172295
173 1 7 10.5576 18.9177 18.2905 -0.00229786 -0.00094074 0.00291148
174 1 7 11.3251 18.0905 17.2267 0.00459356 -0.000843289 -0.00470113
175 1 6 12.0023 18.8893 16.2508 0.00798787 -0.00350381 -0.00549231
176 1 7 12.8079 18.0596 15.3878 0.00177898 -0.00957244 -0.00361441
177 1 7 13.396 18.9653 14.2643 -0.00862879 -0.000282751 0.00454611
180 1 8 8.19214 16.1981 18.841 -0.00423553 0.0112907 5.57008e-05
181 1 8 9.9672 16.1799 18.8784 0.02163 -0.00333612 0.0276469
182 1 8 9.74779 18.0205 20.7323 0.00344442 -0.0210809 0.0100376
183 1 8 8.05478 18.1016 20.1683 0.00132307 -0.00123306 -0.00851243
184 1 8 10.3623 19.944 17.9707 0.0308499 -0.00217833 0.0114093
185 1 8 11.2022 19.1621 19.1385 -0.00625548 -0.0232035 -0.0126324
186 1 8 12.0893 17.6293 17.7849 -0.00665723 -0.00897086 -0.00126947
187 1 8 10.7676 17.2364 16.797 0.0104264 0.0104376 -0.00128187
188 1 8 13.5681 17.529 15.946 0.0138098 -0.00574106 -0.00180646
189 1 8 12.1517 17.3398 14.9182 0.00534948 -0.0256046 -0.0054178
190 1 8 13.9673 18.3359 13.6156 -0.0232394 0.0030419 -0.00330305
191 1 8 14.0925 19.676 14.7201 0.0116638 -0.0138088 0.0184745
194 1 7 4.81834 7.25687 19.634 0.00084279 0.00324755 -0.00460532
195 1 7 5.64522 8.43536 19.1694 -0.00245544 0.000349757 0.00153522
196 1 6 5.89353 9.2956 20.2613 -0.00386146 0.00136601 -0.00349988
197 1 7 7.04154 10.1069 20.0652 0.00211172 -0.000760359 -0.0143653
198 1 7 6.65002 11.5331 19.5882 0.00749947 0.00167411 -0.00223563
199 1 6 5.35819 11.9377 20.1176 -0.0036473 -0.00442278 -0.00338242
200 1 7 4.28784 12.1276 19.1394 0.00958674 -0.00341917 8.06847e-05
201 1 7 2.86927 12.4413 19.6741 -0.00480211 -0.000854603 -0.00524315
204 1 8 4.44107 6.62018 18.856 -0.000986171 -0.0110832 0.00618671
205 1 8 3.86484 7.63355 20.0225 -0.0102228 0.00771019 0.00304637
206 1 8 5.13553 9.0903 18.4197 -0.00713652 0.00712263 -0.0100128
207 1 8 6.56521 8.06795 18.6459 0.00168369 0.0116477 0.0175155
208 1 8 7.75192 9.98093 20.8787 -0.00299391 0.00102456 -0.00926707
209 1 8 7.64811 9.69286 19.2725 -0.0230783 -0.0221433 -0.00677457
210 1 8 7.44065 12.2203 19.8893 0.0130692 -0.0118606 0.0185888
211 1 8 6.70153 11.6252 18.4847 0.0206009 0.0236609 0.00272124
212 1 8 4.56035 12.8559 18.4 -0.0267545 0.00108624 -0.00569956
213 1 8 4.18923 11.2057 18.5397 0.0198508 0.010821 -0.0187538
214 1 8 2.46759 11.6186 20.2982 0.00413954 0.00614545 0.0122684
215 1 8 2.24823 12.3682 18.7875 -0.0161815 -0.014913 -0.000463676
217 1 6 18.7467 9.82618 20.3379 -0.00286421 0.00137168 -0.00699299
218 1 7 18.0776 11.1102 20.4742 -0.00639298 0.0108927 -0.00308292
219 1 7 19.1325 12.1274 20.7704 0.00115812 0.000267546 0.00591246
220 1 6 19.5784 12.8208 19.5564 0.00087542 -0.00556016 -0.00304379
221 1 7 20.2794 13.9525 19.9524 -0.00349199 -0.00464126 0.00128321
222 1 7 19.3035 15.1121 20.0718 -0.000907586 -0.00432225 0.00010182
223 1 6 18.4498 15.325 18.9402 0.00690594 -0.00318906 0.00198442
224 1 7 17.581 16.4696 19.0578 -0.00140873 -0.00451758 -0.0021672
225 1 7 16.2001 15.8833 18.6458 -0.00309711 -0.00166065 0.00860824
226 1 6 15.6692 15.0606 19.69 -0.00371473 0.000199612 0.00132092
228 1 8 17.4572 11.3944 19.5856 -0.0181867 0.02439 -0.0242869
229 1 8 17.3961 11.1624 -0.0961137 0.00427157 0.0126735 0.00551749
230 1 8 19.9754 11.6851 21.2701 -0.00517368 0.0139665 0.0145409
231 1 8 18.8104 12.8754 0.0245194 -0.0144433 0.00749995 0.000222668
232 1 8 20.8663 13.7575 20.8261 0.00227714 -0.0108429 -0.00646359
233 1 8 21.0114 14.1681 19.1652 -0.0300282 0.0224176 0.00148984
234 1 8 18.7089 15.0298 20.9695 -0.00302263 0.0117991 -0.0171762
235 1 8 19.9443 16.0475 20.2527 0.00567873 0.00319258 0.00673636
236 1 8 17.2249 16.8201 20.0152 0.00109243 -0.0183572 -0.0204592
237 1 8 17.9377 17.2137 18.3423 -0.0112488 0.00664704 0.0173239
238 1 8 16.2698 15.2828 17.679 0.000363273 -0.0193394 0.0057852
239 1 8 15.522 16.6929 18.5391 -0.0104214 -0.0130016 -0.0227785
241 1 6 11.1831 1.71376 14.0668 0.00355736 0.00115425 -0.010829
242 1 7 12.4725 1.49124 14.6063 0.00242195 -0.00794331 -0.00351966
243 1 7 12.3607 0.722575 15.9231 -0.00355609 -0.000801691 -0.00600666
244 1 6 13.6518 0.374646 16.3381 -0.00527453 0.00376908 -0.00337455
245 1 7 13.913 0.765727 17.7073 0.00429971 -0.00163944 0.00285447
246 1 7 15.3183 0.406842 17.9513 0.00207868 -0.00857196 0.0036781
247 1 6 15.6772 0.23472 19.2901 -0.00548553 0.00755288 0.00125612
248 1 7 16.9447 21.0478 19.387 -0.00808767 -0.000981321 0.00503506
249 1 7 17.16 20.5502 20.8106 0.00376183 -0.00303455 0.00465029
252 1 8 13.014 0.957892 13.8562 -0.0159534 -0.0221378 0.00482183
253 1 8 13.0707 2.37755 14.7528 0.0197542 -0.0302327 0.00204136
254 1 8 11.7035 -0.141566 15.8618 0.00608002 0.00349531 0.00668854
255 1 8 11.9022 1.3187 16.7264 0.00933457 0.0140167 0.0114107
256 1 8 13.8353 1.83911 17.8454 0.0234047 -0.00701967 0.00361447
257 1 8 13.218 0.270472 18.3694 -0.000810962 -0.00990312 -0.0135398
258 1 8 15.5298 20.8658 17.4454 0.0217849 0.00683031 -0.0271525
259 1 8 16.0927 1.12822 17.6361 0.00142162 0.0145304 -0.00416079
260 1 8 16.9369 20.1401 18.7769 -0.018203 0.0183577 -0.00658566
261 1 8 17.7816 0.272764 19.0843 -0.0222544 -0.0107708 0.00331391
262 1 8 17.4691 -0.0178424 -0.00265295 -0.00503146 -0.0177479 0.017352
263 1 8 16.2232 20.106 21.1317 0.0158392 0.0291507 -0.00786193
266 1 7 10.2362 2.37865 14.882 -0.00483313 0.00633456 0.00101623
267 1 7 9.25111 2.84065 13.9171 -0.000756276 0.00117558 -0.00122166
268 1 6 8.53906 3.91324 14.4813 0.00264894 0.00822871 -0.00464342
269 1 7 9.21345 5.18383 14.6941 -0.00249384 0.00312216 0.0115594
270 1 7 8.01247 6.05059 14.5898 0.00242832 0.00294326 0.0116394
271 1 6 8.32368 7.43358 14.6923 -0.000585119 0.0033153 0.00557735
272 1 7 7.21289 8.20723 14.3379 -0.00177639 -0.00918549 0.00867887
273 1 7 6.84547 9.14196 15.4684 -0.00515203 -0.00369823 -0.000604372
276 1 8 9.85618 1.69453 15.606 0.0255329 -0.045449 -0.0061975
277 1 8 10.7386 3.23997 15.254 -0.0432625 0.0232368 -0.00399657
278 1 8 8.52918 2.09114 13.7213 -0.00707899 0.022977 -0.0204361
279 1 8 9.57475 3.09141 12.9655 -0.0211898 0.00155714 -0.0109062
280 1 8 9.73741 5.19675 15.6486 -0.00791954 0.00382536 0.0177801
281 1 8 9.91278 5.24932 13.8633 0.0148625 0.0138415 0.0196749
282 1 8 7.4675 5.94368 13.6441 -0.0102006 0.0215913 0.0143126
283 1 8 7.37675 5.80118 15.4873 -0.0158931 0.00950596 -0.0222105
284 1 8 7.46679 8.90382 13.5497 -0.0254033 0.00170894 -0.0275541
285 1 8 6.37851 7.62708 14.0269 0.000585305 -0.00817486 0.0145081
286 1 8 7.78084 9.67813 15.7257 0.00157818 0.0208247 0.0126434
287 1 8 6.45077 8.69883 16.4168 0.0295026 -0.017615 0.00897293
289 1 6 6.87215 16.6534 9.80627 0.00259693 -0.00564439 -0.0093305
290 1 7 6.75033 18.1078 9.84819 0.00428166 -0.00722994 -0.000202518
291 1 7 8.25259 18.5538 10.0276 0.0020524 -0.00178638 -0.00170852
292 1 6 8.25474 19.799 9.36151 -0.00150072 -0.00113058 0.00772141
293 1 7 8.66438 20.8898 10.1739 0.00182142 -0.00162071 -0.00560228
294 1 7 10.0169 0.151486 9.89911 0.00539549 0.00151208 0.0075443
295 1 6 11.1776 20.9655 10.3826 0.00139863 -0.00260922 0.00134623
296 1 7 11.0762 20.6419 11.7886 -0.000156535 -0.00190024 0.00244869
297 1 7 12.4277 19.9525 12.2789 0.00911624 -0.00279311 -0.00730017
298 1 6 12.3436 19.5693 13.5919 -0.00115635 0.000487284 -0.00346333
300 1 8 6.18475 18.5156 8.95028 -0.000797774 -0.00747094 0.00431923
301 1 8 6.12957 18.515 10.6754 -0.00376052 -0.0116417 -0.010286
302 1 8 8.91538 17.9706 9.40152 -0.00397473 0.0131685 0.00286619
303 1 8 8.62656 18.5012 11.0262 0.0018338 0.0016744 0.00570712
304 1 8 7.80466 0.110479 9.88842 -0.0194706 -0.00598492 0.00564734
305 1 8 8.45759 20.8218 11.2155 -0.0169126 -0.010412 -0.0172218
306 1 8 10.1259 0.117664 8.80278 0.00102834 0.00136286 0.00441058
307 1 8 9.98206 1.16366 10.3124 0.011261 0.0101277 -0.000979695
308 1 8 10.873 0.136675 12.2591 0.0125169 0.00488575 0.00455316
309 1 8 10.3198 19.9067 12.0533 -0.0149212 -0.00360021 -0.0137049
310 1 8 13.2719 20.6256 12.0742 0.00286142 0.0175448 0.022489
311 1 8 12.6082 19.015 11.7522 0.00582864 -0.00586644 -0.0199284
313 1 3 5.69483 1.06749 4.35913 -0.00570094 0.00258663 0.0100686
314 1 5 5.96932 1.35761 2.97429 -0.00650132 -0.00382298 0.00620548
315 1 7 6.4097 2.84066 2.85194 -0.00208083 -0.000537219 0.00375507
316 1 6 7.80333 3.15952 2.86219 -0.00707839 0.00535487 0.00121831
317 1 7 8.29957 4.00736 1.82913 0.00476758 0.00800336 0.00745242
318 1 7 7.94172 5.4729 2.1164 0.00206716 0.00438613 -0.00136078
319 1 6 8.86663 5.8763 3.06904 -0.00582873 0.00553328 -0.00668773
320 1 7 10.0878 6.3162 2.41699 0.005406 0.000203475 0.00534875
321 1 7 9.99626 7.81232 2.04234 -0.000711225 -0.00582785 -0.00297717
322 1 6 11.3682 8.06072 1.5326 0.00261464 0.00299994 0.00448888
323 1 4 5.95827 1.81784 4.866 0.0154896 -0.00207327 0.010564
324 1 2 6.73154 0.655005 2.57183 -0.0105908 -0.0287915 0.0074132
325 1 2 5.04697 1.21813 2.31736 -0.00701989 0.00784582 0.0142918
326 1 8 5.84787 3.48835 3.51061 -0.0113256 0.0127959 0.00242444
327 1 8 5.99412 3.02962 1.86869 0.00588652 0.0032051 0.00354363
328 1 8 9.36421 3.86218 1.62247 -0.0163929 0.00472979 -0.0153538
329 1 8 7.77963 3.65801 0.957479 0.0131441 0.0118119 -0.00154678
330 1 8 7.90156 6.07811 1.26341 0.0138429 0.00201844 0.0026413
331 1 8 6.93758 5.60099 2.59315 0.00542963 0.0446566 -0.0104324
332 1 8 10.9723 6.05462 2.99028 -0.003707 -0.00587726 -0.00918379
333 1 8 10.2291 5.99743 1.43414 0.000165304 0.0141754 0.0151538
334 1 8 9.65715 8.46949 2.85998 -0.00462356 0.00293149 -0.00782105
335 1 8 9.31126 7.93205 1.18288 -0.00534214 0.00671965 -0.0166934
338 1 7 16.4397 13.2629 7.0008 0.0113261 -0.00511073 0.00556624
339 1 7 15.4605 12.129 6.65394 0.00165815 -0.00226712 0.00462657
340 1 6 15.5597 11.1082 7.73634 0.00260432 -0.00430551 -0.00673223
341 1 7 14.7123 11.27 8.86725 -0.00019062 0.00853797 0.000622775
342 1 7 15.1264 10.1466 9.8212 -0.00448782 0.00292296 -0.00759407
343 1 6 14.2716 9.85129 10.9073 0.00456294 -0.000557288 -0.00780942
344 1 7 13.5232 8.66141 10.7536 -0.00597852 0.0069779 -0.0072791
345 1 5 14.3716 7.36185 10.6312 -0.00416488 -0.00110598 0.00460717
346 1 3 15.1994 7.46454 11.7347 -0.00176608 0.00206968 -0.00117052
348 1 8 17.3999 12.7655 6.99882 0.0176016 -0.0155984 -0.010737
349 1 8 16.3796 13.7036 8.03947 0.0372732 0.00114235 0.000405376
350 1 8 15.8219 11.6064 5.72122 -0.0328217 -0.0153143 0.0024656
351 1 8 14.5171 12.5733 6.55807 0.00650798 0.00312928 0.0024371
352 1 8 14.8513 12.2746 9.27303 0.0315549 0.0161859 -0.00793881
353 1 8 13.6792 11.2253 8.61668 -0.00799907 0.0511655 -0.017132
354 1 8 15.1382 9.33948 9.12572 -0.00107652 0.0208376 -0.0183255
355 1 8 16.092 10.4106 10.1904 -0.00812565 0.00964316 0.00539036
356 1 8 12.8613 8.4897 11.5987 -0.00249703 0.00752047 0.00544442
357 1 8 12.8628 8.84491 9.8537 0.00671923 -0.0168464 -0.016967
358 1 2 14.9216 7.3141 9.69561 0.0141533 0.0300862 0.000118658
359 1 2 13.8137 6.46424 10.6045 -0.0154931 0.000495349 0.00477792
360 1 4 15.1347 8.37961 11.964 -0.0505918 -0.00337317 0.0225035
362 1 7 9.40245 15.7033 7.00039 0.00561657 0.0103099 -0.00650806
363 1 7 8.33263 14.6306 7.38725 0.0006291 0.00592154 0.00594992
364 1 6 7.34966 14.8416 6.41983 0.00659332 -0.00708503 0.00681928
365 1 7 7.55556 14.1124 5.29151 0.00998499 0.00239227 -0.0074584
366 1 7 6.75862 12.7675 5.45887 -0.00631245 0.00297538 -0.000948268
367 1 6 5.33445 12.9093 5.47021 -0.000679968 0.00173739 -0.00168645
368 1 7 4.85128 13.0629 4.14789 0.00304208 -0.00699391 -0.00639464
369 1 7 4.20539 11.7176 3.71103 0.00454078 0.000618383 0.00278605
372 1 8 9.84063 16.265 7.81527 -0.0148314 -0.0254598 0.00279702
373 1 8 9.07928 16.4824 6.31763 -0.0106722 0.021829 -0.00493121
374 1 8 8.01158 14.7756 8.39164 -0.00571374 0.0123127 0.00395688
375 1 8 8.71508 13.6101 7.27796 0.0100192 0.00470878 0.000175335
376 1 8 7.15643 14.6625 4.42207 -0.00652765 0.0113581 -0.00471366
377 1 8 8.59832 13.9601 5.10526 0.0201845 -0.00480337 -0.00944752
378 1 8 7.01864 12.1806 4.55096 0.000798961 0.0155943 -0.00127022
379 1 8 7.07541 12.1401 6.30615 0.0122188 -0.00221562 -0.0085934
380 1 8 4.00132 13.7335 4.22249 -0.00203797 0.00604275 -0.0381899
381 1 8 5.49062 13.5385 3.38731 -0.00908945 -0.0228844 -0.0170206
382 1 8 3.8643 11.8761 2.69195 -0.0171611 -0.00295768 0.0199217
383 1 8 3.2552 11.5696 4.22016 0.00881396 0.00834669 0.00524147
385 1 6 9.69897 18.9587 2.02082 -0.00249157 0.00215057 0.00363915
386 1 7 8.55381 18.4547 2.69138 0.00117369 -0.0014437 -0.00835832
387 1 7 9.06081 17.9958 4.02096 -0.00287013 0.00924216 0.00214006
388 1 6 7.91565 17.5477 4.79513 0.00814171 0.00629457 0.0036014
389 1 7 7.43857 18.462 5.78476 0.00450556 -0.00339008 0.00669818
390 1 7 5.94688 18.9651 5.64805 -0.00855916 -0.0041741 0.00264164
391 1 6 4.96041 18.0638 6.20372 0.0031037 0.00303697 -0.00465968
392 1 7 4.30986 17.2911 5.16321 0.00263754 -0.00727608 0.0015365
393 1 7 2.80546 16.9316 5.50414 0.00428476 0.00296134 -0.00345513
396 1 8 7.77033 19.1353 2.79849 0.010916 -0.00198134 -0.013798
397 1 8 8.23859 17.633 2.09389 -0.0138984 -0.0151654 0.0168345
398 1 8 9.58417 18.8022 4.54072 -0.00851482 0.00946533 0.00323907
399 1 8 9.64729 17.0626 3.93777 -0.0268238 0.0134025 0.0273509
400 1 8 7.3816 17.8367 6.71524 0.00683796 0.015366 0.0107203
401 1 8 8.10292 19.3443 5.90037 -0.00475092 0.00172534 -0.0111017
402 1 8 5.86307 19.8351 6.31616 0.0101261 0.00390078 -0.00832885
403 1 8 5.70529 19.2461 4.62853 -0.00218422 0.000969477 -0.00354244
404 1 8 4.28747 17.7853 4.22467 0.0337358 0.0165054 -0.00667965
405 1 8 4.98859 16.4342 4.9247 -0.0121349 -0.013653 0.00466474
406 1 8 2.96714 16.354 6.36444 -0.00300054 0.0138066 -0.00745877
407 1 8 2.55429 16.3915 4.50868 -0.00359072 0.00391757 -0.00904655
410 1 7 5.70865 15.9104 9.47912 0.0128277 -0.00583256 -0.00332202
411 1 7 5.73007 14.4035 9.80407 0.000139657 -0.00570449 -0.00254182
412 1 6 4.38911 13.9658 9.85418 0.000710909 0.00780185 0.000985205
413 1 7 3.69276 13.8348 8.5984 -0.00183387 0.00182982 -0.00470437
414 1 7 3.81953 12.3866 8.14088 0.00120093 0.00078235 0.00500812
415 1 6 3.24913 11.5005 9.09163 0.00337429 0.0109151 0.0043034
416 1 7 3.39367 10.1219 8.67841 0.00173178 0.00330984 -0.00396245
417 1 7 4.00525 9.45232 9.90017 0.00696599 -0.00827214 -0.00324871
420 1 8 4.87191 16.3588 10.0328 -0.0185765 -0.00456785 -0.0296568
421 1 8 5.52048 16.1367 8.4034 0.00864499 -0.0207532 -0.00660562
422 1 8 6.12795 14.1136 10.7717 -0.00905309 0.00182951 0.0175994
423 1 8 6.32984 13.8975 9.07862 0.0209105 -0.0382205 0.0117599
424 1 8 2.62769 13.933 8.83743 -0.0248571 -0.0159046 -0.00289767
425 1 8 3.88453 14.6248 7.79728 0.00544147 -0.00621452 -0.0281179
426 1 8 3.40658 12.2238 7.12876 -0.012566 -0.0215431 0.00423034
427 1 8 4.89077 12.1174 8.15548 0.00393896 0.0243682 -0.0176842
428 1 8 2.36838 9.74805 8.44917 0.0231881 -0.0199918 -0.0233888
429 1 8 3.9317 9.96505 7.75076 0.00561867 0.041224 0.00612317
430 1 8 3.47782 9.62988 10.8257 -0.00307733 -0.00149845 0.0105702
431 1 8 5.04813 9.75167 10.0429 7.44592e-05 0.00699095 0.0192592
434 1 7 5.17863 -0.174166 16.5851 -2.1054e-05 -0.000128998 -0.00830718
435 1 7 6.53704 0.196401 17.1849 -0.000691872 -0.00193187 0.00271301
436 1 6 6.49706 0.70631 18.5548 -0.0030548 0.00706085 0.00082882
437 1 7 7.71837 1.37321 18.8733 -0.00416455 -0.00236284 0.00306055
438 1 7 7.81734 2.82643 18.3688 -0.00955479 0.00821798 0.00580061
439 1 6 8.77502 3.51364 19.2557 -0.00559856 -0.00537506 -0.00850627
440 1 7 9.02432 4.85396 18.8495 0.00601018 -0.00355519 0.00192597
441 1 7 9.78591 5.36211 20.0813 0.0138745 -0.00463512 -0.000310167
444 1 8 4.5306 0.635734 16.4843 -0.00126107 -0.00673846 -0.0340056
445 1 8 5.26435 20.868 15.5339 0.00284906 -0.0278042 -0.0018921
446 1 8 7.02312 0.987697 16.6361 -0.0114442 -0.00263807 -0.0289474
447 1 8 7.20957 20.8176 17.1454 0.00466161 0.00374204 0.0248862
448 1 8 7.76865 1.41801 19.9757 0.00819304 0.0271408 0.00716362
449 1 8 8.5429 0.823765 18.426 -0.0156061 -0.0010935 0.0148537
450 1 8 8.03353 2.83693 17.2798 -0.000806436 0.0261366 0.0158518
451 1 8 6.88512 3.31759 18.4511 -0.0241668 -0.00616474 -0.0209878
452 1 8 9.67221 4.85279 17.9769 -0.00875145 -0.027087 -0.00422001
453 1 8 8.12621 5.38788 18.6143 0.00888174 0.00300025 -0.00270202
454 1 8 9.0241 5.82342 20.7107 0.00261333 -0.0132744 0.00190492
455 1 8 10.2198 4.54158 20.7065 0.0321247 0.000276367 -0.0249295
457 1 6 8.86964 15.3524 20.4979 0.00640709 0.00610336 0.000965082
458 1 7 9.69762 15.41 0.142802 0.00470599 0.00181336 0.00158435
459 1 7 10.1533 14.0306 0.65234 0.000986292 0.00337547 0.00789727
460 1 6 9.53679 13.7185 1.90245 -0.00135354 0.000563849 0.000340716
461 1 7 8.26079 13.1019 1.73871 0.00643056 -0.00107696 0.00416055
462 1 7 8.33358 11.6029 1.58225 -0.000506815 -0.00216886 0.00398644
463 1 6 7.03157 11.1375 1.80812 0.00771852 -0.00298662 -0.00402419
464 1 7 6.74868 9.88575 2.36384 -0.00117224 -0.0006331 0.00247067
465 1 7 5.26845 9.71838 2.65558 -0.0107242 -0.0137975 0.00616333
466 1 6 5.04197 10.4688 3.79831 -0.00638796 -0.00158626 -0.00241955
468 1 8 10.6238 15.9684 -0.131766 0.012714 0.0156565 0.00932871
469 1 8 9.20003 15.8977 0.981032 -0.00553692 -0.0119727 0.00365388
470 1 8 11.2486 14.0732 0.821055 0.0244097 0.0102555 0.00775912
471 1 8 9.96191 13.3003 -0.10607 0.00215345 0.011081 0.0304012
472 1 8 7.76148 13.2597 2.69441 0.0110949 0.0202386 0.0128634
473 1 8 7.64402 13.6151 0.983567 0.00899019 -6.79515e-05 0.0130943
474 1 8 8.76308 11.2864 0.598296 -0.0125301 -0.0104206 -0.014617
475 1 8 8.9789 11.1834 2.32408 0.00806382 0.00342172 0.00283803
476 1 8 7.06237 9.09544 1.68111 -0.00244777 -0.00435669 -0.0124436
477 1 8 7.33466 9.66825 3.2672 -0.00188096 -0.0114727 -0.00318647
478 1 8 5.03285 8.70497 3.02244 -0.00764692 -0.011032 0.0107006
479 1 8 4.54546 9.93637 1.8702 -0.0171997 -0.0229788 0.0183119
482 1 7 7.81843 9.41704 10.6231 0.0097244 0.00524697 -0.00324484
483 1 7 7.52817 9.15498 9.08157 -0.00885169 -0.000656711 -0.00355755
484 1 6 8.79325 9.01228 8.45481 -0.007211 -0.00127246 -0.00368593
485 1 7 8.68365 8.58238 7.07856 -0.00228776 -0.00506121 0.00230249
486 1 7 8.95345 9.66092 5.95421 -0.00685241 -0.000891884 0.00631335
487 1 6 10.2674 10.1266 6.26024 -0.00242031 -0.0046305 0.000768283
488 1 7 10.8566 10.953 5.26121 -0.00179464 -0.000827274 0.00226768
489 1 7 12.3728 10.9275 5.55361 0.00058539 0.000886445 -0.0036429
492 1 8 6.93476 9.1694 11.2495 0.00595798 0.0233782 -0.00668258
493 1 8 8.67499 8.83828 10.9168 0.0179093 0.00533887 -0.0168687
494 1 8 6.96222 10.0662 8.74616 -0.0187007 -0.00220086 -0.00527435
495 1 8 6.86176 8.32324 8.86867 -0.008696 -0.00258276 -0.0100638
496 1 8 9.51356 7.86777 7.01734 0.00885807 -0.00186304 -0.000523054
497 1 8 7.852 7.92647 6.8272 0.00457932 -0.0198615 0.0271919
498 1 8 8.95523 9.1773 4.97536 -0.03002 -0.0148681 0.00215239
499 1 8 8.20257 10.4375 6.08182 -0.013086 -0.000224171 -0.00322761
500 1 8 10.5851 10.7033 4.2224 -0.000883374 -0.0134403 -0.00286154
501 1 8 10.4529 11.9494 5.44365 -0.0117462 -0.00456146 -0.0105854
502 1 8 12.6164 11.3503 6.54354 0.0155321 -0.00909706 0.0112143
503 1 8 12.8562 11.6155 4.86649 0.0183029 -0.0108866 -0.0217003
506 1 7 17.933 1.93862 13.8677 0.00327283 0.00809796 0.00233733
507 1 7 17.147 2.16142 15.1091 0.00166608 0.00214273 0.00734079
508 1 6 18.0387 2.20004 16.168 -0.00715806 0.00244516 0.00714596
509 1 7 18.6078 3.45419 16.6658 0.00703138 0.00331917 0.0112112
510 1 7 19.5265 4.236 15.7102 -0.0131821 0.000624863 0.00206192
511 1 6 19.933 5.3709 16.4611 0.00725349 0.0116343 -0.00321488
512 1 7 20.6755 6.43232 15.8168 0.0100117 0.00773231 0.00397427
513 1 7 19.735 7.39467 15.0069 -0.0113096 -0.00244959 0.00348519
516 1 8 18.5083 1.01689 13.9187 -0.00061098 0.0131412 -0.0238195
517 1 8 18.6596 2.72673 13.7486 -0.000744482 -0.00777108 -0.000702433
518 1 8 16.3554 1.44974 15.3043 -0.00883503 0.0065317 -0.020382
519 1 8 16.6334 3.09047 14.9811 0.0191237 0.00096945 0.0101084
520 1 8 17.8001 4.15049 16.8488 0.0146139 -0.0186434 0.0270635
521 1 8 19.0574 3.29382 17.6233 0.001384 -0.0190176 0.0209513
522 1 8 20.3297 3.64603 15.2357 -0.00428203 0.0118328 0.00593848
523 1 8 18.8183 4.51797 14.9822 -0.00537713 -0.0068761 -0.00917179
524 1 8 21.1509 7.04194 16.5534 -0.021272 0.00506945 0.00910798
525 1 8 -0.000938423 5.97477 15.2688 0.0223534 0.0253826 -0.000159974
526 1 8 20.3386 8.15956 14.5524 0.00648137 0.0294381 0.0200335
527 1 8 19.0665 7.93085 15.6854 -0.00978623 -0.000441739 0.0297044
530 1 7 8.6287 15.039 16.0795 -0.0041243 0.0034245 0.00676508
531 1 7 9.75063 14.0301 16.1844 0.00301686 -0.00411037 -0.00205916
532 1 6 10.0777 13.4875 14.8896 -0.000401685 -0.00464811 0.00420991
533 1 7 11.3181 14.0092 14.3497 -0.00412004 -0.00643848 0.00722088
534 1 7 12.5654 13.113 14.4621 -0.000112765 -0.0054401 0.00476267
535 1 6 12.8925 12.5883 15.7536 -0.00723919 -0.00309026 -0.00192613
536 1 7 13.7792 11.5113 15.6746 0.00318181 0.00173826 0.0107862
537 1 7 13.2769 10.15 16.0024 0.00350155 0.00794876 -0.00253811
540 1 8 8.52854 15.4516 17.0677 -0.00886984 0.0270096 -0.0153443
541 1 8 7.68516 14.5646 15.7951 0.00638067 0.0104834 -0.00396655
542 1 8 9.5856 13.2063 16.8759 0.00791953 -0.00290588 -0.00769402
543 1 8 10.6014 14.5498 16.5849 0.0125897 -0.00304857 -0.0231591
544 1 8 11.0687 14.137 13.2836 0.0420702 0.0071165 0.00891118
545 1 8 11.5328 15.0055 14.8034 0.0179115 -0.0150656 0.0109328
546 1 8 12.3866 12.2426 13.8459 -0.00139461 -0.00722434 0.00653797
547 1 8 13.419 13.6244 14.08 0.0302265 -0.0160576 -0.00146803
548 1 8 14.2065 11.5898 14.6764 -0.000413295 -0.00872055 -0.0141652
549 1 8 14.521 11.7752 16.4693 0.0149495 0.013139 -0.00257159
550 1 8 12.9139 9.66538 15.1209 0.0424714 -0.00434812 0.00567272
551 1 8 14.153 9.52277 16.229 -0.0120506 -0.00965758 0.00768848
554 1 7 9.79256 20.398 2.28942 0.00171834 0.00319549 0.00434252
555 1 7 10.2807 21.03 1.00577 0.00123902 0.00527925 0.00267321
556 1 6 11.6428 20.6224 0.845667 -0.00447186 -0.0008503 -0.0048459
557 1 7 12.3017 21.0107 21.0787 -0.00444467 0.00117066 0.00278651
558 1 7 13.5879 20.1176 21.0253 -0.00708929 -0.0027492 0.00313396
559 1 6 13.201 18.819 0.0366282 5.9445e-05 -0.00641041 -0.000955136
560 1 7 14.2945 17.9984 -0.0417113 0.00537118 0.00668348 -0.00391726
561 1 7 13.8152 16.5849 0.219291 0.00661173 0.00345209 0.00097065
564 1 8 10.4236 20.577 3.14749 -0.00358191 0.0110681 0.0147998
565 1 8 8.81836 20.865 2.40009 -0.00254049 0.0128351 0.00281167
566 1 8 10.191 0.663296 1.07464 0.0167914 0.00104629 0.00899625
567 1 8 9.63969 20.6586 0.193542 -0.000382723 0.0167385 -0.0118692
568 1 8 11.5974 21.0213 20.2195 -0.00103502 -0.000387845 -0.00881758
569 1 8 12.5987 0.614607 21.2791 0.0131351 -0.00595524 -0.00592108
570 1 8 14.0998 20.1975 20.051 -0.00350172 0.0207916 0.0049417
571 1 8 14.3319 20.54 0.267695 -0.0109762 -0.00767661 0.00640423
572 1 8 14.8307 17.9064 20.4417 0.0196772 -0.00472317 0.00782114
573 1 8 15.0553 18.2618 0.708774 0.00666767 -0.0178554 -0.00233748
574 1 8 14.6288 15.8523 0.390304 0.0176293 0.00465436 0.0195053
575 1 8 13.3943 16.1936 20.7386 -0.00158653 0.00407114 -0.00246492
578 1 7 12.2223 8.78289 2.32911 -0.00119193 0.00738085 0.0013642
579 1 7 13.2061 9.40412 1.39259 -0.0068221 0.00645084 -0.00323775
580 1 6 13.9609 10.3195 2.18284 0.00251353 -0.00982843 -0.000986931
581 1 7 14.4811 11.5418 1.52661 0.00688124 -0.0104736 0.00493461
582 1 7 15.6585 12.3237 2.30132 0.00087523 -0.00344303 0.010405
583 1 6 16.874 11.4818 2.26444 0.00537079 -3.13673e-05 -0.00166422
584 1 7 17.9087 11.8282 3.09699 -0.00468845 -0.000279774 -0.00145104
585 1 7 19.2577 11.248 2.69162 0.00503528 0.00733392 -0.00461769
588 1 8 11.7029 9.58328 2.74393 0.00141825 0.00607853 0.0196294
589 1 8 12.5557 8.18612 3.16499 -0.018565 0.00213701 -0.00664797
590 1 8 12.6428 9.94984 0.608247 -0.026531 -0.007922 0.0136007
591 1 8 13.8032 8.68774 0.862403 -0.00295673 0.010404 0.0219108
592 1 8 14.9385 11.1775 0.603027 0.0201207 0.00488777 0.00632189
593 1 8 13.6537 12.1844 1.21789 -0.00752671 0.00584591 0.0087889
594 1 8 15.7911 13.3155 1.81738 -0.0114099 -0.00380698 0.0315769
595 1 8 15.3481 12.6491 3.30394 -0.000286154 -0.00337792 -0.00137916
596 1 8 18.0733 12.8985 3.14509 -0.0353246 0.0170178 0.0174422
597 1 8 17.5487 11.5976 4.09251 -0.0243481 0.0109168 0.00624581
598 1 8 19.7051 11.8944 1.96157 -0.00631984 0.0271908 -0.00208014
599 1 8 19.1064 10.2957 2.21611 -0.00851161 -0.00994455 -0.00485936
602 1 7 0.655827 13.9507 14.6308 0.00102386 0.00458558 0.00121442
603 1 7 -0.00501224 13.3599 15.8513 -0.00354304 0.00637198 0.00207675
604 1 6 20.8849 12.1099 15.4498 -0.00162198 0.00532327 -0.000950319
605 1 7 20.2485 11.4626 16.5509 -0.0025987 -0.000742532 -0.00149631
606 1 7 18.7643 11.8863 16.6056 0.007366 0.00523824 0.00739816
607 1 6 17.8152 11.8018 15.5322 -0.00132743 0.00451041 0.00559708
608 1 7 18.2091 10.9506 14.422 0.000505172 -0.0062114 0.00200102
609 1 7 17.2195 10.8649 13.2411 -0.00656244 -0.00405834 0.00516395
612 1 8 1.00134 15.0033 14.8372 0.0113244 0.0244065 -0.0321118
613 1 8 -0.158616 13.9653 13.9178 0.0135299 -0.0283152 0.0177021
614 1 8 20.6569 14.058 16.1203 0.00703807 0.017782 0.0368517
615 1 8 0.57134 13.261 16.7664 0.0171811 0.00503202 -0.0163977
616 1 8 20.1781 10.3654 16.2354 0.00390925 0.0109405 -0.00037526
617 1 8 20.8249 11.4496 17.499 0.0280163 0.00860191 -0.00924622
618 1 8 18.249 11.3188 17.3328 0.00929044 0.0052364 0.00892567
619 1 8 18.6415 12.9088 16.9606 -0.0014679 0.0113076 6.86039e-05
620 1 8 19.1578 11.314 14.1103 -0.00851444 -0.0151647 -0.0187318
621 1 8 18.4522 9.93532 14.7764 0.0217402 -0.0317138 0.00271359
622 1 8 16.4299 10.1567 13.615 0.0416016 0.033916 -0.0295769
623 1 8 17.7123 10.5062 12.3121 0.00527033 -0.0019473 -0.00580275
626 1 7 2.20486 3.07709 8.13786 -0.025835 0.0139977 0.00367707
627 1 7 3.17312 2.08513 7.58696 -0.00801333 -0.0133046 -0.0136695
628 1 6 4.08553 1.66064 8.64584 -0.00696939 -0.00479843 0.00970306
629 1 7 3.40772 0.525351 8.97203 0.000865052 -0.00788898 0.00553814
630 1 7 3.87408 -0.0214481 10.2781 0.00389401 0.0097149 0.000215966
631 1 6 3.9125 1.08342 11.1268 -0.00964519 0.0146721 -0.004778
632 1 7 4.25869 0.801729 12.4354 -0.00610606 -0.00199006 -0.0129388
633 1 7 4.377 2.15574 13.2081 -0.00216471 -0.0177119 -0.00300338
636 1 8 2.7601 3.10997 9.07292 -0.0440677 0.0225272 0.002966
637 1 8 1.13506 3.29707 7.84264 0.0553957 0.0126942 0.0749727
638 1 8 3.69444 2.26544 6.63951 -0.0400819 0.0193336 -0.038934
639 1 8 2.48911 1.29263 7.2636 0.00100485 -0.0305691 -0.0356427
640 1 8 2.31552 0.634646 9.19405 0.000671579 -0.0161859 0.00680372
641 1 8 3.52642 21.3103 8.11757 -0.0207457 -0.0117289 -0.00212328
642 1 8 3.13421 20.699 10.6156 0.0126455 0.0163569 0.0232686
643 1 8 4.88485 20.8938 10.3069 0.0179056 0.00820221 0.0071506
644 1 8 3.54019 0.10303 12.8538 -0.0410997 0.00873838 -0.0140089
645 1 8 5.15533 0.198573 12.4763 -0.00117228 -0.0181131 -0.041373
646 1 8 4.81048 1.95318 14.1673 0.00809839 -0.0237027 0.00330879
647 1 8 5.14127 2.64244 12.6236 -0.00125372 -0.0146338 -0.00745618
649 1 1 12.6347 14.5491 10.0528 -0.00790362 -0.00466906 -0.00659637
650 1 7 13.4908 14.1059 11.243 0.00406023 0.00109179 -0.010475
651 1 6 14.8814 14.1004 10.8273 0.00464136 0.00167196 -0.00629343
652 1 7 15.9297 14.2671 11.737 0.00340151 0.00128098 0.00355348
653 1 7 16.9888 13.0461 11.9664 -0.00550965 0.00694115 -0.00401175
654 1 6 16.6326 12.164 13.0545 -0.00878444 0.00769951 -0.0081346
655 1 7 11.1302 14.3692 10.2136 -0.000211187 -0.00928002 0.0110278
656 1 6 10.8993 13.022 10.3408 -0.00422877 -0.00444184 0.00122624
657 1 7 9.57431 12.5619 10.0556 0.000727751 0.00074372 0.00333852
658 1 7 9.40218 11.1279 10.5223 0.00764469 0.00267634 -0.00123786
659 1 6 8.09593 10.8108 10.9491 -0.00131955 0.00625257 0.000277312
660 1 7 12.9424 15.9925 9.68743 -0.00267032 0.00603546 -0.0011564
661 1 6 12.1789 16.4526 8.59709 0.000420953 0.00261125 -0.00552679
662 1 7 12.7675 15.9186 7.3569 0.00679536 0.00456883 -0.00674351
663 1 7 11.7285 15.9638 6.2636 -0.00188083 0.00542988 -0.00288378
664 1 6 10.5242 15.2001 6.36478 0.0109962 0.00865949 -0.00914738
665 1 2 13.0212 13.8207 9.31129 0.00738548 0.00336848 -0.00683123
666 1 8 13.0451 13.2642 11.7509 -0.00313584 -0.00220721 -0.000462287
667 1 8 13.3919 14.9367 11.9969 -0.0298641 -0.0205058 -0.00192938
668 1 8 16.452 15.0699 11.2113 -0.0059021 0.00361152 0.00325222
669 1 8 15.567 14.7824 12.6356 0.029809 0.00189751 0.00139825
670 1 8 16.9686 12.5608 11.0242 -0.000306762 0.0290873 -0.0101248
671 1 8 17.9696 13.4943 12.1713 -0.0323017 0.0230955 0.00580891
673 1 8 10.6523 14.8713 11.0719 0.00264551 -0.00594996 0.0208151
674 1 8 10.6467 14.7051 9.33194 -0.0286887 0.0248389 0.0215192
675 1 8 9.47864 12.5491 8.96467 -0.0164733 0.0203352 0.00864878
676 1 8 8.76988 13.1535 10.5374 0.00731268 -0.00227851 0.0141555
677 1 8 10.0188 10.9235 11.4458 0.000814625 -0.013848 -0.00176802
678 1 8 9.8476 10.4387 9.76242 0.0161777 0.0326288 0.00498918
680 1 8 13.9886 16.1828 9.55035 -0.0035012 -0.028416 0.0122282
681 1 8 12.5563 16.6731 10.4631 -0.0132386 -0.0094059 0.00156119
682 1 8 13.1187 14.919 7.41131 0.0220586 0.00769623 -0.00541732
683 1 8 13.585 16.5988 7.19125 0.000690199 -0.00823427 -0.00346021
684 1 8 11.5856 17.0651 6.06216 -0.00707379 0.00489199 0.0307546
685 1 8 12.1884 15.5966 5.36028 -0.00269395 0.0287568 -0.000926508
687 1 1 15.6172 5.779 17.207 0.00399613 0.000540992 -0.00537777
688 1 7 16.6899 6.8856 16.9919 -0.00729767 -0.00090262 -0.00819075
689 1 6 16.7283 7.48742 15.7541 -0.00829962 0.00391201 -0.00350604
690 1 7 16.6457 6.58007 14.6297 0.00172966 -0.0105712 0.000307928
691 1 7 17.7087 7.05358 13.6207 -0.00391043 -0.00868749 0.00371112
692 1 6 19.0656 6.74639 13.885 0.00101242 -0.00105333 0.0160438
693 1 7 15.7102 5.33833 18.6857 -0.000380872 -0.00589668 -0.0133263
694 1 6 16.8234 4.47815 18.9006 -0.0031055 -0.00719384 0.0010308
695 1 7 17.0786 4.29911 20.237 0.00164563 -0.0019787 -0.00606371
696 1 7 18.1687 3.30696 20.4069 -0.0120318 -0.0097405 -0.00107975
697 1 6 18.3615 3.09381 0.328228 0.00358928 0.000589762 0.00046495
698 1 7 14.1843 6.19601 16.8585 0.000536768 -0.00465927 -0.00299875
699 1 6 13.898 6.97762 17.976 -0.00463855 0.000700453 -0.00873794
700 1 7 12.6512 7.03228 18.5293 -0.00159971 0.00221721 -0.009873
701 1 7 11.9841 5.78339 19.026 -0.00225894 -0.0034393 -0.0078183
702 1 6 10.7815 6.31286 19.68 0.0129071 0.000260284 -0.00427217
703 1 2 15.7539 4.91273 16.6142 0.00440564 0.0104737 0.00470721
704 1 8 17.6952 6.55627 17.18 0.00093307 0.0130738 0.00436899
705 1 8 16.559 7.66733 17.6991 0.021986 -0.0221242 -0.00516718
706 1 8 16.993 5.61533 14.961 0.00524551 -0.000952542 -0.0182564
707 1 8 15.6383 6.58683 14.1471 0.002194 -0.0159439 0.0129872
708 1 8 17.6017 6.60647 12.6382 -0.00592303 0.00288698 0.00814686
709 1 8 17.6303 8.15629 13.5917 -0.0046437 -0.000852673 0.0212132
711 1 8 15.8435 6.23573 19.3117 -0.0100177 -0.00583051 -0.0178835
712 1 8 14.7983 4.86234 19.0437 0.00582899 -0.0103054 0.00179163
713 1 8 16.1779 3.92939 20.7017 -0.0048585 0.0127399 -0.00312343
714 1 8 17.3278 5.21521 20.7857 0.00431775 -0.012731 0.0297119
715 1 8 19.1 3.69249 19.9348 -0.0284701 0.0121928 0.0140935
716 1 8 17.9729 2.36768 19.8774 0.0258728 0.00265593 -0.00233164
718 1 8 13.5666 5.30831 16.8925 0.00596838 0.0097288 -0.00276661
719 1 8 14.1014 6.75455 15.9053 0.00150694 0.0207759 0.00428476
720 1 8 11.9335 7.49981 17.849 -0.0110202 0.0109289 -0.00909099
721 1 8 12.7146 7.7331 19.3375 -0.00486209 0.0150369 -0.0108899
722 1 8 11.8534 5.02858 18.2279 0.00763799 -0.00846094 0.00992174
723 1 8 12.6691 5.23403 19.693 -0.0339392 -0.00927391 -0.00917235
725 1 1 1.7814 9.36977 14.2219 0.00177571 -0.00637234 -0.00349197
726 1 7 2.59963 10.314 15.1408 -0.00214736 -0.0096862 -0.0009986
727 1 6 3.47662 10.9674 14.2493 0.00193613 0.00295896 -0.00437915
728 1 7 4.4406 11.7902 14.8829 -0.00659395 -0.00256657 0.00574225
729 1 7 5.67573 11.1514 15.5457 0.000458709 0.011014 -0.000211457
730 1 6 6.03349 10.0525 14.8139 0.0058928 -0.00323653 0.0100065
731 1 7 1.12991 10.1594 13.0412 -0.0048494 -0.0067136 0.00296784
732 1 6 0.0369799 9.45315 12.4276 0.00550381 -0.0053313 -0.00648299
733 1 7 -0.0662333 9.58783 10.9765 0.0102869 -0.00120537 -0.00538
734 1 5 20.6251 10.9006 10.6528 -0.00287998 -0.00330766 0.00537907
735 1 3 20.4645 11.1405 9.26423 -0.00328244 0.00648855 0.0010888
736 1 7 2.69121 8.2192 13.5783 0.00511184 0.00494216 -0.0060156
737 1 6 2.07471 7.46328 12.4747 0.00146077 -0.00412037 0.00247022
738 1 7 3.00492 6.62717 11.7022 0.00245224 0.00560526 0.00222339
739 1 7 4.22337 7.33389 11.0879 0.00195991 0.00287909 -0.000827092
740 1 6 4.02273 8.05534 9.89279 0.00211314 0.00208698 -0.000372271
741 1 2 0.976064 8.89472 14.8107 -0.00306873 -0.00401782 -0.0179231
742 1 8 3.15853 9.8904 15.954 -0.0307128 -0.00362804 -0.0178947
743 1 8 1.95628 11.1081 15.4834 -0.0137061 -0.00514121 0.00778
744 1 8 4.84706 12.418 14.1091 0.0133808 -0.00246909 -0.00881524
745 1 8 3.96509 12.5045 15.5895 0.000177483 0.00963972 0.0231287
746 1 8 6.47535 11.9184 15.5745 -0.00449998 0.00972553 0.0257669
747 1 8 5.46803 10.8458 16.588 0.0230476 0.0187805 -0.00153986
749 1 8 0.835674 11.2152 13.2541 -0.0182574 -0.00918593 -0.0111832
750 1 8 1.84201 10.2908 12.235 0.0149819 -0.00235867 0.00448259
751 1 8 20.8721 8.67885 10.6664 0.0053715 0.0217806 -0.000403261
752 1 8 0.917215 9.57159 10.5261 0.000251529 0.00988088 -0.000182526
753 1 2 21.1351 11.7487 11.086 0.0217735 -0.00521454 0.00738574
754 1 2 19.6192 10.8953 11.0338 -0.00279643 -0.0127391 0.0237978
755 1 4 20.8209 10.3865 8.77255 -0.0134519 -0.00011523 -0.00575251
756 1 8 3.10716 7.60861 14.3761 0.016469 0.036595 0.0211762
757 1 8 3.51198 8.78328 13.111 -0.00363566 0.00843072 -0.010152
758 1 8 2.41144 6.21039 10.9312 -0.00579536 0.0266558 -0.0160083
759 1 8 3.36769 5.91554 12.4189 -0.0249387 -0.0205919 0.00409483
760 1 8 4.87021 7.88961 11.7954 -0.0237374 -0.0157381 0.0310509
761 1 8 4.84059 6.58636 10.656 -0.0116745 -0.0133042 0.00594362
763 1 1 17.7014 3.4683 6.65296 0.00359178 -0.00693417 0.00739573
764 1 7 18.7759 2.52526 7.27182 0.00458414 0.00105118 0.0025085
765 1 6 18.1892 1.37279 7.93976 0.00345814 0.00114072 0.00109167
766 1 7 19.0509 0.345283 8.40858 -0.00439011 -0.00270882 0.00727468
767 1 7 19.3313 20.5422 7.4835 -0.0077122 0.00104234 -0.00168729
768 1 6 18.2458 20.0611 6.65427 -0.000876357 0.00033991 0.000430789
769 1 7 18.1834 4.73067 5.86029 -0.00437632 -0.011047 0.00922087
770 1 6 18.3214 5.72792 6.83888 0.00148779 0.00143579 0.00358367
771 1 7 19.2126 6.77573 6.5209 -0.00174064 -0.00280719 -0.00966017
772 1 5 19.4526 7.86961 7.61787 -0.000701014 -6.49025e-05 -0.00240849
773 1 3 20.2569 8.91905 7.15753 0.00118308 -0.00068141 -0.000348069
774 1 7 16.7112 2.7213 5.77426 0.00330709 0.00272434 0.00131718
775 1 6 17.1953 2.20632 4.51268 -0.00443988 -0.000507732 0.00459774
776 1 7 18.3768 1.41071 4.42384 -0.000818007 -0.00177517 0.00419171
777 1 5 18.444 0.557394 3.14338 0.000761717 -0.00757161 -0.00245802
778 1 3 17.1187 0.0130165 2.92056 0.0032723 -0.0043636 -0.00125027
779 1 2 17.2141 3.88722 7.52915 0.0142531 -0.0144635 0.00366542
780 1 8 19.3047 3.08894 8.03702 -0.0131793 0.00572305 0.028484
781 1 8 19.5788 2.29847 6.58638 -0.0121223 -0.00944568 0.00210706
782 1 8 20.0189 0.80159 8.63337 -0.00428759 -0.00704032 -0.00969976
783 1 8 18.6532 -0.0433011 9.35057 0.0206945 0.0185241 0.0195174
784 1 8 20.1316 20.7973 6.7901 -0.0116447 0.0142806 -0.000198027
785 1 8 19.6146 19.7161 8.14964 -0.00525401 -0.000210024 0.00370092
787 1 8 19.0718 4.66136 5.23444 2.86274e-05 -0.0116829 0.0128186
788 1 8 17.3526 5.02325 5.19164 -0.00249179 0.00588678 -0.0128662
789 1 8 18.817 7.22612 5.60673 -0.0096102 0.00907636 -0.000938162
790 1 8 20.2141 6.41684 6.32547 -0.00982267 -0.0122639 -0.00643282
791 1 2 19.8587 7.38563 8.49994 0.00727285 0.000360445 0.000864098
792 1 2 18.5064 8.31462 7.916 0.0067641 0.0062719 0.00648909
793 1 4 20.4023 8.82132 6.22927 0.0233562 0.00284574 -0.00050163
794 1 8 15.8606 3.34219 5.5262 0.0225736 -0.00552473 0.00404786
795 1 8 16.2352 1.97759 6.41239 0.00211128 0.00439984 -0.00780428
796 1 8 18.3229 0.711528 5.22419 0.00309159 -0.00720996 -0.00488553
797 1 8 19.2628 2.05826 4.53938 -0.0121097 -0.00345512 -0.0203711
798 1 2 18.7203 1.22865 2.29208 -0.0183674 -0.013338 -0.0038317
799 1 2 19.2275 -0.174137 3.18909 0.012744 -0.0161892 -0.00663722
800 1 4 16.4684 0.68805 3.22162 -0.0153329 -0.00542993 -0.00831993
801 1 1 3.80743 18.2346 13.5412 -0.000917381 0.00206577 -0.00549873
802 1 7 2.41909 18.9962 13.8644 -0.011155 0.000191648 -0.00322825
803 1 6 1.93932 19.7035 12.7394 -0.00172331 0.000637223 -0.00711834
804 1 7 0.553651 20.0616 12.7748 -0.00543806 0.010759 -0.00152773
805 1 7 21.2672 18.8647 12.1213 0.00269266 0.00894665 0.00278881
806 1 6 -0.0540804 18.9803 10.7201 0.00371972 -0.00518204 -0.00357025
807 1 7 4.44359 17.7506 14.8844 -0.00321347 0.000726426 -1.25972e-05
808 1 6 5.86376 18.1139 14.9849 -0.0079563 -0.00248558 0.00013375
809 1 7 6.69895 16.8953 14.9971 -0.00128251 0.00407135 -0.00650553
810 1 7 8.12222 17.254 15.3834 0.00216808 -0.00312352 -0.000378529
811 1 6 8.92103 16.1089 15.1691 -0.00135654 -0.00492953 -0.00408336
812 1 7 3.67184 17.0116 12.5497 -0.00431985 -0.000193803 -0.0018414
813 1 6 2.7603 16.0336 12.9884 0.000175534 -0.00184805 -0.00224107
814 1 7 3.12862 14.676 12.6387 0.00358359 -0.00562367 0.00411929
815 1 7 2.07804 13.5534 12.8829 0.00073196 -0.00400312 0.000137098
816 1 6 1.7952 13.2538 14.2155 -0.0132358 -0.00480955 -0.0113393
817 1 2 4.50379 18.9655 13.1069 -0.00514102 -0.00308067 0.00336826
818 1 8 2.49039 19.7666 14.6677 -0.0102585 0.00126886 -0.00997629
819 1 8 1.75683 18.2217 14.235 -0.00754205 0.00797129 0.00674635
820 1 8 0.238985 20.2499 13.8017 0.00148753 0.00890326 -0.00438561
821 1 8 0.265643 21.0067 12.2687 0.0161545 0.0120976 0.0158272
822 1 8 0.244091 17.9636 12.5292 0.00421427 0.0124029 0.000820534
823 1 8 20.181 18.7821 12.4142 -0.000838806 -0.0102374 0.00739504
825 1 8 4.07922 18.2394 15.7361 -0.00282974 0.0229181 -0.0190861
826 1 8 4.24608 16.667 15.0266 -0.0052946 0.010857 -0.00390076
827 1 8 6.76747 16.3428 14.0176 -0.0153608 -0.00804791 -0.0226991
828 1 8 6.31431 16.1225 15.6696 -0.00896868 0.00213482 -0.00211583
829 1 8 8.14169 17.6083 16.4151 0.0174011 0.015994 -0.012103
830 1 8 8.44122 17.9993 14.6623 0.0100686 -0.0114356 -0.00359763
832 1 8 4.6894 16.6379 12.3786 -0.0214811 0.0259995 0.00213585
833 1 8 3.42385 17.3372 11.5511 -0.0226069 -0.00543781 -0.0089635
834 1 8 4.12387 14.4335 13.0103 0.00450359 -0.0283181 0.00160907
835 1 8 3.24811 14.6715 11.6013 0.00399939 -0.0342491 0.0013019
836 1 8 1.24441 13.7221 12.1962 0.0191021 0.00373184 -0.017064
837 1 8 2.46961 12.5769 12.5672 0.0169663 0.011532 0.00992918
839 1 1 1.36645 6.78068 4.09633 -0.00784252 -0.00382893 0.00533709
840 1 7 2.31775 5.95486 3.12445 -0.0045198 -0.00212295 0.00324758
841 1 6 1.71279 4.73752 2.84615 -0.00197519 0.00416521 0.00158136
842 1 7 2.07518 3.58467 3.68856 0.0104105 0.00543676 -0.004777
843 1 5 1.68263 2.18475 3.22902 -0.00214993 0.00498263 -0.00681479
844 1 3 0.405762 1.76509 3.69358 0.00340734 -0.00355872 0.00272754
845 1 7 2.10358 7.58514 5.13752 -0.00815484 -0.00479003 0.00358747
846 1 6 3.05242 6.69392 5.67228 0.00382312 -0.00854585 -0.00611663
847 1 7 2.73908 6.32586 7.02136 -0.00146143 0.00191822 -0.000397894
848 1 7 2.69828 4.84339 6.66801 0.0194608 0.00854182 -0.00195199
849 1 6 2.9853 4.23554 7.78261 -0.00931987 0.0113881 0.000164352
850 1 7 0.245368 7.63746 3.51492 -0.00356315 0.00362733 0.00197854
851 1 6 0.548199 8.86438 2.93523 0.0125692 -0.0035161 -0.0101315
852 1 7 0.294989 8.87129 1.53191 -0.00794419 0.000944725 -0.00845307
853 1 5 1.15476 9.97164 0.913196 0.000617806 0.00352398 0.000286389
854 1 3 1.48359 10.9359 1.9011 0.00298332 -0.00215997 -0.00758434
855 1 2 0.837933 6.00819 4.62297 -0.0185189 -0.015185 0.00370922
856 1 8 3.32644 5.80596 3.44334 -0.0139981 3.61409e-05 0.0188936
857 1 8 2.47187 6.51112 2.19062 -0.0159096 -0.00597595 0.000357658
858 1 8 3.14989 3.61605 3.90036 0.00114963 0.0139038 -0.00406637
859 1 8 1.60676 3.70928 4.66095 0.00380122 0.0068795 -0.0243502
860 1 2 1.64178 2.20498 2.16343 -0.00684491 -0.016624 -0.0195242
861 1 2 2.4393 1.50156 3.65508 -0.00501568 -0.00217707 -0.00705744
862 1 4 0.30724 2.01674 4.6091 0.0288617 0.003152 0.0039034
863 1 8 2.48557 8.44416 4.59891 -0.0282556 -0.0121648 0.027099
864 1 8 1.40214 7.96111 5.8902 -0.00353454 -0.0132982 -0.00812547
865 1 8 1.70765 6.63493 7.30385 -0.0274388 -0.0545154 -0.0192091
866 1 8 3.37611 6.63847 7.8692 -0.0408647 0.0431845 0.00394296
867 1 8 3.49986 4.47126 6.00632 0.0144556 -0.0424206 0.00559109
868 1 8 1.72065 4.52429 6.39396 0.0240243 0.00365827 -0.0200302
870 1 8 21.0075 7.91357 4.31673 0.00508992 0.000655841 0.00409234
871 1 8 21.0948 7.02567 2.86495 -0.00599316 0.0013185 0.0234
872 1 8 20.6729 8.93589 1.29262 -0.0125276 -0.00857962 0.0185819
873 1 8 0.618505 7.90144 1.11437 -0.0223202 0.024776 -0.00216066
874 1 2 2.13885 9.57483 0.514763 -0.00586958 0.00532945 -0.0234324
875 1 2 0.686697 10.5162 0.0687163 0.00519403 0.00227046 0.00767846
876 1 4 1.2711 10.5178 2.73331 0.0132873 -0.0129202 -0.00726476
877 1 1 12.6472 4.2849 6.49398 -0.00216662 -0.00186633 0.00361837
878 1 7 12.4548 2.86596 6.9523 -0.00147141 -0.00260396 -0.00476785
879 1 6 11.3773 2.18944 6.30792 -0.00709724 -0.00174849 -0.00218624
880 1 7 10.1381 2.55134 6.80448 0.00348966 0.00511134 0.00103423
881 1 7 9.07381 2.21609 5.77024 0.00911827 0.00122879 -8.28371e-05
882 1 6 7.7473 2.65926 6.08429 0.00438158 0.00942179 -0.000627282
883 1 7 13.7317 5.00646 7.21578 0.00343268 -0.00621989 0.00328693
884 1 6 13.3518 6.40475 7.35684 0.00809188 -0.0106641 -0.00175684
885 1 7 13.3742 7.28742 6.20712 0.00585564 0.0011194 -0.00440804
886 1 7 13.1676 8.77383 6.6178 -0.0001522 0.00358735 0.00217894
887 1 6 13.0209 9.66802 5.46062 -0.00679727 -0.00226078 0.000453495
888 1 7 12.8112 4.37723 4.954 -0.00570723 -0.00180214 0.00166869
889 1 6 13.7135 3.46197 4.42084 0.00337615 0.00751547 -0.00220447
890 1 7 13.2817 2.85574 3.26155 -0.000868986 -0.00283583 0.000742486
891 1 5 14.2822 1.7669 2.79905 0.00653006 -9.1853e-05 -0.00504006
892 1 3 14.7295 1.02817 3.88595 0.00144977 0.0064142 -0.00512407
893 1 2 11.7942 4.86383 6.78337 -0.00852135 -0.0017193 0.0253832
894 1 8 12.2202 2.77857 7.97758 0.00503146 -0.00447443 0.00702543
895 1 8 13.3591 2.27726 6.83094 -0.0182109 0.00118552 -0.0281857
896 1 8 9.87623 1.97314 7.67146 -0.000858885 0.0182244 0.0113223
897 1 8 10.0324 3.57818 7.11393 0.0279772 0.0192284 0.00604561
898 1 8 9.38027 2.69068 4.8182 0.00101624 0.013609 -0.00663193
899 1 8 8.98229 1.13977 5.57632 -0.033259 -0.010049 -0.0148664
901 1 8 13.9475 4.61624 8.22531 -0.017347 0.00335537 0.0113235
902 1 8 14.669 4.94119 6.6824 0.00290206 -0.00189191 0.00319684
903 1 8 12.5228 7.01016 5.54888 0.00386087 -0.0115061 -0.0105521
904 1 8 14.3267 7.15829 5.67182 0.00980549 0.0105383 -0.00885735
905 1 8 13.9942 9.14108 7.17194 -0.00198931 0.0261204 -0.009204
906 1 8 12.2764 8.83187 7.22849 -0.00991827 -0.0352156 -0.00357119
908 1 8 13.2573 5.30294 4.68156 0.00491043 0.00711361 -0.0108477
909 1 8 11.8388 4.34797 4.57954 -0.0085475 -0.00901341 -0.00127958
910 1 8 13.2384 3.65812 2.50039 0.0102711 -0.019956 0.0107395
911 1 8 12.2585 2.40033 3.33616 0.00438478 -0.0205589 0.00284468
912 1 2 13.9347 1.11512 2.0199 0.0185018 0.00541787 0.00196822
913 1 2 15.1954 2.20425 2.37737 -0.00335159 0.0215932 0.00540837
914 1 4 14.3248 1.32984 4.68249 0.0264637 0.00547808 -0.0121003
915 1 1 2.08145 18.428 0.643123 -0.00173132 0.00616336 0.00172253
916 1 7 3.37759 17.6154 0.710174 0.00129863 -0.00253183 -0.000170606
917 1 6 3.27943 16.3661 0.0138452 0.00575247 -0.00806645 -0.00196885
918 1 7 2.73135 15.2761 0.706864 0.00817946 -0.00305213 0.00346745
919 1 7 3.08651 13.8933 0.0712506 -0.00431505 -0.00902715 0.00304171
920 1 6 2.68513 13.728 20.1678 -0.000424719 -0.000206807 0.00184248
921 1 7 2.15279 19.6565 1.49977 -0.0075896 0.00522633 0.000332061
922 1 6 2.67117 19.479 2.88522 -0.00890085 0.00315786 0.00749445
923 1 7 1.64497 19.3792 3.89101 0.00187229 0.00875915 0.00910556
924 1 7 2.07073 19.3582 5.32884 -0.000217502 0.010421 -0.00348041
925 1 6 1.95208 17.9786 5.94596 0.00590865 0.000294167 0.000267991
926 1 7 1.39475 18.8219 20.6736 -0.00343685 0.00255897 -0.00230343
927 1 6 2.028 19.7684 19.8725 0.000202232 0.00384158 0.00180052
928 1 7 3.09291 19.3502 19.0235 -0.00601696 -0.00229529 0.00523331
929 1 7 3.55386 20.6522 18.2235 -0.00199313 -0.00319835 0.00135415
930 1 6 4.69495 20.3333 17.5154 0.00243216 0.00497527 -0.00330057
931 1 2 1.31049 17.8014 1.05502 0.00909405 -0.0212803 0.00836961
932 1 8 3.71958 17.4021 1.76986 0.000618938 -0.00925636 -0.000628942
933 1 8 4.16776 18.1278 0.184463 0.00390997 -0.00276601 -0.0046881
934 1 8 3.22199 15.1851 1.6709 0.00649557 -0.0184828 0.015284
935 1 8 1.71026 15.456 0.974469 0.00480283 -0.00444692 0.00983748
936 1 8 4.14936 13.7136 0.138618 -0.00772751 -0.0133516 -0.0170524
937 1 8 2.66297 13.0718 0.617473 0.0200345 -0.00527249 2.5667e-05
939 1 8 2.75749 20.3822 0.992076 0.00236719 -0.0095263 -0.0181143
940 1 8 1.16789 20.1549 1.48262 -0.0106681 0.0397824 -0.0151385
941 1 8 1.09785 18.488 3.74011 0.0304174 0.0323244 0.00404973
942 1 8 0.811047 20.0793 3.67912 0.0157062 0.0152319 0.00664369
943 1 8 1.3304 19.9971 5.74321 -0.0102418 -0.00262219 0.014398
944 1 8 3.03957 19.7917 5.40341 -0.0255533 0.00547937 0.0199383
946 1 8 0.434746 19.2404 20.958 0.00342986 0.0141689 -0.0198609
947 1 8 1.10386 17.933 20.0999 -0.0301938 0.00490075 0.008473
948 1 8 2.69485 18.6646 18.2978 -0.00511293 -0.00130642 0.000839883
949 1 8 3.99565 19.0637 19.5211 -0.0174998 0.0223827 0.0231051
950 1 8 2.80242 20.9063 17.4794 -0.00809667 -0.0153505 0.00974145
951 1 8 3.62461 0.0806461 18.9147 -0.0023802 -0.015001 0.000104626
953 1 1 1.53417 2.87955 19.9125 -0.00540918 0.00229475 0.00160968
954 1 7 0.640039 2.69684 18.7224 -0.00125066 -0.00906548 -0.0052497
955 1 6 0.844233 1.36665 18.2742 0.000226224 -0.00544567 -0.00605113
956 1 7 -0.062063 1.15931 17.1647 -0.00184224 -0.00777259 -0.00337221
957 1 5 0.104028 21.2098 16.5469 0.00215196 -0.00551412 -0.00905536
958 1 3 0.117752 20.1691 17.5811 0.00375172 0.00103651 -0.00689605
959 1 7 2.9197 3.12813 19.3667 0.0034234 -0.000849623 0.00586509
960 1 6 3.97181 3.08709 20.3325 -0.00165767 0.0135989 -1.20651e-05
961 1 7 4.97031 4.1148 20.1457 -0.00332001 0.000804688 0.00228348
962 1 7 4.76065 5.33272 21.0786 -0.011613 0.00493894 -0.00299124
963 1 6 5.48746 6.48476 20.653 -0.00116741 0.00369991 -0.00569941
964 1 7 1.10759 3.95511 20.9692 -0.00140478 0.0023369 0.00623019
965 1 6 1.19234 5.22813 20.4236 -0.00565739 0.00093537 -0.00148379
966 1 7 0.153829 5.86773 19.6639 -0.00549371 -0.000638153 0.00929048
967 1 5 0.645737 7.25257 19.2055 -0.0116671 -0.00280371 0.00208848
968 1 3 1.55222 7.84204 20.1657 -0.00508929 -0.000998089 -0.00360777
969 1 2 1.57492 1.89378 20.3821 -0.0198477 -0.0050613 -0.00473201
970 1 8 0.837686 3.45008 17.9537 0.0098818 -0.0116937 -0.0031301
971 1 8 21.0166 2.75775 19.0351 -0.000971581 0.0012446 -0.0205482
972 1 8 20.3279 1.12613 17.4668 0.0174919 -0.00322139 -0.0134109
973 1 8 0.0927343 1.9214 16.4187 -0.0230421 -0.000474168 0.000905051
974 1 2 20.6808 21.0219 15.849 -0.0382493 0.0258326 -0.0116479
975 1 2 1.01033 21.0079 15.9833 -0.00682151 0.00542422 -0.0261074
976 1 4 0.482911 20.5544 18.3967 -0.00620442 0.0150418 0.00567456
977 1 8 3.10121 2.46465 18.5015 0.00206186 0.0198882 0.00754535
978 1 8 2.92583 4.12051 18.9339 -0.0051181 -0.00885577 0.0017756
979 1 8 5.09607 4.41186 19.1193 0.00601605 -0.0207049 0.0168484
980 1 8 5.85407 3.65972 20.5392 -0.0137107 -0.00382774 0.014771
981 1 8 5.02252 5.15422 0.660218 0.00771109 0.0138486 -0.00237155
982 1 8 3.76802 5.6981 21.1413 -0.00387013 0.0107253 -0.0195442
984 1 8 1.84613 3.83703 0.308051 -0.00699482 -0.0073797 0.00599787
985 1 8 0.160781 3.81194 -0.0186229 -0.0156511 0.00648445 0.0167187
986 1 8 20.8648 5.97126 20.4879 0.00330917 -0.00895861 0.0177909
987 1 8 -0.314493 5.25635 18.9034 -0.0215046 0.00930132 -0.00269593
988 1 2 1.09447 7.17104 18.2196 0.00101001 -0.00850642 0.00335017
989 1 2 -0.255038 7.82236 19.0175 -0.00268465 -0.0139304 0.00184605
990 1 4 2.00397 7.12642 20.6022 -0.00801246 -0.00358882 -0.000174515
ITEM: TIMESTEP
11200
ITEM: NUMBER OF ATOMS
885
ITEM: BOX BOUNDS pp pp pp
-1.8393492183093976e-01 2.1257310921830818e+01
-1.8393492183093976e-01 2.1257310921830818e+01
-1.8393492183093976e-01 2.1257310921830818e+01
ITEM: ATOMS id mol type x y z vx vy vz
2 1 7 16.5161 19.9938 7.33169 0.000629914 -0.00218028 0.00402139
3 1 7 15.5413 20.106 6.14789 -0.00493295 -0.00550004 0.00599589
4 1 6 14.2566 19.7448 6.60462 -0.0095816 0.00521854 0.00119242
5 1 7 13.2246 20.6157 6.12875 0.000159278 0.0117501 -0.00123439
6 1 7 13.1712 20.4832 4.60139 -0.00736685 0.000698586 0.000151063
7 1 6 13.3284 19.0833 4.30173 -0.00346673 0.00803902 0.00382564
8 1 7 13.0332 18.6508 2.97279 0.0048997 -0.00429151 -0.000603398
9 1 7 13.8287 17.4303 2.6951 0.00824661 0.00247265 0.0045779
10 1 6 13.2311 16.622 1.7144 0.000571626 -0.00487236 0.00358853
12 1 8 16.4027 18.9941 7.78549 0.000301661 -0.0176956 -0.00065675
13 1 8 16.2997 20.7535 8.06411 -0.00110471 0.00976385 -0.00115536
14 1 8 15.9184 19.4026 5.41192 0.0012001 -0.00399023 -0.00317072
15 1 8 15.5212 21.0782 5.69934 0.00308995 -0.0184869 0.000937268
16 1 8 12.2798 20.1819 6.51394 0.0135404 0.0207832 0.0104753
17 1 8 13.377 0.180749 6.55003 -0.00706993 -0.000293511 0.0164363
18 1 8 12.1916 20.9149 4.27753 -0.00845564 0.00139645 -0.00887215
19 1 8 14.0675 20.9898 4.22106 -0.00874394 0.0127337 -0.00112277
20 1 8 11.9521 18.5452 2.87981 0.00415304 -0.0012881 -0.00272028
21 1 8 13.2904 19.5226 2.36385 0.0165986 -0.00795768 0.00698298
22 1 8 13.8339 16.872 3.62331 0.0148846 0.00501475 0.00450634
23 1 8 14.8811 17.6249 2.50355 0.0126718 -0.00651054 0.0154963
26 1 7 15.6657 13.6257 20.0036 -0.00204327 -0.00835524 0.00412601
27 1 7 14.5753 12.6526 19.5464 -0.00719676 0.00414088 0.000583025
28 1 6 13.2659 13.1269 20.0065 0.00406765 0.00280064 0.00153646
29 1 7 12.1474 12.7215 19.2729 -0.00462871 0.00379287 0.00348919
30 1 7 11.6164 11.322 19.6497 0.000967024 0.00136695 0.00157777
31 1 6 10.3705 11.0006 19.1535 0.0035462 0.00463909 0.00222219
32 1 7 10.3938 9.90215 18.2953 0.000646514 -0.00417567 0.000460874
33 1 7 11.2059 10.1615 16.9622 0.00374418 -0.00872555 -0.000702445
34 1 6 12.6287 10.0958 17.0511 -0.00147425 -0.00611248 0.00394402
36 1 8 16.6548 13.2216 19.8484 -0.0178237 0.00517037 0.00911131
37 1 8 15.592 13.6934 21.0879 -0.0105674 0.00672864 0.00296664
38 1 8 14.7251 11.64 19.9217 0.0182747 -0.020279 -0.033037
39 1 8 14.6741 12.7067 18.4596 -0.00878992 0.00972752 0.0119177
40 1 8 11.2872 13.3888 19.3503 -0.00517413 -0.0111538 -0.0199809
41 1 8 12.4103 12.7729 18.2097 -0.0109172 0.00830145 -0.00861985
42 1 8 12.4377 10.5775 19.4142 0.0219286 0.0163442 0.0125816
43 1 8 11.3615 11.1999 20.7091 0.0167065 0.0121723 -0.00453366
44 1 8 10.51 8.94176 18.8092 0.00403669 -0.00284854 -0.00216837
45 1 8 9.38241 9.8657 17.9119 -0.0147137 -0.0300131 0.0234883
46 1 8 10.9581 11.17 16.6232 -0.00985956 -0.0105603 -0.0243116
47 1 8 10.862 9.48358 16.1976 0.00950517 -0.00735394 0.00633278
49 1 6 17.5199 1.93517 13.1705 0.00639118 0.00275336 0.00277249
50 1 7 17.7905 2.0159 11.7681 -0.00104058 0.000171663 -0.00206759
51 1 7 18.0314 3.44052 11.3134 0.00596279 0.00683381 0.00370889
52 1 6 19.4371 3.74249 11.3911 0.00662843 0.00425245 0.00272581
53 1 7 19.7793 5.07821 10.9704 -0.00573521 0.00449384 0.00854777
54 1 7 20.9583 5.56741 11.8012 -0.00392274 0.00207415 -0.00533247
55 1 6 0.554479 4.61116 11.7787 -0.00124642 0.00293436 -0.0116556
56 1 7 0.855222 3.57616 12.7204 -0.0123684 -0.0012436 -0.0088626
57 1 7 2.16298 2.89537 12.2534 -0.00521505 -0.0023304 0.0100627
58 1 6 2.94127 2.19391 13.2309 0.00707835 -0.0111204 0.000157903
60 1 8 18.424 1.20261 11.4207 -0.00336247 0.00120798 0.0056346
61 1 8 16.8433 1.76165 11.2408 0.0159555 0.00430701 -0.0088137
62 1 8 17.4635 4.162 11.884 0.00155382 -0.0049023 0.0108075
63 1 8 17.692 3.60064 10.2669 -0.000229804 0.0217191 4.02097e-05
64 1 8 20.0988 5.03282 9.96086 -0.0292682 0.0426002 0.00315836
65 1 8 18.9434 5.80529 11.036 -0.0117977 -0.00255855 0.0189924
66 1 8 -0.0790713 6.44986 11.2968 -0.0080443 0.0166125 0.00378492
67 1 8 20.7047 5.90025 12.8321 0.0236855 0.0179587 -0.00268867
68 1 8 0.909057 3.93308 13.7738 -0.0154978 0.0117044 -0.0264366
69 1 8 0.112835 2.76239 12.6791 -0.000363634 0.00958469 -0.00978692
70 1 8 2.8649 3.6444 11.9329 -0.000100332 -0.00352203 -0.0162218
71 1 8 1.97535 2.23498 11.4206 -0.00754617 0.00840393 -0.000926277
73 1 3 11.074 5.96563 9.52658 0.00871994 0.00727078 0.00128245
74 1 5 10.4319 6.44631 10.6609 -0.00894309 0.00628578 -0.00258465
75 1 7 9.06859 5.76681 10.7113 -0.000896537 -0.00795642 -0.00123529
76 1 6 9.22881 4.37323 10.5844 0.00116352 -0.00410408 -0.00139663
77 1 7 8.02044 3.62287 10.6082 -6.31636e-05 -0.00508595 -0.00193094
78 1 7 7.00621 3.83134 9.44617 0.00771543 -0.00126523 0.00381752
79 1 6 7.71023 4.09085 8.21458 -0.0086173 -0.0047335 0.00194715
80 1 7 7.06071 4.76768 7.1521 0.000119167 0.00220267 -0.000698167
81 1 7 7.83564 4.65492 5.8249 -0.0031281 0.00123668 0.00797478
83 1 4 10.6575 5.13782 9.28448 0.0197092 0.00862712 0.00751574
84 1 2 11.1483 6.32783 11.4995 -0.010735 0.0324907 0.0149402
85 1 2 10.3712 7.50503 10.5198 -0.0028486 0.00109227 -0.0158052
86 1 8 8.40947 6.31343 10.0261 -0.0161079 -0.00586125 -0.00521256
87 1 8 8.63409 5.91987 11.688 0.00194137 -0.0146273 0.00757117
88 1 8 8.36624 2.56757 10.6052 0.0104705 0.00431671 0.0147325
89 1 8 7.52795 3.7374 11.5632 -0.00253365 0.0122462 0.00944599
90 1 8 6.32047 2.97744 9.36474 -0.00532533 -0.00389029 0.0150519
91 1 8 6.31408 4.66882 9.60434 0.0174019 0.00687791 -0.000461766
92 1 8 6.09903 4.28671 7.03529 -0.00151792 0.0113429 -0.0141228
93 1 8 6.80714 5.81769 7.49815 -0.0147554 -0.00840321 -0.00252487
94 1 8 8.79334 5.22097 5.96068 0.00135516 0.00661631 0.00910404
95 1 8 7.17965 4.88438 5.04208 0.0102054 -0.0233151 -0.00128058
98 1 7 18.6138 3.74712 1.55805 0.00242881 -0.00356916 0.00399679
99 1 7 17.9485 4.61423 2.60946 0.00116288 -0.000188549 -0.00115829
100 1 6 17.4274 5.67455 1.90902 -0.00786845 -0.00275626 -0.000390431
101 1 7 17.535 6.92187 2.4849 -0.0053934 0.00853254 -0.00157801
102 1 7 16.7126 7.78203 1.64652 0.00159025 0.000506409 -0.00804922
103 1 6 17.4315 8.06341 0.425072 -0.00184981 -0.00451223 -0.000750861
104 1 7 16.6181 8.41237 20.7838 -0.00453341 -0.00125205 -0.00493722
105 1 7 17.6356 8.64586 19.6006 0.00132671 0.00758032 0.00460115
108 1 8 19.2208 2.95263 2.03572 -0.00245552 0.0188148 0.00665294
109 1 8 19.3396 4.31653 0.97969 0.0178932 -0.0135943 0.00828022
110 1 8 18.7674 4.95221 3.24563 0.00532257 -0.000140511 -0.00264896
111 1 8 17.2534 3.99625 3.14873 -0.00849634 -0.017017 -0.00889228
112 1 8 17.1098 6.89261 3.50128 0.00951329 0.0204842 0.00853625
113 1 8 18.5115 7.37448 2.51689 -0.0182854 0.0105815 0.014462
114 1 8 15.6908 7.36005 1.64343 0.00177611 -0.00128892 -0.0242268
115 1 8 16.7209 8.70047 2.24935 -0.0181669 0.00583444 0.00644799
116 1 8 15.9576 7.59436 20.5237 -0.00745502 -0.00181588 -0.00891395
117 1 8 16.064 9.31919 21.071 0.00587085 0.0032238 0.0122745
118 1 8 18.2475 7.75294 19.5827 -0.000275036 0.0156704 0.019339
119 1 8 17.3048 8.89294 18.5938 -0.0245689 0.00268222 0.0107195
121 1 6 18.1443 19.3704 20.9178 -0.00203827 -0.00835093 -0.00299074
122 1 7 18.6501 19.1992 0.82831 0.00140398 -0.00490046 -0.00383349
123 1 7 19.6798 18.0422 0.713682 -0.0023225 -0.00773102 -0.000411584
124 1 6 20.4899 18.082 1.87117 0.00269017 -0.00211662 -0.00355577
125 1 7 20.3676 16.9449 2.73539 0.00763418 -0.00138344 0.000671748
126 1 7 19.3705 17.2636 3.86533 0.0103246 0.00757766 -0.00388326
127 1 6 19.1405 16.0988 4.64614 0.00137863 0.00895575 0.000464581
128 1 7 17.7844 15.6567 4.76108 0.00857831 0.00444094 -0.00400587
129 1 7 17.6144 15.0588 6.13922 -0.000357847 0.00117418 0.00807495
130 1 6 16.4494 14.2643 6.14562 0.00379778 0.00252266 0.000134179
132 1 8 19.1653 20.1604 1.02942 -0.0105217 0.00551569 -0.0102378
133 1 8 17.8573 19.0345 1.59351 0.0194136 0.00684991 0.0184718
134 1 8 20.3561 18.2635 -0.139843 -0.0271712 0.0156631 0.00430846
135 1 8 19.2698 17.0484 0.585042 -0.0139931 0.00173056 0.0164853
136 1 8 20.1404 15.9605 2.3464 0.00366334 -0.00744057 0.000126383
137 1 8 -0.140121 16.914 3.29783 0.00555798 0.0117429 0.00685409
138 1 8 19.774 18.0631 4.51733 -0.000356477 -0.0103611 -0.0184977
139 1 8 18.442 17.6878 3.43695 0.0161306 0.0174034 0.0242398
140 1 8 17.0585 16.48 4.77589 0.0118532 -0.00632763 -0.00539559
141 1 8 17.6071 14.967 3.94584 0.0182604 0.0143761 -0.0136204
142 1 8 17.3743 15.8749 6.85007 0.013918 -0.00965704 0.028833
143 1 8 18.4598 14.4994 6.46422 0.0151977 0.0138182 0.0320523
146 1 7 21.0998 18.0932 10.5647 0.00945461 -0.00153283 0.000344573
147 1 7 -0.0271089 17.4372 9.21035 -0.00246589 -0.00072136 -0.00355038
148 1 6 21.2395 15.9797 9.2448 0.00636834 -0.00211013 -0.000452454
149 1 7 -0.0854568 15.5205 7.82157 0.00480496 -0.000342688 0.00463525
150 1 7 21.1769 13.9687 7.56884 0.00327069 0.00348343 0.00482628
151 1 6 0.0211159 13.5829 6.21222 -0.000676934 0.000353618 0.00544794
152 1 7 21.0931 12.3449 5.67904 -0.00791623 -0.00717858 0.00180296
153 1 7 20.685 12.5341 4.19215 -0.0101169 0.00599509 0.00330955
154 1 6 19.7957 11.4133 3.97182 -0.00379343 0.00690126 0.000390957
156 1 8 0.483851 17.8726 11.2491 0.00905799 0.00732362 -0.00568522
157 1 8 20.1558 17.6382 10.9073 0.0141287 -0.0068324 0.00522071
158 1 8 0.946071 17.7165 8.83444 -0.00502219 0.00630965 -0.0121795
159 1 8 20.7061 17.8624 8.51447 -0.0190291 -0.00336961 0.0113821
160 1 8 20.6021 16.0084 7.22658 0.0111547 -0.0175497 -0.00550056
161 1 8 0.915453 15.8523 7.50036 0.00759175 -0.00378649 -0.0216571
162 1 8 0.366699 13.3666 8.22188 0.0168126 -0.00784903 -0.0254147
163 1 8 20.1043 13.7649 7.78309 0.00197363 -0.0118831 0.00747741
164 1 8 0.490783 11.6632 5.78472 0.0018354 0.0121596 0.00678989
165 1 8 20.2219 11.8803 6.15012 -0.0166774 -0.00339855 0.0104973
166 1 8 0.0512872 12.5025 3.46517 0.00604175 0.00545927 0.00176037
167 1 8 20.139 13.5175 4.10016 0.00802718 0.00602678 0.0295404
170 1 7 9.22007 16.1436 19.9455 0.00438839 0.00171772 0.0037726
171 1 7 9.76995 17.6151 20.0503 0.00329422 0.00431168 -0.00443092
172 1 6 9.95687 18.1981 18.7888 0.00320808 0.00171051 -0.000201739
173 1 7 11.2055 18.4674 18.179 -0.000935982 -0.00287251 0.0016291
174 1 7 11.2603 17.7016 16.9048 0.00628365 5.69586e-05 -0.00144027
175 1 6 12.4789 18.0691 16.2732 0.00326967 4.80825e-05 -8.87664e-05
176 1 7 12.8569 17.1402 15.2812 -0.00485232 -0.00502502 -0.00543092
177 1 7 13.5901 17.9254 14.1835 -0.00176546 -0.00612529 0.000785915
180 1 8 8.20759 16.1471 19.5376 -0.0128896 -0.00638806 0.010634
181 1 8 9.83019 15.5591 19.2556 -0.0115105 0.0178053 -0.0123225
182 1 8 10.761 17.7321 20.5415 0.00258325 0.0197945 0.00533208
183 1 8 9.1249 18.1612 20.7016 0.0134854 0.0128225 -0.0100731
184 1 8 11.2617 19.5582 18.0243 -0.00134218 -0.00267823 0.0190472
185 1 8 12.1044 18.3156 18.7759 -0.00364755 0.00458483 -0.0085269
186 1 8 11.4072 16.668 17.2349 0.0186066 0.00420995 0.014838
187 1 8 10.3896 17.6707 16.2223 0.02044 -0.00473728 0.0133594
188 1 8 13.4627 16.3526 15.7032 -0.0112577 0.00371718 -0.00356672
189 1 8 12.0192 16.6552 14.8358 0.00666728 -0.0113605 0.00300225
190 1 8 13.937 17.3051 13.3793 -0.0106242 0.00937387 -0.00603152
191 1 8 14.4511 18.4993 14.5748 -0.00365005 -0.00875076 0.0115548
194 1 7 4.6404 7.50576 19.3438 0.000495219 -0.0101688 0.000779812
195 1 7 5.93804 8.35227 19.2556 0.00274722 0.00103536 0.00210278
196 1 6 5.68927 9.60002 19.8056 0.0024116 -0.00115586 0.00266993
197 1 7 6.52676 10.5839 19.2607 0.00249565 0.000918355 0.00550878
198 1 7 6.21289 11.7599 20.1739 -0.0066722 -6.3341e-05 5.75792e-05
199 1 6 4.84491 11.9288 20.5353 -0.00201251 -0.00696451 -0.00162747
200 1 7 3.91945 12.2014 19.4581 0.000489857 0.00550553 0.00211244
201 1 7 2.60989 12.5797 20.1177 0.00427171 0.00888198 -0.000303075
204 1 8 4.90401 6.6755 18.7353 0.00292453 -0.0319233 0.00631579
205 1 8 3.8526 8.13851 18.9063 0.0106164 -0.00770889 0.00060442
206 1 8 6.11321 8.46461 18.176 0.0108062 -0.00167391 -0.00204934
207 1 8 6.76899 7.80577 19.7133 0.0157953 0.00660567 0.0146214
208 1 8 7.5974 10.3556 19.3116 0.00677035 0.00563796 -0.0103853
209 1 8 6.20977 10.8554 18.2608 0.00836609 -0.00640903 0.00106189
210 1 8 6.90064 11.694 21.0036 -0.0112168 -0.00597144 0.00679447
211 1 8 6.47217 12.6665 19.6174 0.0266116 -0.0128816 -0.00461738
212 1 8 4.36109 12.8174 18.6965 0.00518303 0.00727686 0.0130609
213 1 8 3.76542 11.2768 18.9167 0.000355603 0.0224814 0.00311712
214 1 8 2.54024 11.811 20.8762 -0.00691651 0.00568783 -0.0102377
215 1 8 1.8043 12.4893 19.3981 -0.00619902 0.00499815 -0.00348235
217 1 6 18.5515 9.6683 19.989 -0.00544866 -0.00291595 -0.00249415
218 1 7 17.9072 10.9565 20.3413 0.000133056 8.79544e-05 -0.00337293
219 1 7 18.9811 12.0313 20.5173 0.00704643 -0.0044572 0.00282114
220 1 6 19.5786 12.4833 19.2815 0.000404934 -0.00233617 0.00330262
221 1 7 20.3919 13.6067 19.5138 -0.00123001 -0.000230753 0.000341011
222 1 7 19.5735 14.7373 18.8469 -0.000880298 -0.00637196 -0.00800846
223 1 6 18.3664 14.7492 19.4889 -0.000620009 0.00182615 -0.000904003
224 1 7 17.6203 15.81 19.0039 0.00248846 -0.00245272 0.000524894
225 1 7 16.395 15.2657 18.3312 0.00679185 -0.00343788 0.00885084
226 1 6 15.482 14.855 19.3915 0.000226795 -0.00511097 -0.00697454
228 1 8 17.2579 11.2654 19.5109 0.00536004 0.0243514 -0.0100793
229 1 8 17.4177 10.9488 -0.158929 0.000473549 -0.0150658 0.0114914
230 1 8 19.7591 11.6074 21.1586 0.0118582 -0.00019387 -0.00778753
231 1 8 18.5712 12.8612 21.0978 0.0160881 5.69915e-05 0.00179145
232 1 8 20.6383 13.7781 20.579 0.00253219 -0.0068155 0.00545081
233 1 8 -0.100235 13.386 18.9889 -0.00620879 0.00710639 0.017695
234 1 8 20.1078 15.6813 18.9356 -0.00768271 0.0248383 -0.00795548
235 1 8 19.4554 14.5859 17.7434 0.0141328 -0.0178521 0.00135525
236 1 8 17.4765 16.5778 19.7962 -0.0273471 0.0011848 -0.00925966
237 1 8 18.1275 16.3901 18.182 -0.0224441 0.0191816 -0.00121651
238 1 8 16.5465 14.4953 17.5351 -0.00997643 0.0127986 0.00560121
239 1 8 16.0204 16.0597 17.7455 -0.00522921 -0.0143725 -0.0259431
241 1 6 11.3445 1.85146 14.3573 -0.00370836 0.00544551 0.00537161
242 1 7 12.6883 1.84893 14.7204 0.00519943 0.00532463 0.00262266
243 1 7 12.8974 0.845014 15.8689 0.00589335 0.00187377 -0.00246283
244 1 6 14.2318 1.01517 16.2395 0.00707593 0.000436304 0.000516319
245 1 7 14.511 0.211773 17.391 0.00189539 -0.00323027 -8.55764e-05
246 1 7 15.7608 0.848128 18.0198 -0.00101407 0.000853793 -0.00305719
247 1 6 16.1624 0.373031 19.2677 0.00382915 0.00386381 -0.00181432
248 1 7 16.7482 20.5639 19.2393 0.000444828 0.00466176 -9.95329e-05
249 1 7 17.0925 20.2721 20.7254 -0.00768884 0.0059119 -0.00271037
252 1 8 13.209 1.43141 13.8606 -0.0135339 -0.00504423 -0.000963779
253 1 8 13.1655 2.82261 14.8481 -0.019623 0.00728587 -0.00888537
254 1 8 12.7474 -0.15212 15.5698 0.00934149 0.00358802 0.0106233
255 1 8 12.1953 1.06717 16.6833 0.0108101 0.0133758 0.00729917
256 1 8 13.6339 0.304718 18.052 0.0186399 -0.0321271 0.0136795
257 1 8 14.7011 20.5943 17.1238 -0.0149983 -0.00216801 0.000223549
258 1 8 16.6012 0.8798 17.3527 -0.00509361 0.0259565 -0.0132249
259 1 8 15.5574 1.87227 18.3731 0.00453429 0.011915 -0.00854405
260 1 8 16.1332 19.7418 18.8279 0.0130858 0.00153601 -0.0052715
261 1 8 17.6951 20.571 18.6708 -0.0120884 0.00423431 0.00906595
262 1 8 17.3618 -0.169359 21.1737 -0.0134801 -0.00617825 0.0127929
263 1 8 16.1928 20.0747 -0.155861 -0.00792736 -0.00691984 -0.0145176
266 1 7 10.4781 2.93791 14.7695 0.00157477 0.00628403 0.00122432
267 1 7 9.5823 3.63272 13.7393 0.00759408 -0.00421197 -0.00193377
268 1 6 8.50415 4.21631 14.5036 -4.06045e-05 0.00203547 0.00706038
269 1 7 8.69234 5.54724 14.8007 -0.00844409 0.00560186 -0.00380197
270 1 7 7.38764 6.13434 15.3457 0.0024429 -0.00199662 0.00134572
271 1 6 7.58403 7.49836 15.5128 0.00414906 0.00567163 0.00197414
272 1 7 6.8377 8.33865 14.6596 -0.0101273 -0.00347321 -0.00422754
273 1 7 7.34492 9.73996 14.8424 -0.0058411 -0.00207079 -0.00736171
276 1 8 9.95086 2.48792 15.583 -0.000783176 0.0172762 0.00846992
277 1 8 10.9241 3.76166 15.2586 -0.0428125 0.0121822 0.0215479
278 1 8 9.17602 2.87082 13.1315 0.00716908 0.0060749 0.0127392
279 1 8 10.1516 4.26995 13.0691 -0.00655358 0.0253925 0.00815932
280 1 8 9.53034 5.63758 15.4922 -0.00048686 -0.00642486 -0.00844562
281 1 8 8.98334 6.12778 13.9238 -0.00378557 0.00612283 0.000135669
282 1 8 6.49967 6.00016 14.6521 -0.0161165 0.00578237 0.00432893
283 1 8 6.96978 5.67778 16.2867 -0.0191871 0.0217514 -0.00156475
284 1 8 6.86144 8.04183 13.5959 -0.0321539 0.00307237 -0.0106489
285 1 8 5.88878 8.19586 15.0737 -0.00348687 0.0206924 -0.00532333
286 1 8 8.22878 9.90651 14.2621 0.0101583 -0.0111873 -0.0310906
287 1 8 7.87929 9.7869 15.7498 0.00786775 -0.00769829 0.00670955
289 1 6 7.09089 16.5186 9.5774 -0.00644679 -0.00346133 0.00110326
290 1 7 7.08191 17.911 9.96539 -0.00495512 0.00626501 -0.0102002
291 1 7 8.42237 18.6244 9.77134 -0.00156943 -0.00202204 0.00274284
292 1 6 8.11172 19.9349 9.26417 0.0030541 -0.00063804 0.00187759
293 1 7 8.68624 20.9123 10.1469 0.00437235 0.00704226 -0.00139129
294 1 7 10.2776 20.9427 10.025 0.00272769 -0.000371999 0.00589408
295 1 6 10.9151 19.796 10.5334 0.000270855 2.50107e-05 -0.00177242
296 1 7 11.4254 20.0343 11.9082 0.00893209 -0.00446492 -0.00275998
297 1 7 12.0852 18.7615 12.3794 -0.00179855 -0.00438624 0.00497065
298 1 6 12.6129 18.8747 13.7357 0.0056476 0.00139952 0.00132749
300 1 8 6.30003 18.5163 9.51125 -0.00485508 -0.00251731 -0.0184176
301 1 8 6.88724 18.0066 11.0607 -0.0200136 -0.00295486 0.00349131
302 1 8 9.06877 18.1318 9.09714 -0.0178794 0.00147942 0.0136735
303 1 8 8.82262 18.6049 10.7959 0.00704259 0.00833336 0.00301859
304 1 8 8.21201 0.440223 9.8088 0.0288183 0.00535512 -0.0301872
305 1 8 8.33875 20.7685 11.1523 0.0106222 -0.004109 0.00838441
306 1 8 10.5318 21.0417 8.9709 -0.00658257 -0.0015636 0.00264448
307 1 8 10.5532 0.443612 10.4728 -0.00698614 0.00695458 0.00306816
308 1 8 12.1173 20.8546 12.0737 -0.00277959 0.00197352 0.0264898
309 1 8 10.6068 20.1635 12.5787 0.0133748 -0.000467951 -0.00271644
310 1 8 12.915 18.6193 11.7177 -0.020547 -0.0160711 -0.0124948
311 1 8 11.383 17.9436 12.2588 0.0105713 -0.0197847 0.0301311
313 1 3 5.12557 3.15263 5.01922 -0.0071592 0.00456233 -0.0031223
314 1 5 5.55856 2.12291 4.21616 -0.00236318 0.00243524 0.00515458
315 1 7 6.08082 2.71487 2.87472 0.00518928 -0.00862049 0.00828434
316 1 6 7.40913 3.20787 2.95147 -0.00346292 0.00235918 -0.00931789
317 1 7 7.77776 3.95359 1.84698 0.00491209 0.0025927 -0.00683919
318 1 7 7.54141 5.43482 2.1066 0.000492184 -0.00100816 -0.00331991
319 1 6 8.46821 6.09956 2.96967 0.00626769 0.0039581 0.000926728
320 1 7 9.67496 6.4938 2.29758 -0.00133213 -0.00133801 -0.00653963
321 1 7 9.72409 7.95494 1.83442 -0.00186709 -0.00530283 -0.0035731
322 1 6 11.0176 8.19558 1.18496 -0.00380044 -0.00263222 0.00462013
323 1 4 5.83324 3.77227 5.03947 -0.0296309 0.0227873 -0.0119906
324 1 2 6.32433 1.49675 4.67708 0.015331 -0.0159651 0.0110711
325 1 2 4.65367 1.55541 4.06625 -0.0120494 0.0171801 -0.00484607
326 1 8 5.43209 3.54453 2.58977 0.00231152 -0.0109398 -0.000126473
327 1 8 6.08913 1.97867 2.0799 0.0154455 -0.00315208 0.0169267
328 1 8 8.79876 3.68231 1.62117 -0.00501078 0.00943288 -0.0161981
329 1 8 7.24838 3.68939 0.906497 -0.0222249 -0.00584195 -0.00274435
330 1 8 7.35779 6.10976 1.28503 0.00544487 0.0211675 0.0111995
331 1 8 6.57416 5.43168 2.64154 0.00720244 -0.00513504 -0.0212519
332 1 8 10.5019 6.40991 3.05389 -0.0180519 -0.0075887 -0.0194402
333 1 8 9.88674 5.85352 1.43522 -0.00275667 0.00360445 -0.00751097
334 1 8 9.62261 8.44404 2.78469 0.00264677 -0.0155117 0.00338479
335 1 8 8.90879 8.25102 1.16899 0.00132057 0.0110069 -0.0217745
338 1 7 16.2412 13.5825 7.3492 -0.0223214 0.00290115 0.000387814
339 1 7 15.3512 12.4525 6.89254 -0.00370964 -0.00698287 0.00202924
340 1 6 15.4943 11.2301 7.6213 0.00278377 -0.00438705 0.0014564
341 1 7 14.8843 11.2507 8.90147 -0.00584452 0.00667003 0.00612576
342 1 7 15.0294 9.86781 9.59946 -0.000702375 0.00181855 0.00535277
343 1 6 14.1702 9.72228 10.7155 0.00292846 -0.00507572 0.00479111
344 1 7 13.1504 8.72896 10.6162 -0.00303231 -0.00139976 -0.00775949
345 1 5 13.8236 7.42669 10.9258 0.000431168 -0.00398162 0.00242695
346 1 3 13.7601 7.37222 12.3634 -0.00420536 -0.00526736 0.0118836
348 1 8 17.2267 13.2256 7.69977 -0.00758105 0.012683 0.0370608
349 1 8 15.8053 14.2241 8.08841 -0.0204909 0.00441615 0.000433136
350 1 8 15.3634 12.2741 5.84317 -0.0191946 -0.0117213 0.0253761
351 1 8 14.3456 12.8405 7.05006 -0.00179471 0.0137716 0.0211968
352 1 8 15.4674 11.9131 9.55495 -0.0310559 -0.000978031 0.00645907
353 1 8 13.8426 11.5527 8.79027 -0.0173311 -0.00504393 0.0015148
354 1 8 14.8076 9.09578 8.86572 0.00495659 0.0256147 -0.00679691
355 1 8 16.0848 9.67213 9.84801 -0.00824256 0.0197561 -0.000727985
356 1 8 12.434 9.05439 11.3804 -0.0132474 -0.0105029 0.0110466
357 1 8 12.6463 8.63267 9.6573 -0.0160656 0.00842799 0.00449197
358 1 2 14.8361 7.36767 10.5461 -0.0165864 0.00395886 -0.00327854
359 1 2 13.2657 6.66486 10.446 -0.00964552 0.00411484 -0.000108549
360 1 4 14.3591 8.05181 12.597 0.00340865 -0.0201738 0.0094442
362 1 7 9.68379 15.7753 6.96555 -0.0048181 -0.00378751 0.00097271
363 1 7 8.92236 14.5084 7.25099 -0.00304075 -0.00402001 0.00443148
364 1 6 7.71371 14.2839 6.5164 -0.000137502 0.00152426 0.0086929
365 1 7 7.84757 13.758 5.17473 -0.00133584 0.00873253 0.00357471
366 1 7 6.79403 12.6883 5.01323 0.00236122 0.00116461 -0.000460265
367 1 6 5.48473 13.2968 4.9789 0.00639441 -0.00119121 -0.00355958
368 1 7 4.64224 12.9097 3.84156 -0.0015844 0.00370101 0.00406111
369 1 7 4.09753 11.5067 4.03021 0.00395339 0.00754682 0.00736546
372 1 8 9.87367 16.4308 7.82601 -0.0265888 0.0209306 -0.0209622
373 1 8 9.07669 16.3874 6.28242 0.0174768 -0.00428029 0.00465918
374 1 8 8.58717 14.6783 8.24974 -0.00900285 -0.00489076 -0.000819736
375 1 8 9.58636 13.6474 7.30527 -0.000964377 0.00748949 -0.0153721
376 1 8 7.70215 14.5034 4.39269 0.0179239 -0.00853423 -0.000837118
377 1 8 8.78583 13.2649 5.01084 -0.00632867 -0.00378229 -0.0161489
378 1 8 6.89794 12.2683 4.0194 -0.0132508 0.0211476 -0.0047205
379 1 8 6.97604 11.876 5.73952 -0.00750147 -0.03156 -0.0223118
380 1 8 3.81281 13.6128 3.79339 -0.0207129 -0.00441987 0.0165883
381 1 8 5.06389 12.9596 2.84952 -0.00703634 -0.0092067 0.00545072
382 1 8 3.26515 11.4019 3.33939 0.0139241 0.0113461 0.00776681
383 1 8 3.56403 11.3714 4.9715 -0.00155758 -0.0149164 -0.0115102
385 1 6 8.56761 20.1205 1.91527 -0.00114385 0.0145419 -0.0036971
386 1 7 7.86945 19.6234 3.06197 -0.000994064 0.00543224 0.00867569
387 1 7 8.78636 18.7935 3.97782 -0.00397552 0.00265762 -0.000543107
388 1 6 7.93245 18.1685 4.97124 0.00922197 0.00265626 -5.18516e-05
389 1 7 7.64035 18.8605 6.23219 0.00295475 0.00133166 0.000742611
390 1 7 6.26347 19.5079 6.55643 0.00876776 -0.00248666 0.00162309
391 1 6 5.06935 18.6934 6.47586 -0.00604383 0.00435859 0.00175158
392 1 7 4.74441 18.1975 5.15318 -0.00290081 -0.00205325 0.000802279
393 1 7 3.43046 17.5062 4.98943 -0.00391723 0.00586608 0.00333376
396 1 8 7.31024 20.3876 3.59673 0.00136032 -0.0107031 -0.00470129
397 1 8 7.0689 18.9766 2.62668 0.0167445 0.0207526 0.014751
398 1 8 9.61155 19.3865 4.40161 0.00818516 -0.00305672 -0.0153731
399 1 8 9.23728 17.9619 3.39129 -0.0247414 -0.00887315 0.016625
400 1 8 7.86382 18.1418 6.96303 -0.0054855 0.0100854 -0.00365488
401 1 8 8.48522 19.5903 6.35849 0.0140447 0.000851953 0.0278361
402 1 8 6.29433 19.8829 7.5719 0.00304811 0.0135842 -0.00728113
403 1 8 6.19752 20.3922 5.89717 -0.0360063 -0.00495325 -0.00404048
404 1 8 4.82152 19.0396 4.46976 -0.00523987 0.0114936 -0.00417605
405 1 8 5.54067 17.5582 4.88338 -0.0214211 0.00529951 0.00397723
406 1 8 3.53996 16.5361 5.4668 0.0199889 -0.0059624 0.0315735
407 1 8 3.20244 17.3032 3.88192 0.0297419 -0.0106884 0.0227102
410 1 7 5.8471 16.0729 9.13736 -0.00270109 0.000732169 0.00120552
411 1 7 5.79952 14.5189 9.36816 0.00605757 -0.000914804 0.000602356
412 1 6 4.56878 13.8571 9.51052 2.51842e-05 -0.00377571 0.00414837
413 1 7 3.87224 13.7806 8.24164 0.00043344 -0.00698496 0.0012473
414 1 7 3.99661 12.2927 7.68117 -0.00333797 -0.00308863 0.00496208
415 1 6 3.43513 11.4163 8.66606 -0.0080232 -0.00307974 -0.00389529
416 1 7 3.78511 10.063 8.55533 0.00535171 -0.00277864 -0.0113951
417 1 7 3.71869 9.40702 9.9097 -0.00302158 0.00387303 -0.00166217
420 1 8 5.11869 16.5751 9.75181 -0.00838169 0.0118412 0.00751175
421 1 8 5.537 16.4167 8.16751 -0.0027166 -0.000427791 0.00343396
422 1 8 6.30202 14.2437 10.268 -0.0123078 0.000385842 -0.00100158
423 1 8 6.31724 14.0189 8.57859 0.0194134 0.011794 0.000118043
424 1 8 2.84152 13.9943 8.44172 -0.0237038 0.0211418 -0.0127406
425 1 8 4.16609 14.4654 7.46692 0.0131101 -0.0173391 -0.00886786
426 1 8 3.43978 12.3407 6.74556 0.000714188 -0.00288335 -0.00852683
427 1 8 4.99734 11.9188 7.43286 -0.0063331 -0.0101476 -0.0238733
428 1 8 3.10512 9.52768 7.83435 0.0385422 -0.0218021 -0.0150329
429 1 8 4.80821 9.82111 8.27104 0.0145059 0.00481156 -0.00339426
430 1 8 2.69099 9.14865 10.2608 0.0202926 -0.0270706 0.00416673
431 1 8 4.0944 10.1341 10.6128 -0.0167654 -0.0149398 0.0143794
434 1 7 5.22738 21.0771 16.4135 0.00627246 0.0032648 -0.01073
435 1 7 6.34158 0.578619 17.0093 -0.00325669 0.000908615 -0.00537897
436 1 6 5.85551 1.41472 18.1142 0.00702131 -0.000484073 0.00405448
437 1 7 6.68693 1.71569 19.2182 0.00491943 -0.00679873 -0.00368244
438 1 7 7.93022 2.34408 18.631 -0.00314663 0.000568614 0.00397961
439 1 6 8.27378 3.41776 19.5012 -0.00461721 0.000763258 -0.00191494
440 1 7 9.51251 3.85125 19.1311 0.00230729 -0.00599935 0.00587355
441 1 7 9.99753 4.79904 20.2491 -0.00134218 -0.008788 0.000586603
444 1 8 4.30883 0.173398 16.2393 -0.0227721 0.00306766 0.00229446
445 1 8 5.62707 20.7948 15.4129 0.00357906 0.00418567 -0.00120249
446 1 8 6.88687 1.14928 16.2671 -0.0117837 -0.014703 -0.00917248
447 1 8 7.11211 -0.131862 17.3332 0.0238368 0.0181624 0.0302439
448 1 8 6.02587 2.33574 19.8544 0.0231661 0.00950749 -0.00805677
449 1 8 6.89905 0.863604 19.8347 0.00441193 -0.000516806 0.0108478
450 1 8 8.69478 1.56853 18.5081 -0.000307716 0.0301896 0.0118189
451 1 8 7.70406 2.75158 17.6342 -0.0124005 0.0082448 -0.00114921
452 1 8 10.2536 3.06688 18.9292 -0.016508 -0.0135105 0.00869284
453 1 8 9.41057 4.43497 18.2153 -0.000198714 -0.010038 0.00581912
454 1 8 9.15452 5.27848 20.7699 -0.0145161 0.0112716 -0.00987454
455 1 8 10.6143 4.37412 21.0337 -0.0088516 -0.0258298 -0.00098317
457 1 6 9.24735 15.4849 21.2472 0.000303262 -0.00817873 0.0017008
458 1 7 10.551 15.5613 0.441788 0.00534241 -4.66826e-05 -0.00304878
459 1 7 10.7864 14.267 1.29131 0.000109775 0.00121847 -0.00041769
460 1 6 9.75884 13.9656 2.27983 0.0037251 -0.00208292 -0.000693008
461 1 7 8.5746 13.3223 1.76039 -0.00197755 -0.0028353 0.00260862
462 1 7 8.59107 11.824 1.63457 0.00515803 0.00848605 0.00363225
463 1 6 7.25753 11.4028 1.78958 0.00376841 0.0038507 -0.00351431
464 1 7 6.9974 10.1545 2.37822 -0.00410134 -0.00025024 0.00274434
465 1 7 5.454 10.1122 2.67359 0.00135311 -0.000128974 -0.0128177
466 1 6 5.08818 10.5124 3.95255 -0.00427126 -0.00725205 -0.00293333
468 1 8 11.3007 15.5659 21.0829 0.0099923 -0.0146702 -0.00688029
469 1 8 10.6953 16.4682 0.998211 -0.0033877 0.0134281 0.00835792
470 1 8 11.703 14.4503 1.92959 -0.0194137 0.00954603 0.0165124
471 1 8 11.0212 13.4807 0.673552 0.0161613 0.00418573 -0.00476611
472 1 8 7.79357 13.5208 2.50618 -0.0037473 -0.028499 0.0178529
473 1 8 8.18794 13.7777 0.836365 -0.00591758 0.0153326 0.00944584
474 1 8 8.92537 11.5156 0.623023 -0.0129105 0.0101952 -0.00100138
475 1 8 9.2094 11.4008 2.38499 0.00631193 -0.00879972 0.00600594
476 1 8 7.14016 9.40222 1.59345 -0.0219483 -0.00392766 -0.00658485
477 1 8 7.6028 9.99332 3.26499 -0.0216925 0.0016425 0.0122621
478 1 8 5.03817 9.09403 2.57575 0.00109235 -0.00415456 -0.00565994
479 1 8 5.02239 10.693 1.88147 -0.00960357 0.00375015 -0.00916933
482 1 7 8.01898 9.81078 10.802 -0.00149444 0.00434805 0.00479912
483 1 7 7.46254 9.50557 9.43506 -0.00560303 0.000849394 0.00473811
484 1 6 8.47405 8.80472 8.71613 0.00481974 0.00269089 -0.00161007
485 1 7 8.07274 8.24813 7.48325 0.000517252 0.00207336 -0.00268624
486 1 7 8.49999 9.13788 6.2807 -0.00138837 -0.00193805 -0.00439906
487 1 6 9.82116 9.51708 6.56881 -0.000672136 0.00428866 -0.00204305
488 1 7 10.371 10.392 5.63217 -0.00160593 -0.00399885 0.00013682
489 1 7 11.8723 10.6977 5.92702 0.00452582 -0.00277552 -0.00143773
492 1 8 7.12556 9.98114 11.3974 -0.000678921 0.011246 -0.00296837
493 1 8 8.563 8.98247 11.2318 -0.00305033 0.0125796 0.0340803
494 1 8 7.08502 10.4475 8.98024 -0.00790948 0.00648013 0.0251261
495 1 8 6.62046 8.80399 9.57866 0.000577179 -0.0277747 0.00767857
496 1 8 8.60153 7.27996 7.43581 -0.000214078 -0.00400063 0.0133815
497 1 8 7.01027 8.02815 7.46004 0.000383991 0.00454525 0.0191122
498 1 8 8.38524 8.63217 5.31791 0.0100629 -0.0070546 -0.0151401
499 1 8 7.90337 10.043 6.26197 -0.0363748 -0.030812 -0.028789
500 1 8 10.2588 10.0764 4.58186 0.00681535 -0.0108586 -0.00559075
501 1 8 9.91657 11.3507 5.70897 -0.00559076 0.00761887 -0.00292074
502 1 8 12.0223 10.9334 6.99317 0.00557791 0.00550172 -0.00488221
503 1 8 11.9532 11.5789 5.32975 0.000459681 7.76154e-05 -0.0125534
506 1 7 18.6188 1.89999 14.0473 -0.00058885 -0.00208994 0.00126805
507 1 7 18.2517 1.93656 15.4844 0.00887298 -0.00540001 0.00231631
508 1 6 19.3368 2.44343 16.2584 0.00531069 0.000412322 0.00205414
509 1 7 19.4098 3.8359 16.6839 -0.00277798 0.00200107 -0.00209506
510 1 7 19.9766 4.75453 15.5773 0.00163531 0.000899519 -0.0038421
511 1 6 20.1013 6.10993 16.1238 0.00576263 0.0049936 -0.00237326
512 1 7 20.5778 7.1797 15.3784 -0.00207245 0.00598466 0.00357975
513 1 7 19.4199 7.84187 14.6541 -0.00464053 -0.00367226 0.00170616
516 1 8 19.2478 0.993938 13.908 -0.00781783 -0.010771 0.0188171
517 1 8 19.2567 2.7312 13.7504 -0.000368626 -2.51101e-05 0.0137134
518 1 8 18.0524 0.953902 15.8707 0.0144102 -0.00963009 -0.0273872
519 1 8 17.3676 2.51149 15.7082 0.00897389 -0.0097758 0.0143178
520 1 8 18.5344 4.28524 17.159 -0.0358331 -0.0257541 -0.00524135
521 1 8 20.1909 3.80751 17.4011 -0.00172355 0.00184967 0.011356
522 1 8 21.0013 4.50452 15.41 -0.00759561 -0.00567437 0.013032
523 1 8 19.3988 4.68079 14.6543 0.000278292 0.00652415 -0.0181834
524 1 8 20.9476 7.87664 16.1341 -0.00718829 0.00458715 -0.029426
525 1 8 -0.0588281 6.84149 14.7216 -0.0131589 0.0109755 -0.000552786
526 1 8 19.7512 8.68942 14.1359 -0.0104549 -0.00204065 -0.0137301
527 1 8 18.7766 8.19812 15.4076 -0.00294558 -0.0104658 -0.00932935
530 1 7 7.78572 14.2267 15.337 -0.00655996 -0.00631976 0.000100814
531 1 7 8.92671 14.3398 16.4087 -0.00796908 -0.00372201 -0.00924498
532 1 6 9.9544 13.459 16.0436 -0.00576062 0.00324999 0.00410097
533 1 7 10.9236 13.9988 15.1299 -0.00777482 0.00248545 0.00566538
534 1 7 11.7259 12.8429 14.4872 -0.00878063 0.00556151 0.00229289
535 1 6 12.5955 12.4392 15.5973 -0.000780193 0.00755338 -0.00625854
536 1 7 13.6805 11.5341 15.364 0.000432324 0.00537278 0.00138535
537 1 7 13.3714 10.0424 15.782 -0.0111651 -0.00217593 -0.00292796
540 1 8 6.84644 14.4957 15.8557 -0.00118299 -0.0022071 0.00883746
541 1 8 7.78929 13.1639 14.9917 0.0124436 -0.00405227 0.0107057
542 1 8 8.50486 13.9911 17.3484 -0.0077479 0.013642 -0.00568181
543 1 8 9.2258 15.3623 16.6868 0.0130283 -0.00189776 -0.0239531
544 1 8 10.4226 14.551 14.3191 0.00634693 -0.0166246 -0.0159507
545 1 8 11.5806 14.7368 15.6296 -0.00619827 -0.0211951 0.019319
546 1 8 11.0983 12.1167 14.0339 0.0115431 0.0150884 0.00437045
547 1 8 12.3762 13.2745 13.7383 -0.00912334 0.000647744 -0.00784975
548 1 8 13.961 11.5481 14.2859 -0.010646 -0.0350007 -0.0132222
549 1 8 14.5558 11.9387 15.8937 0.00642678 -0.0299962 0.00312822
550 1 8 12.7616 9.58617 15.0409 0.0031363 -0.000913909 -0.0142564
551 1 8 14.3467 9.53857 15.9276 -0.0217196 -0.00679183 -0.00179302
554 1 7 9.42106 21.2265 2.27044 -0.00101107 0.0049361 -0.00332586
555 1 7 10.1611 0.317756 0.972419 -0.00128056 -0.00328752 -0.00815191
556 1 6 11.4071 21.0768 0.84473 -0.00113736 0.00184454 -0.00165915
557 1 7 12.052 21.1194 21.0312 -0.00333144 -0.000297776 0.0031693
558 1 7 13.3935 20.3138 21.0251 -0.00165189 0.0016418 -0.00176504
559 1 6 13.0537 18.9425 -0.0314539 -0.00222178 -0.000266142 0.000352676
560 1 7 14.1726 18.0931 -0.137248 -0.000672645 0.00316663 -0.005508
561 1 7 13.9332 16.6756 0.490209 0.00272723 0.00921885 -0.00759918
564 1 8 10.1137 21.0802 3.07185 0.00476666 0.00794262 -0.0110104
565 1 8 8.88236 0.641313 2.65183 0.0129859 -0.000224005 -0.00163533
566 1 8 10.4031 1.33811 1.21437 0.0106303 -0.0112032 -0.0139994
567 1 8 9.44524 0.33081 0.12794 -0.0118723 0.00801434 0.00799828
568 1 8 11.3499 20.6298 20.335 -0.0293567 0.0184228 0.00128655
569 1 8 12.1756 0.697985 20.6753 0.00221063 0.00833103 0.00982687
570 1 8 13.8816 20.4307 20.0425 -0.00032454 -0.010728 -3.28634e-06
571 1 8 14.0446 20.7394 0.366849 -0.00352614 0.00723923 0.012575
572 1 8 14.4235 17.9392 20.2533 -0.0146481 0.0141825 -0.0165736
573 1 8 14.9906 18.501 0.457144 -8.43731e-05 0.00668807 0.00482125
574 1 8 14.877 16.159 0.709433 -0.00295537 -0.00274478 -0.0208364
575 1 8 13.4581 16.0354 21.2044 0.0127986 -0.0129737 -0.000301616
578 1 7 12.116 8.36999 2.09404 0.00257198 -0.00439921 0.00339531
579 1 7 12.8869 9.45883 1.38298 0.0016697 0.00778334 0.00123452
580 1 6 14.0389 9.92364 2.03475 -0.00586658 -0.00642577 -0.000606294
581 1 7 14.1997 11.3485 2.01181 -0.00268254 -0.00107874 0.00096606
582 1 7 15.3309 11.6107 2.89481 -0.00601469 -0.00397367 0.00471916
583 1 6 16.5538 11.2894 2.24928 0.011135 -0.00319657 -0.00277412
584 1 7 17.518 11.3598 3.28425 -0.00137571 -0.00700362 0.000789829
585 1 7 18.9398 11.4502 2.77096 -0.00764172 -0.00342806 0.00239829
588 1 8 11.8423 8.68132 3.0971 0.0229054 0.0178129 0.0049945
589 1 8 12.6944 7.46333 2.12001 -0.00747928 0.0149667 -0.00527311
590 1 8 12.2518 10.3056 1.14091 -0.00881014 -0.0148262 0.00150965
591 1 8 13.2642 9.00229 0.4514 -0.0026862 -0.00769428 0.00675285
592 1 8 14.3669 11.773 1.04385 -0.00267609 -0.0114857 -0.00460908
593 1 8 13.3846 11.8448 2.54112 -0.0204661 0.000554265 -0.0076809
594 1 8 15.309 12.6968 3.18679 0.0312874 -0.00805834 0.0179051
595 1 8 15.1084 11.1184 3.8319 -0.0201033 -2.09753e-05 0.0145465
596 1 8 17.3674 12.2399 3.87088 -0.00891429 0.00552379 -0.00873514
597 1 8 17.4454 10.52 3.95386 0.000514796 -0.00594229 -0.00803558
598 1 8 19.0818 12.2709 2.10266 -0.0106205 -0.0075264 -0.00465199
599 1 8 19.037 10.5595 2.20499 -0.00971567 0.00807897 -0.00698166
602 1 7 0.131164 14.3397 14.1253 0.00498865 0.00266109 -0.00303568
603 1 7 20.9552 13.835 15.3865 -0.00599917 0.00899143 0.00407787
604 1 6 20.8325 12.3885 15.2933 0.00021611 0.00170323 -0.00419012
605 1 7 20.0163 11.7977 16.2739 0.00346026 -0.00209301 -0.000338507
606 1 7 18.5618 12.3191 16.1821 -0.00597431 -0.00305084 0.00933432
607 1 6 17.9556 12.341 14.9496 3.41361e-05 -0.00771272 -0.00213687
608 1 7 17.7932 11.1473 14.1842 -0.010935 0.00111167 0.00244125
609 1 7 16.7283 11.1569 13.0396 0.00621702 -0.0022804 -0.00626325
612 1 8 0.273008 15.4491 14.2309 0.00440685 0.00889245 -0.010487
613 1 8 20.8172 14.1992 13.4122 0.000730207 -0.0141679 -0.0034993
614 1 8 19.9944 14.3525 15.5022 0.011044 0.0163978 0.0192931
615 1 8 0.114417 13.9936 16.2773 0.0136672 -0.0164002 -0.0187648
616 1 8 19.8442 10.7519 16.0523 0.0162305 -0.0176321 0.00536476
617 1 8 20.4549 11.9533 17.2799 0.0250845 -0.0139855 0.0243458
618 1 8 17.9222 11.8842 16.928 -0.008102 -0.0135554 -8.79546e-05
619 1 8 18.5966 13.371 16.3656 -0.0207364 -0.0205596 0.0113883
620 1 8 18.7332 10.8747 13.8034 0.00192138 -0.0214155 0.0275883
621 1 8 17.5492 10.2799 14.8452 -0.0130756 0.0119716 0.0215516
622 1 8 16.0075 10.5251 13.4113 -0.0120232 -0.00819889 -0.0184487
623 1 8 17.1741 10.5655 12.144 0.00706143 -0.0154646 -0.0288202
626 1 7 0.890653 3.96163 8.25118 -0.00959274 -0.0112382 0.00606444
627 1 7 1.46515 2.56205 7.90835 -0.0117057 0.00563365 0.00680525
628 1 6 2.57774 1.88633 8.62832 -0.0144196 -0.00520058 -0.00993705
629 1 7 2.30976 0.577742 8.97274 0.00639648 0.00400268 -0.00272038
630 1 7 3.5113 0.052715 9.84267 0.00545815 0.00284677 0.00131916
631 1 6 4.02122 1.01618 10.7079 0.00569173 -0.00443821 0.000447394
632 1 7 4.32144 0.644099 12.1024 0.00536801 -0.00287306 -0.00299314
633 1 7 4.26808 1.97779 12.9566 0.0101714 0.0018286 -0.00663581
636 1 8 0.186699 3.67037 9.00604 -0.0261464 0.000531282 -0.0379055
637 1 8 0.082819 4.41573 7.68629 0.026213 0.0155913 0.0245598
638 1 8 1.43175 2.43739 6.84839 -0.0270627 0.0353175 -0.000369902
639 1 8 0.54054 1.96992 8.05065 -0.0204509 0.00836862 -0.0178612
640 1 8 1.41936 0.309894 9.49412 0.0147183 -0.0383585 -0.030314
641 1 8 2.30961 -0.0485095 8.05025 0.0309641 -0.0247132 0.000801446
642 1 8 3.09282 20.718 10.41 0.0119027 -0.0255853 0.0157431
643 1 8 4.39088 21.1784 9.24712 -0.00191626 0.000596793 -0.0125714
644 1 8 3.60512 -0.0623358 12.4803 -0.0186569 0.0138949 -0.0190811
645 1 8 5.28291 0.215494 12.1562 0.00141959 -0.0185128 -0.00229779
646 1 8 4.65042 1.67578 13.9204 0.0211608 0.00985114 -0.00192899
647 1 8 4.80771 2.80283 12.5672 -0.00596206 0.0116537 0.000486711
649 1 1 13.1592 14.5531 10.0751 0.00153155 0.00537329 -0.00224349
650 1 7 14.1757 14.2371 11.2251 -0.00133218 0.000516984 -0.00134693
651 1 6 15.4839 14.7442 10.9634 0.00339889 -0.000520211 0.00587289
652 1 7 16.4088 14.8695 11.9812 0.00667055 0.00783378 0.00355412
653 1 7 17.1513 13.4793 12.1039 0.00532735 -0.00388034 0.00174642
654 1 6 16.3207 12.4457 12.7438 -0.00179235 -0.000462641 -0.00984426
655 1 7 11.6931 14.2084 10.3609 0.00854433 0.000389531 0.0122885
656 1 6 11.475 12.8653 10.0913 0.000842184 0.00100504 -0.0109643
657 1 7 10.243 12.5309 10.7082 0.0114877 0.000830844 -0.00211587
658 1 7 9.88831 11.1647 10.1923 0.0122154 0.000243062 0.00604978
659 1 6 8.79301 11.0032 11.0032 0.00125792 -0.00348429 0.0090706
660 1 7 13.1433 16.0178 9.6895 0.000472705 0.000644555 -0.00361129
661 1 6 12.2675 16.2441 8.59248 -0.00475036 0.00697379 -0.00573798
662 1 7 12.943 16.3973 7.39948 0.000527062 0.00129321 0.000725794
663 1 7 11.9068 16.5409 6.21882 -0.00321767 -0.00783305 0.00339882
664 1 6 10.9368 15.5243 6.31526 0.00302123 -0.0022891 0.00111464
665 1 2 13.4967 14.0869 9.13026 0.0111917 0.00184386 -0.00713291
666 1 8 14.2516 13.1658 11.4448 0.0165986 -0.0159287 0.00711791
667 1 8 13.7704 14.6369 12.1556 -0.00805933 0.034635 -0.0387512
668 1 8 17.1998 15.5855 11.6745 -0.00670205 0.0301229 -0.00798319
669 1 8 16.014 15.3063 12.9324 0.0366396 0.0286753 0.000409295
670 1 8 17.5749 13.2037 11.1428 0.00913011 0.0103836 0.0027346
671 1 8 17.9878 13.6194 12.8021 0.00929905 0.000402254 -0.0158703
673 1 8 11.3896 14.5279 11.3193 0.0022193 -0.0203042 0.0210377
674 1 8 11.0232 14.6834 9.6852 -0.0256533 0.0132968 0.002733
675 1 8 9.38147 13.1631 10.4285 0.0059609 -0.00998042 0.000465301
676 1 8 10.2639 12.5936 11.8216 0.00102124 0.017068 -0.00281817
677 1 8 10.7329 10.4299 10.3916 0.0319353 -0.00451785 0.011249
678 1 8 9.61325 11.2323 9.1399 0.00387343 0.0169393 -0.00452606
680 1 8 14.1697 16.2977 9.4363 0.00496238 -0.00959704 0.0279835
681 1 8 12.8225 16.578 10.5893 -0.00698155 -7.67281e-05 -0.0265826
682 1 8 13.4293 15.4684 7.10352 0.0186795 0.0120483 0.0101133
683 1 8 13.7076 17.1592 7.39188 -0.0124303 -0.0128811 -0.00021544
684 1 8 11.4799 17.5578 6.04479 -0.0177711 -0.0159985 -0.00379627
685 1 8 12.5102 16.3499 5.30099 0.00360542 -0.00863544 -0.00848063
687 1 1 15.4337 5.29584 16.8355 0.00288364 0.000576816 -0.00221853
688 1 7 16.2698 6.54366 16.7061 2.70963e-05 -0.00154422 -0.00791029
689 1 6 16.2501 7.1736 15.4674 -0.00220342 -0.00504917 -0.00247507
690 1 7 16.5952 6.40204 14.3785 0.00627969 0.00667947 0.00759037
691 1 7 17.5597 7.18615 13.4541 -0.00990472 0.0038418 -0.000630732
692 1 6 18.849 6.85323 13.7986 -0.00194085 0.00686828 -0.0155122
693 1 7 15.496 4.76079 18.2626 -0.00358116 -0.00208894 -0.00231877
694 1 6 16.6947 4.3977 18.8366 0.000470535 -0.00608737 -0.00716936
695 1 7 16.3362 3.99673 20.123 0.00115139 0.0025736 -0.00559558
696 1 7 17.6103 3.38659 20.7114 0.00246389 -0.00109837 0.00886341
697 1 6 17.5894 3.13584 0.704888 0.00493428 0.00269926 0.00594581
698 1 7 14.0173 5.50209 16.4398 -0.00401317 0.00317034 0.000110612
699 1 6 13.3714 6.18881 17.4788 -0.00790651 -0.00082159 -0.000917358
700 1 7 11.9647 6.08054 17.4724 -0.0081877 -0.0106687 -0.000526841
701 1 7 11.9051 5.50131 18.918 -0.000409063 0.00307361 0.000760126
702 1 6 10.7081 5.83383 19.6133 -0.00551095 0.00176168 -0.00331618
703 1 2 15.8297 4.51822 16.2142 -0.0096465 -0.00380495 -0.00436814
704 1 8 17.3191 6.40155 17.0113 -0.0058742 0.000940093 0.00608083
705 1 8 15.9295 7.23895 17.408 -0.0101524 -0.00968299 -0.00534994
706 1 8 17.1391 5.46082 14.6243 0.0128288 0.00878674 -0.0111681
707 1 8 15.7394 6.14854 13.7381 0.00855736 -0.0022654 0.0247884
708 1 8 17.4025 6.86471 12.4313 -0.0222738 0.0112155 0.00115233
709 1 8 17.3093 8.28101 13.3685 -0.0185002 -0.012945 -0.0329511
711 1 8 15.0921 5.53476 18.9281 0.02172 0.00552638 0.0141923
712 1 8 14.8034 3.91883 18.2726 -0.00542123 -0.0105247 -0.0126441
713 1 8 15.5386 3.30799 20.1324 0.00676775 0.00438644 0.00381689
714 1 8 15.9414 4.79407 20.7477 0.00672733 -0.00762037 0.00214597
715 1 8 18.2828 4.27512 20.5685 0.0098643 -0.0142152 -0.00675116
716 1 8 17.958 2.5143 20.0937 0.0206574 0.00439229 -0.00250229
718 1 8 13.5268 4.56093 16.2611 -0.0025544 0.0143812 -0.0100768
719 1 8 13.974 5.97996 15.4212 -0.00570672 -0.00948034 -0.00704374
720 1 8 11.5104 5.41952 16.7523 0.0141931 -0.0173692 -0.0016275
721 1 8 11.429 7.0206 17.3867 -0.0182195 -0.00378189 0.00444244
722 1 8 12.0507 4.39509 18.8769 -0.0147327 -0.0138859 -0.000432252
723 1 8 12.6652 5.8333 19.6319 0.0147771 0.0236736 -0.0150217
725 1 1 1.72082 9.29062 13.8161 -0.00263569 -0.00154711 0.00241998
726 1 7 2.3693 10.2175 14.8643 0.00140029 -0.0028403 -0.00159801
727 1 6 3.40006 10.9492 14.2756 0.00691494 0.00252226 0.00144637
728 1 7 4.2522 11.7709 15.1119 0.00257938 0.00196915 -0.00517339
729 1 7 5.48264 11.0058 15.7043 0.00304876 -0.00225103 -0.00134836
730 1 6 6.37028 10.7165 14.7298 0.00404813 -0.0018333 0.00201249
731 1 7 1.02776 10.0962 12.7106 -0.0108488 -0.00141861 0.00183979
732 1 6 0.202659 9.3254 11.8636 -0.00552769 0.00599804 -0.00533836
733 1 7 21.0871 10.131 10.7851 0.00260905 0.00395081 -0.000548535
734 1 5 19.9038 10.961 11.1458 0.000872251 -0.000972785 0.00215775
735 1 3 19.388 11.4245 9.90839 -0.00507427 -0.0037346 0.00556126
736 1 7 2.94753 8.47036 13.2915 -0.00122443 -0.00246456 -0.00286497
737 1 6 2.63114 7.52616 12.2895 -0.00113474 0.00541236 0.00134006
738 1 7 3.63762 6.73272 11.6251 0.000416493 0.00849605 -0.0045402
739 1 7 4.85706 7.43781 11.0009 -0.00541832 0.000387914 -0.00170452
740 1 6 4.47003 8.2039 9.84648 -0.00391264 -0.0021241 0.00205507
741 1 2 0.986872 8.68877 14.3668 0.00120172 -0.011041 -0.0116059
742 1 8 2.70969 9.74372 15.7562 -0.00830628 0.0122528 -0.00895414
743 1 8 1.64143 11.0547 15.0791 -0.00990421 -0.0174904 -0.0145257
744 1 8 4.6132 12.5607 14.4878 0.0317091 0.00573946 -0.0142705
745 1 8 3.63168 12.1651 15.8722 0.0155995 0.0147977 0.00565384
746 1 8 5.98946 11.6751 16.4416 -0.000814895 -0.0113888 0.00335728
747 1 8 5.12145 10.163 16.2835 0.00198142 -0.00561544 -0.0266039
[truncated: 2,571,422 more chars]
