# Supplementary material for: MolPy: A Large Language Model-Friendly Toolkit for Reactive Topology Editing in Polymer Simulations
Source: J Chem Inf Model. 2026 Jul 1;66(13):7562–72. doi: 10.1021/acs.jcim.6c01137 (PMC13370848; doi:10.1021/acs.jcim.6c01137)
Supplement: Supplementary file 2 [file ci6c01137_si_003.zip › SI/case3/rxn1_pre.mol]

# Molecule template written by molpy on 2026-04-08 20:36:45

23 atoms
21 bonds
34 angles
33 dihedrals

Coords

1 -3.149800 -1.160027 -0.359260
2 -3.079410 0.238133 -0.332516
3 -1.665268 0.697286 -0.676350
4 -0.759862 0.293567 0.336486
5 0.038328 -0.798911 -0.080861
6 1.309639 -0.309333 -0.772982
7 -4.085471 -1.392593 -0.124183
8 -3.789210 0.662508 -1.077183
9 -3.354118 0.613014 0.678917
10 -1.662837 1.807308 -0.710955
11 -1.393230 0.353970 -1.702585
12 0.333476 -1.372582 0.823346
13 -0.509592 -1.515323 -0.736216
14 -3.149800 -1.160027 -0.359260
15 0.038328 -0.798911 -0.080861
16 -1.662837 1.807308 -0.710955
17 -1.665268 0.697286 -0.676350
18 -3.079410 0.238133 -0.332516
19 -4.085471 -1.392593 -0.124183
20 -3.354118 0.613014 0.678917
21 -1.393230 0.353970 -1.702585
22 -0.759862 0.293567 0.336486
23 -3.789210 0.662508 -1.077183

Types

1 3
2 5
3 7
4 6
5 7
6 7
7 4
8 2
9 2
10 8
11 8
12 8
13 8
14 3
15 7
16 8
17 7
18 5
19 4
20 2
21 8
22 6
23 2

Charges

1 -0.683000
2 0.145000
3 0.140000
4 -0.400000
5 0.140000
6 0.140000
7 0.418000
8 0.060000
9 0.060000
10 0.030000
11 0.030000
12 0.030000
13 0.030000
14 -0.683000
15 0.140000
16 0.030000
17 0.140000
18 0.145000
19 0.418000
20 0.060000
21 0.030000
22 -0.400000
23 0.060000

Masses

1 15.999400
2 12.011000
3 12.011000
4 15.999400
5 12.011000
6 12.011000
7 1.008000
8 1.008000
9 1.008000
10 1.008000
11 1.008000
12 1.008000
13 1.008000
14 15.999400
15 12.011000
16 1.008000
17 12.011000
18 12.011000
19 1.008000
20 1.008000
21 1.008000
22 15.999400
23 1.008000

Bonds

1 3 1 2
2 1 2 3
3 4 3 4
4 4 4 5
5 1 5 6
6 5 1 7
7 2 2 8
8 2 2 9
9 2 3 10
10 2 3 11
11 2 5 12
12 2 5 13
13 3 14 18
14 1 18 17
15 4 17 22
16 4 22 15
17 5 14 19
18 2 18 23
19 2 18 20
20 2 17 16
21 2 17 21

Angles

1 3 1 2 3
2 8 1 2 8
3 8 1 2 9
4 5 2 1 7
5 4 2 3 4
6 2 2 3 10
7 2 2 3 11
8 2 3 2 8
9 2 3 2 9
10 6 3 4 5
11 9 4 3 10
12 9 4 3 11
13 4 4 5 6
14 9 4 5 12
15 9 4 5 13
16 2 6 5 12
17 2 6 5 13
18 7 8 2 9
19 7 10 3 11
20 7 12 5 13
21 3 14 18 17
22 8 14 18 23
23 8 14 18 20
24 5 18 14 19
25 4 18 17 22
26 2 18 17 16
27 2 18 17 21
28 2 17 18 23
29 2 17 18 20
30 6 17 22 15
31 9 22 17 16
32 9 22 17 21
33 7 23 18 20
34 7 16 17 21

Dihedrals

1 10 1 2 3 4
2 7 1 2 3 10
3 7 1 2 3 11
4 4 2 3 4 5
5 4 3 4 5 6
6 5 3 4 5 12
7 5 3 4 5 13
8 3 7 1 2 3
9 9 7 1 2 8
10 9 7 1 2 9
11 8 8 2 3 4
12 6 8 2 3 10
13 6 8 2 3 11
14 8 9 2 3 4
15 6 9 2 3 10
16 6 9 2 3 11
17 5 10 3 4 5
18 5 11 3 4 5
19 10 14 18 17 22
20 7 14 18 17 16
21 7 14 18 17 21
22 4 18 17 22 15
23 3 19 14 18 17
24 9 19 14 18 23
25 9 19 14 18 20
26 8 23 18 17 22
27 6 23 18 17 16
28 6 23 18 17 21
29 8 20 18 17 22
30 6 20 18 17 16
31 6 20 18 17 21
32 5 16 17 22 15
33 5 21 17 22 15
