# Supplementary material for: MolPy: A Large Language Model-Friendly Toolkit for Reactive Topology Editing in Polymer Simulations
Source: J Chem Inf Model. 2026 Jul 1;66(13):7562–72. doi: 10.1021/acs.jcim.6c01137 (PMC13370848; doi:10.1021/acs.jcim.6c01137)
Supplement: Supplementary file 2 [file ci6c01137_si_003.zip › SI/case3/run.lmp]

# ====================================================================
# PEO crosslinked network – OPLS-AA / fix bond/react
# ====================================================================
units           real
atom_style      full
boundary        p p p

read_data       04.data
include         04.ff

# -- Long-range electrostatics --
kspace_style    pppm 1.0e-4

# -- OPLS-AA 1-4 scaling --
special_bonds   lj 0.0 0.0 0.5 coul 0.0 0.0 0.5

neighbor        2.0 bin
neigh_modify    every 1 delay 0 check yes

# ====================================================================
# Stage 1: Energy minimisation (remove packing overlaps)
# ====================================================================
thermo          100
thermo_style    custom step temp pe ke etotal press vol density
min_style       cg
minimize        1.0e-4 1.0e-6 2000 20000

reset_timestep  0

# ====================================================================
# Stage 2: NVT equilibration (300 K, 5 ps)
# ====================================================================
variable step equal "step"
variable T    equal "temp"
variable rho  equal "density"
variable rxn1 equal "f_rxns[1]"

fix out all print 100 "${step} ${T} ${rho}" &
    file thermo_rxn.dat screen no &
    title "# step temp density"
velocity        all create 300.0 12345 dist gaussian

fix             nvt_eq all nvt temp 300.0 300.0 100.0
timestep        1.0
run             5000
unfix           nvt_eq

# ====================================================================
# Stage 3: NPT equilibration (300 K, 1 atm, 5 ps)
# ====================================================================
fix             equil all npt temp 300.0 300.0 100.0 iso 1.0 1.0 1000.0
run             200000
run             200000
run             100000
unfix           equil

# ====================================================================
# Stage 4: Reactive MD with fix bond/react (300 K NPT, 10 ps)
# ====================================================================
molecule        rxn1_pre rxn1_pre.mol
molecule        rxn1_post rxn1_post.mol

# bond/react: attempt every step, 5 Å cutoff, intermolecular only
fix             rxns all bond/react stabilization yes npt_grp 0.03 &
                react rxn1 all 1 0.0 5.0 rxn1_pre rxn1_post rxn1.map prob 0.01 1234

fix             npt_grp_react npt_grp_REACT npt temp 300.0 300.0 100.0 iso 1.0 1.0 1000.0

# -- Atom trajectory dump (OVITO-compatible) --
dump            traj all custom 200 traj.lammpstrj &
                id mol type x y z vx vy vz
dump_modify     traj sort id

# -- Bond topology dump (OVITO: load as topology) --
compute         bnd all property/local batom1 batom2 btype
dump            bonds all local 200 bonds.dump c_bnd[1] c_bnd[2] c_bnd[3]
dump_modify     bonds colname 1 batom1 colname 2 batom2 colname 3 btype

# -- Thermo includes reaction count from fix bond/react --
thermo          200
thermo_style    custom step temp pe ke etotal press density f_rxns[1]
run             500000

# ====================================================================
# Stage 5: Write final state
# ====================================================================
write_data      final.data
