# Supplementary material for: MolPy: A Large Language Model-Friendly Toolkit for Reactive Topology Editing in Polymer Simulations
Source: J Chem Inf Model. 2026 Jul 1;66(13):7562–72. doi: 10.1021/acs.jcim.6c01137 (PMC13370848; doi:10.1021/acs.jcim.6c01137)
Supplement: Supplementary file 2 [file ci6c01137_si_003.zip › SI/case3/bonds.dump]

ITEM: TIMESTEP
10000
ITEM: NUMBER OF ENTRIES
954
ITEM: BOX BOUNDS pp pp pp
-1.8393492183093976e-01 2.1257310921830818e+01
-1.8393492183093976e-01 2.1257310921830818e+01
-1.8393492183093976e-01 2.1257310921830818e+01
ITEM: ENTRIES batom1 batom2 btype
625 626 3 
625 635 5 
839 840 1 
839 845 1 
839 850 1 
839 855 2 
840 841 4 
840 856 2 
840 857 2 
841 842 4 
842 843 1 
842 858 2 
842 859 2 
843 844 3 
843 860 2 
843 861 2 
844 862 5 
845 846 4 
845 863 2 
845 864 2 
846 847 4 
850 851 4 
850 870 2 
850 871 2 
81 82 3 
81 94 2 
81 95 2 
82 96 5 
315 316 4 
315 326 2 
315 327 2 
963 983 5 
316 317 4 
314 315 1 
314 324 2 
314 325 2 
80 81 1 
80 92 2 
80 93 2 
962 963 3 
962 981 2 
962 982 2 
317 318 1 
317 328 2 
317 329 2 
318 319 4 
318 330 2 
318 331 2 
319 320 4 
888 889 4 
888 908 2 
888 909 2 
889 890 4 
890 891 1 
890 910 2 
890 911 2 
320 321 1 
320 332 2 
320 333 2 
321 322 3 
321 334 2 
321 335 2 
442 456 5 
313 314 3 
313 323 5 
553 554 3 
553 563 5 
877 878 1 
877 883 1 
877 888 1 
877 893 2 
879 880 4 
878 879 4 
878 894 2 
878 895 2 
881 882 3 
881 898 2 
881 899 2 
891 892 3 
891 912 2 
891 913 2 
99 100 4 
99 110 2 
99 111 2 
763 764 1 
763 769 1 
763 774 1 
763 779 2 
764 765 4 
764 780 2 
764 781 2 
769 770 4 
769 787 2 
769 788 2 
774 775 4 
774 794 2 
774 795 2 
775 776 4 
776 777 1 
776 796 2 
776 797 2 
777 778 3 
777 798 2 
777 799 2 
778 800 5 
100 101 4 
892 914 5 
765 766 4 
97 98 3 
97 107 5 
98 99 1 
98 108 2 
98 109 2 
101 102 1 
101 112 2 
101 113 2 
5 6 1 
5 16 2 
5 17 2 
851 852 4 
852 853 1 
852 872 2 
852 873 2 
369 370 3 
369 382 2 
369 383 2 
370 384 5 
464 465 1 
464 476 2 
464 477 2 
465 466 3 
465 478 2 
465 479 2 
466 480 5 
853 854 3 
853 874 2 
853 875 2 
854 876 5 
919 920 3 
919 936 2 
919 937 2 
462 463 4 
462 474 2 
462 475 2 
463 464 4 
920 938 5 
152 153 1 
152 164 2 
152 165 2 
151 152 4 
150 151 4 
150 162 2 
150 163 2 
918 919 1 
918 934 2 
918 935 2 
366 367 4 
366 378 2 
366 379 2 
368 369 1 
368 380 2 
368 381 2 
322 336 5 
461 462 1 
461 472 2 
461 473 2 
459 460 4 
459 470 2 
459 471 2 
486 487 4 
486 498 2 
486 499 2 
487 488 4 
488 489 1 
488 500 2 
488 501 2 
489 490 3 
489 502 2 
489 503 2 
490 504 5 
460 461 4 
458 459 1 
458 468 2 
458 469 2 
578 579 1 
578 588 2 
578 589 2 
579 580 4 
579 590 2 
579 591 2 
577 578 3 
577 587 5 
153 154 3 
153 166 2 
153 167 2 
580 581 4 
154 168 5 
102 103 4 
102 114 2 
102 115 2 
103 104 4 
581 582 1 
581 592 2 
581 593 2 
582 583 4 
582 594 2 
582 595 2 
583 584 4 
584 585 1 
584 596 2 
584 597 2 
585 586 3 
585 598 2 
585 599 2 
586 600 5 
337 338 3 
337 347 5 
149 150 1 
149 160 2 
149 161 2 
925 945 5 
367 368 4 
917 918 4 
915 916 1 
915 921 1 
915 926 1 
915 931 2 
916 917 4 
916 932 2 
916 933 2 
921 922 4 
921 939 2 
921 940 2 
922 923 4 
923 924 1 
923 941 2 
923 942 2 
392 393 1 
392 404 2 
392 405 2 
391 392 4 
924 925 3 
924 943 2 
924 944 2 
926 927 4 
926 946 2 
926 947 2 
390 391 4 
390 402 2 
390 403 2 
249 250 3 
249 262 2 
249 263 2 
663 664 3 
663 684 2 
663 685 2 
457 458 3 
457 467 5 
365 366 1 
365 376 2 
365 377 2 
388 389 4 
387 388 4 
387 398 2 
387 399 2 
389 390 1 
389 400 2 
389 401 2 
386 387 1 
386 396 2 
386 397 2 
364 365 4 
385 386 3 
385 395 5 
8 9 1 
8 20 2 
8 21 2 
9 10 3 
9 22 2 
9 23 2 
10 24 5 
554 555 1 
554 564 2 
554 565 2 
555 556 4 
555 566 2 
555 567 2 
7 8 4 
6 7 4 
6 18 2 
6 19 2 
556 557 4 
562 576 5 
561 562 3 
561 574 2 
561 575 2 
559 560 4 
124 125 4 
121 122 3 
121 131 5 
122 123 1 
122 132 2 
122 133 2 
123 124 4 
123 134 2 
123 135 2 
125 126 1 
125 136 2 
125 137 2 
560 561 1 
560 572 2 
560 573 2 
558 559 4 
558 570 2 
558 571 2 
126 127 4 
126 138 2 
126 139 2 
1 2 3 
1 11 5 
127 128 4 
3 4 4 
3 14 2 
3 15 2 
626 627 1 
626 636 2 
626 637 2 
847 848 1 
847 865 2 
847 866 2 
627 628 4 
627 638 2 
627 639 2 
628 629 4 
631 632 4 
632 633 1 
632 644 2 
632 645 2 
848 849 3 
848 867 2 
848 868 2 
739 740 3 
739 760 2 
739 761 2 
740 762 5 
58 72 5 
78 79 4 
78 90 2 
78 91 2 
57 58 3 
57 70 2 
57 71 2 
849 869 5 
633 634 3 
633 646 2 
633 647 2 
738 739 1 
738 758 2 
738 759 2 
77 78 1 
77 88 2 
77 89 2 
79 80 4 
882 900 5 
880 881 1 
880 896 2 
880 897 2 
74 75 1 
74 84 2 
74 85 2 
75 76 4 
75 86 2 
75 87 2 
76 77 4 
883 884 4 
883 901 2 
883 902 2 
73 74 3 
73 83 5 
296 297 1 
296 308 2 
296 309 2 
345 346 3 
345 358 2 
345 359 2 
297 298 3 
297 310 2 
297 311 2 
884 885 4 
295 296 4 
267 268 4 
267 278 2 
267 279 2 
298 312 5 
268 269 4 
770 771 4 
56 57 1 
56 68 2 
56 69 2 
49 50 3 
49 59 5 
50 51 1 
50 60 2 
50 61 2 
766 767 1 
766 782 2 
766 783 2 
51 52 4 
51 62 2 
51 63 2 
52 53 4 
53 54 1 
53 64 2 
53 65 2 
54 55 4 
54 66 2 
54 67 2 
55 56 4 
506 507 1 
506 516 2 
506 517 2 
505 506 3 
505 515 5 
767 768 3 
767 784 2 
767 785 2 
507 508 4 
507 518 2 
507 519 2 
737 738 4 
731 732 4 
731 749 2 
731 750 2 
413 414 1 
413 424 2 
413 425 2 
414 415 4 
414 426 2 
414 427 2 
415 416 4 
416 417 1 
416 428 2 
416 429 2 
417 418 3 
417 430 2 
417 431 2 
418 432 5 
725 726 1 
725 731 1 
725 736 1 
725 741 2 
726 727 4 
726 742 2 
726 743 2 
412 413 4 
728 729 1 
728 744 2 
728 745 2 
732 733 4 
411 412 4 
411 422 2 
411 423 2 
727 728 4 
485 486 1 
485 496 2 
485 497 2 
887 907 5 
481 482 3 
481 491 5 
482 483 1 
482 492 2 
482 493 2 
483 484 4 
483 494 2 
483 495 2 
484 485 4 
658 659 3 
658 677 2 
658 678 2 
659 679 5 
885 886 1 
885 903 2 
885 904 2 
886 887 3 
886 905 2 
886 906 2 
538 552 5 
537 538 3 
537 550 2 
537 551 2 
771 772 1 
771 789 2 
771 790 2 
344 345 1 
344 356 2 
344 357 2 
772 773 3 
772 791 2 
772 792 2 
773 793 5 
343 344 4 
514 528 5 
733 734 1 
733 751 2 
733 752 2 
734 735 3 
734 753 2 
734 754 2 
342 343 4 
342 354 2 
342 355 2 
341 342 1 
341 352 2 
341 353 2 
735 755 5 
338 339 1 
338 348 2 
338 349 2 
339 340 4 
339 350 2 
339 351 2 
340 341 4 
607 608 4 
608 609 1 
608 620 2 
608 621 2 
130 144 5 
609 610 3 
609 622 2 
609 623 2 
610 624 5 
606 607 4 
606 618 2 
606 619 2 
129 130 3 
129 142 2 
129 143 2 
393 394 3 
393 406 2 
393 407 2 
148 149 4 
147 148 4 
147 158 2 
147 159 2 
629 630 1 
629 640 2 
629 641 2 
630 631 4 
630 642 2 
630 643 2 
394 408 5 
815 816 3 
815 836 2 
815 837 2 
146 147 1 
146 156 2 
146 157 2 
145 146 3 
145 155 5 
803 804 4 
812 813 4 
812 832 2 
812 833 2 
814 815 1 
814 834 2 
814 835 2 
409 410 3 
409 419 5 
410 411 1 
410 420 2 
410 421 2 
804 805 1 
804 820 2 
804 821 2 
806 824 5 
290 291 1 
290 300 2 
290 301 2 
664 686 5 
289 290 3 
289 299 5 
294 295 4 
294 306 2 
294 307 2 
656 657 4 
657 658 1 
657 675 2 
657 676 2 
655 656 4 
655 673 2 
655 674 2 
363 364 4 
363 374 2 
363 375 2 
291 292 4 
291 302 2 
291 303 2 
292 293 4 
293 294 1 
293 304 2 
293 305 2 
361 362 3 
361 371 5 
362 363 1 
362 372 2 
362 373 2 
649 650 1 
649 655 1 
649 660 1 
649 665 2 
177 178 3 
177 190 2 
177 191 2 
529 530 3 
529 539 5 
530 531 1 
530 540 2 
530 541 2 
661 662 4 
660 661 4 
660 680 2 
660 681 2 
265 266 3 
265 275 5 
811 831 5 
176 177 1 
176 188 2 
176 189 2 
662 663 1 
662 682 2 
662 683 2 
2 3 1 
2 12 2 
2 13 2 
128 129 1 
128 140 2 
128 141 2 
4 5 4 
650 651 4 
650 666 2 
650 667 2 
768 786 5 
805 806 3 
805 822 2 
805 823 2 
651 652 4 
652 653 1 
652 668 2 
652 669 2 
653 654 3 
653 670 2 
653 671 2 
654 672 5 
634 648 5 
433 434 3 
433 443 5 
434 435 1 
434 444 2 
434 445 2 
435 436 4 
435 446 2 
435 447 2 
953 954 1 
953 959 1 
953 964 1 
953 969 2 
954 955 4 
954 970 2 
954 971 2 
955 956 4 
956 957 1 
956 972 2 
956 973 2 
959 960 4 
959 977 2 
959 978 2 
960 961 4 
964 965 4 
964 984 2 
964 985 2 
965 966 4 
961 962 1 
961 979 2 
961 980 2 
702 724 5 
436 437 4 
266 267 1 
266 276 2 
266 277 2 
437 438 1 
437 448 2 
437 449 2 
438 439 4 
438 450 2 
438 451 2 
439 440 4 
269 270 1 
269 280 2 
269 281 2 
270 271 4 
270 282 2 
270 283 2 
440 441 1 
440 452 2 
440 453 2 
441 442 3 
441 454 2 
441 455 2 
271 272 4 
272 273 1 
272 284 2 
272 285 2 
241 242 3 
241 251 5 
698 699 4 
698 718 2 
698 719 2 
958 976 5 
346 360 5 
957 958 3 
957 974 2 
957 975 2 
242 243 1 
242 252 2 
242 253 2 
508 509 4 
509 510 1 
509 520 2 
509 521 2 
510 511 4 
510 522 2 
510 523 2 
511 512 4 
512 513 1 
512 524 2 
512 525 2 
694 695 4 
695 696 1 
695 713 2 
695 714 2 
696 697 3 
696 715 2 
696 716 2 
697 717 5 
244 245 4 
693 694 4 
693 711 2 
693 712 2 
729 730 3 
729 746 2 
729 747 2 
736 737 4 
736 756 2 
736 757 2 
194 195 1 
194 204 2 
194 205 2 
195 196 4 
195 206 2 
195 207 2 
196 197 4 
730 748 5 
966 967 1 
966 986 2 
966 987 2 
967 968 3 
967 988 2 
967 989 2 
968 990 5 
193 194 3 
193 203 5 
197 198 1 
197 208 2 
197 209 2 
601 602 3 
601 611 5 
198 199 4 
198 210 2 
198 211 2 
200 201 1 
200 212 2 
200 213 2 
535 536 4 
701 702 3 
701 722 2 
701 723 2 
536 537 1 
536 548 2 
536 549 2 
273 274 3 
273 286 2 
273 287 2 
700 701 1 
700 720 2 
700 721 2 
699 700 4 
274 288 5 
534 535 4 
534 546 2 
534 547 2 
30 31 4 
30 42 2 
30 43 2 
31 32 4 
32 33 1 
32 44 2 
32 45 2 
33 34 3 
33 46 2 
33 47 2 
34 48 5 
29 30 1 
29 40 2 
29 41 2 
602 603 1 
602 612 2 
602 613 2 
104 105 1 
104 116 2 
104 117 2 
513 514 3 
513 526 2 
513 527 2 
105 106 3 
105 118 2 
105 119 2 
692 710 5 
604 605 4 
603 604 4 
603 614 2 
603 615 2 
106 120 5 
689 690 4 
691 692 3 
691 708 2 
691 709 2 
687 688 1 
687 693 1 
687 698 1 
687 703 2 
688 689 4 
688 704 2 
688 705 2 
690 691 1 
690 706 2 
690 707 2 
28 29 4 
217 218 3 
217 227 5 
605 606 1 
605 616 2 
605 617 2 
218 219 1 
218 228 2 
218 229 2 
927 928 4 
816 838 5 
813 814 4 
801 802 1 
801 807 1 
801 812 1 
801 817 2 
802 803 4 
802 818 2 
802 819 2 
929 930 3 
929 950 2 
929 951 2 
928 929 1 
928 948 2 
928 949 2 
199 200 4 
201 202 3 
201 214 2 
201 215 2 
202 216 5 
807 808 4 
807 825 2 
807 826 2 
808 809 4 
809 810 1 
809 827 2 
809 828 2 
250 264 5 
532 533 4 
533 534 1 
533 544 2 
533 545 2 
178 192 5 
930 952 5 
531 532 4 
531 542 2 
531 543 2 
170 171 1 
170 180 2 
170 181 2 
169 170 3 
169 179 5 
171 172 4 
171 182 2 
171 183 2 
173 174 1 
173 184 2 
173 185 2 
810 811 3 
810 829 2 
810 830 2 
172 173 4 
174 175 4 
174 186 2 
174 187 2 
175 176 4 
557 558 1 
557 568 2 
557 569 2 
248 249 1 
248 260 2 
248 261 2 
246 247 4 
246 258 2 
246 259 2 
243 244 4 
243 254 2 
243 255 2 
219 220 4 
219 230 2 
219 231 2 
27 28 4 
27 38 2 
27 39 2 
245 246 1 
245 256 2 
245 257 2 
247 248 4 
220 221 4 
25 26 3 
25 35 5 
26 27 1 
26 36 2 
26 37 2 
221 222 1 
221 232 2 
221 233 2 
222 223 4 
222 234 2 
222 235 2 
223 224 4 
224 225 1 
224 236 2 
224 237 2 
225 226 3 
225 238 2 
225 239 2 
226 240 5 
ITEM: TIMESTEP
10200
ITEM: NUMBER OF ENTRIES
888
ITEM: BOX BOUNDS pp pp pp
-1.8393492183093976e-01 2.1257310921830818e+01
-1.8393492183093976e-01 2.1257310921830818e+01
-1.8393492183093976e-01 2.1257310921830818e+01
ITEM: ENTRIES batom1 batom2 btype
625 626 3 
625 635 5 
839 840 1 
839 845 1 
839 850 1 
839 855 2 
840 841 4 
840 856 2 
840 857 2 
841 842 4 
842 843 1 
842 858 2 
842 859 2 
843 844 3 
843 860 2 
843 861 2 
844 862 5 
845 846 4 
845 863 2 
845 864 2 
846 847 4 
850 851 4 
850 870 2 
850 871 2 
81 80 1 
81 94 2 
81 95 2 
81 882 4 
315 316 4 
315 326 2 
315 327 2 
963 962 3 
316 317 4 
314 315 1 
314 324 2 
314 325 2 
80 79 4 
80 92 2 
80 93 2 
962 961 1 
962 981 2 
962 982 2 
317 318 1 
317 328 2 
317 329 2 
318 319 4 
318 330 2 
318 331 2 
319 320 4 
888 889 4 
888 908 2 
888 909 2 
889 890 4 
890 891 1 
890 910 2 
890 911 2 
320 332 2 
320 333 2 
321 320 1 
321 334 2 
321 335 2 
173 174 1 
173 184 2 
173 185 2 
313 314 3 
313 323 5 
877 878 1 
877 883 1 
877 888 1 
877 893 2 
879 880 4 
878 879 4 
878 894 2 
878 895 2 
881 880 1 
881 898 2 
881 899 2 
891 892 3 
891 912 2 
891 913 2 
99 100 4 
99 110 2 
99 111 2 
763 764 1 
763 769 1 
763 774 1 
763 779 2 
764 765 4 
764 780 2 
764 781 2 
769 770 4 
769 787 2 
769 788 2 
774 775 4 
774 794 2 
774 795 2 
775 776 4 
776 777 1 
776 796 2 
776 797 2 
777 778 3 
777 798 2 
777 799 2 
778 800 5 
100 101 4 
892 914 5 
929 928 1 
929 950 2 
929 951 2 
765 766 4 
807 808 4 
807 825 2 
807 826 2 
98 99 1 
98 108 2 
98 109 2 
98 697 4 
808 809 4 
101 102 1 
101 112 2 
101 113 2 
5 6 1 
5 16 2 
5 17 2 
851 852 4 
852 853 1 
852 872 2 
852 873 2 
369 368 1 
369 382 2 
369 383 2 
369 466 4 
171 172 4 
171 182 2 
171 183 2 
464 476 2 
464 477 2 
465 464 1 
465 478 2 
465 479 2 
466 465 3 
853 854 3 
853 874 2 
853 875 2 
854 876 5 
919 918 1 
919 936 2 
919 937 2 
462 463 4 
462 474 2 
462 475 2 
463 464 4 
920 919 3 
152 164 2 
152 165 2 
151 152 4 
150 151 4 
150 162 2 
150 163 2 
918 934 2 
918 935 2 
366 367 4 
366 378 2 
366 379 2 
368 367 4 
368 380 2 
368 381 2 
322 321 3 
461 462 1 
461 472 2 
461 473 2 
459 460 4 
459 470 2 
459 471 2 
486 487 4 
486 498 2 
486 499 2 
488 487 4 
488 500 2 
488 501 2 
489 488 1 
489 502 2 
489 503 2 
489 887 4 
460 461 4 
458 459 1 
458 468 2 
458 469 2 
578 579 1 
578 588 2 
578 589 2 
578 322 4 
579 580 4 
579 590 2 
579 591 2 
809 827 2 
809 828 2 
153 152 1 
153 166 2 
153 167 2 
580 581 4 
154 153 3 
810 809 1 
810 829 2 
810 830 2 
102 103 4 
102 114 2 
102 115 2 
581 582 1 
581 592 2 
581 593 2 
582 583 4 
582 594 2 
582 595 2 
584 583 4 
584 596 2 
584 597 2 
585 584 1 
585 598 2 
585 599 2 
585 154 4 
172 173 4 
174 175 4 
174 186 2 
174 187 2 
149 150 1 
149 160 2 
149 161 2 
925 945 5 
917 918 4 
915 916 1 
915 921 1 
915 926 1 
915 931 2 
916 917 4 
916 932 2 
916 933 2 
921 922 4 
921 939 2 
921 940 2 
922 923 4 
923 924 1 
923 941 2 
923 942 2 
392 393 1 
392 404 2 
392 405 2 
391 392 4 
924 925 3 
924 943 2 
924 944 2 
926 927 4 
926 946 2 
926 947 2 
390 391 4 
390 402 2 
390 403 2 
249 248 1 
249 262 2 
249 263 2 
249 121 4 
663 662 1 
663 684 2 
663 685 2 
457 458 3 
226 225 3 
365 366 1 
365 376 2 
365 377 2 
388 389 4 
387 388 4 
387 398 2 
387 399 2 
389 390 1 
389 400 2 
389 401 2 
386 387 1 
386 396 2 
386 397 2 
364 365 4 
385 386 3 
8 20 2 
8 21 2 
9 8 1 
9 22 2 
9 23 2 
10 9 3 
554 555 1 
554 564 2 
554 565 2 
554 385 4 
555 556 4 
555 566 2 
555 567 2 
7 8 4 
6 7 4 
6 18 2 
6 19 2 
556 557 4 
561 560 1 
561 574 2 
561 575 2 
561 10 4 
124 125 4 
121 122 3 
122 123 1 
122 132 2 
122 133 2 
123 124 4 
123 134 2 
123 135 2 
125 126 1 
125 136 2 
125 137 2 
560 559 4 
560 572 2 
560 573 2 
558 559 4 
558 570 2 
558 571 2 
126 127 4 
126 138 2 
126 139 2 
557 558 1 
557 568 2 
557 569 2 
127 128 4 
248 247 4 
248 260 2 
248 261 2 
3 4 4 
3 14 2 
3 15 2 
626 627 1 
626 636 2 
626 637 2 
847 848 1 
847 865 2 
847 866 2 
627 628 4 
627 638 2 
627 639 2 
628 629 4 
632 631 4 
632 644 2 
632 645 2 
848 849 3 
848 867 2 
848 868 2 
739 738 1 
739 760 2 
739 761 2 
740 739 3 
58 57 3 
78 79 4 
78 90 2 
78 91 2 
57 56 1 
57 70 2 
57 71 2 
849 869 5 
633 632 1 
633 646 2 
633 647 2 
633 58 4 
738 758 2 
738 759 2 
77 78 1 
77 88 2 
77 89 2 
882 881 3 
532 533 4 
880 896 2 
880 897 2 
74 75 1 
74 84 2 
74 85 2 
75 76 4 
75 86 2 
75 87 2 
76 77 4 
883 884 4 
883 901 2 
883 902 2 
73 74 3 
73 83 5 
296 308 2 
296 309 2 
345 346 3 
345 358 2 
345 359 2 
297 296 1 
297 310 2 
297 311 2 
884 885 4 
295 296 4 
267 268 4 
267 278 2 
267 279 2 
298 297 3 
268 269 4 
246 247 4 
246 258 2 
246 259 2 
770 771 4 
56 68 2 
56 69 2 
49 50 3 
533 534 1 
533 544 2 
533 545 2 
50 51 1 
50 60 2 
50 61 2 
766 782 2 
766 783 2 
51 52 4 
51 62 2 
51 63 2 
52 53 4 
53 54 1 
53 64 2 
53 65 2 
54 55 4 
54 66 2 
54 67 2 
55 56 4 
506 507 1 
506 516 2 
506 517 2 
506 49 4 
767 766 1 
767 784 2 
767 785 2 
507 508 4 
507 518 2 
507 519 2 
737 738 4 
731 732 4 
731 749 2 
731 750 2 
413 414 1 
413 424 2 
413 425 2 
414 415 4 
414 426 2 
414 427 2 
416 415 4 
416 428 2 
416 429 2 
417 416 1 
417 430 2 
417 431 2 
417 740 4 
725 726 1 
725 731 1 
725 736 1 
725 741 2 
726 727 4 
726 742 2 
726 743 2 
412 413 4 
728 744 2 
728 745 2 
732 733 4 
411 412 4 
411 422 2 
411 423 2 
727 728 4 
485 486 1 
485 496 2 
485 497 2 
887 886 3 
482 483 1 
482 492 2 
482 493 2 
482 659 4 
483 484 4 
483 494 2 
483 495 2 
484 485 4 
658 657 1 
658 677 2 
658 678 2 
659 658 3 
243 244 4 
243 254 2 
243 255 2 
885 903 2 
885 904 2 
886 885 1 
886 905 2 
886 906 2 
537 536 1 
537 550 2 
537 551 2 
537 34 4 
771 772 1 
771 789 2 
771 790 2 
344 345 1 
344 356 2 
344 357 2 
772 773 3 
772 791 2 
772 792 2 
773 793 5 
343 344 4 
733 734 1 
733 751 2 
733 752 2 
734 735 3 
734 753 2 
734 754 2 
342 343 4 
342 354 2 
342 355 2 
341 342 1 
341 352 2 
341 353 2 
735 755 5 
338 339 1 
338 348 2 
338 349 2 
338 130 4 
339 340 4 
339 350 2 
339 351 2 
340 341 4 
219 220 4 
219 230 2 
219 231 2 
608 607 4 
608 620 2 
608 621 2 
130 129 3 
609 608 1 
609 622 2 
609 623 2 
609 654 4 
802 803 4 
802 818 2 
802 819 2 
606 607 4 
606 618 2 
606 619 2 
129 128 1 
129 142 2 
129 143 2 
393 394 3 
393 406 2 
393 407 2 
148 149 4 
147 148 4 
147 158 2 
147 159 2 
629 630 1 
629 640 2 
629 641 2 
630 631 4 
630 642 2 
630 643 2 
394 408 5 
815 814 1 
815 836 2 
815 837 2 
146 147 1 
146 156 2 
146 157 2 
146 806 4 
803 804 4 
812 813 4 
812 832 2 
812 833 2 
814 834 2 
814 835 2 
930 929 3 
410 411 1 
410 420 2 
410 421 2 
410 289 4 
804 820 2 
804 821 2 
806 805 3 
290 291 1 
290 300 2 
290 301 2 
664 663 3 
289 290 3 
294 295 4 
294 306 2 
294 307 2 
531 532 4 
531 542 2 
531 543 2 
656 657 4 
657 675 2 
657 676 2 
655 656 4 
655 673 2 
655 674 2 
363 364 4 
363 374 2 
363 375 2 
291 292 4 
291 302 2 
291 303 2 
292 293 4 
293 294 1 
293 304 2 
293 305 2 
362 363 1 
362 372 2 
362 373 2 
362 664 4 
649 650 1 
649 655 1 
649 660 1 
649 665 2 
177 176 1 
177 190 2 
177 191 2 
177 298 4 
530 531 1 
530 540 2 
530 541 2 
530 811 4 
661 662 4 
660 661 4 
660 680 2 
660 681 2 
811 810 3 
176 175 4 
176 188 2 
176 189 2 
662 682 2 
662 683 2 
2 3 1 
2 12 2 
2 13 2 
2 768 4 
128 140 2 
128 141 2 
4 5 4 
650 651 4 
650 666 2 
650 667 2 
768 767 3 
805 804 1 
805 822 2 
805 823 2 
651 652 4 
652 668 2 
652 669 2 
653 652 1 
653 670 2 
653 671 2 
654 653 3 
27 28 4 
27 38 2 
27 39 2 
434 435 1 
434 444 2 
434 445 2 
434 930 4 
435 436 4 
435 446 2 
435 447 2 
953 954 1 
953 959 1 
953 964 1 
953 969 2 
954 955 4 
954 970 2 
954 971 2 
955 956 4 
956 957 1 
956 972 2 
956 973 2 
959 960 4 
959 977 2 
959 978 2 
960 961 4 
964 965 4 
964 984 2 
964 985 2 
965 966 4 
961 979 2 
961 980 2 
702 701 3 
436 437 4 
266 267 1 
266 276 2 
266 277 2 
266 241 4 
437 438 1 
437 448 2 
437 449 2 
438 439 4 
438 450 2 
438 451 2 
269 270 1 
269 280 2 
269 281 2 
270 271 4 
270 282 2 
270 283 2 
440 439 4 
440 452 2 
440 453 2 
441 440 1 
441 454 2 
441 455 2 
441 702 4 
272 271 4 
272 284 2 
272 285 2 
241 242 3 
698 699 4 
698 718 2 
698 719 2 
958 976 5 
346 360 5 
957 958 3 
957 974 2 
957 975 2 
242 243 1 
242 252 2 
242 253 2 
508 509 4 
509 510 1 
509 520 2 
509 521 2 
510 511 4 
510 522 2 
510 523 2 
512 511 4 
512 524 2 
512 525 2 
694 695 4 
695 713 2 
695 714 2 
696 695 1 
696 715 2 
696 716 2 
697 696 3 
244 245 4 
693 694 4 
693 711 2 
693 712 2 
928 948 2 
928 949 2 
729 728 1 
729 746 2 
729 747 2 
736 737 4 
736 756 2 
736 757 2 
194 195 1 
194 204 2 
194 205 2 
194 963 4 
195 196 4 
195 206 2 
195 207 2 
196 197 4 
730 729 3 
245 246 1 
245 256 2 
245 257 2 
966 967 1 
966 986 2 
966 987 2 
967 968 3 
967 988 2 
967 989 2 
968 990 5 
197 198 1 
197 208 2 
197 209 2 
220 221 4 
198 199 4 
198 210 2 
198 211 2 
200 199 4 
200 212 2 
200 213 2 
701 700 1 
701 722 2 
701 723 2 
536 535 4 
536 548 2 
536 549 2 
273 272 1 
273 286 2 
273 287 2 
273 730 4 
700 720 2 
700 721 2 
699 700 4 
26 27 1 
26 36 2 
26 37 2 
26 226 4 
534 535 4 
534 546 2 
534 547 2 
30 31 4 
30 42 2 
30 43 2 
31 32 4 
32 44 2 
32 45 2 
33 32 1 
33 46 2 
33 47 2 
34 33 3 
170 171 1 
170 180 2 
170 181 2 
170 457 4 
29 30 1 
29 40 2 
29 41 2 
602 603 1 
602 612 2 
602 613 2 
602 816 4 
104 103 4 
104 116 2 
104 117 2 
513 512 1 
513 526 2 
513 527 2 
513 692 4 
221 222 1 
221 232 2 
221 233 2 
105 104 1 
105 118 2 
105 119 2 
105 217 4 
692 691 3 
604 605 4 
603 604 4 
603 614 2 
603 615 2 
222 223 4 
222 234 2 
222 235 2 
689 690 4 
691 690 1 
691 708 2 
691 709 2 
687 688 1 
687 693 1 
687 698 1 
687 703 2 
688 689 4 
688 704 2 
688 705 2 
690 706 2 
690 707 2 
223 224 4 
28 29 4 
217 218 3 
605 606 1 
605 616 2 
605 617 2 
218 219 1 
218 228 2 
218 229 2 
224 236 2 
224 237 2 
927 928 4 
225 224 1 
225 238 2 
225 239 2 
816 815 3 
201 200 1 
201 214 2 
201 215 2 
201 920 4 
813 814 4 
801 802 1 
801 807 1 
801 812 1 
801 817 2 
ITEM: TIMESTEP
10400
ITEM: NUMBER OF ENTRIES
886
ITEM: BOX BOUNDS pp pp pp
-1.8393492183093976e-01 2.1257310921830818e+01
-1.8393492183093976e-01 2.1257310921830818e+01
-1.8393492183093976e-01 2.1257310921830818e+01
ITEM: ENTRIES batom1 batom2 btype
625 626 3 
625 635 5 
839 840 1 
839 845 1 
839 850 1 
839 855 2 
840 841 4 
840 856 2 
840 857 2 
841 842 4 
842 843 1 
842 858 2 
842 859 2 
843 844 3 
843 860 2 
843 861 2 
844 862 5 
845 846 4 
845 863 2 
845 864 2 
846 847 4 
850 851 4 
850 870 2 
850 871 2 
81 80 1 
81 94 2 
81 95 2 
81 882 4 
315 316 4 
315 326 2 
315 327 2 
963 962 3 
316 317 4 
314 315 1 
314 324 2 
314 325 2 
80 79 4 
80 92 2 
80 93 2 
962 961 1 
962 981 2 
962 982 2 
317 318 1 
317 328 2 
317 329 2 
318 319 4 
318 330 2 
318 331 2 
319 320 4 
888 889 4 
888 908 2 
888 909 2 
889 890 4 
890 891 1 
890 910 2 
890 911 2 
320 332 2 
320 333 2 
321 320 1 
321 334 2 
321 335 2 
173 174 1 
173 184 2 
173 185 2 
313 314 3 
313 323 5 
877 878 1 
877 883 1 
877 888 1 
877 893 2 
879 880 4 
878 879 4 
878 894 2 
878 895 2 
881 880 1 
881 898 2 
881 899 2 
891 892 3 
891 912 2 
891 913 2 
99 100 4 
99 110 2 
99 111 2 
763 764 1 
763 769 1 
763 774 1 
763 779 2 
764 765 4 
764 780 2 
764 781 2 
769 770 4 
769 787 2 
769 788 2 
774 775 4 
774 794 2 
774 795 2 
775 776 4 
776 777 1 
776 796 2 
776 797 2 
777 778 3 
777 798 2 
777 799 2 
778 800 5 
100 101 4 
892 914 5 
929 928 1 
929 950 2 
929 951 2 
765 766 4 
807 808 4 
807 825 2 
807 826 2 
98 99 1 
98 108 2 
98 109 2 
98 697 4 
808 809 4 
101 102 1 
101 112 2 
101 113 2 
5 6 1 
5 16 2 
5 17 2 
851 852 4 
852 853 1 
852 872 2 
852 873 2 
369 368 1 
369 382 2 
369 383 2 
369 466 4 
171 172 4 
171 182 2 
171 183 2 
464 476 2 
464 477 2 
465 464 1 
465 478 2 
465 479 2 
466 465 3 
853 854 3 
853 874 2 
853 875 2 
854 876 5 
919 918 1 
919 936 2 
919 937 2 
462 463 4 
462 474 2 
462 475 2 
463 464 4 
920 919 3 
152 164 2 
152 165 2 
151 152 4 
150 151 4 
150 162 2 
150 163 2 
918 934 2 
918 935 2 
366 367 4 
366 378 2 
366 379 2 
368 367 4 
368 380 2 
368 381 2 
322 321 3 
461 462 1 
461 472 2 
461 473 2 
459 460 4 
459 470 2 
459 471 2 
486 487 4 
486 498 2 
486 499 2 
488 487 4 
488 500 2 
488 501 2 
489 488 1 
489 502 2 
489 503 2 
489 887 4 
460 461 4 
458 459 1 
458 468 2 
458 469 2 
578 579 1 
578 588 2 
578 589 2 
578 322 4 
579 580 4 
579 590 2 
579 591 2 
809 827 2 
809 828 2 
153 152 1 
153 166 2 
153 167 2 
580 581 4 
154 153 3 
810 809 1 
810 829 2 
810 830 2 
102 103 4 
102 114 2 
102 115 2 
581 582 1 
581 592 2 
581 593 2 
582 583 4 
582 594 2 
582 595 2 
584 583 4 
584 596 2 
584 597 2 
585 584 1 
585 598 2 
585 599 2 
585 154 4 
172 173 4 
174 175 4 
174 186 2 
174 187 2 
813 814 4 
149 150 1 
149 160 2 
149 161 2 
925 924 3 
917 918 4 
915 916 1 
915 921 1 
915 926 1 
915 931 2 
916 917 4 
916 932 2 
916 933 2 
921 922 4 
921 939 2 
921 940 2 
922 923 4 
923 941 2 
923 942 2 
392 391 4 
392 404 2 
392 405 2 
924 923 1 
924 943 2 
924 944 2 
926 927 4 
926 946 2 
926 947 2 
390 391 4 
390 402 2 
390 403 2 
249 248 1 
249 262 2 
249 263 2 
249 121 4 
663 662 1 
663 684 2 
663 685 2 
457 458 3 
226 225 3 
365 366 1 
365 376 2 
365 377 2 
388 389 4 
387 388 4 
387 398 2 
387 399 2 
389 390 1 
389 400 2 
389 401 2 
386 387 1 
386 396 2 
386 397 2 
364 365 4 
385 386 3 
8 20 2 
8 21 2 
9 8 1 
9 22 2 
9 23 2 
10 9 3 
554 555 1 
554 564 2 
554 565 2 
554 385 4 
555 556 4 
555 566 2 
555 567 2 
7 8 4 
6 7 4 
6 18 2 
6 19 2 
556 557 4 
561 560 1 
561 574 2 
561 575 2 
561 10 4 
124 125 4 
121 122 3 
122 123 1 
122 132 2 
122 133 2 
123 124 4 
123 134 2 
123 135 2 
125 126 1 
125 136 2 
125 137 2 
560 559 4 
560 572 2 
560 573 2 
558 559 4 
558 570 2 
558 571 2 
126 127 4 
126 138 2 
126 139 2 
557 558 1 
557 568 2 
557 569 2 
127 128 4 
248 247 4 
248 260 2 
248 261 2 
3 4 4 
3 14 2 
3 15 2 
626 627 1 
626 636 2 
626 637 2 
847 848 1 
847 865 2 
847 866 2 
627 628 4 
627 638 2 
627 639 2 
628 629 4 
632 631 4 
632 644 2 
632 645 2 
848 849 3 
848 867 2 
848 868 2 
739 738 1 
739 760 2 
739 761 2 
740 739 3 
58 57 3 
78 79 4 
78 90 2 
78 91 2 
57 56 1 
57 70 2 
57 71 2 
849 869 5 
633 632 1 
633 646 2 
633 647 2 
633 58 4 
738 758 2 
738 759 2 
77 78 1 
77 88 2 
77 89 2 
882 881 3 
532 533 4 
880 896 2 
880 897 2 
74 75 1 
74 84 2 
74 85 2 
75 76 4 
75 86 2 
75 87 2 
76 77 4 
883 884 4 
883 901 2 
883 902 2 
73 74 3 
73 83 5 
296 308 2 
296 309 2 
345 346 3 
345 358 2 
345 359 2 
297 296 1 
297 310 2 
297 311 2 
884 885 4 
295 296 4 
267 268 4 
267 278 2 
267 279 2 
298 297 3 
268 269 4 
246 247 4 
246 258 2 
246 259 2 
770 771 4 
56 68 2 
56 69 2 
49 50 3 
533 534 1 
533 544 2 
533 545 2 
50 51 1 
50 60 2 
50 61 2 
766 782 2 
766 783 2 
51 52 4 
51 62 2 
51 63 2 
52 53 4 
53 54 1 
53 64 2 
53 65 2 
54 55 4 
54 66 2 
54 67 2 
55 56 4 
506 507 1 
506 516 2 
506 517 2 
506 49 4 
767 766 1 
767 784 2 
767 785 2 
507 508 4 
507 518 2 
507 519 2 
737 738 4 
731 732 4 
731 749 2 
731 750 2 
413 414 1 
413 424 2 
413 425 2 
414 415 4 
414 426 2 
414 427 2 
416 415 4 
416 428 2 
416 429 2 
417 416 1 
417 430 2 
417 431 2 
417 740 4 
725 726 1 
725 731 1 
725 736 1 
725 741 2 
726 727 4 
726 742 2 
726 743 2 
412 413 4 
728 744 2 
728 745 2 
732 733 4 
411 412 4 
411 422 2 
411 423 2 
727 728 4 
485 486 1 
485 496 2 
485 497 2 
887 886 3 
482 483 1 
482 492 2 
482 493 2 
482 659 4 
483 484 4 
483 494 2 
483 495 2 
484 485 4 
658 657 1 
658 677 2 
658 678 2 
659 658 3 
243 244 4 
243 254 2 
243 255 2 
885 903 2 
885 904 2 
886 885 1 
886 905 2 
886 906 2 
537 536 1 
537 550 2 
537 551 2 
537 34 4 
771 772 1 
771 789 2 
771 790 2 
344 345 1 
344 356 2 
344 357 2 
772 773 3 
772 791 2 
772 792 2 
773 793 5 
343 344 4 
733 734 1 
733 751 2 
733 752 2 
734 735 3 
734 753 2 
734 754 2 
342 343 4 
342 354 2 
342 355 2 
341 342 1 
341 352 2 
341 353 2 
735 755 5 
338 339 1 
338 348 2 
338 349 2 
338 130 4 
339 340 4 
339 350 2 
339 351 2 
340 341 4 
219 220 4 
219 230 2 
219 231 2 
608 607 4 
608 620 2 
608 621 2 
130 129 3 
609 608 1 
609 622 2 
609 623 2 
609 654 4 
802 803 4 
802 818 2 
802 819 2 
606 607 4 
606 618 2 
606 619 2 
129 128 1 
129 142 2 
129 143 2 
393 392 1 
393 406 2 
393 407 2 
393 925 4 
148 149 4 
147 148 4 
147 158 2 
147 159 2 
629 630 1 
629 640 2 
629 641 2 
630 631 4 
630 642 2 
630 643 2 
801 802 1 
801 807 1 
801 812 1 
801 817 2 
815 814 1 
815 836 2 
815 837 2 
146 147 1 
146 156 2 
146 157 2 
146 806 4 
803 804 4 
812 813 4 
812 832 2 
812 833 2 
814 834 2 
814 835 2 
930 929 3 
410 411 1 
410 420 2 
410 421 2 
410 289 4 
804 820 2 
804 821 2 
806 805 3 
290 291 1 
290 300 2 
290 301 2 
664 663 3 
289 290 3 
294 295 4 
294 306 2 
294 307 2 
531 532 4 
531 542 2 
531 543 2 
656 657 4 
657 675 2 
657 676 2 
655 656 4 
655 673 2 
655 674 2 
363 364 4 
363 374 2 
363 375 2 
291 292 4 
291 302 2 
291 303 2 
292 293 4 
293 294 1 
293 304 2 
293 305 2 
362 363 1 
362 372 2 
362 373 2 
362 664 4 
649 650 1 
649 655 1 
649 660 1 
649 665 2 
177 176 1 
177 190 2 
177 191 2 
177 298 4 
530 531 1 
530 540 2 
530 541 2 
530 811 4 
661 662 4 
660 661 4 
660 680 2 
660 681 2 
811 810 3 
176 175 4 
176 188 2 
176 189 2 
662 682 2 
662 683 2 
2 3 1 
2 12 2 
2 13 2 
2 768 4 
128 140 2 
128 141 2 
4 5 4 
650 651 4 
650 666 2 
650 667 2 
768 767 3 
805 804 1 
805 822 2 
805 823 2 
651 652 4 
652 668 2 
652 669 2 
653 652 1 
653 670 2 
653 671 2 
654 653 3 
27 28 4 
27 38 2 
27 39 2 
434 435 1 
434 444 2 
434 445 2 
434 930 4 
435 436 4 
435 446 2 
435 447 2 
953 954 1 
953 959 1 
953 964 1 
953 969 2 
954 955 4 
954 970 2 
954 971 2 
955 956 4 
956 957 1 
956 972 2 
956 973 2 
959 960 4 
959 977 2 
959 978 2 
960 961 4 
964 965 4 
964 984 2 
964 985 2 
965 966 4 
961 979 2 
961 980 2 
702 701 3 
436 437 4 
266 267 1 
266 276 2 
266 277 2 
266 241 4 
437 438 1 
437 448 2 
437 449 2 
438 439 4 
438 450 2 
438 451 2 
269 270 1 
269 280 2 
269 281 2 
270 271 4 
270 282 2 
270 283 2 
440 439 4 
440 452 2 
440 453 2 
441 440 1 
441 454 2 
441 455 2 
441 702 4 
272 271 4 
272 284 2 
272 285 2 
241 242 3 
698 699 4 
698 718 2 
698 719 2 
958 976 5 
346 360 5 
957 958 3 
957 974 2 
957 975 2 
242 243 1 
242 252 2 
242 253 2 
508 509 4 
509 510 1 
509 520 2 
509 521 2 
510 511 4 
510 522 2 
510 523 2 
512 511 4 
512 524 2 
512 525 2 
694 695 4 
695 713 2 
695 714 2 
696 695 1 
696 715 2 
696 716 2 
697 696 3 
244 245 4 
693 694 4 
693 711 2 
693 712 2 
928 948 2 
928 949 2 
729 728 1 
729 746 2 
729 747 2 
736 737 4 
736 756 2 
736 757 2 
194 195 1 
194 204 2 
194 205 2 
194 963 4 
195 196 4 
195 206 2 
195 207 2 
196 197 4 
730 729 3 
245 246 1 
245 256 2 
245 257 2 
966 967 1 
966 986 2 
966 987 2 
967 968 3 
967 988 2 
967 989 2 
968 990 5 
197 198 1 
197 208 2 
197 209 2 
220 221 4 
198 199 4 
198 210 2 
198 211 2 
200 199 4 
200 212 2 
200 213 2 
701 700 1 
701 722 2 
701 723 2 
536 535 4 
536 548 2 
536 549 2 
273 272 1 
273 286 2 
273 287 2 
273 730 4 
700 720 2 
700 721 2 
699 700 4 
26 27 1 
26 36 2 
26 37 2 
26 226 4 
534 535 4 
534 546 2 
534 547 2 
30 31 4 
30 42 2 
30 43 2 
31 32 4 
32 44 2 
32 45 2 
33 32 1 
33 46 2 
33 47 2 
34 33 3 
170 171 1 
170 180 2 
170 181 2 
170 457 4 
29 30 1 
29 40 2 
29 41 2 
602 603 1 
602 612 2 
602 613 2 
602 816 4 
104 103 4 
104 116 2 
104 117 2 
513 512 1 
513 526 2 
513 527 2 
513 692 4 
221 222 1 
221 232 2 
221 233 2 
105 104 1 
105 118 2 
105 119 2 
105 217 4 
692 691 3 
604 605 4 
603 604 4 
603 614 2 
603 615 2 
222 223 4 
222 234 2 
222 235 2 
689 690 4 
691 690 1 
691 708 2 
691 709 2 
687 688 1 
687 693 1 
687 698 1 
687 703 2 
688 689 4 
688 704 2 
688 705 2 
690 706 2 
690 707 2 
223 224 4 
28 29 4 
217 218 3 
605 606 1 
605 616 2 
605 617 2 
218 219 1 
218 228 2 
218 229 2 
224 236 2 
224 237 2 
927 928 4 
225 224 1 
225 238 2 
225 239 2 
816 815 3 
201 200 1 
201 214 2 
201 215 2 
201 920 4 
ITEM: TIMESTEP
10600
ITEM: NUMBER OF ENTRIES
886
ITEM: BOX BOUNDS pp pp pp
-1.8393492183093976e-01 2.1257310921830818e+01
-1.8393492183093976e-01 2.1257310921830818e+01
-1.8393492183093976e-01 2.1257310921830818e+01
ITEM: ENTRIES batom1 batom2 btype
625 626 3 
625 635 5 
839 840 1 
839 845 1 
839 850 1 
839 855 2 
840 841 4 
840 856 2 
840 857 2 
841 842 4 
842 843 1 
842 858 2 
842 859 2 
843 844 3 
843 860 2 
843 861 2 
844 862 5 
845 846 4 
845 863 2 
845 864 2 
846 847 4 
850 851 4 
850 870 2 
850 871 2 
81 80 1 
81 94 2 
81 95 2 
81 882 4 
315 316 4 
315 326 2 
315 327 2 
963 962 3 
316 317 4 
314 315 1 
314 324 2 
314 325 2 
80 79 4 
80 92 2 
80 93 2 
962 961 1 
962 981 2 
962 982 2 
317 318 1 
317 328 2 
317 329 2 
318 319 4 
318 330 2 
318 331 2 
319 320 4 
888 889 4 
888 908 2 
888 909 2 
889 890 4 
890 891 1 
890 910 2 
890 911 2 
320 332 2 
320 333 2 
321 320 1 
321 334 2 
321 335 2 
173 174 1 
173 184 2 
173 185 2 
313 314 3 
313 323 5 
877 878 1 
877 883 1 
877 888 1 
877 893 2 
879 880 4 
878 879 4 
878 894 2 
878 895 2 
881 880 1 
881 898 2 
881 899 2 
891 892 3 
891 912 2 
891 913 2 
99 100 4 
99 110 2 
99 111 2 
763 764 1 
763 769 1 
763 774 1 
763 779 2 
764 765 4 
764 780 2 
764 781 2 
769 770 4 
769 787 2 
769 788 2 
774 775 4 
774 794 2 
774 795 2 
775 776 4 
776 777 1 
776 796 2 
776 797 2 
777 778 3 
777 798 2 
777 799 2 
778 800 5 
100 101 4 
892 914 5 
929 928 1 
929 950 2 
929 951 2 
765 766 4 
807 808 4 
807 825 2 
807 826 2 
98 99 1 
98 108 2 
98 109 2 
98 697 4 
808 809 4 
101 102 1 
101 112 2 
101 113 2 
5 6 1 
5 16 2 
5 17 2 
851 852 4 
852 853 1 
852 872 2 
852 873 2 
369 368 1 
369 382 2 
369 383 2 
369 466 4 
171 172 4 
171 182 2 
171 183 2 
464 476 2 
464 477 2 
465 464 1 
465 478 2 
465 479 2 
466 465 3 
853 854 3 
853 874 2 
853 875 2 
854 876 5 
919 918 1 
919 936 2 
919 937 2 
462 463 4 
462 474 2 
462 475 2 
463 464 4 
920 919 3 
152 164 2 
152 165 2 
151 152 4 
150 151 4 
150 162 2 
150 163 2 
918 934 2 
918 935 2 
366 367 4 
366 378 2 
366 379 2 
368 367 4 
368 380 2 
368 381 2 
322 321 3 
461 462 1 
461 472 2 
461 473 2 
459 460 4 
459 470 2 
459 471 2 
486 487 4 
486 498 2 
486 499 2 
488 487 4 
488 500 2 
488 501 2 
489 488 1 
489 502 2 
489 503 2 
489 887 4 
460 461 4 
458 459 1 
458 468 2 
458 469 2 
578 579 1 
578 588 2 
578 589 2 
578 322 4 
579 580 4 
579 590 2 
579 591 2 
809 827 2 
809 828 2 
153 152 1 
153 166 2 
153 167 2 
580 581 4 
154 153 3 
810 809 1 
810 829 2 
810 830 2 
102 103 4 
102 114 2 
102 115 2 
581 582 1 
581 592 2 
581 593 2 
582 583 4 
582 594 2 
582 595 2 
584 583 4 
584 596 2 
584 597 2 
585 584 1 
585 598 2 
585 599 2 
585 154 4 
172 173 4 
174 175 4 
174 186 2 
174 187 2 
813 814 4 
149 150 1 
149 160 2 
149 161 2 
925 924 3 
917 918 4 
915 916 1 
915 921 1 
915 926 1 
915 931 2 
916 917 4 
916 932 2 
916 933 2 
921 922 4 
921 939 2 
921 940 2 
922 923 4 
923 941 2 
923 942 2 
392 391 4 
392 404 2 
392 405 2 
924 923 1 
924 943 2 
924 944 2 
926 927 4 
926 946 2 
926 947 2 
390 391 4 
390 402 2 
390 403 2 
249 248 1 
249 262 2 
249 263 2 
249 121 4 
663 662 1 
663 684 2 
663 685 2 
457 458 3 
226 225 3 
365 366 1 
365 376 2 
365 377 2 
388 389 4 
387 388 4 
387 398 2 
387 399 2 
389 390 1 
389 400 2 
389 401 2 
386 387 1 
386 396 2 
386 397 2 
364 365 4 
385 386 3 
8 20 2 
8 21 2 
9 8 1 
9 22 2 
9 23 2 
10 9 3 
554 555 1 
554 564 2 
554 565 2 
554 385 4 
555 556 4 
555 566 2 
555 567 2 
7 8 4 
6 7 4 
6 18 2 
6 19 2 
556 557 4 
561 560 1 
561 574 2 
561 575 2 
561 10 4 
124 125 4 
121 122 3 
122 123 1 
122 132 2 
122 133 2 
123 124 4 
123 134 2 
123 135 2 
125 126 1 
125 136 2 
125 137 2 
560 559 4 
560 572 2 
560 573 2 
558 559 4 
558 570 2 
558 571 2 
126 127 4 
126 138 2 
126 139 2 
557 558 1 
557 568 2 
557 569 2 
127 128 4 
248 247 4 
248 260 2 
248 261 2 
3 4 4 
3 14 2 
3 15 2 
626 627 1 
626 636 2 
626 637 2 
847 848 1 
847 865 2 
847 866 2 
627 628 4 
627 638 2 
627 639 2 
628 629 4 
632 631 4 
632 644 2 
632 645 2 
848 849 3 
848 867 2 
848 868 2 
739 738 1 
739 760 2 
739 761 2 
740 739 3 
58 57 3 
78 79 4 
78 90 2 
78 91 2 
57 56 1 
57 70 2 
57 71 2 
849 869 5 
633 632 1 
633 646 2 
633 647 2 
633 58 4 
738 758 2 
738 759 2 
77 78 1 
77 88 2 
77 89 2 
882 881 3 
532 533 4 
880 896 2 
880 897 2 
74 75 1 
74 84 2 
74 85 2 
75 76 4 
75 86 2 
75 87 2 
76 77 4 
883 884 4 
883 901 2 
883 902 2 
73 74 3 
73 83 5 
296 308 2 
296 309 2 
345 346 3 
345 358 2 
345 359 2 
297 296 1 
297 310 2 
297 311 2 
884 885 4 
295 296 4 
267 268 4 
267 278 2 
267 279 2 
298 297 3 
268 269 4 
246 247 4 
246 258 2 
246 259 2 
770 771 4 
56 68 2 
56 69 2 
49 50 3 
533 534 1 
533 544 2 
533 545 2 
50 51 1 
50 60 2 
50 61 2 
766 782 2 
766 783 2 
51 52 4 
51 62 2 
51 63 2 
52 53 4 
53 54 1 
53 64 2 
53 65 2 
54 55 4 
54 66 2 
54 67 2 
55 56 4 
506 507 1 
506 516 2 
506 517 2 
506 49 4 
767 766 1 
767 784 2 
767 785 2 
507 508 4 
507 518 2 
507 519 2 
737 738 4 
731 732 4 
731 749 2 
731 750 2 
413 414 1 
413 424 2 
413 425 2 
414 415 4 
414 426 2 
414 427 2 
416 415 4 
416 428 2 
416 429 2 
417 416 1 
417 430 2 
417 431 2 
417 740 4 
725 726 1 
725 731 1 
725 736 1 
725 741 2 
726 727 4 
726 742 2 
726 743 2 
412 413 4 
728 744 2 
728 745 2 
732 733 4 
411 412 4 
411 422 2 
411 423 2 
727 728 4 
485 486 1 
485 496 2 
485 497 2 
887 886 3 
482 483 1 
482 492 2 
482 493 2 
482 659 4 
483 484 4 
483 494 2 
483 495 2 
484 485 4 
658 657 1 
658 677 2 
658 678 2 
659 658 3 
243 244 4 
243 254 2 
243 255 2 
885 903 2 
885 904 2 
886 885 1 
886 905 2 
886 906 2 
537 536 1 
537 550 2 
537 551 2 
537 34 4 
771 772 1 
771 789 2 
771 790 2 
344 345 1 
344 356 2 
344 357 2 
772 773 3 
772 791 2 
772 792 2 
773 793 5 
343 344 4 
733 734 1 
733 751 2 
733 752 2 
734 735 3 
734 753 2 
734 754 2 
342 343 4 
342 354 2 
342 355 2 
341 342 1 
341 352 2 
341 353 2 
735 755 5 
338 339 1 
338 348 2 
338 349 2 
338 130 4 
339 340 4 
339 350 2 
339 351 2 
340 341 4 
219 220 4 
219 230 2 
219 231 2 
608 607 4 
608 620 2 
608 621 2 
130 129 3 
609 608 1 
609 622 2 
609 623 2 
609 654 4 
802 803 4 
802 818 2 
802 819 2 
606 607 4 
606 618 2 
606 619 2 
129 128 1 
129 142 2 
129 143 2 
393 392 1 
393 406 2 
393 407 2 
393 925 4 
148 149 4 
147 148 4 
147 158 2 
147 159 2 
629 630 1 
629 640 2 
629 641 2 
630 631 4 
630 642 2 
630 643 2 
801 802 1 
801 807 1 
801 812 1 
801 817 2 
815 814 1 
815 836 2 
815 837 2 
146 147 1 
146 156 2 
146 157 2 
146 806 4 
803 804 4 
812 813 4 
812 832 2 
812 833 2 
814 834 2 
814 835 2 
930 929 3 
410 411 1 
410 420 2 
410 421 2 
410 289 4 
804 820 2 
804 821 2 
806 805 3 
290 291 1 
290 300 2 
290 301 2 
664 663 3 
289 290 3 
294 295 4 
294 306 2 
294 307 2 
531 532 4 
531 542 2 
531 543 2 
656 657 4 
657 675 2 
657 676 2 
655 656 4 
655 673 2 
655 674 2 
363 364 4 
363 374 2 
363 375 2 
291 292 4 
291 302 2 
291 303 2 
292 293 4 
293 294 1 
293 304 2 
293 305 2 
362 363 1 
362 372 2 
362 373 2 
362 664 4 
649 650 1 
649 655 1 
649 660 1 
649 665 2 
177 176 1 
177 190 2 
177 191 2 
177 298 4 
530 531 1 
530 540 2 
530 541 2 
530 811 4 
661 662 4 
660 661 4 
660 680 2 
660 681 2 
811 810 3 
176 175 4 
176 188 2 
176 189 2 
662 682 2 
662 683 2 
2 3 1 
2 12 2 
2 13 2 
2 768 4 
128 140 2 
128 141 2 
4 5 4 
650 651 4 
650 666 2 
650 667 2 
768 767 3 
805 804 1 
805 822 2 
805 823 2 
651 652 4 
652 668 2 
652 669 2 
653 652 1 
653 670 2 
653 671 2 
654 653 3 
27 28 4 
27 38 2 
27 39 2 
434 435 1 
434 444 2 
434 445 2 
434 930 4 
435 436 4 
435 446 2 
435 447 2 
953 954 1 
953 959 1 
953 964 1 
953 969 2 
954 955 4 
954 970 2 
954 971 2 
955 956 4 
956 957 1 
956 972 2 
956 973 2 
959 960 4 
959 977 2 
959 978 2 
960 961 4 
964 965 4 
964 984 2 
964 985 2 
965 966 4 
961 979 2 
961 980 2 
702 701 3 
436 437 4 
266 267 1 
266 276 2 
266 277 2 
266 241 4 
437 438 1 
437 448 2 
437 449 2 
438 439 4 
438 450 2 
438 451 2 
269 270 1 
269 280 2 
269 281 2 
270 271 4 
270 282 2 
270 283 2 
440 439 4 
440 452 2 
440 453 2 
441 440 1 
441 454 2 
441 455 2 
441 702 4 
272 271 4 
272 284 2 
272 285 2 
241 242 3 
698 699 4 
698 718 2 
698 719 2 
958 976 5 
346 360 5 
957 958 3 
957 974 2 
957 975 2 
242 243 1 
242 252 2 
242 253 2 
508 509 4 
509 510 1 
509 520 2 
509 521 2 
510 511 4 
510 522 2 
510 523 2 
512 511 4 
512 524 2 
512 525 2 
694 695 4 
695 713 2 
695 714 2 
696 695 1 
696 715 2 
696 716 2 
697 696 3 
244 245 4 
693 694 4 
693 711 2 
693 712 2 
928 948 2 
928 949 2 
729 728 1 
729 746 2 
729 747 2 
736 737 4 
736 756 2 
736 757 2 
194 195 1 
194 204 2 
194 205 2 
194 963 4 
195 196 4 
195 206 2 
195 207 2 
196 197 4 
730 729 3 
245 246 1 
245 256 2 
245 257 2 
966 967 1 
966 986 2 
966 987 2 
967 968 3 
967 988 2 
967 989 2 
968 990 5 
197 198 1 
197 208 2 
197 209 2 
220 221 4 
198 199 4 
198 210 2 
198 211 2 
200 199 4 
200 212 2 
200 213 2 
701 700 1 
701 722 2 
701 723 2 
536 535 4 
536 548 2 
536 549 2 
273 272 1 
273 286 2 
273 287 2 
273 730 4 
700 720 2 
700 721 2 
699 700 4 
26 27 1 
26 36 2 
26 37 2 
26 226 4 
534 535 4 
534 546 2 
534 547 2 
30 31 4 
30 42 2 
30 43 2 
31 32 4 
32 44 2 
32 45 2 
33 32 1 
33 46 2 
33 47 2 
34 33 3 
170 171 1 
170 180 2 
170 181 2 
170 457 4 
29 30 1 
29 40 2 
29 41 2 
602 603 1 
602 612 2 
602 613 2 
602 816 4 
104 103 4 
104 116 2 
104 117 2 
513 512 1 
513 526 2 
513 527 2 
513 692 4 
221 222 1 
221 232 2 
221 233 2 
105 104 1 
105 118 2 
105 119 2 
105 217 4 
692 691 3 
604 605 4 
603 604 4 
603 614 2 
603 615 2 
222 223 4 
222 234 2 
222 235 2 
689 690 4 
691 690 1 
691 708 2 
691 709 2 
687 688 1 
687 693 1 
687 698 1 
687 703 2 
688 689 4 
688 704 2 
688 705 2 
690 706 2 
690 707 2 
223 224 4 
28 29 4 
217 218 3 
605 606 1 
605 616 2 
605 617 2 
218 219 1 
218 228 2 
218 229 2 
224 236 2 
224 237 2 
927 928 4 
225 224 1 
225 238 2 
225 239 2 
816 815 3 
201 200 1 
201 214 2 
201 215 2 
201 920 4 
ITEM: TIMESTEP
10800
ITEM: NUMBER OF ENTRIES
886
ITEM: BOX BOUNDS pp pp pp
-1.8393492183093976e-01 2.1257310921830818e+01
-1.8393492183093976e-01 2.1257310921830818e+01
-1.8393492183093976e-01 2.1257310921830818e+01
ITEM: ENTRIES batom1 batom2 btype
625 626 3 
625 635 5 
839 840 1 
839 845 1 
839 850 1 
839 855 2 
840 841 4 
840 856 2 
840 857 2 
841 842 4 
842 843 1 
842 858 2 
842 859 2 
843 844 3 
843 860 2 
843 861 2 
844 862 5 
845 846 4 
845 863 2 
845 864 2 
846 847 4 
850 851 4 
850 870 2 
850 871 2 
81 80 1 
81 94 2 
81 95 2 
81 882 4 
315 316 4 
315 326 2 
315 327 2 
963 962 3 
316 317 4 
314 315 1 
314 324 2 
314 325 2 
80 79 4 
80 92 2 
80 93 2 
962 961 1 
962 981 2 
962 982 2 
317 318 1 
317 328 2 
317 329 2 
318 319 4 
318 330 2 
318 331 2 
319 320 4 
888 889 4 
888 908 2 
888 909 2 
889 890 4 
890 891 1 
890 910 2 
890 911 2 
320 332 2 
320 333 2 
321 320 1 
321 334 2 
321 335 2 
173 174 1 
173 184 2 
173 185 2 
313 314 3 
313 323 5 
877 878 1 
877 883 1 
877 888 1 
877 893 2 
879 880 4 
878 879 4 
878 894 2 
878 895 2 
881 880 1 
881 898 2 
881 899 2 
891 892 3 
891 912 2 
891 913 2 
99 100 4 
99 110 2 
99 111 2 
763 764 1 
763 769 1 
763 774 1 
763 779 2 
764 765 4 
764 780 2 
764 781 2 
769 770 4 
769 787 2 
769 788 2 
774 775 4 
774 794 2 
774 795 2 
775 776 4 
776 777 1 
776 796 2 
776 797 2 
777 778 3 
777 798 2 
777 799 2 
778 800 5 
100 101 4 
892 914 5 
929 928 1 
929 950 2 
929 951 2 
765 766 4 
807 808 4 
807 825 2 
807 826 2 
98 99 1 
98 108 2 
98 109 2 
98 697 4 
808 809 4 
101 102 1 
101 112 2 
101 113 2 
5 6 1 
5 16 2 
5 17 2 
851 852 4 
852 853 1 
852 872 2 
852 873 2 
369 368 1 
369 382 2 
369 383 2 
369 466 4 
171 172 4 
171 182 2 
171 183 2 
464 476 2 
464 477 2 
465 464 1 
465 478 2 
465 479 2 
466 465 3 
853 854 3 
853 874 2 
853 875 2 
854 876 5 
919 918 1 
919 936 2 
919 937 2 
462 463 4 
462 474 2 
462 475 2 
463 464 4 
920 919 3 
152 164 2 
152 165 2 
151 152 4 
150 151 4 
150 162 2 
150 163 2 
918 934 2 
918 935 2 
366 367 4 
366 378 2 
366 379 2 
368 367 4 
368 380 2 
368 381 2 
322 321 3 
461 462 1 
461 472 2 
461 473 2 
459 460 4 
459 470 2 
459 471 2 
486 487 4 
486 498 2 
486 499 2 
488 487 4 
488 500 2 
488 501 2 
489 488 1 
489 502 2 
489 503 2 
489 887 4 
460 461 4 
458 459 1 
458 468 2 
458 469 2 
578 579 1 
578 588 2 
578 589 2 
578 322 4 
579 580 4 
579 590 2 
579 591 2 
809 827 2 
809 828 2 
153 152 1 
153 166 2 
153 167 2 
580 581 4 
154 153 3 
810 809 1 
810 829 2 
810 830 2 
102 103 4 
102 114 2 
102 115 2 
581 582 1 
581 592 2 
581 593 2 
582 583 4 
582 594 2 
582 595 2 
584 583 4 
584 596 2 
584 597 2 
585 584 1 
585 598 2 
585 599 2 
585 154 4 
172 173 4 
174 175 4 
174 186 2 
174 187 2 
813 814 4 
149 150 1 
149 160 2 
149 161 2 
925 924 3 
917 918 4 
915 916 1 
915 921 1 
915 926 1 
915 931 2 
916 917 4 
916 932 2 
916 933 2 
921 922 4 
921 939 2 
921 940 2 
922 923 4 
923 941 2 
923 942 2 
392 391 4 
392 404 2 
392 405 2 
924 923 1 
924 943 2 
924 944 2 
926 927 4 
926 946 2 
926 947 2 
390 391 4 
390 402 2 
390 403 2 
249 248 1 
249 262 2 
249 263 2 
249 121 4 
663 662 1 
663 684 2 
663 685 2 
457 458 3 
226 225 3 
365 366 1 
365 376 2 
365 377 2 
388 389 4 
387 388 4 
387 398 2 
387 399 2 
389 390 1 
389 400 2 
389 401 2 
386 387 1 
386 396 2 
386 397 2 
364 365 4 
385 386 3 
8 20 2 
8 21 2 
9 8 1 
9 22 2 
9 23 2 
10 9 3 
554 555 1 
554 564 2 
554 565 2 
554 385 4 
555 556 4 
555 566 2 
555 567 2 
7 8 4 
6 7 4 
6 18 2 
6 19 2 
556 557 4 
561 560 1 
561 574 2 
561 575 2 
561 10 4 
124 125 4 
121 122 3 
122 123 1 
122 132 2 
122 133 2 
123 124 4 
123 134 2 
123 135 2 
125 126 1 
125 136 2 
125 137 2 
560 559 4 
560 572 2 
560 573 2 
558 559 4 
558 570 2 
558 571 2 
126 127 4 
126 138 2 
126 139 2 
557 558 1 
557 568 2 
557 569 2 
127 128 4 
248 247 4 
248 260 2 
248 261 2 
3 4 4 
3 14 2 
3 15 2 
626 627 1 
626 636 2 
626 637 2 
847 848 1 
847 865 2 
847 866 2 
627 628 4 
627 638 2 
627 639 2 
628 629 4 
632 631 4 
632 644 2 
632 645 2 
848 849 3 
848 867 2 
848 868 2 
739 738 1 
739 760 2 
739 761 2 
740 739 3 
58 57 3 
78 79 4 
78 90 2 
78 91 2 
57 56 1 
57 70 2 
57 71 2 
849 869 5 
633 632 1 
633 646 2 
633 647 2 
633 58 4 
738 758 2 
738 759 2 
77 78 1 
77 88 2 
77 89 2 
882 881 3 
532 533 4 
880 896 2 
880 897 2 
74 75 1 
74 84 2 
74 85 2 
75 76 4 
75 86 2 
75 87 2 
76 77 4 
883 884 4 
883 901 2 
883 902 2 
73 74 3 
73 83 5 
296 308 2 
296 309 2 
345 346 3 
345 358 2 
345 359 2 
297 296 1 
297 310 2 
297 311 2 
884 885 4 
295 296 4 
267 268 4 
267 278 2 
267 279 2 
298 297 3 
268 269 4 
246 247 4 
246 258 2 
246 259 2 
770 771 4 
56 68 2 
56 69 2 
49 50 3 
533 534 1 
533 544 2 
533 545 2 
50 51 1 
50 60 2 
50 61 2 
766 782 2 
766 783 2 
51 52 4 
51 62 2 
51 63 2 
52 53 4 
53 54 1 
53 64 2 
53 65 2 
54 55 4 
54 66 2 
54 67 2 
55 56 4 
506 507 1 
506 516 2 
506 517 2 
506 49 4 
767 766 1 
767 784 2 
767 785 2 
507 508 4 
507 518 2 
507 519 2 
737 738 4 
731 732 4 
731 749 2 
731 750 2 
413 414 1 
413 424 2 
413 425 2 
414 415 4 
414 426 2 
414 427 2 
416 415 4 
416 428 2 
416 429 2 
417 416 1 
417 430 2 
417 431 2 
417 740 4 
725 726 1 
725 731 1 
725 736 1 
725 741 2 
726 727 4 
726 742 2 
726 743 2 
412 413 4 
728 744 2 
728 745 2 
732 733 4 
411 412 4 
411 422 2 
411 423 2 
727 728 4 
485 486 1 
485 496 2 
485 497 2 
887 886 3 
482 483 1 
482 492 2 
482 493 2 
482 659 4 
483 484 4 
483 494 2 
483 495 2 
484 485 4 
658 657 1 
658 677 2 
658 678 2 
659 658 3 
243 244 4 
243 254 2 
243 255 2 
885 903 2 
885 904 2 
886 885 1 
886 905 2 
886 906 2 
537 536 1 
537 550 2 
537 551 2 
537 34 4 
771 772 1 
771 789 2 
771 790 2 
344 345 1 
344 356 2 
344 357 2 
772 773 3 
772 791 2 
772 792 2 
773 793 5 
343 344 4 
733 734 1 
733 751 2 
733 752 2 
734 735 3 
734 753 2 
734 754 2 
342 343 4 
342 354 2 
342 355 2 
341 342 1 
341 352 2 
341 353 2 
735 755 5 
338 339 1 
338 348 2 
338 349 2 
338 130 4 
339 340 4 
339 350 2 
339 351 2 
340 341 4 
219 220 4 
219 230 2 
219 231 2 
608 607 4 
608 620 2 
608 621 2 
130 129 3 
609 608 1 
609 622 2 
609 623 2 
609 654 4 
802 803 4 
802 818 2 
802 819 2 
606 607 4 
606 618 2 
606 619 2 
129 128 1 
129 142 2 
129 143 2 
393 392 1 
393 406 2 
393 407 2 
393 925 4 
148 149 4 
147 148 4 
147 158 2 
147 159 2 
629 630 1 
629 640 2 
629 641 2 
630 631 4 
630 642 2 
630 643 2 
801 802 1 
801 807 1 
801 812 1 
801 817 2 
815 814 1 
815 836 2 
815 837 2 
146 147 1 
146 156 2 
146 157 2 
146 806 4 
803 804 4 
812 813 4 
812 832 2 
812 833 2 
814 834 2 
814 835 2 
930 929 3 
410 411 1 
410 420 2 
410 421 2 
410 289 4 
804 820 2 
804 821 2 
806 805 3 
290 291 1 
290 300 2 
290 301 2 
664 663 3 
289 290 3 
294 295 4 
294 306 2 
294 307 2 
531 532 4 
531 542 2 
531 543 2 
656 657 4 
657 675 2 
657 676 2 
655 656 4 
655 673 2 
655 674 2 
363 364 4 
363 374 2 
363 375 2 
291 292 4 
291 302 2 
291 303 2 
292 293 4 
293 294 1 
293 304 2 
293 305 2 
362 363 1 
362 372 2 
362 373 2 
362 664 4 
649 650 1 
649 655 1 
649 660 1 
649 665 2 
177 176 1 
177 190 2 
177 191 2 
177 298 4 
530 531 1 
530 540 2 
530 541 2 
530 811 4 
661 662 4 
660 661 4 
660 680 2 
660 681 2 
811 810 3 
176 175 4 
176 188 2 
176 189 2 
662 682 2 
662 683 2 
2 3 1 
2 12 2 
2 13 2 
2 768 4 
128 140 2 
128 141 2 
4 5 4 
650 651 4 
650 666 2 
650 667 2 
768 767 3 
805 804 1 
805 822 2 
805 823 2 
651 652 4 
652 668 2 
652 669 2 
653 652 1 
653 670 2 
653 671 2 
654 653 3 
27 28 4 
27 38 2 
27 39 2 
434 435 1 
434 444 2 
434 445 2 
434 930 4 
435 436 4 
435 446 2 
435 447 2 
953 954 1 
953 959 1 
953 964 1 
953 969 2 
954 955 4 
954 970 2 
954 971 2 
955 956 4 
956 957 1 
956 972 2 
956 973 2 
959 960 4 
959 977 2 
959 978 2 
960 961 4 
964 965 4 
964 984 2 
964 985 2 
965 966 4 
961 979 2 
961 980 2 
702 701 3 
436 437 4 
266 267 1 
266 276 2 
266 277 2 
266 241 4 
437 438 1 
437 448 2 
437 449 2 
438 439 4 
438 450 2 
438 451 2 
269 270 1 
269 280 2 
269 281 2 
270 271 4 
270 282 2 
270 283 2 
440 439 4 
440 452 2 
440 453 2 
441 440 1 
441 454 2 
441 455 2 
441 702 4 
272 271 4 
272 284 2 
272 285 2 
241 242 3 
698 699 4 
698 718 2 
698 719 2 
958 976 5 
346 360 5 
957 958 3 
957 974 2 
957 975 2 
242 243 1 
242 252 2 
242 253 2 
508 509 4 
509 510 1 
509 520 2 
509 521 2 
510 511 4 
510 522 2 
510 523 2 
512 511 4 
512 524 2 
512 525 2 
694 695 4 
695 713 2 
695 714 2 
696 695 1 
696 715 2 
696 716 2 
697 696 3 
244 245 4 
693 694 4 
693 711 2 
693 712 2 
928 948 2 
928 949 2 
729 728 1 
729 746 2 
729 747 2 
736 737 4 
736 756 2 
736 757 2 
194 195 1 
194 204 2 
194 205 2 
194 963 4 
195 196 4 
195 206 2 
195 207 2 
196 197 4 
730 729 3 
245 246 1 
245 256 2 
245 257 2 
966 967 1 
966 986 2 
966 987 2 
967 968 3 
967 988 2 
967 989 2 
968 990 5 
197 198 1 
197 208 2 
197 209 2 
220 221 4 
198 199 4 
198 210 2 
198 211 2 
200 199 4 
200 212 2 
200 213 2 
701 700 1 
701 722 2 
701 723 2 
536 535 4 
536 548 2 
536 549 2 
273 272 1 
273 286 2 
273 287 2 
273 730 4 
700 720 2 
700 721 2 
699 700 4 
26 27 1 
26 36 2 
26 37 2 
26 226 4 
534 535 4 
534 546 2 
534 547 2 
30 31 4 
30 42 2 
30 43 2 
31 32 4 
32 44 2 
32 45 2 
33 32 1 
33 46 2 
33 47 2 
34 33 3 
170 171 1 
170 180 2 
170 181 2 
170 457 4 
29 30 1 
29 40 2 
29 41 2 
602 603 1 
602 612 2 
602 613 2 
602 816 4 
104 103 4 
104 116 2 
104 117 2 
513 512 1 
513 526 2 
513 527 2 
513 692 4 
221 222 1 
221 232 2 
221 233 2 
105 104 1 
105 118 2 
105 119 2 
105 217 4 
692 691 3 
604 605 4 
603 604 4 
603 614 2 
603 615 2 
222 223 4 
222 234 2 
222 235 2 
689 690 4 
691 690 1 
691 708 2 
691 709 2 
687 688 1 
687 693 1 
687 698 1 
687 703 2 
688 689 4 
688 704 2 
688 705 2 
690 706 2 
690 707 2 
223 224 4 
28 29 4 
217 218 3 
605 606 1 
605 616 2 
605 617 2 
218 219 1 
218 228 2 
218 229 2 
224 236 2 
224 237 2 
927 928 4 
225 224 1 
225 238 2 
225 239 2 
816 815 3 
201 200 1 
201 214 2 
201 215 2 
201 920 4 
ITEM: TIMESTEP
11000
ITEM: NUMBER OF ENTRIES
884
ITEM: BOX BOUNDS pp pp pp
-1.8393492183093976e-01 2.1257310921830818e+01
-1.8393492183093976e-01 2.1257310921830818e+01
-1.8393492183093976e-01 2.1257310921830818e+01
ITEM: ENTRIES batom1 batom2 btype
816 815 3 
839 840 1 
839 845 1 
839 850 1 
839 855 2 
840 841 4 
840 856 2 
840 857 2 
841 842 4 
842 843 1 
842 858 2 
842 859 2 
843 844 3 
843 860 2 
843 861 2 
844 862 5 
845 846 4 
845 863 2 
845 864 2 
846 847 4 
850 851 4 
850 870 2 
850 871 2 
201 200 1 
201 214 2 
201 215 2 
201 920 4 
81 80 1 
81 94 2 
81 95 2 
81 882 4 
315 316 4 
315 326 2 
315 327 2 
963 962 3 
316 317 4 
314 315 1 
314 324 2 
314 325 2 
80 79 4 
80 92 2 
80 93 2 
962 961 1 
962 981 2 
962 982 2 
317 318 1 
317 328 2 
317 329 2 
318 319 4 
318 330 2 
318 331 2 
319 320 4 
888 889 4 
888 908 2 
888 909 2 
889 890 4 
890 891 1 
890 910 2 
890 911 2 
320 332 2 
320 333 2 
321 320 1 
321 334 2 
321 335 2 
173 174 1 
173 184 2 
173 185 2 
313 314 3 
313 323 5 
877 878 1 
877 883 1 
877 888 1 
877 893 2 
879 880 4 
878 879 4 
878 894 2 
878 895 2 
881 880 1 
881 898 2 
881 899 2 
891 892 3 
891 912 2 
891 913 2 
99 100 4 
99 110 2 
99 111 2 
763 764 1 
763 769 1 
763 774 1 
763 779 2 
764 765 4 
764 780 2 
764 781 2 
769 770 4 
769 787 2 
769 788 2 
774 775 4 
774 794 2 
774 795 2 
775 776 4 
776 777 1 
776 796 2 
776 797 2 
777 778 3 
777 798 2 
777 799 2 
778 800 5 
100 101 4 
892 914 5 
929 928 1 
929 950 2 
929 951 2 
765 766 4 
807 808 4 
807 825 2 
807 826 2 
98 99 1 
98 108 2 
98 109 2 
98 697 4 
808 809 4 
101 102 1 
101 112 2 
101 113 2 
5 6 1 
5 16 2 
5 17 2 
851 852 4 
852 853 1 
852 872 2 
852 873 2 
369 368 1 
369 382 2 
369 383 2 
369 466 4 
171 172 4 
171 182 2 
171 183 2 
464 476 2 
464 477 2 
465 464 1 
465 478 2 
465 479 2 
466 465 3 
853 854 3 
853 874 2 
853 875 2 
854 876 5 
919 918 1 
919 936 2 
919 937 2 
462 463 4 
462 474 2 
462 475 2 
463 464 4 
920 919 3 
152 164 2 
152 165 2 
151 152 4 
150 151 4 
150 162 2 
150 163 2 
918 934 2 
918 935 2 
366 367 4 
366 378 2 
366 379 2 
368 367 4 
368 380 2 
368 381 2 
322 321 3 
461 462 1 
461 472 2 
461 473 2 
459 460 4 
459 470 2 
459 471 2 
486 487 4 
486 498 2 
486 499 2 
488 487 4 
488 500 2 
488 501 2 
489 488 1 
489 502 2 
489 503 2 
489 887 4 
460 461 4 
458 459 1 
458 468 2 
458 469 2 
578 579 1 
578 588 2 
578 589 2 
578 322 4 
579 580 4 
579 590 2 
579 591 2 
809 827 2 
809 828 2 
153 152 1 
153 166 2 
153 167 2 
580 581 4 
154 153 3 
810 809 1 
810 829 2 
810 830 2 
102 103 4 
102 114 2 
102 115 2 
581 582 1 
581 592 2 
581 593 2 
582 583 4 
582 594 2 
582 595 2 
584 583 4 
584 596 2 
584 597 2 
585 584 1 
585 598 2 
585 599 2 
585 154 4 
172 173 4 
174 175 4 
174 186 2 
174 187 2 
813 814 4 
149 150 1 
149 160 2 
149 161 2 
925 924 3 
917 918 4 
915 916 1 
915 921 1 
915 926 1 
915 931 2 
916 917 4 
916 932 2 
916 933 2 
921 922 4 
921 939 2 
921 940 2 
922 923 4 
923 941 2 
923 942 2 
392 391 4 
392 404 2 
392 405 2 
924 923 1 
924 943 2 
924 944 2 
926 927 4 
926 946 2 
926 947 2 
390 391 4 
390 402 2 
390 403 2 
249 248 1 
249 262 2 
249 263 2 
249 121 4 
663 662 1 
663 684 2 
663 685 2 
457 458 3 
226 225 3 
365 366 1 
365 376 2 
365 377 2 
388 389 4 
387 388 4 
387 398 2 
387 399 2 
389 390 1 
389 400 2 
389 401 2 
386 387 1 
386 396 2 
386 397 2 
364 365 4 
385 386 3 
8 20 2 
8 21 2 
9 8 1 
9 22 2 
9 23 2 
10 9 3 
554 555 1 
554 564 2 
554 565 2 
554 385 4 
555 556 4 
555 566 2 
555 567 2 
7 8 4 
6 7 4 
6 18 2 
6 19 2 
556 557 4 
561 560 1 
561 574 2 
561 575 2 
561 10 4 
124 125 4 
121 122 3 
122 123 1 
122 132 2 
122 133 2 
123 124 4 
123 134 2 
123 135 2 
125 126 1 
125 136 2 
125 137 2 
560 559 4 
560 572 2 
560 573 2 
558 559 4 
558 570 2 
558 571 2 
126 127 4 
126 138 2 
126 139 2 
557 558 1 
557 568 2 
557 569 2 
127 128 4 
248 247 4 
248 260 2 
248 261 2 
3 4 4 
3 14 2 
3 15 2 
626 627 1 
626 636 2 
626 637 2 
626 849 4 
847 865 2 
847 866 2 
627 628 4 
627 638 2 
627 639 2 
628 629 4 
632 631 4 
632 644 2 
632 645 2 
848 847 1 
848 867 2 
848 868 2 
739 738 1 
739 760 2 
739 761 2 
740 739 3 
58 57 3 
78 79 4 
78 90 2 
78 91 2 
57 56 1 
57 70 2 
57 71 2 
849 848 3 
633 632 1 
633 646 2 
633 647 2 
633 58 4 
738 758 2 
738 759 2 
77 78 1 
77 88 2 
77 89 2 
882 881 3 
532 533 4 
880 896 2 
880 897 2 
74 75 1 
74 84 2 
74 85 2 
75 76 4 
75 86 2 
75 87 2 
76 77 4 
883 884 4 
883 901 2 
883 902 2 
73 74 3 
73 83 5 
296 308 2 
296 309 2 
345 346 3 
345 358 2 
345 359 2 
297 296 1 
297 310 2 
297 311 2 
884 885 4 
295 296 4 
267 268 4 
267 278 2 
267 279 2 
298 297 3 
268 269 4 
246 247 4 
246 258 2 
246 259 2 
770 771 4 
56 68 2 
56 69 2 
49 50 3 
533 534 1 
533 544 2 
533 545 2 
50 51 1 
50 60 2 
50 61 2 
766 782 2 
766 783 2 
51 52 4 
51 62 2 
51 63 2 
52 53 4 
53 54 1 
53 64 2 
53 65 2 
54 55 4 
54 66 2 
54 67 2 
55 56 4 
506 507 1 
506 516 2 
506 517 2 
506 49 4 
767 766 1 
767 784 2 
767 785 2 
507 508 4 
507 518 2 
507 519 2 
737 738 4 
731 732 4 
731 749 2 
731 750 2 
413 414 1 
413 424 2 
413 425 2 
414 415 4 
414 426 2 
414 427 2 
416 415 4 
416 428 2 
416 429 2 
417 416 1 
417 430 2 
417 431 2 
417 740 4 
725 726 1 
725 731 1 
725 736 1 
725 741 2 
726 727 4 
726 742 2 
726 743 2 
412 413 4 
728 744 2 
728 745 2 
732 733 4 
411 412 4 
411 422 2 
411 423 2 
727 728 4 
485 486 1 
485 496 2 
485 497 2 
887 886 3 
482 483 1 
482 492 2 
482 493 2 
482 659 4 
483 484 4 
483 494 2 
483 495 2 
484 485 4 
658 657 1 
658 677 2 
658 678 2 
659 658 3 
243 244 4 
243 254 2 
243 255 2 
885 903 2 
885 904 2 
886 885 1 
886 905 2 
886 906 2 
537 536 1 
537 550 2 
537 551 2 
537 34 4 
771 772 1 
771 789 2 
771 790 2 
344 345 1 
344 356 2 
344 357 2 
772 773 3 
772 791 2 
772 792 2 
773 793 5 
343 344 4 
733 734 1 
733 751 2 
733 752 2 
734 735 3 
734 753 2 
734 754 2 
342 343 4 
342 354 2 
342 355 2 
341 342 1 
341 352 2 
341 353 2 
735 755 5 
338 339 1 
338 348 2 
338 349 2 
338 130 4 
339 340 4 
339 350 2 
339 351 2 
340 341 4 
219 220 4 
219 230 2 
219 231 2 
608 607 4 
608 620 2 
608 621 2 
130 129 3 
609 608 1 
609 622 2 
609 623 2 
609 654 4 
802 803 4 
802 818 2 
802 819 2 
606 607 4 
606 618 2 
606 619 2 
129 128 1 
129 142 2 
129 143 2 
393 392 1 
393 406 2 
393 407 2 
393 925 4 
148 149 4 
147 148 4 
147 158 2 
147 159 2 
629 630 1 
629 640 2 
629 641 2 
630 631 4 
630 642 2 
630 643 2 
801 802 1 
801 807 1 
801 812 1 
801 817 2 
815 814 1 
815 836 2 
815 837 2 
146 147 1 
146 156 2 
146 157 2 
146 806 4 
803 804 4 
812 813 4 
812 832 2 
812 833 2 
814 834 2 
814 835 2 
930 929 3 
410 411 1 
410 420 2 
410 421 2 
410 289 4 
804 820 2 
804 821 2 
806 805 3 
290 291 1 
290 300 2 
290 301 2 
664 663 3 
289 290 3 
294 295 4 
294 306 2 
294 307 2 
531 532 4 
531 542 2 
531 543 2 
656 657 4 
657 675 2 
657 676 2 
655 656 4 
655 673 2 
655 674 2 
363 364 4 
363 374 2 
363 375 2 
291 292 4 
291 302 2 
291 303 2 
292 293 4 
293 294 1 
293 304 2 
293 305 2 
362 363 1 
362 372 2 
362 373 2 
362 664 4 
649 650 1 
649 655 1 
649 660 1 
649 665 2 
177 176 1 
177 190 2 
177 191 2 
177 298 4 
530 531 1 
530 540 2 
530 541 2 
530 811 4 
661 662 4 
660 661 4 
660 680 2 
660 681 2 
811 810 3 
176 175 4 
176 188 2 
176 189 2 
662 682 2 
662 683 2 
2 3 1 
2 12 2 
2 13 2 
2 768 4 
128 140 2 
128 141 2 
4 5 4 
650 651 4 
650 666 2 
650 667 2 
768 767 3 
805 804 1 
805 822 2 
805 823 2 
651 652 4 
652 668 2 
652 669 2 
653 652 1 
653 670 2 
653 671 2 
654 653 3 
27 28 4 
27 38 2 
27 39 2 
434 435 1 
434 444 2 
434 445 2 
434 930 4 
435 436 4 
435 446 2 
435 447 2 
953 954 1 
953 959 1 
953 964 1 
953 969 2 
954 955 4 
954 970 2 
954 971 2 
955 956 4 
956 957 1 
956 972 2 
956 973 2 
959 960 4 
959 977 2 
959 978 2 
960 961 4 
964 965 4 
964 984 2 
964 985 2 
965 966 4 
961 979 2 
961 980 2 
702 701 3 
436 437 4 
266 267 1 
266 276 2 
266 277 2 
266 241 4 
437 438 1 
437 448 2 
437 449 2 
438 439 4 
438 450 2 
438 451 2 
269 270 1 
269 280 2 
269 281 2 
270 271 4 
270 282 2 
270 283 2 
440 439 4 
440 452 2 
440 453 2 
441 440 1 
441 454 2 
441 455 2 
441 702 4 
272 271 4 
272 284 2 
272 285 2 
241 242 3 
698 699 4 
698 718 2 
698 719 2 
958 976 5 
346 360 5 
957 958 3 
957 974 2 
957 975 2 
242 243 1 
242 252 2 
242 253 2 
508 509 4 
509 510 1 
509 520 2 
509 521 2 
510 511 4 
510 522 2 
510 523 2 
512 511 4 
512 524 2 
512 525 2 
694 695 4 
695 713 2 
695 714 2 
696 695 1 
696 715 2 
696 716 2 
697 696 3 
244 245 4 
693 694 4 
693 711 2 
693 712 2 
928 948 2 
928 949 2 
729 728 1 
729 746 2 
729 747 2 
736 737 4 
736 756 2 
736 757 2 
194 195 1 
194 204 2 
194 205 2 
194 963 4 
195 196 4 
195 206 2 
195 207 2 
196 197 4 
730 729 3 
245 246 1 
245 256 2 
245 257 2 
966 967 1 
966 986 2 
966 987 2 
967 968 3 
967 988 2 
967 989 2 
968 990 5 
197 198 1 
197 208 2 
197 209 2 
220 221 4 
198 199 4 
198 210 2 
198 211 2 
200 199 4 
200 212 2 
200 213 2 
701 700 1 
701 722 2 
701 723 2 
536 535 4 
536 548 2 
536 549 2 
273 272 1 
273 286 2 
273 287 2 
273 730 4 
700 720 2 
700 721 2 
699 700 4 
26 27 1 
26 36 2 
26 37 2 
26 226 4 
534 535 4 
534 546 2 
534 547 2 
30 31 4 
30 42 2 
30 43 2 
31 32 4 
32 44 2 
32 45 2 
33 32 1 
33 46 2 
33 47 2 
34 33 3 
170 171 1 
170 180 2 
170 181 2 
170 457 4 
29 30 1 
29 40 2 
29 41 2 
602 603 1 
602 612 2 
602 613 2 
602 816 4 
104 103 4 
104 116 2 
104 117 2 
513 512 1 
513 526 2 
513 527 2 
513 692 4 
221 222 1 
221 232 2 
221 233 2 
105 104 1 
105 118 2 
105 119 2 
105 217 4 
692 691 3 
604 605 4 
603 604 4 
603 614 2 
603 615 2 
222 223 4 
222 234 2 
222 235 2 
689 690 4 
691 690 1 
691 708 2 
691 709 2 
687 688 1 
687 693 1 
687 698 1 
687 703 2 
688 689 4 
688 704 2 
688 705 2 
690 706 2 
690 707 2 
223 224 4 
28 29 4 
217 218 3 
605 606 1 
605 616 2 
605 617 2 
218 219 1 
218 228 2 
218 229 2 
224 236 2 
224 237 2 
927 928 4 
225 224 1 
225 238 2 
225 239 2 
ITEM: TIMESTEP
11200
ITEM: NUMBER OF ENTRIES
884
ITEM: BOX BOUNDS pp pp pp
-1.8393492183093976e-01 2.1257310921830818e+01
-1.8393492183093976e-01 2.1257310921830818e+01
-1.8393492183093976e-01 2.1257310921830818e+01
ITEM: ENTRIES batom1 batom2 btype
839 840 1 
839 845 1 
839 850 1 
839 855 2 
840 841 4 
840 856 2 
840 857 2 
841 842 4 
842 843 1 
842 858 2 
842 859 2 
843 844 3 
843 860 2 
843 861 2 
844 862 5 
846 847 4 
315 316 4 
315 326 2 
315 327 2 
314 315 1 
314 324 2 
314 325 2 
313 314 3 
313 323 5 
847 865 2 
847 866 2 
848 847 1 
848 867 2 
848 868 2 
81 80 1 
81 94 2 
81 95 2 
81 882 4 
316 317 4 
317 318 1 
317 328 2 
317 329 2 
318 319 4 
318 330 2 
318 331 2 
319 320 4 
888 889 4 
888 908 2 
888 909 2 
889 890 4 
890 891 1 
890 910 2 
890 911 2 
320 332 2 
320 333 2 
877 878 1 
877 883 1 
877 888 1 
877 893 2 
879 880 4 
878 879 4 
878 894 2 
878 895 2 
881 880 1 
881 898 2 
881 899 2 
882 881 3 
880 896 2 
880 897 2 
891 892 3 
891 912 2 
891 913 2 
99 100 4 
99 110 2 
99 111 2 
763 764 1 
763 769 1 
763 774 1 
763 779 2 
769 770 4 
769 787 2 
769 788 2 
774 775 4 
774 794 2 
774 795 2 
775 776 4 
776 777 1 
776 796 2 
776 797 2 
777 778 3 
777 798 2 
777 799 2 
778 800 5 
100 101 4 
892 914 5 
98 99 1 
98 108 2 
98 109 2 
98 697 4 
101 102 1 
101 112 2 
101 113 2 
770 771 4 
771 772 1 
771 789 2 
771 790 2 
697 696 3 
845 846 4 
845 863 2 
845 864 2 
850 851 4 
850 870 2 
850 871 2 
851 852 4 
852 853 1 
852 872 2 
852 873 2 
369 368 1 
369 382 2 
369 383 2 
369 466 4 
464 476 2 
464 477 2 
465 464 1 
465 478 2 
465 479 2 
466 465 3 
853 854 3 
853 874 2 
853 875 2 
854 876 5 
919 918 1 
919 936 2 
919 937 2 
366 367 4 
366 378 2 
366 379 2 
368 367 4 
368 380 2 
368 381 2 
321 320 1 
321 334 2 
321 335 2 
462 463 4 
462 474 2 
462 475 2 
463 464 4 
322 321 3 
461 462 1 
461 472 2 
461 473 2 
459 460 4 
459 470 2 
459 471 2 
486 487 4 
486 498 2 
486 499 2 
488 487 4 
488 500 2 
488 501 2 
489 488 1 
489 502 2 
489 503 2 
489 887 4 
460 461 4 
578 579 1 
578 588 2 
578 589 2 
578 322 4 
579 580 4 
579 590 2 
579 591 2 
580 581 4 
365 366 1 
365 376 2 
365 377 2 
887 886 3 
885 903 2 
885 904 2 
886 885 1 
886 905 2 
886 906 2 
152 164 2 
152 165 2 
151 152 4 
153 152 1 
153 166 2 
153 167 2 
154 153 3 
102 103 4 
102 114 2 
102 115 2 
581 582 1 
581 592 2 
581 593 2 
582 583 4 
582 594 2 
582 595 2 
584 583 4 
584 596 2 
584 597 2 
585 584 1 
585 598 2 
585 599 2 
585 154 4 
339 340 4 
339 350 2 
339 351 2 
104 103 4 
104 116 2 
104 117 2 
918 934 2 
918 935 2 
925 924 3 
917 918 4 
915 916 1 
915 921 1 
915 926 1 
915 931 2 
916 917 4 
916 932 2 
916 933 2 
921 922 4 
921 939 2 
921 940 2 
922 923 4 
923 941 2 
923 942 2 
392 391 4 
392 404 2 
392 405 2 
924 923 1 
924 943 2 
924 944 2 
390 391 4 
390 402 2 
390 403 2 
393 392 1 
393 406 2 
393 407 2 
393 925 4 
5 6 1 
5 16 2 
5 17 2 
458 459 1 
458 468 2 
458 469 2 
663 662 1 
663 684 2 
663 685 2 
388 389 4 
387 388 4 
387 398 2 
387 399 2 
389 390 1 
389 400 2 
389 401 2 
386 387 1 
386 396 2 
386 397 2 
364 365 4 
385 386 3 
8 20 2 
8 21 2 
9 8 1 
9 22 2 
9 23 2 
10 9 3 
554 555 1 
554 564 2 
554 565 2 
554 385 4 
555 556 4 
555 566 2 
555 567 2 
7 8 4 
6 7 4 
6 18 2 
6 19 2 
556 557 4 
561 560 1 
561 574 2 
561 575 2 
561 10 4 
664 663 3 
124 125 4 
122 123 1 
122 132 2 
122 133 2 
123 124 4 
123 134 2 
123 135 2 
125 126 1 
125 136 2 
125 137 2 
560 559 4 
560 572 2 
560 573 2 
126 127 4 
126 138 2 
126 139 2 
127 128 4 
3 4 4 
3 14 2 
3 15 2 
130 129 3 
129 128 1 
129 142 2 
129 143 2 
128 140 2 
128 141 2 
4 5 4 
768 767 3 
80 79 4 
80 92 2 
80 93 2 
626 627 1 
626 636 2 
626 637 2 
626 849 4 
627 628 4 
627 638 2 
627 639 2 
628 629 4 
632 631 4 
632 644 2 
632 645 2 
58 57 3 
78 79 4 
78 90 2 
78 91 2 
57 56 1 
57 70 2 
57 71 2 
849 848 3 
633 632 1 
633 646 2 
633 647 2 
633 58 4 
738 758 2 
738 759 2 
56 68 2 
56 69 2 
55 56 4 
629 630 1 
629 640 2 
629 641 2 
630 631 4 
630 642 2 
630 643 2 
77 78 1 
77 88 2 
77 89 2 
74 75 1 
74 84 2 
74 85 2 
75 76 4 
75 86 2 
75 87 2 
76 77 4 
883 884 4 
883 901 2 
883 902 2 
73 74 3 
73 83 5 
884 885 4 
267 268 4 
267 278 2 
267 279 2 
294 295 4 
294 306 2 
294 307 2 
241 242 3 
764 765 4 
764 780 2 
764 781 2 
765 766 4 
49 50 3 
50 51 1 
50 60 2 
50 61 2 
766 782 2 
766 783 2 
51 52 4 
51 62 2 
51 63 2 
52 53 4 
53 54 1 
53 64 2 
53 65 2 
54 55 4 
54 66 2 
54 67 2 
506 507 1 
506 516 2 
506 517 2 
506 49 4 
816 815 3 
739 738 1 
739 760 2 
739 761 2 
740 739 3 
737 738 4 
731 732 4 
731 749 2 
731 750 2 
413 414 1 
413 424 2 
413 425 2 
414 415 4 
414 426 2 
414 427 2 
416 415 4 
416 428 2 
416 429 2 
417 416 1 
417 430 2 
417 431 2 
417 740 4 
725 726 1 
725 731 1 
725 736 1 
725 741 2 
412 413 4 
732 733 4 
733 734 1 
733 751 2 
733 752 2 
815 814 1 
815 836 2 
815 837 2 
736 737 4 
736 756 2 
736 757 2 
485 486 1 
485 496 2 
485 497 2 
482 483 1 
482 492 2 
482 493 2 
482 659 4 
483 484 4 
483 494 2 
483 495 2 
484 485 4 
658 657 1 
658 677 2 
658 678 2 
659 658 3 
344 345 1 
344 356 2 
344 357 2 
656 657 4 
657 675 2 
657 676 2 
345 346 3 
345 358 2 
345 359 2 
772 773 3 
772 791 2 
772 792 2 
773 793 5 
343 344 4 
734 735 3 
734 753 2 
734 754 2 
342 343 4 
342 354 2 
342 355 2 
341 342 1 
341 352 2 
341 353 2 
735 755 5 
338 339 1 
338 348 2 
338 349 2 
338 130 4 
340 341 4 
609 608 1 
609 622 2 
609 623 2 
609 654 4 
651 652 4 
653 652 1 
653 670 2 
653 671 2 
654 653 3 
346 360 5 
691 690 1 
691 708 2 
691 709 2 
813 814 4 
149 150 1 
149 160 2 
149 161 2 
411 412 4 
411 422 2 
411 423 2 
802 803 4 
802 818 2 
802 819 2 
147 148 4 
147 158 2 
147 159 2 
801 802 1 
801 807 1 
801 812 1 
801 817 2 
803 804 4 
812 813 4 
812 832 2 
812 833 2 
814 834 2 
814 835 2 
410 411 1 
410 420 2 
410 421 2 
410 289 4 
804 820 2 
804 821 2 
806 805 3 
290 291 1 
290 300 2 
290 301 2 
296 308 2 
296 309 2 
297 296 1 
297 310 2 
297 311 2 
295 296 4 
298 297 3 
289 290 3 
655 656 4 
655 673 2 
655 674 2 
363 364 4 
363 374 2 
363 375 2 
291 292 4 
291 302 2 
291 303 2 
292 293 4 
293 294 1 
293 304 2 
293 305 2 
362 363 1 
362 372 2 
362 373 2 
362 664 4 
649 650 1 
649 655 1 
649 660 1 
649 665 2 
661 662 4 
660 661 4 
660 680 2 
660 681 2 
662 682 2 
662 683 2 
650 651 4 
650 666 2 
650 667 2 
150 151 4 
150 162 2 
150 163 2 
767 766 1 
767 784 2 
767 785 2 
148 149 4 
146 147 1 
146 156 2 
146 157 2 
146 806 4 
2 3 1 
2 12 2 
2 13 2 
2 768 4 
805 804 1 
805 822 2 
805 823 2 
652 668 2 
652 669 2 
963 962 3 
962 961 1 
962 981 2 
962 982 2 
435 436 4 
435 446 2 
435 447 2 
953 954 1 
953 959 1 
953 964 1 
953 969 2 
954 955 4 
954 970 2 
954 971 2 
955 956 4 
956 957 1 
956 972 2 
956 973 2 
959 960 4 
959 977 2 
959 978 2 
960 961 4 
964 965 4 
964 984 2 
964 985 2 
965 966 4 
961 979 2 
961 980 2 
436 437 4 
966 967 1 
966 986 2 
966 987 2 
268 269 4 
243 244 4 
243 254 2 
243 255 2 
702 701 3 
266 267 1 
266 276 2 
266 277 2 
266 241 4 
437 438 1 
437 448 2 
437 449 2 
438 439 4 
438 450 2 
438 451 2 
269 270 1 
269 280 2 
269 281 2 
270 271 4 
270 282 2 
270 283 2 
440 439 4 
440 452 2 
440 453 2 
441 440 1 
441 454 2 
441 455 2 
441 702 4 
242 243 1 
242 252 2 
242 253 2 
244 245 4 
245 246 1 
245 256 2 
245 257 2 
701 700 1 
701 722 2 
701 723 2 
246 247 4 
246 258 2 
246 259 2 
507 508 4 
507 518 2 
507 519 2 
698 699 4 
698 718 2 
698 719 2 
508 509 4 
509 510 1 
509 520 2 
509 521 2 
510 511 4 
510 522 2 
510 523 2 
512 511 4 
512 524 2 
512 525 2 
694 695 4 
695 713 2 
695 714 2 
696 695 1 
696 715 2 
696 716 2 
693 694 4 
693 711 2 
693 712 2 
692 691 3 
687 688 1 
687 693 1 
687 698 1 
687 703 2 
688 689 4 
688 704 2 
688 705 2 
690 706 2 
690 707 2 
201 200 1 
201 214 2 
201 215 2 
201 920 4 
920 919 3 
726 727 4 
726 742 2 
726 743 2 
728 744 2 
728 745 2 
727 728 4 
729 728 1 
729 746 2 
729 747 2 
194 195 1 
194 204 2 
194 205 2 
194 963 4 
195 196 4 
195 206 2 
195 207 2 
196 197 4 
730 729 3 
967 968 3 
967 988 2 
967 989 2 
968 990 5 
198 199 4 
198 210 2 
198 211 2 
200 199 4 
200 212 2 
200 213 2 
273 272 1 
273 286 2 
273 287 2 
273 730 4 
602 603 1 
602 612 2 
602 613 2 
602 816 4 
603 604 4 
603 614 2 
603 615 2 
532 533 4 
533 534 1 
533 544 2 
533 545 2 
537 536 1 
537 550 2 
537 551 2 
537 34 4 
531 532 4 
531 542 2 
531 543 2 
27 28 4 
27 38 2 
27 39 2 
272 271 4 
272 284 2 
272 285 2 
197 198 1 
197 208 2 
197 209 2 
536 535 4 
536 548 2 
536 549 2 
700 720 2 
700 721 2 
699 700 4 
534 535 4 
534 546 2 
534 547 2 
30 31 4 
30 42 2 
30 43 2 
31 32 4 
32 44 2 
32 45 2 
33 32 1 
33 46 2 
33 47 2 
34 33 3 
29 30 1 
29 40 2 
29 41 2 
28 29 4 
219 220 4 
219 230 2 
219 231 2 
608 607 4 
608 620 2 
608 621 2 
606 607 4 
606 618 2 
606 619 2 
220 221 4 
26 27 1 
26 36 2 
26 37 2 
26 226 4 
513 512 1 
513 526 2 
513 527 2 
513 692 4 
221 222 1 
221 232 2 
221 233 2 
105 104 1 
105 118 2 
105 119 2 
105 217 4 
604 605 4 
689 690 4 
217 218 3 
605 606 1 
605 616 2 
605 617 2 
218 219 1 
218 228 2 
218 229 2 
929 928 1 
929 950 2 
929 951 2 
807 808 4 
807 825 2 
807 826 2 
808 809 4 
809 827 2 
809 828 2 
926 927 4 
926 946 2 
926 947 2 
930 929 3 
434 435 1 
434 444 2 
434 445 2 
434 930 4 
958 976 5 
957 958 3 
957 974 2 
957 975 2 
928 948 2 
928 949 2 
927 928 4 
173 174 1 
173 184 2 
173 185 2 
171 172 4 
171 182 2 
171 183 2 
810 809 1 
810 829 2 
810 830 2 
172 173 4 
174 175 4 
174 186 2 
174 187 2 
457 458 3 
558 559 4 
558 570 2 
558 571 2 
557 558 1 
557 568 2 
557 569 2 
177 176 1 
177 190 2 
177 191 2 
177 298 4 
530 531 1 
530 540 2 
530 541 2 
530 811 4 
811 810 3 
176 175 4 
176 188 2 
176 189 2 
170 171 1 
170 180 2 
170 181 2 
170 457 4 
249 248 1 
249 262 2 
249 263 2 
249 121 4 
226 225 3 
121 122 3 
248 247 4 
248 260 2 
248 261 2 
222 223 4 
222 234 2 
222 235 2 
223 224 4 
224 236 2 
224 237 2 
225 224 1 
225 238 2 
225 239 2 
ITEM: TIMESTEP
11400
ITEM: NUMBER OF ENTRIES
884
ITEM: BOX BOUNDS pp pp pp
-1.8393492183093976e-01 2.1257310921830818e+01
-1.8393492183093976e-01 2.1257310921830818e+01
-1.8393492183093976e-01 2.1257310921830818e+01
ITEM: ENTRIES batom1 batom2 btype
839 840 1 
839 845 1 
839 850 1 
839 855 2 
840 841 4 
840 856 2 
840 857 2 
841 842 4 
842 843 1 
842 858 2 
842 859 2 
843 844 3 
843 860 2 
843 861 2 
844 862 5 
846 847 4 
315 316 4 
315 326 2 
315 327 2 
314 315 1 
314 324 2 
314 325 2 
313 314 3 
313 323 5 
847 865 2 
847 866 2 
848 847 1 
848 867 2 
848 868 2 
81 80 1 
81 94 2 
81 95 2 
81 882 4 
316 317 4 
317 318 1 
317 328 2 
317 329 2 
318 319 4 
318 330 2 
318 331 2 
319 320 4 
888 889 4 
888 908 2 
888 909 2 
889 890 4 
890 891 1 
890 910 2 
890 911 2 
320 332 2 
320 333 2 
877 878 1 
877 883 1 
877 888 1 
877 893 2 
879 880 4 
878 879 4 
878 894 2 
878 895 2 
881 880 1 
881 898 2 
881 899 2 
882 881 3 
880 896 2 
880 897 2 
891 892 3 
891 912 2 
891 913 2 
99 100 4 
99 110 2 
99 111 2 
763 764 1 
763 769 1 
763 774 1 
763 779 2 
769 770 4 
769 787 2 
769 788 2 
774 775 4 
774 794 2 
774 795 2 
775 776 4 
776 777 1 
776 796 2 
776 797 2 
777 778 3 
777 798 2 
777 799 2 
778 800 5 
100 101 4 
892 914 5 
98 99 1 
98 108 2 
98 109 2 
98 697 4 
101 102 1 
101 112 2 
101 113 2 
770 771 4 
771 772 1 
771 789 2 
771 790 2 
697 696 3 
845 846 4 
845 863 2 
845 864 2 
850 851 4 
850 870 2 
850 871 2 
851 852 4 
852 853 1 
852 872 2 
852 873 2 
369 368 1 
369 382 2 
369 383 2 
369 466 4 
464 476 2 
464 477 2 
465 464 1 
465 478 2 
465 479 2 
466 465 3 
853 854 3 
853 874 2 
853 875 2 
854 876 5 
919 918 1 
919 936 2 
919 937 2 
366 367 4 
366 378 2 
366 379 2 
368 367 4 
368 380 2 
368 381 2 
321 320 1 
321 334 2 
321 335 2 
462 463 4 
462 474 2 
462 475 2 
463 464 4 
322 321 3 
461 462 1 
461 472 2 
461 473 2 
459 460 4 
459 470 2 
459 471 2 
486 487 4 
486 498 2 
486 499 2 
488 487 4 
488 500 2 
488 501 2 
489 488 1 
489 502 2 
489 503 2 
489 887 4 
460 461 4 
578 579 1 
578 588 2 
578 589 2 
578 322 4 
579 580 4 
579 590 2 
579 591 2 
580 581 4 
365 366 1 
365 376 2 
365 377 2 
887 886 3 
885 903 2 
885 904 2 
886 885 1 
886 905 2 
886 906 2 
152 164 2 
152 165 2 
151 152 4 
153 152 1 
153 166 2 
153 167 2 
154 153 3 
102 103 4 
102 114 2 
102 115 2 
581 582 1 
581 592 2 
581 593 2 
582 583 4 
582 594 2 
582 595 2 
584 583 4 
584 596 2 
584 597 2 
585 584 1 
585 598 2 
585 599 2 
585 154 4 
339 340 4 
339 350 2 
339 351 2 
104 103 4 
104 116 2 
104 117 2 
918 934 2 
918 935 2 
925 924 3 
917 918 4 
915 916 1 
915 921 1 
915 926 1 
915 931 2 
916 917 4 
916 932 2 
916 933 2 
921 922 4 
921 939 2 
921 940 2 
922 923 4 
923 941 2 
923 942 2 
392 391 4 
392 404 2 
392 405 2 
924 923 1 
924 943 2 
924 944 2 
390 391 4 
390 402 2 
390 403 2 
393 392 1 
393 406 2 
393 407 2 
393 925 4 
5 6 1 
5 16 2 
5 17 2 
458 459 1 
458 468 2 
458 469 2 
663 662 1 
663 684 2 
663 685 2 
388 389 4 
387 388 4 
387 398 2 
387 399 2 
389 390 1 
389 400 2 
389 401 2 
386 387 1 
386 396 2 
386 397 2 
364 365 4 
385 386 3 
8 20 2 
8 21 2 
9 8 1 
9 22 2 
9 23 2 
10 9 3 
554 555 1 
554 564 2 
554 565 2 
554 385 4 
555 556 4 
555 566 2 
555 567 2 
7 8 4 
6 7 4 
6 18 2 
6 19 2 
556 557 4 
561 560 1 
561 574 2 
561 575 2 
561 10 4 
664 663 3 
124 125 4 
122 123 1 
122 132 2 
122 133 2 
123 124 4 
123 134 2 
123 135 2 
125 126 1 
125 136 2 
125 137 2 
560 559 4 
560 572 2 
560 573 2 
126 127 4 
126 138 2 
126 139 2 
127 128 4 
3 4 4 
3 14 2 
3 15 2 
130 129 3 
129 128 1 
129 142 2 
129 143 2 
128 140 2 
128 141 2 
4 5 4 
768 767 3 
80 79 4 
80 92 2 
80 93 2 
626 627 1 
626 636 2 
626 637 2 
626 849 4 
627 628 4 
627 638 2 
627 639 2 
628 629 4 
632 631 4 
632 644 2 
632 645 2 
58 57 3 
78 79 4 
78 90 2 
78 91 2 
57 56 1 
57 70 2 
57 71 2 
849 848 3 
633 632 1 
633 646 2 
633 647 2 
633 58 4 
738 758 2 
738 759 2 
56 68 2 
56 69 2 
55 56 4 
629 630 1 
629 640 2 
629 641 2 
630 631 4 
630 642 2 
630 643 2 
77 78 1 
77 88 2 
77 89 2 
74 75 1 
74 84 2 
74 85 2 
75 76 4 
75 86 2 
75 87 2 
76 77 4 
883 884 4 
883 901 2 
883 902 2 
73 74 3 
73 83 5 
884 885 4 
267 268 4 
267 278 2 
267 279 2 
294 295 4 
294 306 2 
294 307 2 
241 242 3 
764 765 4 
764 780 2 
764 781 2 
765 766 4 
49 50 3 
50 51 1 
50 60 2 
50 61 2 
766 782 2 
766 783 2 
51 52 4 
51 62 2 
51 63 2 
52 53 4 
53 54 1 
53 64 2 
53 65 2 
54 55 4 
54 66 2 
54 67 2 
506 507 1 
506 516 2 
506 517 2 
506 49 4 
816 815 3 
739 738 1 
739 760 2 
739 761 2 
740 739 3 
737 738 4 
731 732 4 
731 749 2 
731 750 2 
413 414 1 
413 424 2 
413 425 2 
414 415 4 
414 426 2 
414 427 2 
416 415 4 
416 428 2 
416 429 2 
417 416 1 
417 430 2 
417 431 2 
417 740 4 
725 726 1 
725 731 1 
725 736 1 
725 741 2 
412 413 4 
732 733 4 
733 734 1 
733 751 2 
733 752 2 
815 814 1 
815 836 2 
815 837 2 
736 737 4 
736 756 2 
736 757 2 
485 486 1 
485 496 2 
485 497 2 
482 483 1 
482 492 2 
482 493 2 
482 659 4 
483 484 4 
483 494 2 
483 495 2 
484 485 4 
658 657 1 
658 677 2 
658 678 2 
659 658 3 
344 345 1 
344 356 2 
344 357 2 
656 657 4 
657 675 2 
657 676 2 
345 346 3 
345 358 2 
345 359 2 
772 773 3 
772 791 2 
772 792 2 
773 793 5 
343 344 4 
734 735 3 
734 753 2 
734 754 2 
342 343 4 
342 354 2 
342 355 2 
341 342 1 
341 352 2 
341 353 2 
735 755 5 
338 339 1 
338 348 2 
338 349 2 
338 130 4 
340 341 4 
609 608 1 
609 622 2 
609 623 2 
609 654 4 
651 652 4 
653 652 1 
653 670 2 
653 671 2 
654 653 3 
346 360 5 
691 690 1 
691 708 2 
691 709 2 
813 814 4 
149 150 1 
149 160 2 
149 161 2 
411 412 4 
411 422 2 
411 423 2 
802 803 4 
802 818 2 
802 819 2 
147 148 4 
147 158 2 
147 159 2 
801 802 1 
801 807 1 
801 812 1 
801 817 2 
803 804 4 
812 813 4 
812 832 2 
812 833 2 
814 834 2 
814 835 2 
410 411 1 
410 420 2 
410 421 2 
410 289 4 
804 820 2 
804 821 2 
806 805 3 
290 291 1 
290 300 2 
290 301 2 
296 308 2 
296 309 2 
297 296 1 
297 310 2 
297 311 2 
295 296 4 
298 297 3 
289 290 3 
655 656 4 
655 673 2 
655 674 2 
363 364 4 
363 374 2 
363 375 2 
291 292 4 
291 302 2 
291 303 2 
292 293 4 
293 294 1 
293 304 2 
293 305 2 
362 363 1 
362 372 2 
362 373 2 
362 664 4 
649 650 1 
649 655 1 
649 660 1 
649 665 2 
661 662 4 
660 661 4 
660 680 2 
660 681 2 
662 682 2 
662 683 2 
650 651 4 
650 666 2 
650 667 2 
150 151 4 
150 162 2 
150 163 2 
767 766 1 
767 784 2 
767 785 2 
148 149 4 
146 147 1 
146 156 2 
146 157 2 
146 806 4 
2 3 1 
2 12 2 
2 13 2 
2 768 4 
805 804 1 
805 822 2 
805 823 2 
652 668 2 
652 669 2 
963 962 3 
962 961 1 
962 981 2 
962 982 2 
435 436 4 
435 446 2 
435 447 2 
953 954 1 
953 959 1 
953 964 1 
953 969 2 
954 955 4 
954 970 2 
954 971 2 
955 956 4 
956 957 1 
956 972 2 
956 973 2 
959 960 4 
959 977 2 
959 978 2 
960 961 4 
964 965 4 
964 984 2 
964 985 2 
965 966 4 
961 979 2 
961 980 2 
436 437 4 
966 967 1 
966 986 2 
966 987 2 
268 269 4 
243 244 4 
243 254 2 
243 255 2 
702 701 3 
266 267 1 
266 276 2 
266 277 2 
266 241 4 
437 438 1 
437 448 2 
437 449 2 
438 439 4 
438 450 2 
438 451 2 
269 270 1 
269 280 2 
269 281 2 
270 271 4 
270 282 2 
270 283 2 
440 439 4 
440 452 2 
440 453 2 
441 440 1 
441 454 2 
441 455 2 
441 702 4 
242 243 1 
242 252 2 
242 253 2 
244 245 4 
245 246 1 
245 256 2 
245 257 2 
701 700 1 
701 722 2 
701 723 2 
246 247 4 
246 258 2 
246 259 2 
507 508 4 
507 518 2 
507 519 2 
698 699 4 
698 718 2 
698 719 2 
508 509 4 
509 510 1 
509 520 2 
509 521 2 
510 511 4 
510 522 2 
510 523 2 
512 511 4 
512 524 2 
512 525 2 
694 695 4 
695 713 2 
695 714 2 
696 695 1 
696 715 2 
696 716 2 
693 694 4 
693 711 2 
693 712 2 
692 691 3 
687 688 1 
687 693 1 
687 698 1 
687 703 2 
688 689 4 
688 704 2 
688 705 2 
690 706 2 
690 707 2 
201 200 1 
201 214 2 
201 215 2 
201 920 4 
920 919 3 
726 727 4 
726 742 2 
726 743 2 
728 744 2 
728 745 2 
727 728 4 
729 728 1 
729 746 2 
729 747 2 
194 195 1 
194 204 2 
194 205 2 
194 963 4 
195 196 4 
195 206 2 
195 207 2 
196 197 4 
730 729 3 
967 968 3 
967 988 2 
967 989 2 
968 990 5 
198 199 4 
198 210 2 
198 211 2 
200 199 4 
200 212 2 
200 213 2 
273 272 1 
273 286 2 
273 287 2 
273 730 4 
602 603 1 
602 612 2 
602 613 2 
602 816 4 
603 604 4 
603 614 2 
603 615 2 
532 533 4 
533 534 1 
533 544 2 
533 545 2 
537 536 1 
537 550 2 
537 551 2 
537 34 4 
531 532 4 
531 542 2 
531 543 2 
27 28 4 
27 38 2 
27 39 2 
272 271 4 
272 284 2 
272 285 2 
197 198 1 
197 208 2 
197 209 2 
536 535 4 
536 548 2 
536 549 2 
700 720 2 
700 721 2 
699 700 4 
534 535 4 
534 546 2 
534 547 2 
30 31 4 
30 42 2 
30 43 2 
31 32 4 
32 44 2 
32 45 2 
33 32 1 
33 46 2 
33 47 2 
34 33 3 
29 30 1 
29 40 2 
29 41 2 
28 29 4 
219 220 4 
219 230 2 
219 231 2 
608 607 4 
608 620 2 
608 621 2 
606 607 4 
606 618 2 
606 619 2 
220 221 4 
26 27 1 
26 36 2 
26 37 2 
26 226 4 
513 512 1 
513 526 2 
513 527 2 
513 692 4 
221 222 1 
221 232 2 
221 233 2 
105 104 1 
105 118 2 
105 119 2 
105 217 4 
604 605 4 
689 690 4 
217 218 3 
605 606 1 
605 616 2 
605 617 2 
218 219 1 
218 228 2 
218 229 2 
929 928 1 
929 950 2 
929 951 2 
807 808 4 
807 825 2 
807 826 2 
808 809 4 
809 827 2 
809 828 2 
926 927 4 
926 946 2 
926 947 2 
930 929 3 
434 435 1 
434 444 2 
434 445 2 
434 930 4 
958 976 5 
957 958 3 
957 974 2 
957 975 2 
928 948 2 
928 949 2 
927 928 4 
173 174 1 
173 184 2 
173 185 2 
171 172 4 
171 182 2 
171 183 2 
810 809 1 
810 829 2 
810 830 2 
172 173 4 
174 175 4 
174 186 2 
174 187 2 
457 458 3 
558 559 4 
558 570 2 
558 571 2 
557 558 1 
557 568 2 
557 569 2 
177 176 1 
177 190 2 
177 191 2 
177 298 4 
530 531 1 
530 540 2 
530 541 2 
530 811 4 
811 810 3 
176 175 4 
176 188 2 
176 189 2 
170 171 1 
170 180 2 
170 181 2 
170 457 4 
249 248 1 
249 262 2 
249 263 2 
249 121 4 
226 225 3 
121 122 3 
248 247 4 
248 260 2 
248 261 2 
222 223 4 
222 234 2 
222 235 2 
223 224 4 
224 236 2 
224 237 2 
225 224 1 
225 238 2 
225 239 2 
ITEM: TIMESTEP
11600
ITEM: NUMBER OF ENTRIES
884
ITEM: BOX BOUNDS pp pp pp
-1.8393492183093976e-01 2.1257310921830818e+01
-1.8393492183093976e-01 2.1257310921830818e+01
-1.8393492183093976e-01 2.1257310921830818e+01
ITEM: ENTRIES batom1 batom2 btype
839 840 1 
839 845 1 
839 850 1 
839 855 2 
840 841 4 
840 856 2 
840 857 2 
841 842 4 
842 843 1 
842 858 2 
842 859 2 
843 844 3 
843 860 2 
843 861 2 
844 862 5 
846 847 4 
315 316 4 
315 326 2 
315 327 2 
314 315 1 
314 324 2 
314 325 2 
313 314 3 
313 323 5 
847 865 2 
847 866 2 
848 847 1 
848 867 2 
848 868 2 
81 80 1 
81 94 2 
81 95 2 
81 882 4 
316 317 4 
317 318 1 
317 328 2 
317 329 2 
318 319 4 
318 330 2 
318 331 2 
319 320 4 
888 889 4 
888 908 2 
888 909 2 
889 890 4 
890 891 1 
890 910 2 
890 911 2 
320 332 2 
320 333 2 
877 878 1 
877 883 1 
877 888 1 
877 893 2 
879 880 4 
878 879 4 
878 894 2 
878 895 2 
881 880 1 
881 898 2 
881 899 2 
882 881 3 
880 896 2 
880 897 2 
891 892 3 
891 912 2 
891 913 2 
99 100 4 
99 110 2 
99 111 2 
763 764 1 
763 769 1 
763 774 1 
763 779 2 
769 770 4 
769 787 2 
769 788 2 
774 775 4 
774 794 2 
774 795 2 
775 776 4 
776 777 1 
776 796 2 
776 797 2 
777 778 3 
777 798 2 
777 799 2 
778 800 5 
100 101 4 
892 914 5 
98 99 1 
98 108 2 
98 109 2 
98 697 4 
101 102 1 
101 112 2 
101 113 2 
770 771 4 
771 772 1 
771 789 2 
771 790 2 
697 696 3 
845 846 4 
845 863 2 
845 864 2 
850 851 4 
850 870 2 
850 871 2 
851 852 4 
852 853 1 
852 872 2 
852 873 2 
369 368 1 
369 382 2 
369 383 2 
369 466 4 
464 476 2 
464 477 2 
465 464 1 
465 478 2 
465 479 2 
466 465 3 
853 854 3 
853 874 2 
853 875 2 
854 876 5 
919 918 1 
919 936 2 
919 937 2 
366 367 4 
366 378 2 
366 379 2 
368 367 4 
368 380 2 
368 381 2 
321 320 1 
321 334 2 
321 335 2 
462 463 4 
462 474 2 
462 475 2 
463 464 4 
322 321 3 
461 462 1 
461 472 2 
461 473 2 
459 460 4 
459 470 2 
459 471 2 
486 487 4 
486 498 2 
486 499 2 
488 487 4 
488 500 2 
488 501 2 
489 488 1 
489 502 2 
489 503 2 
489 887 4 
460 461 4 
578 579 1 
578 588 2 
578 589 2 
578 322 4 
579 580 4 
579 590 2 
579 591 2 
580 581 4 
365 366 1 
365 376 2 
365 377 2 
887 886 3 
885 903 2 
885 904 2 
886 885 1 
886 905 2 
886 906 2 
152 164 2 
152 165 2 
151 152 4 
153 152 1 
153 166 2 
153 167 2 
154 153 3 
102 103 4 
102 114 2 
102 115 2 
581 582 1 
581 592 2 
581 593 2 
582 583 4 
582 594 2 
582 595 2 
584 583 4 
584 596 2 
584 597 2 
585 584 1 
585 598 2 
585 599 2 
585 154 4 
339 340 4 
339 350 2 
339 351 2 
104 103 4 
104 116 2 
104 117 2 
918 934 2 
918 935 2 
925 924 3 
917 918 4 
915 916 1 
915 921 1 
915 926 1 
915 931 2 
916 917 4 
916 932 2 
916 933 2 
921 922 4 
921 939 2 
921 940 2 
922 923 4 
923 941 2 
923 942 2 
392 391 4 
392 404 2 
392 405 2 
924 923 1 
924 943 2 
924 944 2 
390 391 4 
390 402 2 
390 403 2 
393 392 1 
393 406 2 
393 407 2 
393 925 4 
5 6 1 
5 16 2 
5 17 2 
458 459 1 
458 468 2 
458 469 2 
663 662 1 
663 684 2 
663 685 2 
388 389 4 
387 388 4 
387 398 2 
387 399 2 
389 390 1 
389 400 2 
389 401 2 
386 387 1 
386 396 2 
386 397 2 
364 365 4 
385 386 3 
8 20 2 
8 21 2 
9 8 1 
9 22 2 
9 23 2 
10 9 3 
554 555 1 
554 564 2 
554 565 2 
554 385 4 
555 556 4 
555 566 2 
555 567 2 
7 8 4 
6 7 4 
6 18 2 
6 19 2 
556 557 4 
561 560 1 
561 574 2 
561 575 2 
561 10 4 
664 663 3 
124 125 4 
122 123 1 
122 132 2 
122 133 2 
123 124 4 
123 134 2 
123 135 2 
125 126 1 
125 136 2 
125 137 2 
560 559 4 
560 572 2 
560 573 2 
126 127 4 
126 138 2 
126 139 2 
127 128 4 
3 4 4 
3 14 2 
3 15 2 
130 129 3 
129 128 1 
129 142 2 
129 143 2 
128 140 2 
128 141 2 
4 5 4 
768 767 3 
80 79 4 
80 92 2 
80 93 2 
626 627 1 
626 636 2 
626 637 2 
626 849 4 
627 628 4 
627 638 2 
627 639 2 
628 629 4 
632 631 4 
632 644 2 
632 645 2 
58 57 3 
78 79 4 
78 90 2 
78 91 2 
57 56 1 
57 70 2 
57 71 2 
849 848 3 
633 632 1 
633 646 2 
633 647 2 
633 58 4 
738 758 2 
738 759 2 
56 68 2 
56 69 2 
55 56 4 
629 630 1 
629 640 2 
629 641 2 
630 631 4 
630 642 2 
630 643 2 
77 78 1 
77 88 2 
77 89 2 
74 75 1 
74 84 2 
74 85 2 
75 76 4 
75 86 2 
75 87 2 
76 77 4 
883 884 4 
883 901 2 
883 902 2 
73 74 3 
73 83 5 
884 885 4 
267 268 4 
267 278 2 
267 279 2 
294 295 4 
294 306 2 
294 307 2 
241 242 3 
764 765 4 
764 780 2 
764 781 2 
765 766 4 
49 50 3 
50 51 1 
50 60 2 
50 61 2 
766 782 2 
766 783 2 
51 52 4 
51 62 2 
51 63 2 
52 53 4 
53 54 1 
53 64 2 
53 65 2 
54 55 4 
54 66 2 
54 67 2 
506 507 1 
506 516 2 
506 517 2 
506 49 4 
816 815 3 
739 738 1 
739 760 2 
739 761 2 
740 739 3 
737 738 4 
731 732 4 
731 749 2 
731 750 2 
413 414 1 
413 424 2 
413 425 2 
414 415 4 
414 426 2 
414 427 2 
416 415 4 
416 428 2 
416 429 2 
417 416 1 
417 430 2 
417 431 2 
417 740 4 
725 726 1 
725 731 1 
725 736 1 
725 741 2 
412 413 4 
732 733 4 
733 734 1 
733 751 2 
733 752 2 
815 814 1 
815 836 2 
815 837 2 
736 737 4 
736 756 2 
736 757 2 
485 486 1 
485 496 2 
485 497 2 
482 483 1 
482 492 2 
482 493 2 
482 659 4 
483 484 4 
483 494 2 
483 495 2 
484 485 4 
658 657 1 
658 677 2 
658 678 2 
659 658 3 
344 345 1 
344 356 2 
344 357 2 
656 657 4 
657 675 2 
657 676 2 
345 346 3 
345 358 2 
345 359 2 
772 773 3 
772 791 2 
772 792 2 
773 793 5 
343 344 4 
734 735 3 
734 753 2 
734 754 2 
342 343 4 
342 354 2 
342 355 2 
341 342 1 
341 352 2 
341 353 2 
735 755 5 
338 339 1 
338 348 2 
338 349 2 
338 130 4 
340 341 4 
609 608 1 
609 622 2 
609 623 2 
609 654 4 
651 652 4 
653 652 1 
653 670 2 
653 671 2 
654 653 3 
346 360 5 
691 690 1 
691 708 2 
691 709 2 
813 814 4 
149 150 1 
149 160 2 
149 161 2 
411 412 4 
411 422 2 
411 423 2 
802 803 4 
802 818 2 
802 819 2 
147 148 4 
147 158 2 
147 159 2 
801 802 1 
801 807 1 
801 812 1 
801 817 2 
803 804 4 
812 813 4 
812 832 2 
812 833 2 
814 834 2 
814 835 2 
410 411 1 
410 420 2 
410 421 2 
410 289 4 
804 820 2 
804 821 2 
806 805 3 
290 291 1 
290 300 2 
290 301 2 
296 308 2 
296 309 2 
297 296 1 
297 310 2 
297 311 2 
295 296 4 
298 297 3 
289 290 3 
655 656 4 
655 673 2 
655 674 2 
363 364 4 
363 374 2 
363 375 2 
291 292 4 
291 302 2 
291 303 2 
292 293 4 
293 294 1 
293 304 2 
293 305 2 
362 363 1 
362 372 2 
362 373 2 
362 664 4 
649 650 1 
649 655 1 
649 660 1 
649 665 2 
661 662 4 
660 661 4 
660 680 2 
660 681 2 
662 682 2 
662 683 2 
650 651 4 
650 666 2 
650 667 2 
150 151 4 
150 162 2 
150 163 2 
767 766 1 
767 784 2 
767 785 2 
148 149 4 
146 147 1 
146 156 2 
146 157 2 
146 806 4 
2 3 1 
2 12 2 
2 13 2 
2 768 4 
805 804 1 
805 822 2 
805 823 2 
652 668 2 
652 669 2 
963 962 3 
962 961 1 
962 981 2 
962 982 2 
435 436 4 
435 446 2 
435 447 2 
953 954 1 
953 959 1 
953 964 1 
953 969 2 
954 955 4 
954 970 2 
954 971 2 
955 956 4 
956 957 1 
956 972 2 
956 973 2 
959 960 4 
959 977 2 
959 978 2 
960 961 4 
964 965 4 
964 984 2 
964 985 2 
965 966 4 
961 979 2 
961 980 2 
436 437 4 
966 967 1 
966 986 2 
966 987 2 
268 269 4 
243 244 4 
243 254 2 
243 255 2 
702 701 3 
266 267 1 
266 276 2 
266 277 2 
266 241 4 
437 438 1 
437 448 2 
437 449 2 
438 439 4 
438 450 2 
438 451 2 
269 270 1 
269 280 2 
269 281 2 
270 271 4 
270 282 2 
270 283 2 
440 439 4 
440 452 2 
440 453 2 
441 440 1 
441 454 2 
441 455 2 
441 702 4 
242 243 1 
242 252 2 
242 253 2 
244 245 4 
245 246 1 
245 256 2 
245 257 2 
701 700 1 
701 722 2 
701 723 2 
246 247 4 
246 258 2 
246 259 2 
507 508 4 
507 518 2 
507 519 2 
698 699 4 
698 718 2 
698 719 2 
508 509 4 
509 510 1 
509 520 2 
509 521 2 
510 511 4 
510 522 2 
510 523 2 
512 511 4 
512 524 2 
512 525 2 
694 695 4 
695 713 2 
695 714 2 
696 695 1 
696 715 2 
696 716 2 
693 694 4 
693 711 2 
693 712 2 
692 691 3 
687 688 1 
687 693 1 
687 698 1 
687 703 2 
688 689 4 
688 704 2 
688 705 2 
690 706 2 
690 707 2 
201 200 1 
201 214 2 
201 215 2 
201 920 4 
920 919 3 
726 727 4 
726 742 2 
726 743 2 
728 744 2 
728 745 2 
727 728 4 
729 728 1 
729 746 2 
729 747 2 
194 195 1 
194 204 2 
194 205 2 
194 963 4 
195 196 4 
195 206 2 
195 207 2 
196 197 4 
730 729 3 
967 968 3 
967 988 2 
967 989 2 
968 990 5 
198 199 4 
198 210 2 
198 211 2 
200 199 4 
200 212 2 
200 213 2 
273 272 1 
273 286 2 
273 287 2 
273 730 4 
602 603 1 
602 612 2 
602 613 2 
602 816 4 
603 604 4 
603 614 2 
603 615 2 
532 533 4 
533 534 1 
533 544 2 
533 545 2 
537 536 1 
537 550 2 
537 551 2 
537 34 4 
531 532 4 
531 542 2 
531 543 2 
27 28 4 
27 38 2 
27 39 2 
272 271 4 
272 284 2 
272 285 2 
197 198 1 
197 208 2 
197 209 2 
536 535 4 
536 548 2 
536 549 2 
700 720 2 
700 721 2 
699 700 4 
534 535 4 
534 546 2 
534 547 2 
30 31 4 
30 42 2 
30 43 2 
31 32 4 
32 44 2 
32 45 2 
33 32 1 
33 46 2 
33 47 2 
34 33 3 
29 30 1 
29 40 2 
29 41 2 
28 29 4 
219 220 4 
219 230 2 
219 231 2 
608 607 4 
608 620 2 
608 621 2 
606 607 4 
606 618 2 
606 619 2 
220 221 4 
26 27 1 
26 36 2 
26 37 2 
26 226 4 
513 512 1 
513 526 2 
513 527 2 
513 692 4 
221 222 1 
221 232 2 
221 233 2 
105 104 1 
105 118 2 
105 119 2 
105 217 4 
604 605 4 
689 690 4 
217 218 3 
605 606 1 
605 616 2 
605 617 2 
218 219 1 
218 228 2 
218 229 2 
929 928 1 
929 950 2 
929 951 2 
807 808 4 
807 825 2 
807 826 2 
808 809 4 
809 827 2 
809 828 2 
926 927 4 
926 946 2 
926 947 2 
930 929 3 
434 435 1 
434 444 2 
434 445 2 
434 930 4 
958 976 5 
957 958 3 
957 974 2 
957 975 2 
928 948 2 
928 949 2 
927 928 4 
173 174 1 
173 184 2 
173 185 2 
171 172 4 
171 182 2 
171 183 2 
810 809 1 
810 829 2 
810 830 2 
172 173 4 
174 175 4 
174 186 2 
174 187 2 
457 458 3 
558 559 4 
558 570 2 
558 571 2 
557 558 1 
557 568 2 
557 569 2 
177 176 1 
177 190 2 
177 191 2 
177 298 4 
530 531 1 
530 540 2 
530 541 2 
530 811 4 
811 810 3 
176 175 4 
176 188 2 
176 189 2 
170 171 1 
170 180 2 
170 181 2 
170 457 4 
249 248 1 
249 262 2 
249 263 2 
249 121 4 
226 225 3 
121 122 3 
248 247 4 
248 260 2 
248 261 2 
222 223 4 
222 234 2 
222 235 2 
223 224 4 
224 236 2 
224 237 2 
225 224 1 
225 238 2 
225 239 2 
ITEM: TIMESTEP
11800
ITEM: NUMBER OF ENTRIES
884
ITEM: BOX BOUNDS pp pp pp
-1.8393492183093976e-01 2.1257310921830818e+01
-1.8393492183093976e-01 2.1257310921830818e+01
-1.8393492183093976e-01 2.1257310921830818e+01
ITEM: ENTRIES batom1 batom2 btype
839 840 1 
839 845 1 
839 850 1 
839 855 2 
840 841 4 
840 856 2 
840 857 2 
841 842 4 
842 843 1 
842 858 2 
842 859 2 
843 844 3 
843 860 2 
843 861 2 
844 862 5 
846 847 4 
315 316 4 
315 326 2 
315 327 2 
314 315 1 
314 324 2 
314 325 2 
313 314 3 
313 323 5 
847 865 2 
847 866 2 
848 847 1 
848 867 2 
848 868 2 
81 80 1 
81 94 2 
81 95 2 
81 882 4 
316 317 4 
317 318 1 
317 328 2 
317 329 2 
318 319 4 
318 330 2 
318 331 2 
319 320 4 
888 889 4 
888 908 2 
888 909 2 
889 890 4 
890 891 1 
890 910 2 
890 911 2 
320 332 2 
320 333 2 
877 878 1 
877 883 1 
877 888 1 
877 893 2 
879 880 4 
878 879 4 
878 894 2 
878 895 2 
881 880 1 
881 898 2 
881 899 2 
882 881 3 
880 896 2 
880 897 2 
891 892 3 
891 912 2 
891 913 2 
99 100 4 
99 110 2 
99 111 2 
763 764 1 
763 769 1 
763 774 1 
763 779 2 
769 770 4 
769 787 2 
769 788 2 
774 775 4 
774 794 2 
774 795 2 
775 776 4 
776 777 1 
776 796 2 
776 797 2 
777 778 3 
777 798 2 
777 799 2 
778 800 5 
100 101 4 
892 914 5 
98 99 1 
98 108 2 
98 109 2 
98 697 4 
101 102 1 
101 112 2 
101 113 2 
770 771 4 
771 772 1 
771 789 2 
771 790 2 
697 696 3 
845 846 4 
845 863 2 
845 864 2 
850 851 4 
850 870 2 
850 871 2 
851 852 4 
852 853 1 
852 872 2 
852 873 2 
369 368 1 
369 382 2 
369 383 2 
369 466 4 
464 476 2 
464 477 2 
465 464 1 
465 478 2 
465 479 2 
466 465 3 
853 854 3 
853 874 2 
853 875 2 
854 876 5 
919 918 1 
919 936 2 
919 937 2 
366 367 4 
366 378 2 
366 379 2 
368 367 4 
368 380 2 
368 381 2 
321 320 1 
321 334 2 
321 335 2 
462 463 4 
462 474 2 
462 475 2 
463 464 4 
322 321 3 
461 462 1 
461 472 2 
461 473 2 
459 460 4 
459 470 2 
459 471 2 
486 487 4 
486 498 2 
486 499 2 
488 487 4 
488 500 2 
488 501 2 
489 488 1 
489 502 2 
489 503 2 
489 887 4 
460 461 4 
578 579 1 
578 588 2 
578 589 2 
578 322 4 
579 580 4 
579 590 2 
579 591 2 
580 581 4 
365 366 1 
365 376 2 
365 377 2 
887 886 3 
885 903 2 
885 904 2 
886 885 1 
886 905 2 
886 906 2 
152 164 2 
152 165 2 
151 152 4 
153 152 1 
153 166 2 
153 167 2 
154 153 3 
102 103 4 
102 114 2 
102 115 2 
581 582 1 
581 592 2 
581 593 2 
582 583 4 
582 594 2 
582 595 2 
584 583 4 
584 596 2 
584 597 2 
585 584 1 
585 598 2 
585 599 2 
585 154 4 
339 340 4 
339 350 2 
339 351 2 
104 103 4 
104 116 2 
104 117 2 
918 934 2 
918 935 2 
925 924 3 
917 918 4 
915 916 1 
915 921 1 
915 926 1 
915 931 2 
916 917 4 
916 932 2 
916 933 2 
921 922 4 
921 939 2 
921 940 2 
922 923 4 
923 941 2 
923 942 2 
392 391 4 
392 404 2 
392 405 2 
924 923 1 
924 943 2 
924 944 2 
390 391 4 
390 402 2 
390 403 2 
393 392 1 
393 406 2 
393 407 2 
393 925 4 
5 6 1 
5 16 2 
5 17 2 
458 459 1 
458 468 2 
458 469 2 
663 662 1 
663 684 2 
663 685 2 
388 389 4 
387 388 4 
387 398 2 
387 399 2 
389 390 1 
389 400 2 
389 401 2 
386 387 1 
386 396 2 
386 397 2 
364 365 4 
385 386 3 
8 20 2 
8 21 2 
9 8 1 
9 22 2 
9 23 2 
10 9 3 
554 555 1 
554 564 2 
554 565 2 
554 385 4 
555 556 4 
555 566 2 
555 567 2 
7 8 4 
6 7 4 
6 18 2 
6 19 2 
556 557 4 
561 560 1 
561 574 2 
561 575 2 
561 10 4 
664 663 3 
124 125 4 
122 123 1 
122 132 2 
122 133 2 
123 124 4 
123 134 2 
123 135 2 
125 126 1 
125 136 2 
125 137 2 
560 559 4 
560 572 2 
560 573 2 
126 127 4 
126 138 2 
126 139 2 
127 128 4 
3 4 4 
3 14 2 
3 15 2 
130 129 3 
129 128 1 
129 142 2 
129 143 2 
128 140 2 
128 141 2 
4 5 4 
768 767 3 
80 79 4 
80 92 2 
80 93 2 
626 627 1 
626 636 2 
626 637 2 
626 849 4 
627 628 4 
627 638 2 
627 639 2 
628 629 4 
632 631 4 
632 644 2 
632 645 2 
58 57 3 
78 79 4 
78 90 2 
78 91 2 
57 56 1 
57 70 2 
57 71 2 
849 848 3 
633 632 1 
633 646 2 
633 647 2 
633 58 4 
738 758 2 
738 759 2 
56 68 2 
56 69 2 
55 56 4 
629 630 1 
629 640 2 
629 641 2 
630 631 4 
630 642 2 
630 643 2 
77 78 1 
77 88 2 
77 89 2 
74 75 1 
74 84 2 
74 85 2 
75 76 4 
75 86 2 
75 87 2 
76 77 4 
883 884 4 
883 901 2 
883 902 2 
73 74 3 
73 83 5 
884 885 4 
267 268 4 
267 278 2 
267 279 2 
294 295 4 
294 306 2 
294 307 2 
241 242 3 
764 765 4 
764 780 2 
764 781 2 
765 766 4 
49 50 3 
50 51 1 
50 60 2 
50 61 2 
766 782 2 
766 783 2 
51 52 4 
51 62 2 
51 63 2 
52 53 4 
53 54 1 
53 64 2 
53 65 2 
54 55 4 
54 66 2 
54 67 2 
506 507 1 
506 516 2 
506 517 2 
506 49 4 
816 815 3 
739 738 1 
739 760 2 
739 761 2 
740 739 3 
737 738 4 
731 732 4 
731 749 2 
731 750 2 
413 414 1 
413 424 2 
413 425 2 
414 415 4 
414 426 2 
414 427 2 
416 415 4 
416 428 2 
416 429 2 
417 416 1 
417 430 2 
417 431 2 
417 740 4 
725 726 1 
725 731 1 
725 736 1 
725 741 2 
412 413 4 
732 733 4 
733 734 1 
733 751 2 
733 752 2 
815 814 1 
815 836 2 
815 837 2 
736 737 4 
736 756 2 
736 757 2 
485 486 1 
485 496 2 
485 497 2 
482 483 1 
482 492 2 
482 493 2 
482 659 4 
483 484 4 
483 494 2 
483 495 2 
484 485 4 
658 657 1 
658 677 2 
658 678 2 
659 658 3 
344 345 1 
344 356 2 
344 357 2 
656 657 4 
657 675 2 
657 676 2 
345 346 3 
345 358 2 
345 359 2 
772 773 3 
772 791 2 
772 792 2 
773 793 5 
343 344 4 
734 735 3 
734 753 2 
734 754 2 
342 343 4 
342 354 2 
342 355 2 
341 342 1 
341 352 2 
341 353 2 
735 755 5 
338 339 1 
338 348 2 
338 349 2 
338 130 4 
340 341 4 
609 608 1 
609 622 2 
609 623 2 
609 654 4 
651 652 4 
653 652 1 
653 670 2 
653 671 2 
654 653 3 
346 360 5 
691 690 1 
691 708 2 
691 709 2 
813 814 4 
149 150 1 
149 160 2 
149 161 2 
411 412 4 
411 422 2 
411 423 2 
802 803 4 
802 818 2 
802 819 2 
147 148 4 
147 158 2 
147 159 2 
801 802 1 
801 807 1 
801 812 1 
801 817 2 
803 804 4 
812 813 4 
812 832 2 
812 833 2 
814 834 2 
814 835 2 
410 411 1 
410 420 2 
410 421 2 
410 289 4 
804 820 2 
804 821 2 
806 805 3 
290 291 1 
290 300 2 
290 301 2 
296 308 2 
296 309 2 
297 296 1 
297 310 2 
297 311 2 
295 296 4 
298 297 3 
289 290 3 
655 656 4 
655 673 2 
655 674 2 
363 364 4 
363 374 2 
363 375 2 
291 292 4 
291 302 2 
291 303 2 
292 293 4 
293 294 1 
293 304 2 
293 305 2 
362 363 1 
362 372 2 
362 373 2 
362 664 4 
649 650 1 
649 655 1 
649 660 1 
649 665 2 
661 662 4 
660 661 4 
660 680 2 
660 681 2 
662 682 2 
662 683 2 
650 651 4 
650 666 2 
650 667 2 
150 151 4 
150 162 2 
150 163 2 
767 766 1 
767 784 2 
767 785 2 
148 149 4 
146 147 1 
146 156 2 
146 157 2 
146 806 4 
2 3 1 
2 12 2 
2 13 2 
2 768 4 
805 804 1 
805 822 2 
805 823 2 
652 668 2 
652 669 2 
963 962 3 
962 961 1 
962 981 2 
962 982 2 
435 436 4 
435 446 2 
435 447 2 
953 954 1 
953 959 1 
953 964 1 
953 969 2 
954 955 4 
954 970 2 
954 971 2 
955 956 4 
956 957 1 
956 972 2 
956 973 2 
959 960 4 
959 977 2 
959 978 2 
960 961 4 
964 965 4 
964 984 2 
964 985 2 
965 966 4 
961 979 2 
961 980 2 
436 437 4 
966 967 1 
966 986 2 
966 987 2 
268 269 4 
243 244 4 
243 254 2 
243 255 2 
702 701 3 
266 267 1 
266 276 2 
266 277 2 
266 241 4 
437 438 1 
437 448 2 
437 449 2 
438 439 4 
438 450 2 
438 451 2 
269 270 1 
269 280 2 
269 281 2 
270 271 4 
270 282 2 
270 283 2 
440 439 4 
440 452 2 
440 453 2 
441 440 1 
441 454 2 
441 455 2 
441 702 4 
242 243 1 
242 252 2 
242 253 2 
244 245 4 
245 246 1 
245 256 2 
245 257 2 
701 700 1 
701 722 2 
701 723 2 
246 247 4 
246 258 2 
246 259 2 
507 508 4 
507 518 2 
507 519 2 
698 699 4 
698 718 2 
698 719 2 
508 509 4 
509 510 1 
509 520 2 
509 521 2 
510 511 4 
510 522 2 
510 523 2 
512 511 4 
512 524 2 
512 525 2 
694 695 4 
695 713 2 
695 714 2 
696 695 1 
696 715 2 
696 716 2 
693 694 4 
693 711 2 
693 712 2 
692 691 3 
687 688 1 
687 693 1 
687 698 1 
687 703 2 
688 689 4 
688 704 2 
688 705 2 
690 706 2 
690 707 2 
201 200 1 
201 214 2 
201 215 2 
201 920 4 
920 919 3 
726 727 4 
726 742 2 
726 743 2 
728 744 2 
728 745 2 
727 728 4 
729 728 1 
729 746 2 
729 747 2 
194 195 1 
194 204 2 
194 205 2 
194 963 4 
195 196 4 
195 206 2 
195 207 2 
196 197 4 
730 729 3 
967 968 3 
967 988 2 
967 989 2 
968 990 5 
198 199 4 
198 210 2 
198 211 2 
200 199 4 
200 212 2 
200 213 2 
273 272 1 
273 286 2 
273 287 2 
273 730 4 
602 603 1 
602 612 2 
602 613 2 
602 816 4 
603 604 4 
603 614 2 
603 615 2 
532 533 4 
533 534 1 
533 544 2 
533 545 2 
537 536 1 
537 550 2 
537 551 2 
537 34 4 
531 532 4 
531 542 2 
531 543 2 
27 28 4 
27 38 2 
27 39 2 
272 271 4 
272 284 2 
272 285 2 
197 198 1 
197 208 2 
197 209 2 
536 535 4 
536 548 2 
536 549 2 
700 720 2 
700 721 2 
699 700 4 
534 535 4 
534 546 2 
534 547 2 
30 31 4 
30 42 2 
30 43 2 
31 32 4 
32 44 2 
32 45 2 
33 32 1 
33 46 2 
33 47 2 
34 33 3 
29 30 1 
29 40 2 
29 41 2 
28 29 4 
219 220 4 
219 230 2 
219 231 2 
608 607 4 
608 620 2 
608 621 2 
606 607 4 
606 618 2 
606 619 2 
220 221 4 
26 27 1 
26 36 2 
26 37 2 
26 226 4 
513 512 1 
513 526 2 
513 527 2 
513 692 4 
221 222 1 
221 232 2 
221 233 2 
105 104 1 
105 118 2 
105 119 2 
105 217 4 
604 605 4 
689 690 4 
217 218 3 
605 606 1 
605 616 2 
605 617 2 
218 219 1 
218 228 2 
218 229 2 
929 928 1 
929 950 2 
929 951 2 
807 808 4 
807 825 2 
807 826 2 
808 809 4 
809 827 2 
809 828 2 
926 927 4 
926 946 2 
926 947 2 
930 929 3 
434 435 1 
434 444 2 
434 445 2 
434 930 4 
958 976 5 
957 958 3 
957 974 2 
957 975 2 
928 948 2 
928 949 2 
927 928 4 
173 174 1 
173 184 2 
173 185 2 
171 172 4 
171 182 2 
171 183 2 
810 809 1 
810 829 2 
810 830 2 
172 173 4 
174 175 4 
174 186 2 
174 187 2 
457 458 3 
558 559 4 
558 570 2 
558 571 2 
557 558 1 
557 568 2 
557 569 2 
177 176 1 
177 190 2 
177 191 2 
177 298 4 
530 531 1 
530 540 2 
530 541 2 
530 811 4 
811 810 3 
176 175 4 
176 188 2 
176 189 2 
170 171 1 
170 180 2 
170 181 2 
170 457 4 
249 248 1 
249 262 2 
249 263 2 
249 121 4 
226 225 3 
121 122 3 
248 247 4 
248 260 2 
248 261 2 
222 223 4 
222 234 2 
222 235 2 
223 224 4 
224 236 2 
224 237 2 
225 224 1 
225 238 2 
225 239 2 
ITEM: TIMESTEP
12000
ITEM: NUMBER OF ENTRIES
884
ITEM: BOX BOUNDS pp pp pp
-1.8393492183093976e-01 2.1257310921830818e+01
-1.8393492183093976e-01 2.1257310921830818e+01
-1.8393492183093976e-01 2.1257310921830818e+01
ITEM: ENTRIES batom1 batom2 btype
839 840 1 
839 845 1 
839 850 1 
839 855 2 
840 841 4 
840 856 2 
840 857 2 
841 842 4 
842 843 1 
842 858 2 
842 859 2 
843 844 3 
843 860 2 
843 861 2 
844 862 5 
846 847 4 
315 316 4 
315 326 2 
315 327 2 
314 315 1 
314 324 2 
314 325 2 
313 314 3 
313 323 5 
847 865 2 
847 866 2 
848 847 1 
848 867 2 
848 868 2 
81 80 1 
81 94 2 
81 95 2 
81 882 4 
316 317 4 
317 318 1 
317 328 2 
317 329 2 
318 319 4 
318 330 2 
318 331 2 
319 320 4 
888 889 4 
888 908 2 
888 909 2 
889 890 4 
890 891 1 
890 910 2 
890 911 2 
320 332 2 
320 333 2 
877 878 1 
877 883 1 
877 888 1 
877 893 2 
879 880 4 
878 879 4 
878 894 2 
878 895 2 
881 880 1 
881 898 2 
881 899 2 
882 881 3 
880 896 2 
880 897 2 
891 892 3 
891 912 2 
891 913 2 
99 100 4 
99 110 2 
99 111 2 
763 764 1 
763 769 1 
763 774 1 
763 779 2 
769 770 4 
769 787 2 
769 788 2 
774 775 4 
774 794 2 
774 795 2 
775 776 4 
776 777 1 
776 796 2 
776 797 2 
777 778 3 
777 798 2 
777 799 2 
778 800 5 
100 101 4 
892 914 5 
98 99 1 
98 108 2 
98 109 2 
98 697 4 
101 102 1 
101 112 2 
101 113 2 
770 771 4 
771 772 1 
771 789 2 
771 790 2 
697 696 3 
845 846 4 
845 863 2 
845 864 2 
850 851 4 
850 870 2 
850 871 2 
851 852 4 
852 853 1 
852 872 2 
852 873 2 
369 368 1 
369 382 2 
369 383 2 
369 466 4 
464 476 2 
464 477 2 
465 464 1 
465 478 2 
465 479 2 
466 465 3 
853 854 3 
853 874 2 
853 875 2 
854 876 5 
919 918 1 
919 936 2 
919 937 2 
366 367 4 
366 378 2 
366 379 2 
368 367 4 
368 380 2 
368 381 2 
321 320 1 
321 334 2 
321 335 2 
462 463 4 
462 474 2 
462 475 2 
463 464 4 
322 321 3 
461 462 1 
461 472 2 
461 473 2 
459 460 4 
459 470 2 
459 471 2 
486 487 4 
486 498 2 
486 499 2 
488 487 4 
488 500 2 
488 501 2 
489 488 1 
489 502 2 
489 503 2 
489 887 4 
460 461 4 
578 579 1 
578 588 2 
578 589 2 
578 322 4 
579 580 4 
579 590 2 
579 591 2 
580 581 4 
365 366 1 
365 376 2 
365 377 2 
887 886 3 
885 903 2 
885 904 2 
886 885 1 
886 905 2 
886 906 2 
152 164 2 
152 165 2 
151 152 4 
153 152 1 
153 166 2 
153 167 2 
154 153 3 
102 103 4 
102 114 2 
102 115 2 
581 582 1 
581 592 2 
581 593 2 
582 583 4 
582 594 2 
582 595 2 
584 583 4 
584 596 2 
584 597 2 
585 584 1 
585 598 2 
585 599 2 
585 154 4 
339 340 4 
339 350 2 
339 351 2 
104 103 4 
104 116 2 
104 117 2 
918 934 2 
918 935 2 
925 924 3 
917 918 4 
915 916 1 
915 921 1 
915 926 1 
915 931 2 
916 917 4 
916 932 2 
916 933 2 
921 922 4 
921 939 2 
921 940 2 
922 923 4 
923 941 2 
923 942 2 
392 391 4 
392 404 2 
392 405 2 
924 923 1 
924 943 2 
924 944 2 
390 391 4 
390 402 2 
390 403 2 
393 392 1 
393 406 2 
393 407 2 
393 925 4 
5 6 1 
5 16 2 
5 17 2 
458 459 1 
458 468 2 
458 469 2 
663 662 1 
663 684 2 
663 685 2 
388 389 4 
387 388 4 
387 398 2 
387 399 2 
389 390 1 
389 400 2 
389 401 2 
386 387 1 
386 396 2 
386 397 2 
364 365 4 
385 386 3 
8 20 2 
8 21 2 
9 8 1 
9 22 2 
9 23 2 
10 9 3 
554 555 1 
554 564 2 
554 565 2 
554 385 4 
555 556 4 
555 566 2 
555 567 2 
7 8 4 
6 7 4 
6 18 2 
6 19 2 
556 557 4 
561 560 1 
561 574 2 
561 575 2 
561 10 4 
664 663 3 
124 125 4 
122 123 1 
122 132 2 
122 133 2 
123 124 4 
123 134 2 
123 135 2 
125 126 1 
125 136 2 
125 137 2 
560 559 4 
560 572 2 
560 573 2 
126 127 4 
126 138 2 
126 139 2 
127 128 4 
3 4 4 
3 14 2 
3 15 2 
130 129 3 
129 128 1 
129 142 2 
129 143 2 
128 140 2 
128 141 2 
4 5 4 
768 767 3 
80 79 4 
80 92 2 
80 93 2 
626 627 1 
626 636 2 
626 637 2 
626 849 4 
627 628 4 
627 638 2 
627 639 2 
628 629 4 
632 631 4 
632 644 2 
632 645 2 
58 57 3 
78 79 4 
78 90 2 
78 91 2 
57 56 1 
57 70 2 
57 71 2 
849 848 3 
633 632 1 
633 646 2 
633 647 2 
633 58 4 
738 758 2 
738 759 2 
56 68 2 
56 69 2 
55 56 4 
629 630 1 
629 640 2 
629 641 2 
630 631 4 
630 642 2 
630 643 2 
77 78 1 
77 88 2 
77 89 2 
74 75 1 
74 84 2 
74 85 2 
75 76 4 
75 86 2 
75 87 2 
76 77 4 
883 884 4 
883 901 2 
883 902 2 
73 74 3 
73 83 5 
884 885 4 
267 268 4 
267 278 2 
267 279 2 
294 295 4 
294 306 2 
294 307 2 
241 242 3 
764 765 4 
764 780 2 
764 781 2 
765 766 4 
49 50 3 
50 51 1 
50 60 2 
50 61 2 
766 782 2 
766 783 2 
51 52 4 
51 62 2 
51 63 2 
52 53 4 
53 54 1 
53 64 2 
53 65 2 
54 55 4 
54 66 2 
54 67 2 
506 507 1 
506 516 2 
506 517 2 
506 49 4 
816 815 3 
739 738 1 
739 760 2 
739 761 2 
740 739 3 
737 738 4 
731 732 4 
731 749 2 
731 750 2 
413 414 1 
413 424 2 
413 425 2 
414 415 4 
414 426 2 
414 427 2 
416 415 4 
416 428 2 
416 429 2 
417 416 1 
417 430 2 
417 431 2 
417 740 4 
725 726 1 
725 731 1 
725 736 1 
725 741 2 
412 413 4 
732 733 4 
733 734 1 
733 751 2 
733 752 2 
815 814 1 
815 836 2 
815 837 2 
736 737 4 
736 756 2 
736 757 2 
485 486 1 
485 496 2 
485 497 2 
482 483 1 
482 492 2 
482 493 2 
482 659 4 
483 484 4 
483 494 2 
483 495 2 
484 485 4 
658 657 1 
658 677 2 
658 678 2 
659 658 3 
344 345 1 
344 356 2 
344 357 2 
656 657 4 
657 675 2 
657 676 2 
345 346 3 
345 358 2 
345 359 2 
772 773 3 
772 791 2 
772 792 2 
773 793 5 
343 344 4 
734 735 3 
734 753 2 
734 754 2 
342 343 4 
342 354 2 
342 355 2 
341 342 1 
341 352 2 
341 353 2 
735 755 5 
338 339 1 
338 348 2 
338 349 2 
338 130 4 
340 341 4 
609 608 1 
609 622 2 
609 623 2 
609 654 4 
651 652 4 
653 652 1 
653 670 2 
653 671 2 
654 653 3 
346 360 5 
691 690 1 
691 708 2 
691 709 2 
813 814 4 
149 150 1 
149 160 2 
149 161 2 
411 412 4 
411 422 2 
411 423 2 
802 803 4 
802 818 2 
802 819 2 
147 148 4 
147 158 2 
147 159 2 
801 802 1 
801 807 1 
801 812 1 
801 817 2 
803 804 4 
812 813 4 
812 832 2 
812 833 2 
814 834 2 
814 835 2 
410 411 1 
410 420 2 
410 421 2 
410 289 4 
804 820 2 
804 821 2 
806 805 3 
290 291 1 
290 300 2 
290 301 2 
296 308 2 
296 309 2 
297 296 1 
297 310 2 
297 311 2 
295 296 4 
298 297 3 
289 290 3 
655 656 4 
655 673 2 
655 674 2 
363 364 4 
363 374 2 
363 375 2 
291 292 4 
291 302 2 
291 303 2 
292 293 4 
293 294 1 
293 304 2 
293 305 2 
362 363 1 
362 372 2 
362 373 2 
362 664 4 
649 650 1 
649 655 1 
649 660 1 
649 665 2 
661 662 4 
660 661 4 
660 680 2 
660 681 2 
662 682 2 
662 683 2 
650 651 4 
650 666 2 
650 667 2 
150 151 4 
150 162 2 
150 163 2 
767 766 1 
767 784 2 
767 785 2 
148 149 4 
146 147 1 
146 156 2 
146 157 2 
146 806 4 
2 3 1 
2 12 2 
2 13 2 
2 768 4 
805 804 1 
805 822 2 
805 823 2 
652 668 2 
652 669 2 
963 962 3 
962 961 1 
962 981 2 
962 982 2 
435 436 4 
435 446 2 
435 447 2 
953 954 1 
953 959 1 
953 964 1 
953 969 2 
954 955 4 
954 970 2 
954 971 2 
955 956 4 
956 957 1 
956 972 2 
956 973 2 
959 960 4 
959 977 2 
959 978 2 
960 961 4 
964 965 4 
964 984 2 
964 985 2 
965 966 4 
961 979 2 
961 980 2 
436 437 4 
966 967 1 
966 986 2 
966 987 2 
268 269 4 
243 244 4 
243 254 2 
243 255 2 
702 701 3 
266 267 1 
266 276 2 
266 277 2 
266 241 4 
437 438 1 
437 448 2 
437 449 2 
438 439 4 
438 450 2 
438 451 2 
269 270 1 
269 280 2 
269 281 2 
270 271 4 
270 282 2 
270 283 2 
440 439 4 
440 452 2 
440 453 2 
441 440 1 
441 454 2 
441 455 2 
441 702 4 
242 243 1 
242 252 2 
242 253 2 
244 245 4 
245 246 1 
245 256 2 
245 257 2 
701 700 1 
701 722 2 
701 723 2 
246 247 4 
246 258 2 
246 259 2 
507 508 4 
507 518 2 
507 519 2 
698 699 4 
698 718 2 
698 719 2 
508 509 4 
509 510 1 
509 520 2 
509 521 2 
510 511 4 
510 522 2 
510 523 2 
512 511 4 
512 524 2 
512 525 2 
694 695 4 
695 713 2 
695 714 2 
696 695 1 
696 715 2 
696 716 2 
693 694 4 
693 711 2 
693 712 2 
692 691 3 
687 688 1 
687 693 1 
687 698 1 
687 703 2 
688 689 4 
688 704 2 
688 705 2 
690 706 2 
690 707 2 
201 200 1 
201 214 2 
201 215 2 
201 920 4 
920 919 3 
726 727 4 
726 742 2 
726 743 2 
728 744 2 
728 745 2 
727 728 4 
729 728 1 
729 746 2 
729 747 2 
194 195 1 
194 204 2 
194 205 2 
194 963 4 
195 196 4 
195 206 2 
195 207 2 
196 197 4 
730 729 3 
967 968 3 
967 988 2 
967 989 2 
968 990 5 
198 199 4 
198 210 2 
198 211 2 
200 199 4 
200 212 2 
200 213 2 
273 272 1 
273 286 2 
273 287 2 
273 730 4 
602 603 1 
602 612 2 
602 613 2 
602 816 4 
603 604 4 
603 614 2 
603 615 2 
532 533 4 
533 534 1 
533 544 2 
533 545 2 
537 536 1 
537 550 2 
537 551 2 
537 34 4 
531 532 4 
531 542 2 
531 543 2 
27 28 4 
27 38 2 
27 39 2 
272 271 4 
272 284 2 
272 285 2 
197 198 1 
197 208 2 
197 209 2 
536 535 4 
536 548 2 
536 549 2 
700 720 2 
700 721 2 
699 700 4 
534 535 4 
534 546 2 
534 547 2 
30 31 4 
30 42 2 
30 43 2 
31 32 4 
32 44 2 
32 45 2 
33 32 1 
33 46 2 
33 47 2 
34 33 3 
29 30 1 
29 40 2 
29 41 2 
28 29 4 
219 220 4 
219 230 2 
219 231 2 
608 607 4 
608 620 2 
608 621 2 
606 607 4 
606 618 2 
606 619 2 
220 221 4 
26 27 1 
26 36 2 
26 37 2 
26 226 4 
513 512 1 
513 526 2 
513 527 2 
513 692 4 
221 222 1 
221 232 2 
221 233 2 
105 104 1 
105 118 2 
105 119 2 
105 217 4 
604 605 4 
689 690 4 
217 218 3 
605 606 1 
605 616 2 
605 617 2 
218 219 1 
218 228 2 
218 229 2 
929 928 1 
929 950 2 
929 951 2 
807 808 4 
807 825 2 
807 826 2 
808 809 4 
809 827 2 
809 828 2 
926 927 4 
926 946 2 
926 947 2 
930 929 3 
434 435 1 
434 444 2 
434 445 2 
434 930 4 
958 976 5 
957 958 3 
957 974 2 
957 975 2 
928 948 2 
928 949 2 
927 928 4 
173 174 1 
173 184 2 
173 185 2 
171 172 4 
171 182 2 
171 183 2 
810 809 1 
810 829 2 
810 830 2 
172 173 4 
174 175 4 
174 186 2 
174 187 2 
457 458 3 
558 559 4 
558 570 2 
558 571 2 
557 558 1 
557 568 2 
557 569 2 
177 176 1 
177 190 2 
177 191 2 
177 298 4 
530 531 1 
530 540 2 
530 541 2 
530 811 4 
811 810 3 
176 175 4 
176 188 2 
176 189 2 
170 171 1 
170 180 2 
170 181 2 
170 457 4 
249 248 1 
249 262 2 
249 263 2 
249 121 4 
226 225 3 
121 122 3 
248 247 4 
248 260 2 
248 261 2 
222 223 4 
222 234 2 
222 235 2 
223 224 4 
224 236 2 
224 237 2 
225 224 1 
225 238 2 
225 239 2 
ITEM: TIMESTEP
12200
ITEM: NUMBER OF ENTRIES
884
ITEM: BOX BOUNDS pp pp pp
-1.8393492183093976e-01 2.1257310921830818e+01
-1.8393492183093976e-01 2.1257310921830818e+01
-1.8393492183093976e-01 2.1257310921830818e+01
ITEM: ENTRIES batom1 batom2 btype
839 840 1 
839 845 1 
839 850 1 
839 855 2 
840 841 4 
840 856 2 
840 857 2 
841 842 4 
842 843 1 
842 858 2 
842 859 2 
843 844 3 
843 860 2 
843 861 2 
844 862 5 
846 847 4 
315 316 4 
315 326 2 
315 327 2 
314 315 1 
314 324 2 
314 325 2 
313 314 3 
313 323 5 
848 847 1 
848 867 2 
848 868 2 
81 80 1 
81 94 2 
81 95 2 
81 882 4 
316 317 4 
317 318 1 
317 328 2 
317 329 2 
318 319 4 
318 330 2 
318 331 2 
626 627 1 
626 636 2 
626 637 2 
626 849 4 
319 320 4 
888 889 4 
888 908 2 
888 909 2 
320 332 2 
320 333 2 
877 878 1 
877 883 1 
877 888 1 
877 893 2 
879 880 4 
878 879 4 
878 894 2 
878 895 2 
881 880 1 
881 898 2 
881 899 2 
882 881 3 
880 896 2 
880 897 2 
555 556 4 
555 566 2 
555 567 2 
883 884 4 
883 901 2 
883 902 2 
884 885 4 
889 890 4 
890 891 1 
890 910 2 
890 911 2 
891 892 3 
891 912 2 
891 913 2 
99 100 4 
99 110 2 
99 111 2 
763 764 1 
763 769 1 
763 774 1 
763 779 2 
769 770 4 
769 787 2 
769 788 2 
774 775 4 
774 794 2 
774 795 2 
775 776 4 
776 777 1 
776 796 2 
776 797 2 
777 778 3 
777 798 2 
777 799 2 
778 800 5 
892 914 5 
98 99 1 
98 108 2 
98 109 2 
98 697 4 
770 771 4 
771 772 1 
771 789 2 
771 790 2 
697 696 3 
845 846 4 
845 863 2 
845 864 2 
850 851 4 
850 870 2 
850 871 2 
851 852 4 
852 853 1 
852 872 2 
852 873 2 
369 368 1 
369 382 2 
369 383 2 
369 466 4 
853 854 3 
853 874 2 
853 875 2 
854 876 5 
919 918 1 
919 936 2 
919 937 2 
366 367 4 
366 378 2 
366 379 2 
368 367 4 
368 380 2 
368 381 2 
464 476 2 
464 477 2 
465 464 1 
465 478 2 
465 479 2 
466 465 3 
321 320 1 
321 334 2 
321 335 2 
462 463 4 
462 474 2 
462 475 2 
463 464 4 
322 321 3 
461 462 1 
461 472 2 
461 473 2 
488 487 4 
488 500 2 
488 501 2 
489 488 1 
489 502 2 
489 503 2 
489 887 4 
578 579 1 
578 588 2 
578 589 2 
578 322 4 
579 580 4 
579 590 2 
579 591 2 
580 581 4 
887 886 3 
885 903 2 
885 904 2 
886 885 1 
886 905 2 
886 906 2 
581 582 1 
581 592 2 
581 593 2 
100 101 4 
101 102 1 
101 112 2 
101 113 2 
152 164 2 
152 165 2 
151 152 4 
153 152 1 
153 166 2 
153 167 2 
154 153 3 
102 103 4 
102 114 2 
102 115 2 
582 583 4 
582 594 2 
582 595 2 
584 583 4 
584 596 2 
584 597 2 
585 584 1 
585 598 2 
585 599 2 
585 154 4 
772 773 3 
772 791 2 
772 792 2 
773 793 5 
918 934 2 
918 935 2 
925 924 3 
917 918 4 
915 916 1 
915 921 1 
915 926 1 
915 931 2 
916 917 4 
916 932 2 
916 933 2 
921 922 4 
921 939 2 
921 940 2 
922 923 4 
923 941 2 
923 942 2 
392 391 4 
392 404 2 
392 405 2 
924 923 1 
924 943 2 
924 944 2 
390 391 4 
390 402 2 
390 403 2 
393 392 1 
393 406 2 
393 407 2 
393 925 4 
459 460 4 
459 470 2 
459 471 2 
460 461 4 
365 366 1 
365 376 2 
365 377 2 
458 459 1 
458 468 2 
458 469 2 
663 662 1 
663 684 2 
663 685 2 
388 389 4 
387 388 4 
387 398 2 
387 399 2 
389 390 1 
389 400 2 
389 401 2 
386 387 1 
386 396 2 
386 397 2 
364 365 4 
385 386 3 
8 20 2 
8 21 2 
10 9 3 
554 555 1 
554 564 2 
554 565 2 
554 385 4 
7 8 4 
6 7 4 
6 18 2 
6 19 2 
664 663 3 
362 363 1 
362 372 2 
362 373 2 
362 664 4 
662 682 2 
662 683 2 
9 8 1 
9 22 2 
9 23 2 
561 560 1 
561 574 2 
561 575 2 
561 10 4 
124 125 4 
122 123 1 
122 132 2 
122 133 2 
123 124 4 
123 134 2 
123 135 2 
125 126 1 
125 136 2 
125 137 2 
560 559 4 
560 572 2 
560 573 2 
126 127 4 
126 138 2 
126 139 2 
127 128 4 
129 128 1 
129 142 2 
129 143 2 
128 140 2 
128 141 2 
150 151 4 
150 162 2 
150 163 2 
847 865 2 
847 866 2 
80 79 4 
80 92 2 
80 93 2 
627 628 4 
627 638 2 
627 639 2 
628 629 4 
632 631 4 
632 644 2 
632 645 2 
58 57 3 
78 79 4 
78 90 2 
78 91 2 
57 56 1 
57 70 2 
57 71 2 
849 848 3 
633 632 1 
633 646 2 
633 647 2 
633 58 4 
56 68 2 
56 69 2 
55 56 4 
629 630 1 
629 640 2 
629 641 2 
630 631 4 
630 642 2 
630 643 2 
77 78 1 
77 88 2 
77 89 2 
74 75 1 
74 84 2 
74 85 2 
75 76 4 
75 86 2 
75 87 2 
76 77 4 
73 74 3 
73 83 5 
241 242 3 
242 243 1 
242 252 2 
242 253 2 
764 765 4 
764 780 2 
764 781 2 
765 766 4 
49 50 3 
50 51 1 
50 60 2 
50 61 2 
766 782 2 
766 783 2 
51 52 4 
51 62 2 
51 63 2 
52 53 4 
53 54 1 
53 64 2 
53 65 2 
54 55 4 
54 66 2 
54 67 2 
506 507 1 
506 516 2 
506 517 2 
506 49 4 
507 508 4 
507 518 2 
507 519 2 
690 706 2 
690 707 2 
738 758 2 
738 759 2 
816 815 3 
739 738 1 
739 760 2 
739 761 2 
740 739 3 
737 738 4 
731 732 4 
731 749 2 
731 750 2 
413 414 1 
413 424 2 
413 425 2 
414 415 4 
414 426 2 
414 427 2 
416 415 4 
416 428 2 
416 429 2 
417 416 1 
417 430 2 
417 431 2 
417 740 4 
412 413 4 
732 733 4 
736 737 4 
736 756 2 
736 757 2 
482 483 1 
482 492 2 
482 493 2 
482 659 4 
411 412 4 
411 422 2 
411 423 2 
486 487 4 
486 498 2 
486 499 2 
485 486 1 
485 496 2 
485 497 2 
483 484 4 
483 494 2 
483 495 2 
484 485 4 
658 657 1 
658 677 2 
658 678 2 
659 658 3 
344 345 1 
344 356 2 
344 357 2 
656 657 4 
657 675 2 
657 676 2 
345 346 3 
345 358 2 
345 359 2 
343 344 4 
342 343 4 
342 354 2 
342 355 2 
346 360 5 
339 340 4 
339 350 2 
339 351 2 
733 734 1 
733 751 2 
733 752 2 
734 735 3 
734 753 2 
734 754 2 
341 342 1 
341 352 2 
341 353 2 
735 755 5 
338 339 1 
338 348 2 
338 349 2 
338 130 4 
340 341 4 
609 608 1 
609 622 2 
609 623 2 
609 654 4 
653 652 1 
653 670 2 
653 671 2 
654 653 3 
691 690 1 
691 708 2 
691 709 2 
692 691 3 
513 512 1 
513 526 2 
513 527 2 
513 692 4 
815 814 1 
815 836 2 
815 837 2 
813 814 4 
802 803 4 
802 818 2 
802 819 2 
801 802 1 
801 807 1 
801 812 1 
801 817 2 
803 804 4 
812 813 4 
812 832 2 
812 833 2 
814 834 2 
814 835 2 
410 411 1 
410 420 2 
410 421 2 
410 289 4 
804 820 2 
804 821 2 
290 291 1 
290 300 2 
290 301 2 
289 290 3 
807 808 4 
807 825 2 
807 826 2 
808 809 4 
5 6 1 
5 16 2 
5 17 2 
4 5 4 
294 295 4 
294 306 2 
294 307 2 
296 308 2 
296 309 2 
297 296 1 
297 310 2 
297 311 2 
295 296 4 
298 297 3 
655 656 4 
655 673 2 
655 674 2 
363 364 4 
363 374 2 
363 375 2 
291 292 4 
291 302 2 
291 303 2 
292 293 4 
293 294 1 
293 304 2 
293 305 2 
649 650 1 
649 655 1 
649 660 1 
649 665 2 
661 662 4 
660 661 4 
660 680 2 
660 681 2 
650 651 4 
650 666 2 
650 667 2 
3 4 4 
3 14 2 
3 15 2 
130 129 3 
768 767 3 
651 652 4 
149 150 1 
149 160 2 
149 161 2 
147 148 4 
147 158 2 
147 159 2 
806 805 3 
767 766 1 
767 784 2 
767 785 2 
148 149 4 
146 147 1 
146 156 2 
146 157 2 
146 806 4 
2 3 1 
2 12 2 
2 13 2 
2 768 4 
805 804 1 
805 822 2 
805 823 2 
652 668 2 
652 669 2 
177 176 1 
177 190 2 
177 191 2 
177 298 4 
962 961 1 
962 981 2 
962 982 2 
953 954 1 
953 959 1 
953 964 1 
953 969 2 
954 955 4 
954 970 2 
954 971 2 
955 956 4 
956 957 1 
956 972 2 
956 973 2 
959 960 4 
959 977 2 
959 978 2 
960 961 4 
964 965 4 
964 984 2 
964 985 2 
965 966 4 
961 979 2 
961 980 2 
957 958 3 
957 974 2 
957 975 2 
267 268 4 
267 278 2 
267 279 2 
268 269 4 
243 244 4 
243 254 2 
243 255 2 
702 701 3 
266 267 1 
266 276 2 
266 277 2 
266 241 4 
438 439 4 
438 450 2 
438 451 2 
269 270 1 
269 280 2 
269 281 2 
270 271 4 
270 282 2 
270 283 2 
440 439 4 
440 452 2 
440 453 2 
441 440 1 
441 454 2 
441 455 2 
441 702 4 
701 700 1 
701 722 2 
701 723 2 
700 720 2 
700 721 2 
699 700 4 
558 559 4 
558 570 2 
558 571 2 
557 558 1 
557 568 2 
557 569 2 
244 245 4 
245 246 1 
245 256 2 
245 257 2 
246 247 4 
246 258 2 
246 259 2 
698 699 4 
698 718 2 
698 719 2 
508 509 4 
509 510 1 
509 520 2 
509 521 2 
510 511 4 
510 522 2 
510 523 2 
512 511 4 
512 524 2 
512 525 2 
694 695 4 
695 713 2 
695 714 2 
696 695 1 
696 715 2 
696 716 2 
693 694 4 
693 711 2 
693 712 2 
687 688 1 
687 693 1 
687 698 1 
687 703 2 
688 689 4 
688 704 2 
688 705 2 
725 726 1 
725 731 1 
725 736 1 
725 741 2 
963 962 3 
966 967 1 
966 986 2 
966 987 2 
201 200 1 
201 214 2 
201 215 2 
201 920 4 
920 919 3 
726 727 4 
726 742 2 
726 743 2 
728 744 2 
728 745 2 
727 728 4 
729 728 1 
729 746 2 
729 747 2 
730 729 3 
967 968 3 
967 988 2 
967 989 2 
968 990 5 
200 199 4 
200 212 2 
200 213 2 
272 271 4 
272 284 2 
272 285 2 
194 195 1 
194 204 2 
194 205 2 
194 963 4 
195 196 4 
195 206 2 
195 207 2 
196 197 4 
198 199 4 
198 210 2 
198 211 2 
273 272 1 
273 286 2 
273 287 2 
273 730 4 
537 536 1 
537 550 2 
537 551 2 
537 34 4 
27 28 4 
27 38 2 
27 39 2 
197 198 1 
197 208 2 
197 209 2 
536 535 4 
536 548 2 
536 549 2 
30 31 4 
30 42 2 
30 43 2 
31 32 4 
32 44 2 
32 45 2 
33 32 1 
33 46 2 
33 47 2 
34 33 3 
29 30 1 
29 40 2 
29 41 2 
28 29 4 
104 103 4 
104 116 2 
104 117 2 
603 604 4 
603 614 2 
603 615 2 
219 220 4 
219 230 2 
219 231 2 
608 607 4 
608 620 2 
608 621 2 
606 607 4 
606 618 2 
606 619 2 
220 221 4 
105 104 1 
105 118 2 
105 119 2 
105 217 4 
604 605 4 
689 690 4 
217 218 3 
605 606 1 
605 616 2 
605 617 2 
218 219 1 
218 228 2 
218 229 2 
436 437 4 
602 603 1 
602 612 2 
602 613 2 
602 816 4 
929 928 1 
929 950 2 
929 951 2 
809 827 2 
809 828 2 
926 927 4 
926 946 2 
926 947 2 
930 929 3 
434 435 1 
434 444 2 
434 445 2 
434 930 4 
958 976 5 
928 948 2 
928 949 2 
927 928 4 
810 809 1 
810 829 2 
810 830 2 
811 810 3 
556 557 4 
435 436 4 
435 446 2 
435 447 2 
437 438 1 
437 448 2 
437 449 2 
532 533 4 
533 534 1 
533 544 2 
533 545 2 
531 532 4 
531 542 2 
531 543 2 
534 535 4 
534 546 2 
534 547 2 
173 174 1 
173 184 2 
173 185 2 
171 172 4 
171 182 2 
171 183 2 
172 173 4 
174 175 4 
174 186 2 
174 187 2 
457 458 3 
530 531 1 
530 540 2 
530 541 2 
530 811 4 
176 175 4 
176 188 2 
176 189 2 
170 171 1 
170 180 2 
170 181 2 
170 457 4 
26 27 1 
26 36 2 
26 37 2 
26 226 4 
221 222 1 
221 232 2 
221 233 2 
249 248 1 
249 262 2 
249 263 2 
249 121 4 
226 225 3 
121 122 3 
248 247 4 
248 260 2 
248 261 2 
222 223 4 
222 234 2 
222 235 2 
223 224 4 
224 236 2 
224 237 2 
225 224 1 
225 238 2 
225 239 2 
ITEM: TIMESTEP
12400
ITEM: NUMBER OF ENTRIES
884
ITEM: BOX BOUNDS pp pp pp
-1.8393492183093976e-01 2.1257310921830818e+01
-1.8393492183093976e-01 2.1257310921830818e+01
-1.8393492183093976e-01 2.1257310921830818e+01
ITEM: ENTRIES batom1 batom2 btype
839 840 1 
839 845 1 
839 850 1 
839 855 2 
840 841 4 
840 856 2 
840 857 2 
841 842 4 
842 843 1 
842 858 2 
842 859 2 
843 844 3 
843 860 2 
843 861 2 
844 862 5 
846 847 4 
315 316 4 
315 326 2 
315 327 2 
314 315 1 
314 324 2 
314 325 2 
313 314 3 
313 323 5 
848 847 1 
848 867 2 
848 868 2 
81 80 1 
81 94 2 
81 95 2 
81 882 4 
316 317 4 
317 318 1 
317 328 2 
317 329 2 
318 319 4 
318 330 2 
318 331 2 
626 627 1 
626 636 2 
626 637 2 
626 849 4 
319 320 4 
888 889 4 
888 908 2 
888 909 2 
320 332 2 
320 333 2 
877 878 1 
877 883 1 
877 888 1 
877 893 2 
879 880 4 
878 879 4 
878 894 2 
878 895 2 
881 880 1 
881 898 2 
881 899 2 
882 881 3 
880 896 2 
880 897 2 
555 556 4 
555 566 2 
555 567 2 
883 884 4 
883 901 2 
883 902 2 
884 885 4 
889 890 4 
890 891 1 
890 910 2 
890 911 2 
891 892 3 
891 912 2 
891 913 2 
99 100 4 
99 110 2 
99 111 2 
763 764 1 
763 769 1 
763 774 1 
763 779 2 
769 770 4 
769 787 2 
769 788 2 
774 775 4 
774 794 2 
774 795 2 
775 776 4 
776 777 1 
776 796 2 
776 797 2 
777 778 3 
777 798 2 
777 799 2 
778 800 5 
892 914 5 
98 99 1 
98 108 2 
98 109 2 
98 697 4 
770 771 4 
771 772 1 
771 789 2 
771 790 2 
697 696 3 
845 846 4 
845 863 2 
845 864 2 
850 851 4 
850 870 2 
850 871 2 
851 852 4 
852 853 1 
852 872 2 
852 873 2 
369 368 1 
369 382 2 
369 383 2 
369 466 4 
853 854 3 
853 874 2 
853 875 2 
854 876 5 
919 918 1 
919 936 2 
919 937 2 
366 367 4 
366 378 2 
366 379 2 
368 367 4 
368 380 2 
368 381 2 
464 476 2 
464 477 2 
465 464 1 
465 478 2 
465 479 2 
466 465 3 
321 320 1 
321 334 2 
321 335 2 
462 463 4 
462 474 2 
462 475 2 
463 464 4 
322 321 3 
461 462 1 
461 472 2 
461 473 2 
488 487 4 
488 500 2 
488 501 2 
489 488 1 
489 502 2 
489 503 2 
489 887 4 
578 579 1 
578 588 2 
578 589 2 
578 322 4 
579 580 4 
579 590 2 
579 591 2 
580 581 4 
887 886 3 
885 903 2 
885 904 2 
886 885 1 
886 905 2 
886 906 2 
581 582 1 
581 592 2 
581 593 2 
100 101 4 
101 102 1 
101 112 2 
101 113 2 
152 164 2 
152 165 2 
151 152 4 
153 152 1 
153 166 2 
153 167 2 
154 153 3 
102 103 4 
102 114 2 
102 115 2 
582 583 4 
582 594 2 
582 595 2 
584 583 4 
584 596 2 
584 597 2 
585 584 1 
585 598 2 
585 599 2 
585 154 4 
772 773 3 
772 791 2 
772 792 2 
773 793 5 
918 934 2 
918 935 2 
925 924 3 
917 918 4 
915 916 1 
915 921 1 
915 926 1 
915 931 2 
916 917 4 
916 932 2 
916 933 2 
921 922 4 
921 939 2 
921 940 2 
922 923 4 
923 941 2 
923 942 2 
392 391 4 
392 404 2 
392 405 2 
924 923 1 
924 943 2 
924 944 2 
390 391 4 
390 402 2 
390 403 2 
393 392 1 
393 406 2 
393 407 2 
393 925 4 
459 460 4 
459 470 2 
459 471 2 
460 461 4 
365 366 1 
365 376 2 
365 377 2 
458 459 1 
458 468 2 
458 469 2 
663 662 1 
663 684 2 
663 685 2 
388 389 4 
387 388 4 
387 398 2 
387 399 2 
389 390 1 
389 400 2 
389 401 2 
386 387 1 
386 396 2 
386 397 2 
364 365 4 
385 386 3 
8 20 2 
8 21 2 
10 9 3 
554 555 1 
554 564 2 
554 565 2 
554 385 4 
7 8 4 
6 7 4 
6 18 2 
6 19 2 
664 663 3 
362 363 1 
362 372 2 
362 373 2 
362 664 4 
662 682 2 
662 683 2 
9 8 1 
9 22 2 
9 23 2 
561 560 1 
561 574 2 
561 575 2 
561 10 4 
124 125 4 
122 123 1 
122 132 2 
122 133 2 
123 124 4 
123 134 2 
123 135 2 
125 126 1 
125 136 2 
125 137 2 
560 559 4 
560 572 2 
560 573 2 
126 127 4 
126 138 2 
126 139 2 
127 128 4 
129 128 1 
129 142 2 
129 143 2 
128 140 2 
128 141 2 
150 151 4 
150 162 2 
150 163 2 
847 865 2 
847 866 2 
80 79 4 
80 92 2 
80 93 2 
627 628 4 
627 638 2 
627 639 2 
628 629 4 
632 631 4 
632 644 2 
632 645 2 
58 57 3 
78 79 4 
78 90 2 
78 91 2 
57 56 1 
57 70 2 
57 71 2 
849 848 3 
633 632 1 
633 646 2 
633 647 2 
633 58 4 
56 68 2 
56 69 2 
55 56 4 
629 630 1 
629 640 2 
629 641 2 
630 631 4 
630 642 2 
630 643 2 
77 78 1 
77 88 2 
77 89 2 
74 75 1 
74 84 2 
74 85 2 
75 76 4 
75 86 2 
75 87 2 
76 77 4 
73 74 3 
73 83 5 
241 242 3 
242 243 1 
242 252 2 
242 253 2 
764 765 4 
764 780 2 
764 781 2 
765 766 4 
49 50 3 
50 51 1 
50 60 2 
50 61 2 
766 782 2 
766 783 2 
51 52 4 
51 62 2 
51 63 2 
52 53 4 
53 54 1 
53 64 2 
53 65 2 
54 55 4 
54 66 2 
54 67 2 
506 507 1 
506 516 2 
506 517 2 
506 49 4 
507 508 4 
507 518 2 
507 519 2 
690 706 2 
690 707 2 
738 758 2 
738 759 2 
816 815 3 
739 738 1 
739 760 2 
739 761 2 
740 739 3 
737 738 4 
731 732 4 
731 749 2 
731 750 2 
413 414 1 
413 424 2 
413 425 2 
414 415 4 
414 426 2 
414 427 2 
416 415 4 
416 428 2 
416 429 2 
417 416 1 
417 430 2 
417 431 2 
417 740 4 
412 413 4 
732 733 4 
736 737 4 
736 756 2 
736 757 2 
482 483 1 
482 492 2 
482 493 2 
482 659 4 
411 412 4 
411 422 2 
411 423 2 
486 487 4 
486 498 2 
486 499 2 
485 486 1 
485 496 2 
485 497 2 
483 484 4 
483 494 2 
483 495 2 
484 485 4 
658 657 1 
658 677 2 
658 678 2 
659 658 3 
344 345 1 
344 356 2 
344 357 2 
656 657 4 
657 675 2 
657 676 2 
345 346 3 
345 358 2 
345 359 2 
343 344 4 
342 343 4 
342 354 2 
342 355 2 
346 360 5 
339 340 4 
339 350 2 
339 351 2 
733 734 1 
733 751 2 
733 752 2 
734 735 3 
734 753 2 
734 754 2 
341 342 1 
341 352 2 
341 353 2 
735 755 5 
338 339 1 
338 348 2 
338 349 2 
338 130 4 
340 341 4 
609 608 1 
609 622 2 
609 623 2 
609 654 4 
653 652 1 
653 670 2 
653 671 2 
654 653 3 
691 690 1 
691 708 2 
691 709 2 
692 691 3 
513 512 1 
513 526 2 
513 527 2 
513 692 4 
815 814 1 
815 836 2 
815 837 2 
813 814 4 
802 803 4 
802 818 2 
802 819 2 
801 802 1 
801 807 1 
801 812 1 
801 817 2 
803 804 4 
812 813 4 
812 832 2 
812 833 2 
814 834 2 
814 835 2 
410 411 1 
410 420 2 
410 421 2 
410 289 4 
804 820 2 
804 821 2 
290 291 1 
290 300 2 
290 301 2 
289 290 3 
807 808 4 
807 825 2 
807 826 2 
808 809 4 
5 6 1 
5 16 2 
5 17 2 
4 5 4 
294 295 4 
294 306 2 
294 307 2 
296 308 2 
296 309 2 
297 296 1 
297 310 2 
297 311 2 
295 296 4 
298 297 3 
655 656 4 
655 673 2 
655 674 2 
363 364 4 
363 374 2 
363 375 2 
291 292 4 
291 302 2 
291 303 2 
292 293 4 
293 294 1 
293 304 2 
293 305 2 
649 650 1 
649 655 1 
649 660 1 
649 665 2 
661 662 4 
660 661 4 
660 680 2 
660 681 2 
650 651 4 
650 666 2 
650 667 2 
3 4 4 
3 14 2 
3 15 2 
130 129 3 
768 767 3 
651 652 4 
149 150 1 
149 160 2 
149 161 2 
147 148 4 
147 158 2 
147 159 2 
806 805 3 
767 766 1 
767 784 2 
767 785 2 
148 149 4 
146 147 1 
146 156 2 
146 157 2 
146 806 4 
2 3 1 
2 12 2 
2 13 2 
2 768 4 
805 804 1 
805 822 2 
805 823 2 
652 668 2 
652 669 2 
177 176 1 
177 190 2 
177 191 2 
177 298 4 
962 961 1 
962 981 2 
962 982 2 
953 954 1 
953 959 1 
953 964 1 
953 969 2 
954 955 4 
954 970 2 
954 971 2 
955 956 4 
956 957 1 
956 972 2 
956 973 2 
959 960 4 
959 977 2 
959 978 2 
960 961 4 
964 965 4 
964 984 2 
964 985 2 
965 966 4 
961 979 2 
961 980 2 
957 958 3 
957 974 2 
957 975 2 
267 268 4 
267 278 2 
267 279 2 
268 269 4 
243 244 4 
243 254 2 
243 255 2 
702 701 3 
266 267 1 
266 276 2 
266 277 2 
266 241 4 
438 439 4 
438 450 2 
438 451 2 
269 270 1 
269 280 2 
269 281 2 
270 271 4 
270 282 2 
270 283 2 
440 439 4 
440 452 2 
440 453 2 
441 440 1 
441 454 2 
441 455 2 
441 702 4 
701 700 1 
701 722 2 
701 723 2 
700 720 2 
700 721 2 
699 700 4 
558 559 4 
558 570 2 
558 571 2 
557 558 1 
557 568 2 
557 569 2 
244 245 4 
245 246 1 
245 256 2 
245 257 2 
246 247 4 
246 258 2 
246 259 2 
698 699 4 
698 718 2 
698 719 2 
508 509 4 
509 510 1 
509 520 2 
509 521 2 
510 511 4 
510 522 2 
510 523 2 
512 511 4 
512 524 2 
512 525 2 
694 695 4 
695 713 2 
695 714 2 
696 695 1 
696 715 2 
696 716 2 
693 694 4 
693 711 2 
693 712 2 
687 688 1 
687 693 1 
687 698 1 
687 703 2 
688 689 4 
688 704 2 
688 705 2 
725 726 1 
725 731 1 
725 736 1 
725 741 2 
963 962 3 
966 967 1 
966 986 2 
966 987 2 
201 200 1 
201 214 2 
201 215 2 
201 920 4 
920 919 3 
726 727 4 
726 742 2 
726 743 2 
728 744 2 
728 745 2 
727 728 4 
729 728 1 
729 746 2 
729 747 2 
730 729 3 
967 968 3 
967 988 2 
967 989 2 
968 990 5 
200 199 4 
200 212 2 
200 213 2 
272 271 4 
272 284 2 
272 285 2 
194 195 1 
194 204 2 
194 205 2 
194 963 4 
195 196 4 
195 206 2 
195 207 2 
196 197 4 
198 199 4 
198 210 2 
198 211 2 
273 272 1 
273 286 2 
273 287 2 
273 730 4 
537 536 1 
537 550 2 
537 551 2 
537 34 4 
27 28 4 
27 38 2 
27 39 2 
197 198 1 
197 208 2 
197 209 2 
536 535 4 
536 548 2 
536 549 2 
30 31 4 
30 42 2 
30 43 2 
31 32 4 
32 44 2 
32 45 2 
33 32 1 
33 46 2 
33 47 2 
34 33 3 
29 30 1 
29 40 2 
29 41 2 
28 29 4 
104 103 4 
104 116 2 
104 117 2 
603 604 4 
603 614 2 
603 615 2 
219 220 4 
219 230 2 
219 231 2 
608 607 4 
608 620 2 
608 621 2 
606 607 4 
606 618 2 
606 619 2 
220 221 4 
105 104 1 
105 118 2 
105 119 2 
105 217 4 
604 605 4 
689 690 4 
217 218 3 
605 606 1 
605 616 2 
605 617 2 
218 219 1 
218 228 2 
218 229 2 
436 437 4 
602 603 1 
602 612 2 
602 613 2 
602 816 4 
929 928 1 
929 950 2 
929 951 2 
809 827 2 
809 828 2 
926 927 4 
926 946 2 
926 947 2 
930 929 3 
434 435 1 
434 444 2 
434 445 2 
434 930 4 
958 976 5 
928 948 2 
928 949 2 
927 928 4 
810 809 1 
810 829 2 
810 830 2 
811 810 3 
556 557 4 
435 436 4 
435 446 2 
435 447 2 
437 438 1 
437 448 2 
437 449 2 
532 533 4 
533 534 1 
533 544 2 
533 545 2 
531 532 4 
531 542 2 
531 543 2 
534 535 4 
534 546 2 
534 547 2 
173 174 1 
173 184 2 
173 185 2 
171 172 4 
171 182 2 
171 183 2 
172 173 4 
174 175 4 
174 186 2 
174 187 2 
457 458 3 
530 531 1 
530 540 2 
530 541 2 
530 811 4 
176 175 4 
176 188 2 
176 189 2 
170 171 1 
170 180 2 
170 181 2 
170 457 4 
26 27 1 
26 36 2 
26 37 2 
26 226 4 
221 222 1 
221 232 2 
221 233 2 
249 248 1 
249 262 2 
249 263 2 
249 121 4 
226 225 3 
121 122 3 
248 247 4 
248 260 2 
248 261 2 
222 223 4 
222 234 2 
222 235 2 
223 224 4 
224 236 2 
224 237 2 
225 224 1 
225 238 2 
225 239 2 
ITEM: TIMESTEP
12600
ITEM: NUMBER OF ENTRIES
884
ITEM: BOX BOUNDS pp pp pp
-1.8393492183093976e-01 2.1257310921830818e+01
-1.8393492183093976e-01 2.1257310921830818e+01
-1.8393492183093976e-01 2.1257310921830818e+01
ITEM: ENTRIES batom1 batom2 btype
839 840 1 
839 845 1 
839 850 1 
839 855 2 
840 841 4 
840 856 2 
840 857 2 
841 842 4 
842 843 1 
842 858 2 
842 859 2 
843 844 3 
843 860 2 
843 861 2 
844 862 5 
846 847 4 
315 316 4 
315 326 2 
315 327 2 
314 315 1 
314 324 2 
314 325 2 
313 314 3 
313 323 5 
848 847 1 
848 867 2 
848 868 2 
81 80 1 
81 94 2 
81 95 2 
81 882 4 
316 317 4 
317 318 1 
317 328 2 
317 329 2 
318 319 4 
318 330 2 
318 331 2 
626 627 1 
626 636 2 
626 637 2 
626 849 4 
319 320 4 
888 889 4 
888 908 2 
888 909 2 
320 332 2 
320 333 2 
877 878 1 
877 883 1 
877 888 1 
877 893 2 
879 880 4 
878 879 4 
878 894 2 
878 895 2 
881 880 1 
881 898 2 
881 899 2 
882 881 3 
880 896 2 
880 897 2 
555 556 4 
555 566 2 
555 567 2 
883 884 4 
883 901 2 
883 902 2 
884 885 4 
889 890 4 
890 891 1 
890 910 2 
890 911 2 
891 892 3 
891 912 2 
891 913 2 
99 100 4 
99 110 2 
99 111 2 
763 764 1 
763 769 1 
763 774 1 
763 779 2 
769 770 4 
769 787 2 
769 788 2 
774 775 4 
774 794 2 
774 795 2 
775 776 4 
776 777 1 
776 796 2 
776 797 2 
777 778 3 
777 798 2 
777 799 2 
778 800 5 
892 914 5 
98 99 1 
98 108 2 
98 109 2 
98 697 4 
770 771 4 
771 772 1 
771 789 2 
771 790 2 
697 696 3 
845 846 4 
845 863 2 
845 864 2 
850 851 4 
850 870 2 
850 871 2 
851 852 4 
852 853 1 
852 872 2 
852 873 2 
369 368 1 
369 382 2 
369 383 2 
369 466 4 
853 854 3 
853 874 2 
853 875 2 
854 876 5 
919 918 1 
919 936 2 
919 937 2 
366 367 4 
366 378 2 
366 379 2 
368 367 4 
368 380 2 
368 381 2 
464 476 2 
464 477 2 
465 464 1 
465 478 2 
465 479 2 
466 465 3 
321 320 1 
321 334 2 
321 335 2 
462 463 4 
462 474 2 
462 475 2 
463 464 4 
322 321 3 
461 462 1 
461 472 2 
461 473 2 
488 487 4 
488 500 2 
488 501 2 
489 488 1 
489 502 2 
489 503 2 
489 887 4 
578 579 1 
578 588 2 
578 589 2 
578 322 4 
579 580 4 
579 590 2 
579 591 2 
580 581 4 
887 886 3 
885 903 2 
885 904 2 
886 885 1 
886 905 2 
886 906 2 
581 582 1 
581 592 2 
581 593 2 
100 101 4 
101 102 1 
101 112 2 
101 113 2 
152 164 2 
152 165 2 
151 152 4 
153 152 1 
153 166 2 
153 167 2 
154 153 3 
102 103 4 
102 114 2 
102 115 2 
582 583 4 
582 594 2 
582 595 2 
584 583 4 
584 596 2 
584 597 2 
585 584 1 
585 598 2 
585 599 2 
585 154 4 
772 773 3 
772 791 2 
772 792 2 
773 793 5 
918 934 2 
918 935 2 
925 924 3 
917 918 4 
915 916 1 
915 921 1 
915 926 1 
915 931 2 
916 917 4 
916 932 2 
916 933 2 
921 922 4 
921 939 2 
921 940 2 
922 923 4 
923 941 2 
923 942 2 
392 391 4 
392 404 2 
392 405 2 
924 923 1 
924 943 2 
924 944 2 
390 391 4 
390 402 2 
390 403 2 
393 392 1 
393 406 2 
393 407 2 
393 925 4 
459 460 4 
459 470 2 
459 471 2 
460 461 4 
365 366 1 
365 376 2 
365 377 2 
458 459 1 
458 468 2 
458 469 2 
663 662 1 
663 684 2 
663 685 2 
388 389 4 
387 388 4 
387 398 2 
387 399 2 
389 390 1 
389 400 2 
389 401 2 
386 387 1 
386 396 2 
386 397 2 
364 365 4 
385 386 3 
8 20 2 
8 21 2 
10 9 3 
554 555 1 
554 564 2 
554 565 2 
554 385 4 
7 8 4 
6 7 4 
6 18 2 
6 19 2 
664 663 3 
362 363 1 
362 372 2 
362 373 2 
362 664 4 
662 682 2 
662 683 2 
9 8 1 
9 22 2 
9 23 2 
561 560 1 
561 574 2 
561 575 2 
561 10 4 
124 125 4 
122 123 1 
122 132 2 
122 133 2 
123 124 4 
123 134 2 
123 135 2 
125 126 1 
125 136 2 
125 137 2 
560 559 4 
560 572 2 
560 573 2 
126 127 4 
126 138 2 
126 139 2 
127 128 4 
129 128 1 
129 142 2 
129 143 2 
128 140 2 
128 141 2 
150 151 4 
150 162 2 
150 163 2 
847 865 2 
847 866 2 
80 79 4 
80 92 2 
80 93 2 
627 628 4 
627 638 2 
627 639 2 
628 629 4 
632 631 4 
632 644 2 
632 645 2 
58 57 3 
78 79 4 
78 90 2 
78 91 2 
57 56 1 
57 70 2 
57 71 2 
849 848 3 
633 632 1 
633 646 2 
633 647 2 
633 58 4 
56 68 2 
56 69 2 
55 56 4 
629 630 1 
629 640 2 
629 641 2 
630 631 4 
630 642 2 
630 643 2 
77 78 1 
77 88 2 
77 89 2 
74 75 1 
74 84 2 
74 85 2 
75 76 4 
75 86 2 
75 87 2 
76 77 4 
73 74 3 
73 83 5 
241 242 3 
242 243 1 
242 252 2 
242 253 2 
764 765 4 
764 780 2 
764 781 2 
765 766 4 
49 50 3 
50 51 1 
50 60 2 
50 61 2 
766 782 2 
766 783 2 
51 52 4 
51 62 2 
51 63 2 
52 53 4 
53 54 1 
53 64 2 
53 65 2 
54 55 4 
54 66 2 
54 67 2 
506 507 1 
506 516 2 
506 517 2 
506 49 4 
507 508 4 
507 518 2 
507 519 2 
690 706 2 
690 707 2 
738 758 2 
738 759 2 
816 815 3 
739 738 1 
739 760 2 
739 761 2 
740 739 3 
737 738 4 
731 732 4 
731 749 2 
731 750 2 
413 414 1 
413 424 2 
413 425 2 
414 415 4 
414 426 2 
414 427 2 
416 415 4 
416 428 2 
416 429 2 
417 416 1 
417 430 2 
417 431 2 
417 740 4 
412 413 4 
732 733 4 
736 737 4 
736 756 2 
736 757 2 
482 483 1 
482 492 2 
482 493 2 
482 659 4 
411 412 4 
411 422 2 
411 423 2 
486 487 4 
486 498 2 
486 499 2 
485 486 1 
485 496 2 
485 497 2 
483 484 4 
483 494 2 
483 495 2 
484 485 4 
658 657 1 
658 677 2 
658 678 2 
659 658 3 
344 345 1 
344 356 2 
344 357 2 
656 657 4 
657 675 2 
657 676 2 
345 346 3 
345 358 2 
345 359 2 
343 344 4 
342 343 4 
342 354 2 
342 355 2 
346 360 5 
339 340 4 
339 350 2 
339 351 2 
733 734 1 
733 751 2 
733 752 2 
734 735 3 
734 753 2 
734 754 2 
341 342 1 
341 352 2 
341 353 2 
735 755 5 
338 339 1 
338 348 2 
338 349 2 
338 130 4 
340 341 4 
609 608 1 
609 622 2 
609 623 2 
609 654 4 
653 652 1 
653 670 2 
653 671 2 
654 653 3 
691 690 1 
691 708 2 
691 709 2 
692 691 3 
513 512 1 
513 526 2 
513 527 2 
513 692 4 
815 814 1 
815 836 2 
815 837 2 
813 814 4 
802 803 4 
802 818 2 
802 819 2 
801 802 1 
801 807 1 
801 812 1 
801 817 2 
803 804 4 
812 813 4 
812 832 2 
812 833 2 
814 834 2 
814 835 2 
410 411 1 
410 420 2 
410 421 2 
410 289 4 
804 820 2 
804 821 2 
290 291 1 
290 300 2 
290 301 2 
289 290 3 
807 808 4 
807 825 2 
807 826 2 
808 809 4 
5 6 1 
5 16 2 
5 17 2 
4 5 4 
294 295 4 
294 306 2 
294 307 2 
296 308 2 
296 309 2 
297 296 1 
297 310 2 
297 311 2 
295 296 4 
298 297 3 
655 656 4 
655 673 2 
655 674 2 
363 364 4 
363 374 2 
363 375 2 
291 292 4 
291 302 2 
291 303 2 
292 293 4 
293 294 1 
293 304 2 
293 305 2 
649 650 1 
649 655 1 
649 660 1 
649 665 2 
661 662 4 
660 661 4 
660 680 2 
660 681 2 
650 651 4 
650 666 2 
650 667 2 
3 4 4 
3 14 2 
3 15 2 
130 129 3 
768 767 3 
651 652 4 
149 150 1 
149 160 2 
149 161 2 
147 148 4 
147 158 2 
147 159 2 
806 805 3 
767 766 1 
767 784 2 
767 785 2 
148 149 4 
146 147 1 
146 156 2 
146 157 2 
146 806 4 
2 3 1 
2 12 2 
2 13 2 
2 768 4 
805 804 1 
805 822 2 
805 823 2 
652 668 2 
652 669 2 
177 176 1 
177 190 2 
177 191 2 
177 298 4 
962 961 1 
962 981 2 
962 982 2 
953 954 1 
953 959 1 
953 964 1 
953 969 2 
954 955 4 
954 970 2 
954 971 2 
955 956 4 
956 957 1 
956 972 2 
956 973 2 
959 960 4 
959 977 2 
959 978 2 
960 961 4 
964 965 4 
964 984 2 
964 985 2 
965 966 4 
961 979 2 
961 980 2 
957 958 3 
957 974 2 
957 975 2 
267 268 4 
267 278 2 
267 279 2 
268 269 4 
243 244 4 
243 254 2 
243 255 2 
702 701 3 
266 267 1 
266 276 2 
266 277 2 
266 241 4 
438 439 4 
438 450 2 
438 451 2 
269 270 1 
269 280 2 
269 281 2 
270 271 4 
270 282 2 
270 283 2 
440 439 4 
440 452 2 
440 453 2 
441 440 1 
441 454 2 
441 455 2 
441 702 4 
701 700 1 
701 722 2 
701 723 2 
700 720 2 
700 721 2 
699 700 4 
558 559 4 
558 570 2 
558 571 2 
557 558 1 
557 568 2 
557 569 2 
244 245 4 
245 246 1 
245 256 2 
245 257 2 
246 247 4 
246 258 2 
246 259 2 
698 699 4 
698 718 2 
698 719 2 
508 509 4 
509 510 1 
509 520 2 
509 521 2 
510 511 4 
510 522 2 
510 523 2 
512 511 4 
512 524 2 
512 525 2 
694 695 4 
695 713 2 
695 714 2 
696 695 1 
696 715 2 
696 716 2 
693 694 4 
693 711 2 
693 712 2 
687 688 1 
687 693 1 
687 698 1 
687 703 2 
688 689 4 
688 704 2 
688 705 2 
725 726 1 
725 731 1 
725 736 1 
725 741 2 
963 962 3 
966 967 1 
966 986 2 
966 987 2 
201 200 1 
201 214 2 
201 215 2 
201 920 4 
920 919 3 
726 727 4 
726 742 2 
726 743 2 
728 744 2 
728 745 2 
727 728 4 
729 728 1 
729 746 2 
729 747 2 
730 729 3 
967 968 3 
967 988 2 
967 989 2 
968 990 5 
200 199 4 
200 212 2 
200 213 2 
272 271 4 
272 284 2 
272 285 2 
194 195 1 
194 204 2 
194 205 2 
194 963 4 
195 196 4 
195 206 2 
195 207 2 
196 197 4 
198 199 4 
198 210 2 
198 211 2 
273 272 1 
273 286 2 
273 287 2 
273 730 4 
537 536 1 
537 550 2 
537 551 2 
537 34 4 
27 28 4 
27 38 2 
27 39 2 
197 198 1 
197 208 2 
197 209 2 
536 535 4 
536 548 2 
536 549 2 
30 31 4 
30 42 2 
30 43 2 
31 32 4 
32 44 2 
32 45 2 
33 32 1 
33 46 2 
33 47 2 
34 33 3 
29 30 1 
29 40 2 
29 41 2 
28 29 4 
104 103 4 
104 116 2 
104 117 2 
603 604 4 
603 614 2 
603 615 2 
219 220 4 
219 230 2 
219 231 2 
608 607 4 
608 620 2 
608 621 2 
606 607 4 
606 618 2 
606 619 2 
220 221 4 
105 104 1 
105 118 2 
105 119 2 
105 217 4 
604 605 4 
689 690 4 
217 218 3 
605 606 1 
605 616 2 
605 617 2 
218 219 1 
218 228 2 
218 229 2 
436 437 4 
602 603 1 
602 612 2 
602 613 2 
602 816 4 
929 928 1 
929 950 2 
929 951 2 
809 827 2 
809 828 2 
926 927 4 
926 946 2 
926 947 2 
930 929 3 
434 435 1 
434 444 2 
434 445 2 
434 930 4 
958 976 5 
928 948 2 
928 949 2 
927 928 4 
810 809 1 
810 829 2 
810 830 2 
811 810 3 
556 557 4 
435 436 4 
435 446 2 
435 447 2 
437 438 1 
437 448 2 
437 449 2 
532 533 4 
533 534 1 
533 544 2 
533 545 2 
531 532 4 
531 542 2 
531 543 2 
534 535 4 
534 546 2 
534 547 2 
173 174 1 
173 184 2 
173 185 2 
171 172 4 
171 182 2 
171 183 2 
172 173 4 
174 175 4 
174 186 2 
174 187 2 
457 458 3 
530 531 1 
530 540 2 
530 541 2 
530 811 4 
176 175 4 
176 188 2 
176 189 2 
170 171 1 
170 180 2 
170 181 2 
170 457 4 
26 27 1 
26 36 2 
26 37 2 
26 226 4 
221 222 1 
221 232 2 
221 233 2 
249 248 1 
249 262 2 
249 263 2 
249 121 4 
226 225 3 
121 122 3 
248 247 4 
248 260 2 
248 261 2 
222 223 4 
222 234 2 
222 235 2 
223 224 4 
224 236 2 
224 237 2 
225 224 1 
225 238 2 
225 239 2 
ITEM: TIMESTEP
12800
ITEM: NUMBER OF ENTRIES
884
ITEM: BOX BOUNDS pp pp pp
-1.8393492183093976e-01 2.1257310921830818e+01
-1.8393492183093976e-01 2.1257310921830818e+01
-1.8393492183093976e-01 2.1257310921830818e+01
ITEM: ENTRIES batom1 batom2 btype
839 840 1 
839 845 1 
839 850 1 
839 855 2 
840 841 4 
840 856 2 
840 857 2 
841 842 4 
842 843 1 
842 858 2 
842 859 2 
843 844 3 
843 860 2 
843 861 2 
844 862 5 
846 847 4 
315 316 4 
315 326 2 
315 327 2 
314 315 1 
314 324 2 
314 325 2 
313 314 3 
313 323 5 
848 847 1 
848 867 2 
848 868 2 
81 80 1 
81 94 2 
81 95 2 
81 882 4 
316 317 4 
317 318 1 
317 328 2 
317 329 2 
318 319 4 
318 330 2 
318 331 2 
626 627 1 
626 636 2 
626 637 2 
626 849 4 
319 320 4 
888 889 4 
888 908 2 
888 909 2 
320 332 2 
320 333 2 
877 878 1 
877 883 1 
877 888 1 
877 893 2 
879 880 4 
878 879 4 
878 894 2 
878 895 2 
881 880 1 
881 898 2 
881 899 2 
882 881 3 
880 896 2 
880 897 2 
555 556 4 
555 566 2 
555 567 2 
883 884 4 
883 901 2 
883 902 2 
884 885 4 
889 890 4 
890 891 1 
890 910 2 
890 911 2 
891 892 3 
891 912 2 
891 913 2 
99 100 4 
99 110 2 
99 111 2 
763 764 1 
763 769 1 
763 774 1 
763 779 2 
769 770 4 
769 787 2 
769 788 2 
774 775 4 
774 794 2 
774 795 2 
775 776 4 
776 777 1 
776 796 2 
776 797 2 
777 778 3 
777 798 2 
777 799 2 
778 800 5 
892 914 5 
98 99 1 
98 108 2 
98 109 2 
98 697 4 
770 771 4 
771 772 1 
771 789 2 
771 790 2 
697 696 3 
845 846 4 
845 863 2 
845 864 2 
850 851 4 
850 870 2 
850 871 2 
851 852 4 
852 853 1 
852 872 2 
852 873 2 
369 368 1 
369 382 2 
369 383 2 
369 466 4 
853 854 3 
853 874 2 
853 875 2 
854 876 5 
919 918 1 
919 936 2 
919 937 2 
366 367 4 
366 378 2 
366 379 2 
368 367 4 
368 380 2 
368 381 2 
464 476 2 
464 477 2 
465 464 1 
465 478 2 
465 479 2 
466 465 3 
321 320 1 
321 334 2 
321 335 2 
462 463 4 
462 474 2 
462 475 2 
463 464 4 
322 321 3 
461 462 1 
461 472 2 
461 473 2 
488 487 4 
488 500 2 
488 501 2 
489 488 1 
489 502 2 
489 503 2 
489 887 4 
578 579 1 
578 588 2 
578 589 2 
578 322 4 
579 580 4 
579 590 2 
579 591 2 
580 581 4 
887 886 3 
885 903 2 
885 904 2 
886 885 1 
886 905 2 
886 906 2 
581 582 1 
581 592 2 
581 593 2 
100 101 4 
101 102 1 
101 112 2 
101 113 2 
152 164 2 
152 165 2 
151 152 4 
153 152 1 
153 166 2 
153 167 2 
154 153 3 
102 103 4 
102 114 2 
102 115 2 
582 583 4 
582 594 2 
582 595 2 
584 583 4 
584 596 2 
584 597 2 
585 584 1 
585 598 2 
585 599 2 
585 154 4 
772 773 3 
772 791 2 
772 792 2 
773 793 5 
918 934 2 
918 935 2 
925 924 3 
917 918 4 
915 916 1 
915 921 1 
915 926 1 
915 931 2 
916 917 4 
916 932 2 
916 933 2 
921 922 4 
921 939 2 
921 940 2 
922 923 4 
923 941 2 
923 942 2 
392 391 4 
392 404 2 
392 405 2 
924 923 1 
924 943 2 
924 944 2 
390 391 4 
390 402 2 
390 403 2 
393 392 1 
393 406 2 
393 407 2 
393 925 4 
459 460 4 
459 470 2 
459 471 2 
460 461 4 
365 366 1 
365 376 2 
365 377 2 
458 459 1 
458 468 2 
458 469 2 
663 662 1 
663 684 2 
663 685 2 
388 389 4 
387 388 4 
387 398 2 
387 399 2 
389 390 1 
389 400 2 
389 401 2 
386 387 1 
386 396 2 
386 397 2 
364 365 4 
385 386 3 
8 20 2 
8 21 2 
10 9 3 
554 555 1 
554 564 2 
554 565 2 
554 385 4 
7 8 4 
6 7 4 
6 18 2 
6 19 2 
664 663 3 
362 363 1 
362 372 2 
362 373 2 
362 664 4 
662 682 2 
662 683 2 
9 8 1 
9 22 2 
9 23 2 
561 560 1 
561 574 2 
561 575 2 
561 10 4 
124 125 4 
122 123 1 
122 132 2 
122 133 2 
123 124 4 
123 134 2 
123 135 2 
125 126 1 
125 136 2 
125 137 2 
560 559 4 
560 572 2 
560 573 2 
126 127 4 
126 138 2 
126 139 2 
127 128 4 
129 128 1 
129 142 2 
129 143 2 
128 140 2 
128 141 2 
150 151 4 
150 162 2 
150 163 2 
847 865 2 
847 866 2 
80 79 4 
80 92 2 
80 93 2 
627 628 4 
627 638 2 
627 639 2 
628 629 4 
632 631 4 
632 644 2 
632 645 2 
58 57 3 
78 79 4 
78 90 2 
78 91 2 
57 56 1 
57 70 2 
57 71 2 
849 848 3 
633 632 1 
633 646 2 
633 647 2 
633 58 4 
56 68 2 
56 69 2 
55 56 4 
629 630 1 
629 640 2 
629 641 2 
630 631 4 
630 642 2 
630 643 2 
77 78 1 
77 88 2 
77 89 2 
74 75 1 
74 84 2 
74 85 2 
75 76 4 
75 86 2 
75 87 2 
76 77 4 
73 74 3 
73 83 5 
241 242 3 
242 243 1 
242 252 2 
242 253 2 
764 765 4 
764 780 2 
764 781 2 
765 766 4 
49 50 3 
50 51 1 
50 60 2 
50 61 2 
766 782 2 
766 783 2 
51 52 4 
51 62 2 
51 63 2 
52 53 4 
53 54 1 
53 64 2 
53 65 2 
54 55 4 
54 66 2 
54 67 2 
506 507 1 
506 516 2 
506 517 2 
506 49 4 
507 508 4 
507 518 2 
507 519 2 
690 706 2 
690 707 2 
738 758 2 
738 759 2 
816 815 3 
739 738 1 
739 760 2 
739 761 2 
740 739 3 
737 738 4 
731 732 4 
731 749 2 
731 750 2 
413 414 1 
413 424 2 
413 425 2 
414 415 4 
414 426 2 
414 427 2 
416 415 4 
416 428 2 
416 429 2 
417 416 1 
417 430 2 
417 431 2 
417 740 4 
412 413 4 
732 733 4 
736 737 4 
736 756 2 
736 757 2 
482 483 1 
482 492 2 
482 493 2 
482 659 4 
411 412 4 
411 422 2 
411 423 2 
486 487 4 
486 498 2 
486 499 2 
485 486 1 
485 496 2 
485 497 2 
483 484 4 
483 494 2 
483 495 2 
484 485 4 
658 657 1 
658 677 2 
658 678 2 
659 658 3 
344 345 1 
344 356 2 
344 357 2 
656 657 4 
657 675 2 
657 676 2 
345 346 3 
345 358 2 
345 359 2 
343 344 4 
342 343 4 
342 354 2 
342 355 2 
346 360 5 
339 340 4 
339 350 2 
339 351 2 
733 734 1 
733 751 2 
733 752 2 
734 735 3 
734 753 2 
734 754 2 
341 342 1 
341 352 2 
341 353 2 
735 755 5 
338 339 1 
338 348 2 
338 349 2 
338 130 4 
340 341 4 
609 608 1 
609 622 2 
609 623 2 
609 654 4 
653 652 1 
653 670 2 
653 671 2 
654 653 3 
691 690 1 
691 708 2 
691 709 2 
692 691 3 
513 512 1 
513 526 2 
513 527 2 
513 692 4 
815 814 1 
815 836 2 
815 837 2 
813 814 4 
802 803 4 
802 818 2 
802 819 2 
801 802 1 
801 807 1 
801 812 1 
801 817 2 
803 804 4 
812 813 4 
812 832 2 
812 833 2 
814 834 2 
814 835 2 
410 411 1 
410 420 2 
410 421 2 
410 289 4 
804 820 2 
804 821 2 
290 291 1 
290 300 2 
290 301 2 
289 290 3 
807 808 4 
807 825 2 
807 826 2 
808 809 4 
5 6 1 
5 16 2 
5 17 2 
4 5 4 
294 295 4 
294 306 2 
294 307 2 
296 308 2 
296 309 2 
297 296 1 
297 310 2 
297 311 2 
295 296 4 
298 297 3 
655 656 4 
655 673 2 
655 674 2 
363 364 4 
363 374 2 
363 375 2 
291 292 4 
291 302 2 
291 303 2 
292 293 4 
293 294 1 
293 304 2 
293 305 2 
649 650 1 
649 655 1 
649 660 1 
649 665 2 
661 662 4 
660 661 4 
660 680 2 
660 681 2 
650 651 4 
650 666 2 
650 667 2 
3 4 4 
3 14 2 
3 15 2 
130 129 3 
768 767 3 
651 652 4 
149 150 1 
149 160 2 
149 161 2 
147 148 4 
147 158 2 
147 159 2 
806 805 3 
767 766 1 
767 784 2 
767 785 2 
148 149 4 
146 147 1 
146 156 2 
146 157 2 
146 806 4 
2 3 1 
2 12 2 
2 13 2 
2 768 4 
805 804 1 
805 822 2 
805 823 2 
652 668 2 
652 669 2 
177 176 1 
177 190 2 
177 191 2 
177 298 4 
962 961 1 
962 981 2 
962 982 2 
953 954 1 
953 959 1 
953 964 1 
953 969 2 
954 955 4 
954 970 2 
954 971 2 
955 956 4 
956 957 1 
956 972 2 
956 973 2 
959 960 4 
959 977 2 
959 978 2 
960 961 4 
964 965 4 
964 984 2 
964 985 2 
965 966 4 
961 979 2 
961 980 2 
957 958 3 
957 974 2 
957 975 2 
267 268 4 
267 278 2 
267 279 2 
268 269 4 
243 244 4 
243 254 2 
243 255 2 
702 701 3 
266 267 1 
266 276 2 
266 277 2 
266 241 4 
438 439 4 
438 450 2 
438 451 2 
269 270 1 
269 280 2 
269 281 2 
270 271 4 
270 282 2 
270 283 2 
440 439 4 
440 452 2 
440 453 2 
441 440 1 
441 454 2 
441 455 2 
441 702 4 
701 700 1 
701 722 2 
701 723 2 
700 720 2 
700 721 2 
699 700 4 
558 559 4 
558 570 2 
558 571 2 
557 558 1 
557 568 2 
557 569 2 
244 245 4 
245 246 1 
245 256 2 
245 257 2 
246 247 4 
246 258 2 
246 259 2 
698 699 4 
698 718 2 
698 719 2 
508 509 4 
509 510 1 
509 520 2 
509 521 2 
510 511 4 
510 522 2 
510 523 2 
512 511 4 
512 524 2 
512 525 2 
694 695 4 
695 713 2 
695 714 2 
696 695 1 
696 715 2 
696 716 2 
693 694 4 
693 711 2 
693 712 2 
687 688 1 
687 693 1 
687 698 1 
687 703 2 
688 689 4 
688 704 2 
688 705 2 
725 726 1 
725 731 1 
725 736 1 
725 741 2 
963 962 3 
966 967 1 
966 986 2 
966 987 2 
201 200 1 
201 214 2 
201 215 2 
201 920 4 
920 919 3 
726 727 4 
726 742 2 
726 743 2 
728 744 2 
728 745 2 
727 728 4 
729 728 1 
729 746 2 
729 747 2 
730 729 3 
967 968 3 
967 988 2 
967 989 2 
968 990 5 
200 199 4 
200 212 2 
200 213 2 
272 271 4 
272 284 2 
272 285 2 
194 195 1 
194 204 2 
194 205 2 
194 963 4 
195 196 4 
195 206 2 
195 207 2 
196 197 4 
198 199 4 
198 210 2 
198 211 2 
273 272 1 
273 286 2 
273 287 2 
273 730 4 
537 536 1 
537 550 2 
537 551 2 
537 34 4 
27 28 4 
27 38 2 
27 39 2 
197 198 1 
197 208 2 
197 209 2 
536 535 4 
536 548 2 
536 549 2 
30 31 4 
30 42 2 
30 43 2 
31 32 4 
32 44 2 
32 45 2 
33 32 1 
33 46 2 
33 47 2 
34 33 3 
29 30 1 
29 40 2 
29 41 2 
28 29 4 
104 103 4 
104 116 2 
104 117 2 
603 604 4 
603 614 2 
603 615 2 
219 220 4 
219 230 2 
219 231 2 
608 607 4 
608 620 2 
608 621 2 
606 607 4 
606 618 2 
606 619 2 
220 221 4 
105 104 1 
105 118 2 
105 119 2 
105 217 4 
604 605 4 
689 690 4 
217 218 3 
605 606 1 
605 616 2 
605 617 2 
218 219 1 
218 228 2 
218 229 2 
436 437 4 
602 603 1 
602 612 2 
602 613 2 
602 816 4 
929 928 1 
929 950 2 
929 951 2 
809 827 2 
809 828 2 
926 927 4 
926 946 2 
926 947 2 
930 929 3 
434 435 1 
434 444 2 
434 445 2 
434 930 4 
958 976 5 
928 948 2 
928 949 2 
927 928 4 
810 809 1 
810 829 2 
810 830 2 
811 810 3 
556 557 4 
435 436 4 
435 446 2 
435 447 2 
437 438 1 
437 448 2 
437 449 2 
532 533 4 
533 534 1 
533 544 2 
533 545 2 
531 532 4 
531 542 2 
531 543 2 
534 535 4 
534 546 2 
534 547 2 
173 174 1 
173 184 2 
173 185 2 
171 172 4 
171 182 2 
171 183 2 
172 173 4 
174 175 4 
174 186 2 
174 187 2 
457 458 3 
530 531 1 
530 540 2 
530 541 2 
530 811 4 
176 175 4 
176 188 2 
176 189 2 
170 171 1 
170 180 2 
170 181 2 
170 457 4 
26 27 1 
26 36 2 
26 37 2 
26 226 4 
221 222 1 
221 232 2 
221 233 2 
249 248 1 
249 262 2 
249 263 2 
249 121 4 
226 225 3 
121 122 3 
248 247 4 
248 260 2 
248 261 2 
222 223 4 
222 234 2 
222 235 2 
223 224 4 
224 236 2 
224 237 2 
225 224 1 
225 238 2 
225 239 2 
ITEM: TIMESTEP
13000
ITEM: NUMBER OF ENTRIES
884
ITEM: BOX BOUNDS pp pp pp
-1.8393492183093976e-01 2.1257310921830818e+01
-1.8393492183093976e-01 2.1257310921830818e+01
-1.8393492183093976e-01 2.1257310921830818e+01
ITEM: ENTRIES batom1 batom2 btype
839 840 1 
839 845 1 
839 850 1 
839 855 2 
840 841 4 
840 856 2 
840 857 2 
841 842 4 
842 843 1 
842 858 2 
842 859 2 
843 844 3 
843 860 2 
843 861 2 
844 862 5 
846 847 4 
315 316 4 
315 326 2 
315 327 2 
314 315 1 
314 324 2 
314 325 2 
313 314 3 
313 323 5 
848 847 1 
848 867 2 
848 868 2 
81 80 1 
81 94 2 
81 95 2 
81 882 4 
316 317 4 
317 318 1 
317 328 2 
317 329 2 
318 319 4 
318 330 2 
318 331 2 
626 627 1 
626 636 2 
626 637 2 
626 849 4 
319 320 4 
888 889 4 
888 908 2 
888 909 2 
320 332 2 
320 333 2 
877 878 1 
877 883 1 
877 888 1 
877 893 2 
879 880 4 
878 879 4 
878 894 2 
878 895 2 
881 880 1 
881 898 2 
881 899 2 
882 881 3 
880 896 2 
880 897 2 
555 556 4 
555 566 2 
555 567 2 
883 884 4 
883 901 2 
883 902 2 
884 885 4 
889 890 4 
890 891 1 
890 910 2 
890 911 2 
891 892 3 
891 912 2 
891 913 2 
99 100 4 
99 110 2 
99 111 2 
763 764 1 
763 769 1 
763 774 1 
763 779 2 
769 770 4 
769 787 2 
769 788 2 
774 775 4 
774 794 2 
774 795 2 
775 776 4 
776 777 1 
776 796 2 
776 797 2 
777 778 3 
777 798 2 
777 799 2 
778 800 5 
892 914 5 
98 99 1 
98 108 2 
98 109 2 
98 697 4 
770 771 4 
771 772 1 
771 789 2 
771 790 2 
697 696 3 
845 846 4 
845 863 2 
845 864 2 
850 851 4 
850 870 2 
850 871 2 
851 852 4 
852 853 1 
852 872 2 
852 873 2 
369 368 1 
369 382 2 
369 383 2 
369 466 4 
853 854 3 
853 874 2 
853 875 2 
854 876 5 
919 918 1 
919 936 2 
919 937 2 
366 367 4 
366 378 2 
366 379 2 
368 367 4 
368 380 2 
368 381 2 
464 476 2 
464 477 2 
465 464 1 
465 478 2 
465 479 2 
466 465 3 
321 320 1 
321 334 2 
321 335 2 
462 463 4 
462 474 2 
462 475 2 
463 464 4 
322 321 3 
461 462 1 
461 472 2 
461 473 2 
488 487 4 
488 500 2 
488 501 2 
489 488 1 
489 502 2 
489 503 2 
489 887 4 
578 579 1 
578 588 2 
578 589 2 
578 322 4 
579 580 4 
579 590 2 
579 591 2 
580 581 4 
887 886 3 
885 903 2 
885 904 2 
886 885 1 
886 905 2 
886 906 2 
581 582 1 
581 592 2 
581 593 2 
100 101 4 
101 102 1 
101 112 2 
101 113 2 
152 164 2 
152 165 2 
151 152 4 
153 152 1 
153 166 2 
153 167 2 
154 153 3 
102 103 4 
102 114 2 
102 115 2 
582 583 4 
582 594 2 
582 595 2 
584 583 4 
584 596 2 
584 597 2 
585 584 1 
585 598 2 
585 599 2 
585 154 4 
772 773 3 
772 791 2 
772 792 2 
773 793 5 
918 934 2 
918 935 2 
925 924 3 
917 918 4 
915 916 1 
915 921 1 
915 926 1 
915 931 2 
916 917 4 
916 932 2 
916 933 2 
921 922 4 
921 939 2 
921 940 2 
922 923 4 
923 941 2 
923 942 2 
392 391 4 
392 404 2 
392 405 2 
924 923 1 
924 943 2 
924 944 2 
390 391 4 
390 402 2 
390 403 2 
393 392 1 
393 406 2 
393 407 2 
393 925 4 
459 460 4 
459 470 2 
459 471 2 
460 461 4 
365 366 1 
365 376 2 
365 377 2 
458 459 1 
458 468 2 
458 469 2 
663 662 1 
663 684 2 
663 685 2 
388 389 4 
387 388 4 
387 398 2 
387 399 2 
389 390 1 
389 400 2 
389 401 2 
386 387 1 
386 396 2 
386 397 2 
364 365 4 
385 386 3 
8 20 2 
8 21 2 
10 9 3 
554 555 1 
554 564 2 
554 565 2 
554 385 4 
7 8 4 
6 7 4 
6 18 2 
6 19 2 
664 663 3 
362 363 1 
362 372 2 
362 373 2 
362 664 4 
662 682 2 
662 683 2 
9 8 1 
9 22 2 
9 23 2 
561 560 1 
561 574 2 
561 575 2 
561 10 4 
124 125 4 
122 123 1 
122 132 2 
122 133 2 
123 124 4 
123 134 2 
123 135 2 
125 126 1 
125 136 2 
125 137 2 
560 559 4 
560 572 2 
560 573 2 
126 127 4 
126 138 2 
126 139 2 
127 128 4 
129 128 1 
129 142 2 
129 143 2 
128 140 2 
128 141 2 
150 151 4 
150 162 2 
150 163 2 
847 865 2 
847 866 2 
80 79 4 
80 92 2 
80 93 2 
627 628 4 
627 638 2 
627 639 2 
628 629 4 
632 631 4 
632 644 2 
632 645 2 
58 57 3 
78 79 4 
78 90 2 
78 91 2 
57 56 1 
57 70 2 
57 71 2 
849 848 3 
633 632 1 
633 646 2 
633 647 2 
633 58 4 
56 68 2 
56 69 2 
55 56 4 
629 630 1 
629 640 2 
629 641 2 
630 631 4 
630 642 2 
630 643 2 
77 78 1 
77 88 2 
77 89 2 
74 75 1 
74 84 2 
74 85 2 
75 76 4 
75 86 2 
75 87 2 
76 77 4 
73 74 3 
73 83 5 
241 242 3 
242 243 1 
242 252 2 
242 253 2 
764 765 4 
764 780 2 
764 781 2 
765 766 4 
49 50 3 
50 51 1 
50 60 2 
50 61 2 
766 782 2 
766 783 2 
51 52 4 
51 62 2 
51 63 2 
52 53 4 
53 54 1 
53 64 2 
53 65 2 
54 55 4 
54 66 2 
54 67 2 
506 507 1 
506 516 2 
506 517 2 
506 49 4 
507 508 4 
507 518 2 
507 519 2 
690 706 2 
690 707 2 
738 758 2 
738 759 2 
816 815 3 
739 738 1 
739 760 2 
739 761 2 
740 739 3 
737 738 4 
731 732 4 
731 749 2 
731 750 2 
413 414 1 
413 424 2 
413 425 2 
414 415 4 
414 426 2 
414 427 2 
416 415 4 
416 428 2 
416 429 2 
417 416 1 
417 430 2 
417 431 2 
417 740 4 
412 413 4 
732 733 4 
736 737 4 
736 756 2 
736 757 2 
482 483 1 
482 492 2 
482 493 2 
482 659 4 
411 412 4 
411 422 2 
411 423 2 
486 487 4 
486 498 2 
486 499 2 
485 486 1 
485 496 2 
485 497 2 
483 484 4 
483 494 2 
483 495 2 
484 485 4 
658 657 1 
658 677 2 
658 678 2 
659 658 3 
344 345 1 
344 356 2 
344 357 2 
656 657 4 
657 675 2 
657 676 2 
345 346 3 
345 358 2 
345 359 2 
343 344 4 
342 343 4 
342 354 2 
342 355 2 
346 360 5 
339 340 4 
339 350 2 
339 351 2 
733 734 1 
733 751 2 
733 752 2 
734 735 3 
734 753 2 
734 754 2 
341 342 1 
341 352 2 
341 353 2 
735 755 5 
338 339 1 
338 348 2 
338 349 2 
338 130 4 
340 341 4 
609 608 1 
609 622 2 
609 623 2 
609 654 4 
653 652 1 
653 670 2 
653 671 2 
654 653 3 
691 690 1 
691 708 2 
691 709 2 
692 691 3 
513 512 1 
513 526 2 
513 527 2 
513 692 4 
815 814 1 
815 836 2 
815 837 2 
813 814 4 
802 803 4 
802 818 2 
802 819 2 
801 802 1 
801 807 1 
801 812 1 
801 817 2 
803 804 4 
812 813 4 
812 832 2 
812 833 2 
814 834 2 
814 835 2 
410 411 1 
410 420 2 
410 421 2 
410 289 4 
804 820 2 
804 821 2 
290 291 1 
290 300 2 
290 301 2 
289 290 3 
807 808 4 
807 825 2 
807 826 2 
808 809 4 
5 6 1 
5 16 2 
5 17 2 
4 5 4 
294 295 4 
294 306 2 
294 307 2 
296 308 2 
296 309 2 
297 296 1 
297 310 2 
297 311 2 
295 296 4 
298 297 3 
655 656 4 
655 673 2 
655 674 2 
363 364 4 
363 374 2 
363 375 2 
291 292 4 
291 302 2 
291 303 2 
292 293 4 
293 294 1 
293 304 2 
293 305 2 
649 650 1 
649 655 1 
649 660 1 
649 665 2 
661 662 4 
660 661 4 
660 680 2 
660 681 2 
650 651 4 
650 666 2 
650 667 2 
3 4 4 
3 14 2 
3 15 2 
130 129 3 
768 767 3 
651 652 4 
149 150 1 
149 160 2 
149 161 2 
147 148 4 
147 158 2 
147 159 2 
806 805 3 
767 766 1 
767 784 2 
767 785 2 
148 149 4 
146 147 1 
146 156 2 
146 157 2 
146 806 4 
2 3 1 
2 12 2 
2 13 2 
2 768 4 
805 804 1 
805 822 2 
805 823 2 
652 668 2 
652 669 2 
177 176 1 
177 190 2 
177 191 2 
177 298 4 
962 961 1 
962 981 2 
962 982 2 
953 954 1 
953 959 1 
953 964 1 
953 969 2 
954 955 4 
954 970 2 
954 971 2 
955 956 4 
956 957 1 
956 972 2 
956 973 2 
959 960 4 
959 977 2 
959 978 2 
960 961 4 
964 965 4 
964 984 2 
964 985 2 
965 966 4 
961 979 2 
961 980 2 
957 958 3 
957 974 2 
957 975 2 
267 268 4 
267 278 2 
267 279 2 
268 269 4 
243 244 4 
243 254 2 
243 255 2 
702 701 3 
266 267 1 
266 276 2 
266 277 2 
266 241 4 
438 439 4 
438 450 2 
438 451 2 
269 270 1 
269 280 2 
269 281 2 
270 271 4 
270 282 2 
270 283 2 
440 439 4 
440 452 2 
440 453 2 
441 440 1 
441 454 2 
441 455 2 
441 702 4 
701 700 1 
701 722 2 
701 723 2 
700 720 2 
700 721 2 
699 700 4 
558 559 4 
558 570 2 
558 571 2 
557 558 1 
557 568 2 
557 569 2 
244 245 4 
245 246 1 
245 256 2 
245 257 2 
246 247 4 
246 258 2 
246 259 2 
698 699 4 
698 718 2 
698 719 2 
508 509 4 
509 510 1 
509 520 2 
509 521 2 
510 511 4 
510 522 2 
510 523 2 
512 511 4 
512 524 2 
512 525 2 
694 695 4 
695 713 2 
695 714 2 
696 695 1 
696 715 2 
696 716 2 
693 694 4 
693 711 2 
693 712 2 
687 688 1 
687 693 1 
687 698 1 
687 703 2 
688 689 4 
688 704 2 
688 705 2 
725 726 1 
725 731 1 
725 736 1 
725 741 2 
963 962 3 
966 967 1 
966 986 2 
966 987 2 
201 200 1 
201 214 2 
201 215 2 
201 920 4 
920 919 3 
726 727 4 
726 742 2 
726 743 2 
728 744 2 
728 745 2 
727 728 4 
729 728 1 
729 746 2 
729 747 2 
730 729 3 
967 968 3 
967 988 2 
967 989 2 
968 990 5 
200 199 4 
200 212 2 
200 213 2 
272 271 4 
272 284 2 
272 285 2 
194 195 1 
194 204 2 
194 205 2 
194 963 4 
195 196 4 
195 206 2 
195 207 2 
196 197 4 
198 199 4 
198 210 2 
198 211 2 
273 272 1 
273 286 2 
273 287 2 
273 730 4 
537 536 1 
537 550 2 
537 551 2 
537 34 4 
27 28 4 
27 38 2 
27 39 2 
197 198 1 
197 208 2 
197 209 2 
536 535 4 
536 548 2 
536 549 2 
30 31 4 
30 42 2 
30 43 2 
31 32 4 
32 44 2 
32 45 2 
33 32 1 
33 46 2 
33 47 2 
34 33 3 
29 30 1 
29 40 2 
29 41 2 
28 29 4 
104 103 4 
104 116 2 
104 117 2 
603 604 4 
603 614 2 
603 615 2 
219 220 4 
219 230 2 
219 231 2 
608 607 4 
608 620 2 
608 621 2 
606 607 4 
606 618 2 
606 619 2 
220 221 4 
105 104 1 
105 118 2 
105 119 2 
105 217 4 
604 605 4 
689 690 4 
217 218 3 
605 606 1 
605 616 2 
605 617 2 
218 219 1 
218 228 2 
218 229 2 
436 437 4 
602 603 1 
602 612 2 
602 613 2 
602 816 4 
929 928 1 
929 950 2 
929 951 2 
809 827 2 
809 828 2 
926 927 4 
926 946 2 
926 947 2 
930 929 3 
434 435 1 
434 444 2 
434 445 2 
434 930 4 
958 976 5 
928 948 2 
928 949 2 
927 928 4 
810 809 1 
810 829 2 
810 830 2 
811 810 3 
556 557 4 
435 436 4 
435 446 2 
435 447 2 
437 438 1 
437 448 2 
437 449 2 
532 533 4 
533 534 1 
533 544 2 
533 545 2 
531 532 4 
531 542 2 
531 543 2 
534 535 4 
534 546 2 
534 547 2 
173 174 1 
173 184 2 
173 185 2 
171 172 4 
171 182 2 
171 183 2 
172 173 4 
174 175 4 
174 186 2 
174 187 2 
457 458 3 
530 531 1 
530 540 2 
530 541 2 
530 811 4 
176 175 4 
176 188 2 
176 189 2 
170 171 1 
170 180 2 
170 181 2 
170 457 4 
26 27 1 
26 36 2 
26 37 2 
26 226 4 
221 222 1 
221 232 2 
221 233 2 
249 248 1 
249 262 2 
249 263 2 
249 121 4 
226 225 3 
121 122 3 
248 247 4 
248 260 2 
248 261 2 
222 223 4 
222 234 2 
222 235 2 
223 224 4 
224 236 2 
224 237 2 
225 224 1 
225 238 2 
225 239 2 
ITEM: TIMESTEP
13200
ITEM: NUMBER OF ENTRIES
884
ITEM: BOX BOUNDS pp pp pp
-1.8393492183093976e-01 2.1257310921830818e+01
-1.8393492183093976e-01 2.1257310921830818e+01
-1.8393492183093976e-01 2.1257310921830818e+01
ITEM: ENTRIES batom1 batom2 btype
839 840 1 
839 845 1 
839 850 1 
839 855 2 
840 841 4 
840 856 2 
840 857 2 
841 842 4 
842 843 1 
842 858 2 
842 859 2 
843 844 3 
843 860 2 
843 861 2 
846 847 4 
313 314 3 
313 323 5 
848 847 1 
848 867 2 
848 868 2 
778 800 5 
845 846 4 
845 863 2 
845 864 2 
847 865 2 
847 866 2 
315 316 4 
315 326 2 
315 327 2 
314 315 1 
314 324 2 
314 325 2 
81 80 1 
81 94 2 
81 95 2 
81 882 4 
316 317 4 
317 318 1 
317 328 2 
317 329 2 
318 319 4 
318 330 2 
318 331 2 
319 320 4 
888 889 4 
888 908 2 
888 909 2 
320 332 2 
320 333 2 
877 878 1 
877 883 1 
877 888 1 
877 893 2 
879 880 4 
878 879 4 
878 894 2 
878 895 2 
881 880 1 
881 898 2 
881 899 2 
882 881 3 
880 896 2 
880 897 2 
883 884 4 
883 901 2 
883 902 2 
889 890 4 
321 320 1 
321 334 2 
321 335 2 
844 862 5 
884 885 4 
890 891 1 
890 910 2 
890 911 2 
891 892 3 
891 912 2 
891 913 2 
99 100 4 
99 110 2 
99 111 2 
763 764 1 
763 769 1 
763 774 1 
763 779 2 
769 770 4 
769 787 2 
769 788 2 
774 775 4 
774 794 2 
774 795 2 
775 776 4 
776 777 1 
776 796 2 
776 797 2 
892 914 5 
98 99 1 
98 108 2 
98 109 2 
98 697 4 
770 771 4 
771 772 1 
771 789 2 
771 790 2 
697 696 3 
696 695 1 
696 715 2 
696 716 2 
249 248 1 
249 262 2 
249 263 2 
249 121 4 
851 852 4 
852 853 1 
852 872 2 
852 873 2 
369 368 1 
369 382 2 
369 383 2 
369 466 4 
853 854 3 
853 874 2 
853 875 2 
854 876 5 
366 367 4 
366 378 2 
366 379 2 
368 367 4 
368 380 2 
368 381 2 
465 464 1 
465 478 2 
465 479 2 
466 465 3 
416 415 4 
416 428 2 
416 429 2 
417 416 1 
417 430 2 
417 431 2 
417 740 4 
464 476 2 
464 477 2 
462 463 4 
462 474 2 
462 475 2 
463 464 4 
322 321 3 
461 462 1 
461 472 2 
461 473 2 
488 487 4 
488 500 2 
488 501 2 
489 488 1 
489 502 2 
489 503 2 
489 887 4 
578 579 1 
578 588 2 
578 589 2 
578 322 4 
579 580 4 
579 590 2 
579 591 2 
580 581 4 
887 886 3 
885 903 2 
885 904 2 
886 885 1 
886 905 2 
886 906 2 
581 582 1 
581 592 2 
581 593 2 
582 583 4 
582 594 2 
582 595 2 
460 461 4 
486 487 4 
486 498 2 
486 499 2 
850 851 4 
850 870 2 
850 871 2 
100 101 4 
101 102 1 
101 112 2 
101 113 2 
152 164 2 
152 165 2 
153 152 1 
153 166 2 
153 167 2 
154 153 3 
102 103 4 
102 114 2 
102 115 2 
584 583 4 
584 596 2 
584 597 2 
585 584 1 
585 598 2 
585 599 2 
585 154 4 
219 220 4 
219 230 2 
219 231 2 
218 219 1 
218 228 2 
218 229 2 
925 924 3 
916 917 4 
916 932 2 
916 933 2 
921 922 4 
921 939 2 
921 940 2 
922 923 4 
923 941 2 
923 942 2 
392 391 4 
392 404 2 
392 405 2 
924 923 1 
924 943 2 
924 944 2 
390 391 4 
390 402 2 
390 403 2 
393 392 1 
393 406 2 
393 407 2 
393 925 4 
365 366 1 
365 376 2 
365 377 2 
364 365 4 
411 412 4 
411 422 2 
411 423 2 
555 556 4 
555 566 2 
555 567 2 
459 460 4 
459 470 2 
459 471 2 
458 459 1 
458 468 2 
458 469 2 
663 662 1 
663 684 2 
663 685 2 
388 389 4 
387 388 4 
387 398 2 
387 399 2 
389 390 1 
389 400 2 
389 401 2 
386 387 1 
386 396 2 
386 397 2 
385 386 3 
8 20 2 
8 21 2 
554 555 1 
554 564 2 
554 565 2 
554 385 4 
7 8 4 
6 7 4 
6 18 2 
6 19 2 
664 663 3 
362 363 1 
362 372 2 
362 373 2 
362 664 4 
662 682 2 
662 683 2 
363 364 4 
363 374 2 
363 375 2 
777 778 3 
777 798 2 
777 799 2 
151 152 4 
10 9 3 
9 8 1 
9 22 2 
9 23 2 
561 560 1 
561 574 2 
561 575 2 
561 10 4 
124 125 4 
122 123 1 
122 132 2 
122 133 2 
123 124 4 
123 134 2 
123 135 2 
125 126 1 
125 136 2 
125 137 2 
126 127 4 
126 138 2 
126 139 2 
127 128 4 
129 128 1 
129 142 2 
129 143 2 
128 140 2 
128 141 2 
150 151 4 
150 162 2 
150 163 2 
130 129 3 
149 150 1 
149 160 2 
149 161 2 
121 122 3 
626 627 1 
626 636 2 
626 637 2 
626 849 4 
80 79 4 
80 92 2 
80 93 2 
627 628 4 
627 638 2 
627 639 2 
628 629 4 
632 631 4 
632 644 2 
632 645 2 
58 57 3 
78 79 4 
78 90 2 
78 91 2 
57 56 1 
57 70 2 
57 71 2 
849 848 3 
633 632 1 
633 646 2 
633 647 2 
633 58 4 
629 630 1 
629 640 2 
629 641 2 
630 631 4 
630 642 2 
630 643 2 
77 78 1 
77 88 2 
77 89 2 
738 758 2 
738 759 2 
74 75 1 
74 84 2 
74 85 2 
75 76 4 
75 86 2 
75 87 2 
76 77 4 
73 74 3 
73 83 5 
56 68 2 
56 69 2 
55 56 4 
764 765 4 
764 780 2 
764 781 2 
765 766 4 
50 51 1 
50 60 2 
50 61 2 
766 782 2 
766 783 2 
51 52 4 
51 62 2 
51 63 2 
52 53 4 
53 54 1 
53 64 2 
53 65 2 
54 55 4 
54 66 2 
54 67 2 
767 766 1 
767 784 2 
767 785 2 
816 815 3 
739 738 1 
739 760 2 
739 761 2 
740 739 3 
737 738 4 
731 732 4 
731 749 2 
731 750 2 
413 414 1 
413 424 2 
413 425 2 
414 415 4 
414 426 2 
414 427 2 
736 737 4 
736 756 2 
736 757 2 
725 726 1 
725 731 1 
725 736 1 
725 741 2 
727 728 4 
603 604 4 
603 614 2 
603 615 2 
602 603 1 
602 612 2 
602 613 2 
602 816 4 
482 483 1 
482 492 2 
482 493 2 
482 659 4 
485 486 1 
485 496 2 
485 497 2 
483 484 4 
483 494 2 
483 495 2 
484 485 4 
658 657 1 
658 677 2 
658 678 2 
659 658 3 
344 345 1 
344 356 2 
344 357 2 
656 657 4 
657 675 2 
657 676 2 
345 346 3 
345 358 2 
345 359 2 
343 344 4 
342 343 4 
342 354 2 
342 355 2 
346 360 5 
537 536 1 
537 550 2 
537 551 2 
537 34 4 
536 535 4 
536 548 2 
536 549 2 
811 810 3 
534 535 4 
534 546 2 
534 547 2 
772 773 3 
772 791 2 
772 792 2 
773 793 5 
732 733 4 
339 340 4 
339 350 2 
339 351 2 
733 734 1 
733 751 2 
733 752 2 
734 735 3 
734 753 2 
734 754 2 
341 342 1 
341 352 2 
341 353 2 
735 755 5 
340 341 4 
609 608 1 
609 622 2 
609 623 2 
609 654 4 
653 652 1 
653 670 2 
653 671 2 
654 653 3 
412 413 4 
815 814 1 
815 836 2 
815 837 2 
813 814 4 
802 803 4 
802 818 2 
802 819 2 
801 802 1 
801 807 1 
801 812 1 
801 817 2 
803 804 4 
812 813 4 
812 832 2 
812 833 2 
814 834 2 
814 835 2 
410 411 1 
410 420 2 
410 421 2 
410 289 4 
804 820 2 
804 821 2 
290 291 1 
290 300 2 
290 301 2 
289 290 3 
807 808 4 
807 825 2 
807 826 2 
808 809 4 
291 292 4 
291 302 2 
291 303 2 
293 294 1 
293 304 2 
293 305 2 
809 827 2 
809 828 2 
810 809 1 
810 829 2 
810 830 2 
5 6 1 
5 16 2 
5 17 2 
294 295 4 
294 306 2 
294 307 2 
296 308 2 
296 309 2 
297 296 1 
297 310 2 
297 311 2 
295 296 4 
298 297 3 
655 656 4 
655 673 2 
655 674 2 
292 293 4 
649 650 1 
649 655 1 
649 660 1 
649 665 2 
661 662 4 
660 661 4 
660 680 2 
660 681 2 
650 651 4 
650 666 2 
650 667 2 
177 176 1 
177 190 2 
177 191 2 
177 298 4 
338 339 1 
338 348 2 
338 349 2 
338 130 4 
4 5 4 
3 4 4 
3 14 2 
3 15 2 
768 767 3 
651 652 4 
147 148 4 
147 158 2 
147 159 2 
806 805 3 
148 149 4 
146 147 1 
146 156 2 
146 157 2 
146 806 4 
2 3 1 
2 12 2 
2 13 2 
2 768 4 
805 804 1 
805 822 2 
805 823 2 
652 668 2 
652 669 2 
953 954 1 
953 959 1 
953 964 1 
953 969 2 
954 955 4 
954 970 2 
954 971 2 
955 956 4 
956 957 1 
956 972 2 
956 973 2 
959 960 4 
959 977 2 
959 978 2 
960 961 4 
964 965 4 
964 984 2 
964 985 2 
961 979 2 
961 980 2 
957 958 3 
957 974 2 
957 975 2 
958 976 5 
241 242 3 
242 243 1 
242 252 2 
242 253 2 
267 268 4 
267 278 2 
267 279 2 
268 269 4 
243 244 4 
243 254 2 
243 255 2 
702 701 3 
266 267 1 
266 276 2 
266 277 2 
266 241 4 
438 439 4 
438 450 2 
438 451 2 
269 270 1 
269 280 2 
269 281 2 
270 271 4 
270 282 2 
270 283 2 
440 439 4 
440 452 2 
440 453 2 
441 440 1 
441 454 2 
441 455 2 
441 702 4 
701 700 1 
701 722 2 
701 723 2 
700 720 2 
700 721 2 
699 700 4 
698 699 4 
698 718 2 
698 719 2 
687 688 1 
687 693 1 
687 698 1 
687 703 2 
194 195 1 
194 204 2 
194 205 2 
194 963 4 
49 50 3 
506 507 1 
506 516 2 
506 517 2 
506 49 4 
507 508 4 
507 518 2 
507 519 2 
690 706 2 
690 707 2 
244 245 4 
245 246 1 
245 256 2 
245 257 2 
246 247 4 
246 258 2 
246 259 2 
508 509 4 
509 510 1 
509 520 2 
509 521 2 
510 511 4 
510 522 2 
510 523 2 
694 695 4 
695 713 2 
695 714 2 
693 694 4 
693 711 2 
693 712 2 
688 689 4 
688 704 2 
688 705 2 
248 247 4 
248 260 2 
248 261 2 
919 918 1 
919 936 2 
919 937 2 
962 961 1 
962 981 2 
962 982 2 
965 966 4 
963 962 3 
966 967 1 
966 986 2 
966 987 2 
201 200 1 
201 214 2 
201 215 2 
201 920 4 
920 919 3 
726 727 4 
726 742 2 
726 743 2 
728 744 2 
728 745 2 
729 728 1 
729 746 2 
729 747 2 
730 729 3 
967 968 3 
967 988 2 
967 989 2 
968 990 5 
200 199 4 
200 212 2 
200 213 2 
272 271 4 
272 284 2 
272 285 2 
273 272 1 
273 286 2 
273 287 2 
273 730 4 
195 196 4 
195 206 2 
195 207 2 
196 197 4 
198 199 4 
198 210 2 
198 211 2 
197 198 1 
197 208 2 
197 209 2 
31 32 4 
32 44 2 
32 45 2 
33 32 1 
33 46 2 
33 47 2 
34 33 3 
29 30 1 
29 40 2 
29 41 2 
532 533 4 
533 534 1 
533 544 2 
533 545 2 
531 532 4 
531 542 2 
531 543 2 
530 531 1 
530 540 2 
530 541 2 
530 811 4 
691 690 1 
691 708 2 
691 709 2 
692 691 3 
513 512 1 
513 526 2 
513 527 2 
513 692 4 
512 511 4 
512 524 2 
512 525 2 
30 31 4 
30 42 2 
30 43 2 
28 29 4 
104 103 4 
104 116 2 
104 117 2 
608 607 4 
608 620 2 
608 621 2 
606 607 4 
606 618 2 
606 619 2 
105 104 1 
105 118 2 
105 119 2 
105 217 4 
604 605 4 
689 690 4 
217 218 3 
605 606 1 
605 616 2 
605 617 2 
918 934 2 
918 935 2 
917 918 4 
915 916 1 
915 921 1 
915 926 1 
915 931 2 
436 437 4 
929 928 1 
929 950 2 
929 951 2 
926 927 4 
926 946 2 
926 947 2 
930 929 3 
434 435 1 
434 444 2 
434 445 2 
434 930 4 
928 948 2 
928 949 2 
927 928 4 
435 436 4 
435 446 2 
435 447 2 
558 559 4 
558 570 2 
558 571 2 
557 558 1 
557 568 2 
557 569 2 
556 557 4 
437 438 1 
437 448 2 
437 449 2 
173 174 1 
173 184 2 
173 185 2 
171 172 4 
171 182 2 
171 183 2 
172 173 4 
174 175 4 
174 186 2 
174 187 2 
457 458 3 
176 175 4 
176 188 2 
176 189 2 
170 171 1 
170 180 2 
170 181 2 
170 457 4 
560 559 4 
560 572 2 
560 573 2 
27 28 4 
27 38 2 
27 39 2 
220 221 4 
26 27 1 
26 36 2 
26 37 2 
26 226 4 
221 222 1 
221 232 2 
221 233 2 
226 225 3 
222 223 4 
222 234 2 
222 235 2 
223 224 4 
224 236 2 
224 237 2 
225 224 1 
225 238 2 
225 239 2 
ITEM: TIMESTEP
13400
ITEM: NUMBER OF ENTRIES
884
ITEM: BOX BOUNDS pp pp pp
-1.8393492183093976e-01 2.1257310921830818e+01
-1.8393492183093976e-01 2.1257310921830818e+01
-1.8393492183093976e-01 2.1257310921830818e+01
ITEM: ENTRIES batom1 batom2 btype
839 840 1 
839 845 1 
839 850 1 
839 855 2 
840 841 4 
840 856 2 
840 857 2 
841 842 4 
842 843 1 
842 858 2 
842 859 2 
843 844 3 
843 860 2 
843 861 2 
846 847 4 
313 314 3 
313 323 5 
848 847 1 
848 867 2 
848 868 2 
778 800 5 
845 846 4 
845 863 2 
845 864 2 
847 865 2 
847 866 2 
315 316 4 
315 326 2 
315 327 2 
314 315 1 
314 324 2 
314 325 2 
81 80 1 
81 94 2 
81 95 2 
81 882 4 
316 317 4 
317 318 1 
317 328 2 
317 329 2 
318 319 4 
318 330 2 
318 331 2 
319 320 4 
888 889 4 
888 908 2 
888 909 2 
320 332 2 
320 333 2 
877 878 1 
877 883 1 
877 888 1 
877 893 2 
879 880 4 
878 879 4 
878 894 2 
878 895 2 
881 880 1 
881 898 2 
881 899 2 
882 881 3 
880 896 2 
880 897 2 
883 884 4 
883 901 2 
883 902 2 
889 890 4 
321 320 1 
321 334 2 
321 335 2 
844 862 5 
884 885 4 
890 891 1 
890 910 2 
890 911 2 
891 892 3 
891 912 2 
891 913 2 
99 100 4 
99 110 2 
99 111 2 
763 764 1 
763 769 1 
763 774 1 
763 779 2 
769 770 4 
769 787 2 
769 788 2 
774 775 4 
774 794 2 
774 795 2 
775 776 4 
776 777 1 
776 796 2 
776 797 2 
892 914 5 
98 99 1 
98 108 2 
98 109 2 
98 697 4 
770 771 4 
771 772 1 
771 789 2 
771 790 2 
697 696 3 
696 695 1 
696 715 2 
696 716 2 
249 248 1 
249 262 2 
249 263 2 
249 121 4 
851 852 4 
852 853 1 
852 872 2 
852 873 2 
369 368 1 
369 382 2 
369 383 2 
369 466 4 
853 854 3 
853 874 2 
853 875 2 
854 876 5 
366 367 4 
366 378 2 
366 379 2 
368 367 4 
368 380 2 
368 381 2 
465 464 1 
465 478 2 
465 479 2 
466 465 3 
416 415 4 
416 428 2 
416 429 2 
417 416 1 
417 430 2 
417 431 2 
417 740 4 
464 476 2 
464 477 2 
462 463 4 
462 474 2 
462 475 2 
463 464 4 
322 321 3 
461 462 1 
461 472 2 
461 473 2 
488 487 4 
488 500 2 
488 501 2 
489 488 1 
489 502 2 
489 503 2 
489 887 4 
578 579 1 
578 588 2 
578 589 2 
578 322 4 
579 580 4 
579 590 2 
579 591 2 
580 581 4 
887 886 3 
885 903 2 
885 904 2 
886 885 1 
886 905 2 
886 906 2 
581 582 1 
581 592 2 
581 593 2 
582 583 4 
582 594 2 
582 595 2 
460 461 4 
486 487 4 
486 498 2 
486 499 2 
850 851 4 
850 870 2 
850 871 2 
100 101 4 
101 102 1 
101 112 2 
101 113 2 
152 164 2 
152 165 2 
153 152 1 
153 166 2 
153 167 2 
154 153 3 
102 103 4 
102 114 2 
102 115 2 
584 583 4 
584 596 2 
584 597 2 
585 584 1 
585 598 2 
585 599 2 
585 154 4 
219 220 4 
219 230 2 
219 231 2 
218 219 1 
218 228 2 
218 229 2 
925 924 3 
916 917 4 
916 932 2 
916 933 2 
921 922 4 
921 939 2 
921 940 2 
922 923 4 
923 941 2 
923 942 2 
392 391 4 
392 404 2 
392 405 2 
924 923 1 
924 943 2 
924 944 2 
390 391 4 
390 402 2 
390 403 2 
393 392 1 
393 406 2 
393 407 2 
393 925 4 
365 366 1 
365 376 2 
365 377 2 
364 365 4 
411 412 4 
411 422 2 
411 423 2 
555 556 4 
555 566 2 
555 567 2 
459 460 4 
459 470 2 
459 471 2 
458 459 1 
458 468 2 
458 469 2 
663 662 1 
663 684 2 
663 685 2 
388 389 4 
387 388 4 
387 398 2 
387 399 2 
389 390 1 
389 400 2 
389 401 2 
386 387 1 
386 396 2 
386 397 2 
385 386 3 
8 20 2 
8 21 2 
554 555 1 
554 564 2 
554 565 2 
554 385 4 
7 8 4 
6 7 4 
6 18 2 
6 19 2 
664 663 3 
362 363 1 
362 372 2 
362 373 2 
362 664 4 
662 682 2 
662 683 2 
363 364 4 
363 374 2 
363 375 2 
777 778 3 
777 798 2 
777 799 2 
151 152 4 
10 9 3 
9 8 1 
9 22 2 
9 23 2 
561 560 1 
561 574 2 
561 575 2 
561 10 4 
124 125 4 
122 123 1 
122 132 2 
122 133 2 
123 124 4 
123 134 2 
123 135 2 
125 126 1 
125 136 2 
125 137 2 
126 127 4 
126 138 2 
126 139 2 
127 128 4 
129 128 1 
129 142 2 
129 143 2 
128 140 2 
128 141 2 
150 151 4 
150 162 2 
150 163 2 
130 129 3 
149 150 1 
149 160 2 
149 161 2 
121 122 3 
626 627 1 
626 636 2 
626 637 2 
626 849 4 
80 79 4 
80 92 2 
80 93 2 
627 628 4 
627 638 2 
627 639 2 
628 629 4 
632 631 4 
632 644 2 
632 645 2 
58 57 3 
78 79 4 
78 90 2 
78 91 2 
57 56 1 
57 70 2 
57 71 2 
849 848 3 
633 632 1 
633 646 2 
633 647 2 
633 58 4 
629 630 1 
629 640 2 
629 641 2 
630 631 4 
630 642 2 
630 643 2 
77 78 1 
77 88 2 
77 89 2 
738 758 2 
738 759 2 
74 75 1 
74 84 2 
74 85 2 
75 76 4 
75 86 2 
75 87 2 
76 77 4 
73 74 3 
73 83 5 
56 68 2 
56 69 2 
55 56 4 
764 765 4 
764 780 2 
764 781 2 
765 766 4 
50 51 1 
50 60 2 
50 61 2 
766 782 2 
766 783 2 
51 52 4 
51 62 2 
51 63 2 
52 53 4 
53 54 1 
53 64 2 
53 65 2 
54 55 4 
54 66 2 
54 67 2 
767 766 1 
767 784 2 
767 785 2 
816 815 3 
739 738 1 
739 760 2 
739 761 2 
740 739 3 
737 738 4 
731 732 4 
731 749 2 
731 750 2 
413 414 1 
413 424 2 
413 425 2 
414 415 4 
414 426 2 
414 427 2 
736 737 4 
736 756 2 
736 757 2 
725 726 1 
725 731 1 
725 736 1 
725 741 2 
727 728 4 
603 604 4 
603 614 2 
603 615 2 
602 603 1 
602 612 2 
602 613 2 
602 816 4 
482 483 1 
482 492 2 
482 493 2 
482 659 4 
485 486 1 
485 496 2 
485 497 2 
483 484 4 
483 494 2 
483 495 2 
484 485 4 
658 657 1 
658 677 2 
658 678 2 
659 658 3 
344 345 1 
344 356 2 
344 357 2 
656 657 4 
657 675 2 
657 676 2 
345 346 3 
345 358 2 
345 359 2 
343 344 4 
342 343 4 
342 354 2 
342 355 2 
346 360 5 
537 536 1 
537 550 2 
537 551 2 
537 34 4 
536 535 4 
536 548 2 
536 549 2 
811 810 3 
534 535 4 
534 546 2 
534 547 2 
772 773 3 
772 791 2 
772 792 2 
773 793 5 
732 733 4 
339 340 4 
339 350 2 
339 351 2 
733 734 1 
733 751 2 
733 752 2 
734 735 3 
734 753 2 
734 754 2 
341 342 1 
341 352 2 
341 353 2 
735 755 5 
340 341 4 
609 608 1 
609 622 2 
609 623 2 
609 654 4 
653 652 1 
653 670 2 
653 671 2 
654 653 3 
412 413 4 
815 814 1 
815 836 2 
815 837 2 
813 814 4 
802 803 4 
802 818 2 
802 819 2 
801 802 1 
801 807 1 
801 812 1 
801 817 2 
803 804 4 
812 813 4 
812 832 2 
812 833 2 
814 834 2 
814 835 2 
410 411 1 
410 420 2 
410 421 2 
410 289 4 
804 820 2 
804 821 2 
290 291 1 
290 300 2 
290 301 2 
289 290 3 
807 808 4 
807 825 2 
807 826 2 
808 809 4 
291 292 4 
291 302 2 
291 303 2 
293 294 1 
293 304 2 
293 305 2 
809 827 2 
809 828 2 
810 809 1 
810 829 2 
810 830 2 
5 6 1 
5 16 2 
5 17 2 
294 295 4 
294 306 2 
294 307 2 
296 308 2 
296 309 2 
297 296 1 
297 310 2 
297 311 2 
295 296 4 
298 297 3 
655 656 4 
655 673 2 
655 674 2 
292 293 4 
649 650 1 
649 655 1 
649 660 1 
649 665 2 
661 662 4 
660 661 4 
660 680 2 
660 681 2 
650 651 4 
650 666 2 
650 667 2 
177 176 1 
177 190 2 
177 191 2 
177 298 4 
338 339 1 
338 348 2 
338 349 2 
338 130 4 
4 5 4 
3 4 4 
3 14 2 
3 15 2 
768 767 3 
651 652 4 
147 148 4 
147 158 2 
147 159 2 
806 805 3 
148 149 4 
146 147 1 
146 156 2 
146 157 2 
146 806 4 
2 3 1 
2 12 2 
2 13 2 
2 768 4 
805 804 1 
805 822 2 
805 823 2 
652 668 2 
652 669 2 
953 954 1 
953 959 1 
953 964 1 
953 969 2 
954 955 4 
954 970 2 
954 971 2 
955 956 4 
956 957 1 
956 972 2 
956 973 2 
959 960 4 
959 977 2 
959 978 2 
960 961 4 
964 965 4 
964 984 2 
964 985 2 
961 979 2 
961 980 2 
957 958 3 
957 974 2 
957 975 2 
958 976 5 
241 242 3 
242 243 1 
242 252 2 
242 253 2 
267 268 4 
267 278 2 
267 279 2 
268 269 4 
243 244 4 
243 254 2 
243 255 2 
702 701 3 
266 267 1 
266 276 2 
266 277 2 
266 241 4 
438 439 4 
438 450 2 
438 451 2 
269 270 1 
269 280 2 
269 281 2 
270 271 4 
270 282 2 
270 283 2 
440 439 4 
440 452 2 
440 453 2 
441 440 1 
441 454 2 
441 455 2 
441 702 4 
701 700 1 
701 722 2 
701 723 2 
700 720 2 
700 721 2 
699 700 4 
698 699 4 
698 718 2 
698 719 2 
687 688 1 
687 693 1 
687 698 1 
687 703 2 
194 195 1 
194 204 2 
194 205 2 
194 963 4 
49 50 3 
506 507 1 
506 516 2 
506 517 2 
506 49 4 
507 508 4 
507 518 2 
507 519 2 
690 706 2 
690 707 2 
244 245 4 
245 246 1 
245 256 2 
245 257 2 
246 247 4 
246 258 2 
246 259 2 
508 509 4 
509 510 1 
509 520 2 
509 521 2 
510 511 4 
510 522 2 
510 523 2 
694 695 4 
695 713 2 
695 714 2 
693 694 4 
693 711 2 
693 712 2 
688 689 4 
688 704 2 
688 705 2 
248 247 4 
248 260 2 
248 261 2 
919 918 1 
919 936 2 
919 937 2 
962 961 1 
962 981 2 
962 982 2 
965 966 4 
963 962 3 
966 967 1 
966 986 2 
966 987 2 
201 200 1 
201 214 2 
201 215 2 
201 920 4 
920 919 3 
726 727 4 
726 742 2 
726 743 2 
728 744 2 
728 745 2 
729 728 1 
729 746 2 
729 747 2 
730 729 3 
967 968 3 
967 988 2 
967 989 2 
968 990 5 
200 199 4 
200 212 2 
200 213 2 
272 271 4 
272 284 2 
272 285 2 
273 272 1 
273 286 2 
273 287 2 
273 730 4 
195 196 4 
195 206 2 
195 207 2 
196 197 4 
198 199 4 
198 210 2 
198 211 2 
197 198 1 
197 208 2 
197 209 2 
31 32 4 
32 44 2 
32 45 2 
33 32 1 
33 46 2 
33 47 2 
34 33 3 
29 30 1 
29 40 2 
29 41 2 
532 533 4 
533 534 1 
533 544 2 
533 545 2 
531 532 4 
531 542 2 
531 543 2 
530 531 1 
530 540 2 
530 541 2 
530 811 4 
691 690 1 
691 708 2 
691 709 2 
692 691 3 
513 512 1 
513 526 2 
513 527 2 
513 692 4 
512 511 4 
512 524 2 
512 525 2 
30 31 4 
30 42 2 
30 43 2 
28 29 4 
104 103 4 
104 116 2 
104 117 2 
608 607 4 
608 620 2 
608 621 2 
606 607 4 
606 618 2 
606 619 2 
105 104 1 
105 118 2 
105 119 2 
105 217 4 
604 605 4 
689 690 4 
217 218 3 
605 606 1 
605 616 2 
605 617 2 
918 934 2 
918 935 2 
917 918 4 
915 916 1 
915 921 1 
915 926 1 
915 931 2 
436 437 4 
929 928 1 
929 950 2 
929 951 2 
926 927 4 
926 946 2 
926 947 2 
930 929 3 
434 435 1 
434 444 2 
434 445 2 
434 930 4 
928 948 2 
928 949 2 
927 928 4 
435 436 4 
435 446 2 
435 447 2 
558 559 4 
558 570 2 
558 571 2 
557 558 1 
557 568 2 
557 569 2 
556 557 4 
437 438 1 
437 448 2 
437 449 2 
173 174 1 
173 184 2 
173 185 2 
171 172 4 
171 182 2 
171 183 2 
172 173 4 
174 175 4 
174 186 2 
174 187 2 
457 458 3 
176 175 4 
176 188 2 
176 189 2 
170 171 1 
170 180 2 
170 181 2 
170 457 4 
560 559 4 
560 572 2 
560 573 2 
27 28 4 
27 38 2 
27 39 2 
220 221 4 
26 27 1 
26 36 2 
26 37 2 
26 226 4 
221 222 1 
221 232 2 
221 233 2 
226 225 3 
222 223 4 
222 234 2 
222 235 2 
223 224 4 
224 236 2 
224 237 2 
225 224 1 
225 238 2 
225 239 2 
ITEM: TIMESTEP
13600
ITEM: NUMBER OF ENTRIES
884
ITEM: BOX BOUNDS pp pp pp
-1.8393492183093976e-01 2.1257310921830818e+01
-1.8393492183093976e-01 2.1257310921830818e+01
-1.8393492183093976e-01 2.1257310921830818e+01
ITEM: ENTRIES batom1 batom2 btype
839 840 1 
839 845 1 
839 850 1 
839 855 2 
840 841 4 
840 856 2 
840 857 2 
841 842 4 
842 843 1 
842 858 2 
842 859 2 
843 844 3 
843 860 2 
843 861 2 
846 847 4 
313 314 3 
313 323 5 
848 847 1 
848 867 2 
848 868 2 
778 800 5 
845 846 4 
845 863 2 
845 864 2 
847 865 2 
847 866 2 
315 316 4 
315 326 2 
315 327 2 
314 315 1 
314 324 2 
314 325 2 
81 80 1 
81 94 2 
81 95 2 
81 882 4 
316 317 4 
317 318 1 
317 328 2 
317 329 2 
318 319 4 
318 330 2 
318 331 2 
319 320 4 
888 889 4 
888 908 2 
888 909 2 
320 332 2 
320 333 2 
877 878 1 
877 883 1 
877 888 1 
877 893 2 
879 880 4 
878 879 4 
878 894 2 
878 895 2 
881 880 1 
881 898 2 
881 899 2 
882 881 3 
880 896 2 
880 897 2 
883 884 4 
883 901 2 
883 902 2 
889 890 4 
321 320 1 
321 334 2 
321 335 2 
844 862 5 
884 885 4 
890 891 1 
890 910 2 
890 911 2 
891 892 3 
891 912 2 
891 913 2 
99 100 4 
99 110 2 
99 111 2 
763 764 1 
763 769 1 
763 774 1 
763 779 2 
769 770 4 
769 787 2 
769 788 2 
774 775 4 
774 794 2 
774 795 2 
775 776 4 
776 777 1 
776 796 2 
776 797 2 
892 914 5 
98 99 1 
98 108 2 
98 109 2 
98 697 4 
770 771 4 
771 772 1 
771 789 2 
771 790 2 
697 696 3 
696 695 1 
696 715 2 
696 716 2 
249 248 1 
249 262 2 
249 263 2 
249 121 4 
851 852 4 
852 853 1 
852 872 2 
852 873 2 
369 368 1 
369 382 2 
369 383 2 
369 466 4 
853 854 3 
853 874 2 
853 875 2 
854 876 5 
366 367 4 
366 378 2 
366 379 2 
368 367 4 
368 380 2 
368 381 2 
465 464 1 
465 478 2 
465 479 2 
466 465 3 
416 415 4 
416 428 2 
416 429 2 
417 416 1 
417 430 2 
417 431 2 
417 740 4 
464 476 2 
464 477 2 
462 463 4 
462 474 2 
462 475 2 
463 464 4 
322 321 3 
461 462 1 
461 472 2 
461 473 2 
488 487 4 
488 500 2 
488 501 2 
489 488 1 
489 502 2 
489 503 2 
489 887 4 
578 579 1 
578 588 2 
578 589 2 
578 322 4 
579 580 4 
579 590 2 
579 591 2 
580 581 4 
887 886 3 
885 903 2 
885 904 2 
886 885 1 
886 905 2 
886 906 2 
581 582 1 
581 592 2 
581 593 2 
582 583 4 
582 594 2 
582 595 2 
460 461 4 
486 487 4 
486 498 2 
486 499 2 
850 851 4 
850 870 2 
850 871 2 
100 101 4 
101 102 1 
101 112 2 
101 113 2 
152 164 2 
152 165 2 
153 152 1 
153 166 2 
153 167 2 
154 153 3 
102 103 4 
102 114 2 
102 115 2 
584 583 4 
584 596 2 
584 597 2 
585 584 1 
585 598 2 
585 599 2 
585 154 4 
219 220 4 
219 230 2 
219 231 2 
218 219 1 
218 228 2 
218 229 2 
925 924 3 
916 917 4 
916 932 2 
916 933 2 
921 922 4 
921 939 2 
921 940 2 
922 923 4 
923 941 2 
923 942 2 
392 391 4 
392 404 2 
392 405 2 
924 923 1 
924 943 2 
924 944 2 
390 391 4 
390 402 2 
390 403 2 
393 392 1 
393 406 2 
393 407 2 
393 925 4 
365 366 1 
365 376 2 
365 377 2 
364 365 4 
411 412 4 
411 422 2 
411 423 2 
555 556 4 
555 566 2 
555 567 2 
459 460 4 
459 470 2 
459 471 2 
458 459 1 
458 468 2 
458 469 2 
663 662 1 
663 684 2 
663 685 2 
388 389 4 
387 388 4 
387 398 2 
387 399 2 
389 390 1 
389 400 2 
389 401 2 
386 387 1 
386 396 2 
386 397 2 
385 386 3 
8 20 2 
8 21 2 
554 555 1 
554 564 2 
554 565 2 
554 385 4 
7 8 4 
6 7 4 
6 18 2 
6 19 2 
664 663 3 
362 363 1 
362 372 2 
362 373 2 
362 664 4 
662 682 2 
662 683 2 
363 364 4 
363 374 2 
363 375 2 
777 778 3 
777 798 2 
777 799 2 
151 152 4 
10 9 3 
9 8 1 
9 22 2 
9 23 2 
561 560 1 
561 574 2 
561 575 2 
561 10 4 
124 125 4 
122 123 1 
122 132 2 
122 133 2 
123 124 4 
123 134 2 
123 135 2 
125 126 1 
125 136 2 
125 137 2 
126 127 4 
126 138 2 
126 139 2 
127 128 4 
129 128 1 
129 142 2 
129 143 2 
128 140 2 
128 141 2 
150 151 4 
150 162 2 
150 163 2 
130 129 3 
149 150 1 
149 160 2 
149 161 2 
121 122 3 
626 627 1 
626 636 2 
626 637 2 
626 849 4 
80 79 4 
80 92 2 
80 93 2 
627 628 4 
627 638 2 
627 639 2 
628 629 4 
632 631 4 
632 644 2 
632 645 2 
58 57 3 
78 79 4 
78 90 2 
78 91 2 
57 56 1 
57 70 2 
57 71 2 
849 848 3 
633 632 1 
633 646 2 
633 647 2 
633 58 4 
629 630 1 
629 640 2 
629 641 2 
630 631 4 
630 642 2 
630 643 2 
77 78 1 
77 88 2 
77 89 2 
738 758 2 
738 759 2 
74 75 1 
74 84 2 
74 85 2 
75 76 4 
75 86 2 
75 87 2 
76 77 4 
73 74 3 
73 83 5 
56 68 2 
56 69 2 
55 56 4 
764 765 4 
764 780 2 
764 781 2 
765 766 4 
50 51 1 
50 60 2 
50 61 2 
766 782 2 
766 783 2 
51 52 4 
51 62 2 
51 63 2 
52 53 4 
53 54 1 
53 64 2 
53 65 2 
54 55 4 
54 66 2 
54 67 2 
767 766 1 
767 784 2 
767 785 2 
816 815 3 
739 738 1 
739 760 2 
739 761 2 
740 739 3 
737 738 4 
731 732 4 
731 749 2 
731 750 2 
413 414 1 
413 424 2 
413 425 2 
414 415 4 
414 426 2 
414 427 2 
736 737 4 
736 756 2 
736 757 2 
725 726 1 
725 731 1 
725 736 1 
725 741 2 
727 728 4 
603 604 4 
603 614 2 
603 615 2 
602 603 1 
602 612 2 
602 613 2 
602 816 4 
482 483 1 
482 492 2 
482 493 2 
482 659 4 
485 486 1 
485 496 2 
485 497 2 
483 484 4 
483 494 2 
483 495 2 
484 485 4 
658 657 1 
658 677 2 
658 678 2 
659 658 3 
344 345 1 
344 356 2 
344 357 2 
656 657 4 
657 675 2 
657 676 2 
345 346 3 
345 358 2 
345 359 2 
343 344 4 
342 343 4 
342 354 2 
342 355 2 
346 360 5 
537 536 1 
537 550 2 
537 551 2 
537 34 4 
536 535 4 
536 548 2 
536 549 2 
811 810 3 
534 535 4 
534 546 2 
534 547 2 
772 773 3 
772 791 2 
772 792 2 
773 793 5 
732 733 4 
339 340 4 
339 350 2 
339 351 2 
733 734 1 
733 751 2 
733 752 2 
734 735 3 
734 753 2 
734 754 2 
341 342 1 
341 352 2 
341 353 2 
735 755 5 
340 341 4 
609 608 1 
609 622 2 
609 623 2 
609 654 4 
653 652 1 
653 670 2 
653 671 2 
654 653 3 
412 413 4 
815 814 1 
815 836 2 
815 837 2 
813 814 4 
802 803 4 
802 818 2 
802 819 2 
801 802 1 
801 807 1 
801 812 1 
801 817 2 
803 804 4 
812 813 4 
812 832 2 
812 833 2 
814 834 2 
814 835 2 
410 411 1 
410 420 2 
410 421 2 
410 289 4 
804 820 2 
804 821 2 
290 291 1 
290 300 2 
290 301 2 
289 290 3 
807 808 4 
807 825 2 
807 826 2 
808 809 4 
291 292 4 
291 302 2 
291 303 2 
293 294 1 
293 304 2 
293 305 2 
809 827 2 
809 828 2 
810 809 1 
810 829 2 
810 830 2 
5 6 1 
5 16 2 
5 17 2 
294 295 4 
294 306 2 
294 307 2 
296 308 2 
296 309 2 
297 296 1 
297 310 2 
297 311 2 
295 296 4 
298 297 3 
655 656 4 
655 673 2 
655 674 2 
292 293 4 
649 650 1 
649 655 1 
649 660 1 
649 665 2 
661 662 4 
660 661 4 
660 680 2 
660 681 2 
650 651 4 
650 666 2 
650 667 2 
177 176 1 
177 190 2 
177 191 2 
177 298 4 
338 339 1 
338 348 2 
338 349 2 
338 130 4 
4 5 4 
3 4 4 
3 14 2 
3 15 2 
768 767 3 
651 652 4 
147 148 4 
147 158 2 
147 159 2 
806 805 3 
148 149 4 
146 147 1 
146 156 2 
146 157 2 
146 806 4 
2 3 1 
2 12 2 
2 13 2 
2 768 4 
805 804 1 
805 822 2 
805 823 2 
652 668 2 
652 669 2 
953 954 1 
953 959 1 
953 964 1 
953 969 2 
954 955 4 
954 970 2 
954 971 2 
955 956 4 
956 957 1 
956 972 2 
956 973 2 
959 960 4 
959 977 2 
959 978 2 
960 961 4 
964 965 4 
964 984 2 
964 985 2 
961 979 2 
961 980 2 
957 958 3 
957 974 2 
957 975 2 
958 976 5 
241 242 3 
242 243 1 
242 252 2 
242 253 2 
267 268 4 
267 278 2 
267 279 2 
268 269 4 
243 244 4 
243 254 2 
243 255 2 
702 701 3 
266 267 1 
266 276 2 
266 277 2 
266 241 4 
438 439 4 
438 450 2 
438 451 2 
269 270 1 
269 280 2 
269 281 2 
270 271 4 
270 282 2 
270 283 2 
440 439 4 
440 452 2 
440 453 2 
441 440 1 
441 454 2 
441 455 2 
441 702 4 
701 700 1 
701 722 2 
701 723 2 
700 720 2 
700 721 2 
699 700 4 
698 699 4 
698 718 2 
698 719 2 
687 688 1 
687 693 1 
687 698 1 
687 703 2 
194 195 1 
194 204 2 
194 205 2 
194 963 4 
49 50 3 
506 507 1 
506 516 2 
506 517 2 
506 49 4 
507 508 4 
507 518 2 
507 519 2 
690 706 2 
690 707 2 
244 245 4 
245 246 1 
245 256 2 
245 257 2 
246 247 4 
246 258 2 
246 259 2 
508 509 4 
509 510 1 
509 520 2 
509 521 2 
510 511 4 
510 522 2 
510 523 2 
694 695 4 
695 713 2 
695 714 2 
693 694 4 
693 711 2 
693 712 2 
688 689 4 
688 704 2 
688 705 2 
248 247 4 
248 260 2 
248 261 2 
919 918 1 
919 936 2 
919 937 2 
962 961 1 
962 981 2 
962 982 2 
965 966 4 
963 962 3 
966 967 1 
966 986 2 
966 987 2 
201 200 1 
201 214 2 
201 215 2 
201 920 4 
920 919 3 
726 727 4 
726 742 2 
726 743 2 
728 744 2 
728 745 2 
729 728 1 
729 746 2 
729 747 2 
730 729 3 
967 968 3 
967 988 2 
967 989 2 
968 990 5 
200 199 4 
200 212 2 
200 213 2 
272 271 4 
272 284 2 
272 285 2 
273 272 1 
273 286 2 
273 287 2 
273 730 4 
195 196 4 
195 206 2 
195 207 2 
196 197 4 
198 199 4 
198 210 2 
198 211 2 
197 198 1 
197 208 2 
197 209 2 
31 32 4 
32 44 2 
32 45 2 
33 32 1 
33 46 2 
33 47 2 
34 33 3 
29 30 1 
29 40 2 
29 41 2 
532 533 4 
533 534 1 
533 544 2 
533 545 2 
531 532 4 
531 542 2 
531 543 2 
530 531 1 
530 540 2 
530 541 2 
530 811 4 
691 690 1 
691 708 2 
691 709 2 
692 691 3 
513 512 1 
513 526 2 
513 527 2 
513 692 4 
512 511 4 
512 524 2 
512 525 2 
30 31 4 
30 42 2 
30 43 2 
28 29 4 
104 103 4 
104 116 2 
104 117 2 
608 607 4 
608 620 2 
608 621 2 
606 607 4 
606 618 2 
606 619 2 
105 104 1 
105 118 2 
105 119 2 
105 217 4 
604 605 4 
689 690 4 
217 218 3 
605 606 1 
605 616 2 
605 617 2 
918 934 2 
918 935 2 
917 918 4 
915 916 1 
915 921 1 
915 926 1 
915 931 2 
436 437 4 
929 928 1 
929 950 2 
929 951 2 
926 927 4 
926 946 2 
926 947 2 
930 929 3 
434 435 1 
434 444 2 
434 445 2 
434 930 4 
928 948 2 
928 949 2 
927 928 4 
435 436 4 
435 446 2 
435 447 2 
558 559 4 
558 570 2 
558 571 2 
557 558 1 
557 568 2 
557 569 2 
556 557 4 
437 438 1 
437 448 2 
437 449 2 
173 174 1 
173 184 2 
173 185 2 
171 172 4 
171 182 2 
171 183 2 
172 173 4 
174 175 4 
174 186 2 
174 187 2 
457 458 3 
176 175 4 
176 188 2 
176 189 2 
170 171 1 
170 180 2 
170 181 2 
170 457 4 
560 559 4 
560 572 2 
560 573 2 
27 28 4 
27 38 2 
27 39 2 
220 221 4 
26 27 1 
26 36 2 
26 37 2 
26 226 4 
221 222 1 
221 232 2 
221 233 2 
226 225 3 
222 223 4 
222 234 2 
222 235 2 
223 224 4 
224 236 2 
224 237 2 
225 224 1 
225 238 2 
225 239 2 
ITEM: TIMESTEP
13800
ITEM: NUMBER OF ENTRIES
884
ITEM: BOX BOUNDS pp pp pp
-1.8393492183093976e-01 2.1257310921830818e+01
-1.8393492183093976e-01 2.1257310921830818e+01
-1.8393492183093976e-01 2.1257310921830818e+01
ITEM: ENTRIES batom1 batom2 btype
839 840 1 
839 845 1 
839 850 1 
839 855 2 
840 841 4 
840 856 2 
840 857 2 
841 842 4 
842 843 1 
842 858 2 
842 859 2 
843 844 3 
843 860 2 
843 861 2 
846 847 4 
313 314 3 
313 323 5 
848 847 1 
848 867 2 
848 868 2 
778 800 5 
845 846 4 
845 863 2 
845 864 2 
847 865 2 
847 866 2 
315 316 4 
315 326 2 
315 327 2 
314 315 1 
314 324 2 
314 325 2 
81 80 1 
81 94 2 
81 95 2 
81 882 4 
316 317 4 
317 318 1 
317 328 2 
317 329 2 
318 319 4 
318 330 2 
318 331 2 
319 320 4 
888 889 4 
888 908 2 
888 909 2 
320 332 2 
320 333 2 
877 878 1 
877 883 1 
877 888 1 
877 893 2 
879 880 4 
878 879 4 
878 894 2 
878 895 2 
881 880 1 
881 898 2 
881 899 2 
882 881 3 
880 896 2 
880 897 2 
883 884 4 
883 901 2 
883 902 2 
889 890 4 
321 320 1 
321 334 2 
321 335 2 
844 862 5 
884 885 4 
890 891 1 
890 910 2 
890 911 2 
891 892 3 
891 912 2 
891 913 2 
99 100 4 
99 110 2 
99 111 2 
763 764 1 
763 769 1 
763 774 1 
763 779 2 
769 770 4 
769 787 2 
769 788 2 
774 775 4 
774 794 2 
774 795 2 
775 776 4 
776 777 1 
776 796 2 
776 797 2 
892 914 5 
98 99 1 
98 108 2 
98 109 2 
98 697 4 
770 771 4 
771 772 1 
771 789 2 
771 790 2 
697 696 3 
696 695 1 
696 715 2 
696 716 2 
249 248 1 
249 262 2 
249 263 2 
249 121 4 
851 852 4 
852 853 1 
852 872 2 
852 873 2 
369 368 1 
369 382 2 
369 383 2 
369 466 4 
853 854 3 
853 874 2 
853 875 2 
854 876 5 
366 367 4 
366 378 2 
366 379 2 
368 367 4 
368 380 2 
368 381 2 
465 464 1 
465 478 2 
465 479 2 
466 465 3 
416 415 4 
416 428 2 
416 429 2 
417 416 1 
417 430 2 
417 431 2 
417 740 4 
464 476 2 
464 477 2 
462 463 4 
462 474 2 
462 475 2 
463 464 4 
322 321 3 
461 462 1 
461 472 2 
461 473 2 
488 487 4 
488 500 2 
488 501 2 
489 488 1 
489 502 2 
489 503 2 
489 887 4 
578 579 1 
578 588 2 
578 589 2 
578 322 4 
579 580 4 
579 590 2 
579 591 2 
580 581 4 
887 886 3 
885 903 2 
885 904 2 
886 885 1 
886 905 2 
886 906 2 
581 582 1 
581 592 2 
581 593 2 
582 583 4 
582 594 2 
582 595 2 
460 461 4 
486 487 4 
486 498 2 
486 499 2 
850 851 4 
850 870 2 
850 871 2 
100 101 4 
101 102 1 
101 112 2 
101 113 2 
152 164 2 
152 165 2 
153 152 1 
153 166 2 
153 167 2 
154 153 3 
102 103 4 
102 114 2 
102 115 2 
584 583 4 
584 596 2 
584 597 2 
585 584 1 
585 598 2 
585 599 2 
585 154 4 
219 220 4 
219 230 2 
219 231 2 
218 219 1 
218 228 2 
218 229 2 
925 924 3 
916 917 4 
916 932 2 
916 933 2 
921 922 4 
921 939 2 
921 940 2 
922 923 4 
923 941 2 
923 942 2 
392 391 4 
392 404 2 
392 405 2 
924 923 1 
924 943 2 
924 944 2 
390 391 4 
390 402 2 
390 403 2 
393 392 1 
393 406 2 
393 407 2 
393 925 4 
365 366 1 
365 376 2 
365 377 2 
364 365 4 
411 412 4 
411 422 2 
411 423 2 
555 556 4 
555 566 2 
555 567 2 
459 460 4 
459 470 2 
459 471 2 
458 459 1 
458 468 2 
458 469 2 
663 662 1 
663 684 2 
663 685 2 
388 389 4 
387 388 4 
387 398 2 
387 399 2 
389 390 1 
389 400 2 
389 401 2 
386 387 1 
386 396 2 
386 397 2 
385 386 3 
8 20 2 
8 21 2 
554 555 1 
554 564 2 
554 565 2 
554 385 4 
7 8 4 
6 7 4 
6 18 2 
6 19 2 
664 663 3 
362 363 1 
362 372 2 
362 373 2 
362 664 4 
662 682 2 
662 683 2 
363 364 4 
363 374 2 
363 375 2 
777 778 3 
777 798 2 
777 799 2 
151 152 4 
10 9 3 
9 8 1 
9 22 2 
9 23 2 
561 560 1 
561 574 2 
561 575 2 
561 10 4 
124 125 4 
122 123 1 
122 132 2 
122 133 2 
123 124 4 
123 134 2 
123 135 2 
125 126 1 
125 136 2 
125 137 2 
126 127 4 
126 138 2 
126 139 2 
127 128 4 
129 128 1 
129 142 2 
129 143 2 
128 140 2 
128 141 2 
150 151 4 
150 162 2 
150 163 2 
130 129 3 
149 150 1 
149 160 2 
149 161 2 
121 122 3 
626 627 1 
626 636 2 
626 637 2 
626 849 4 
80 79 4 
80 92 2 
80 93 2 
627 628 4 
627 638 2 
627 639 2 
628 629 4 
632 631 4 
632 644 2 
632 645 2 
58 57 3 
78 79 4 
78 90 2 
78 91 2 
57 56 1 
57 70 2 
57 71 2 
849 848 3 
633 632 1 
633 646 2 
633 647 2 
633 58 4 
629 630 1 
629 640 2 
629 641 2 
630 631 4 
630 642 2 
630 643 2 
77 78 1 
77 88 2 
77 89 2 
738 758 2 
738 759 2 
74 75 1 
74 84 2 
74 85 2 
75 76 4 
75 86 2 
75 87 2 
76 77 4 
73 74 3 
73 83 5 
56 68 2 
56 69 2 
55 56 4 
764 765 4 
764 780 2 
764 781 2 
765 766 4 
50 51 1 
50 60 2 
50 61 2 
766 782 2 
766 783 2 
51 52 4 
51 62 2 
51 63 2 
52 53 4 
53 54 1 
53 64 2 
53 65 2 
54 55 4 
54 66 2 
54 67 2 
767 766 1 
767 784 2 
767 785 2 
816 815 3 
739 738 1 
739 760 2 
739 761 2 
740 739 3 
737 738 4 
731 732 4 
731 749 2 
731 750 2 
413 414 1 
413 424 2 
413 425 2 
414 415 4 
414 426 2 
414 427 2 
736 737 4 
736 756 2 
736 757 2 
725 726 1 
725 731 1 
725 736 1 
725 741 2 
727 728 4 
603 604 4 
603 614 2 
603 615 2 
602 603 1 
602 612 2 
602 613 2 
602 816 4 
482 483 1 
482 492 2 
482 493 2 
482 659 4 
485 486 1 
485 496 2 
485 497 2 
483 484 4 
483 494 2 
483 495 2 
484 485 4 
658 657 1 
658 677 2 
658 678 2 
659 658 3 
344 345 1 
344 356 2 
344 357 2 
656 657 4 
657 675 2 
657 676 2 
345 346 3 
345 358 2 
345 359 2 
343 344 4 
342 343 4 
342 354 2 
342 355 2 
346 360 5 
537 536 1 
537 550 2 
537 551 2 
537 34 4 
536 535 4 
536 548 2 
536 549 2 
811 810 3 
534 535 4 
534 546 2 
534 547 2 
772 773 3 
772 791 2 
772 792 2 
773 793 5 
732 733 4 
339 340 4 
339 350 2 
339 351 2 
733 734 1 
733 751 2 
733 752 2 
734 735 3 
734 753 2 
734 754 2 
341 342 1 
341 352 2 
341 353 2 
735 755 5 
340 341 4 
609 608 1 
609 622 2 
609 623 2 
609 654 4 
653 652 1 
653 670 2 
653 671 2 
654 653 3 
412 413 4 
815 814 1 
815 836 2 
815 837 2 
813 814 4 
802 803 4 
802 818 2 
802 819 2 
801 802 1 
801 807 1 
801 812 1 
801 817 2 
803 804 4 
812 813 4 
812 832 2 
812 833 2 
814 834 2 
814 835 2 
410 411 1 
410 420 2 
410 421 2 
410 289 4 
804 820 2 
804 821 2 
290 291 1 
290 300 2 
290 301 2 
289 290 3 
807 808 4 
807 825 2 
807 826 2 
808 809 4 
291 292 4 
291 302 2 
291 303 2 
293 294 1 
293 304 2 
293 305 2 
809 827 2 
809 828 2 
810 809 1 
810 829 2 
810 830 2 
5 6 1 
5 16 2 
5 17 2 
294 295 4 
294 306 2 
294 307 2 
296 308 2 
296 309 2 
297 296 1 
297 310 2 
297 311 2 
295 296 4 
298 297 3 
655 656 4 
655 673 2 
655 674 2 
292 293 4 
649 650 1 
649 655 1 
649 660 1 
649 665 2 
661 662 4 
660 661 4 
660 680 2 
660 681 2 
650 651 4 
650 666 2 
650 667 2 
177 176 1 
177 190 2 
177 191 2 
177 298 4 
338 339 1 
338 348 2 
338 349 2 
338 130 4 
4 5 4 
3 4 4 
3 14 2 
3 15 2 
768 767 3 
651 652 4 
147 148 4 
147 158 2 
147 159 2 
806 805 3 
148 149 4 
146 147 1 
146 156 2 
146 157 2 
146 806 4 
2 3 1 
2 12 2 
2 13 2 
2 768 4 
805 804 1 
805 822 2 
805 823 2 
652 668 2 
652 669 2 
953 954 1 
953 959 1 
953 964 1 
953 969 2 
954 955 4 
954 970 2 
954 971 2 
955 956 4 
956 957 1 
956 972 2 
956 973 2 
959 960 4 
959 977 2 
959 978 2 
960 961 4 
964 965 4 
964 984 2 
964 985 2 
961 979 2 
961 980 2 
957 958 3 
957 974 2 
957 975 2 
958 976 5 
241 242 3 
242 243 1 
242 252 2 
242 253 2 
267 268 4 
267 278 2 
267 279 2 
268 269 4 
243 244 4 
243 254 2 
243 255 2 
702 701 3 
266 267 1 
266 276 2 
266 277 2 
266 241 4 
438 439 4 
438 450 2 
438 451 2 
269 270 1 
269 280 2 
269 281 2 
270 271 4 
270 282 2 
270 283 2 
440 439 4 
440 452 2 
440 453 2 
441 440 1 
441 454 2 
441 455 2 
441 702 4 
701 700 1 
701 722 2 
701 723 2 
700 720 2 
700 721 2 
699 700 4 
698 699 4 
698 718 2 
698 719 2 
687 688 1 
687 693 1 
687 698 1 
687 703 2 
194 195 1 
194 204 2 
194 205 2 
194 963 4 
49 50 3 
506 507 1 
506 516 2 
506 517 2 
506 49 4 
507 508 4 
507 518 2 
507 519 2 
690 706 2 
690 707 2 
244 245 4 
245 246 1 
245 256 2 
245 257 2 
246 247 4 
246 258 2 
246 259 2 
508 509 4 
509 510 1 
509 520 2 
509 521 2 
510 511 4 
510 522 2 
510 523 2 
694 695 4 
695 713 2 
695 714 2 
693 694 4 
693 711 2 
693 712 2 
688 689 4 
688 704 2 
688 705 2 
248 247 4 
248 260 2 
248 261 2 
919 918 1 
919 936 2 
919 937 2 
962 961 1 
962 981 2 
962 982 2 
965 966 4 
963 962 3 
966 967 1 
966 986 2 
966 987 2 
201 200 1 
201 214 2 
201 215 2 
201 920 4 
920 919 3 
726 727 4 
726 742 2 
726 743 2 
728 744 2 
728 745 2 
729 728 1 
729 746 2 
729 747 2 
730 729 3 
967 968 3 
967 988 2 
967 989 2 
968 990 5 
200 199 4 
200 212 2 
200 213 2 
272 271 4 
272 284 2 
272 285 2 
273 272 1 
273 286 2 
273 287 2 
273 730 4 
195 196 4 
195 206 2 
195 207 2 
196 197 4 
198 199 4 
198 210 2 
198 211 2 
197 198 1 
197 208 2 
197 209 2 
31 32 4 
32 44 2 
32 45 2 
33 32 1 
33 46 2 
33 47 2 
34 33 3 
29 30 1 
29 40 2 
29 41 2 
532 533 4 
533 534 1 
533 544 2 
533 545 2 
531 532 4 
531 542 2 
531 543 2 
530 531 1 
530 540 2 
530 541 2 
530 811 4 
691 690 1 
691 708 2 
691 709 2 
692 691 3 
513 512 1 
513 526 2 
513 527 2 
513 692 4 
512 511 4 
512 524 2 
512 525 2 
30 31 4 
30 42 2 
30 43 2 
28 29 4 
104 103 4 
104 116 2 
104 117 2 
608 607 4 
608 620 2 
608 621 2 
606 607 4 
606 618 2 
606 619 2 
105 104 1 
105 118 2 
105 119 2 
105 217 4 
604 605 4 
689 690 4 
217 218 3 
605 606 1 
605 616 2 
605 617 2 
918 934 2 
918 935 2 
917 918 4 
915 916 1 
915 921 1 
915 926 1 
915 931 2 
436 437 4 
929 928 1 
929 950 2 
929 951 2 
926 927 4 
926 946 2 
926 947 2 
930 929 3 
434 435 1 
434 444 2 
434 445 2 
434 930 4 
928 948 2 
928 949 2 
927 928 4 
435 436 4 
435 446 2 
435 447 2 
558 559 4 
558 570 2 
558 571 2 
557 558 1 
557 568 2 
557 569 2 
556 557 4 
437 438 1 
437 448 2 
437 449 2 
173 174 1 
173 184 2 
173 185 2 
171 172 4 
171 182 2 
171 183 2 
172 173 4 
174 175 4 
174 186 2 
174 187 2 
457 458 3 
176 175 4 
176 188 2 
176 189 2 
170 171 1 
170 180 2 
170 181 2 
170 457 4 
560 559 4 
560 572 2 
560 573 2 
27 28 4 
27 38 2 
27 39 2 
220 221 4 
26 27 1 
26 36 2 
26 37 2 
26 226 4 
221 222 1 
221 232 2 
221 233 2 
226 225 3 
222 223 4 
222 234 2 
222 235 2 
223 224 4 
224 236 2 
224 237 2 
225 224 1 
225 238 2 
225 239 2 
ITEM: TIMESTEP
14000
ITEM: NUMBER OF ENTRIES
884
ITEM: BOX BOUNDS pp pp pp
-1.8393492183093976e-01 2.1257310921830818e+01
-1.8393492183093976e-01 2.1257310921830818e+01
-1.8393492183093976e-01 2.1257310921830818e+01
ITEM: ENTRIES batom1 batom2 btype
839 840 1 
839 845 1 
839 850 1 
839 855 2 
840 841 4 
840 856 2 
840 857 2 
841 842 4 
842 843 1 
842 858 2 
842 859 2 
843 844 3 
843 860 2 
843 861 2 
846 847 4 
313 314 3 
313 323 5 
848 847 1 
848 867 2 
848 868 2 
778 800 5 
845 846 4 
845 863 2 
845 864 2 
847 865 2 
847 866 2 
315 316 4 
315 326 2 
315 327 2 
314 315 1 
314 324 2 
314 325 2 
81 80 1 
81 94 2 
81 95 2 
81 882 4 
316 317 4 
317 318 1 
317 328 2 
317 329 2 
318 319 4 
318 330 2 
318 331 2 
319 320 4 
888 889 4 
888 908 2 
888 909 2 
320 332 2 
320 333 2 
877 878 1 
877 883 1 
877 888 1 
877 893 2 
879 880 4 
878 879 4 
878 894 2 
878 895 2 
881 880 1 
881 898 2 
881 899 2 
882 881 3 
880 896 2 
880 897 2 
883 884 4 
883 901 2 
883 902 2 
889 890 4 
321 320 1 
321 334 2 
321 335 2 
844 862 5 
884 885 4 
890 891 1 
890 910 2 
890 911 2 
891 892 3 
891 912 2 
891 913 2 
99 100 4 
99 110 2 
99 111 2 
763 764 1 
763 769 1 
763 774 1 
763 779 2 
769 770 4 
769 787 2 
769 788 2 
774 775 4 
774 794 2 
774 795 2 
775 776 4 
776 777 1 
776 796 2 
776 797 2 
892 914 5 
98 99 1 
98 108 2 
98 109 2 
98 697 4 
770 771 4 
771 772 1 
771 789 2 
771 790 2 
697 696 3 
696 695 1 
696 715 2 
696 716 2 
249 248 1 
249 262 2 
249 263 2 
249 121 4 
851 852 4 
852 853 1 
852 872 2 
852 873 2 
369 368 1 
369 382 2 
369 383 2 
369 466 4 
853 854 3 
853 874 2 
853 875 2 
854 876 5 
366 367 4 
366 378 2 
366 379 2 
368 367 4 
368 380 2 
368 381 2 
465 464 1 
465 478 2 
465 479 2 
466 465 3 
416 415 4 
416 428 2 
416 429 2 
417 416 1 
417 430 2 
417 431 2 
417 740 4 
464 476 2 
464 477 2 
462 463 4 
462 474 2 
462 475 2 
463 464 4 
322 321 3 
461 462 1 
461 472 2 
461 473 2 
488 487 4 
488 500 2 
488 501 2 
489 488 1 
489 502 2 
489 503 2 
489 887 4 
578 579 1 
578 588 2 
578 589 2 
578 322 4 
579 580 4 
579 590 2 
579 591 2 
580 581 4 
887 886 3 
885 903 2 
885 904 2 
886 885 1 
886 905 2 
886 906 2 
581 582 1 
581 592 2 
581 593 2 
582 583 4 
582 594 2 
582 595 2 
460 461 4 
486 487 4 
486 498 2 
486 499 2 
850 851 4 
850 870 2 
850 871 2 
100 101 4 
101 102 1 
101 112 2 
101 113 2 
152 164 2 
152 165 2 
153 152 1 
153 166 2 
153 167 2 
154 153 3 
102 103 4 
102 114 2 
102 115 2 
584 583 4 
584 596 2 
584 597 2 
585 584 1 
585 598 2 
585 599 2 
585 154 4 
219 220 4 
219 230 2 
219 231 2 
218 219 1 
218 228 2 
218 229 2 
925 924 3 
916 917 4 
916 932 2 
916 933 2 
921 922 4 
921 939 2 
921 940 2 
922 923 4 
923 941 2 
923 942 2 
392 391 4 
392 404 2 
392 405 2 
924 923 1 
924 943 2 
924 944 2 
390 391 4 
390 402 2 
390 403 2 
393 392 1 
393 406 2 
393 407 2 
393 925 4 
365 366 1 
365 376 2 
365 377 2 
364 365 4 
411 412 4 
411 422 2 
411 423 2 
555 556 4 
555 566 2 
555 567 2 
459 460 4 
459 470 2 
459 471 2 
458 459 1 
458 468 2 
458 469 2 
663 662 1 
663 684 2 
663 685 2 
388 389 4 
387 388 4 
387 398 2 
387 399 2 
389 390 1 
389 400 2 
389 401 2 
386 387 1 
386 396 2 
386 397 2 
385 386 3 
8 20 2 
8 21 2 
554 555 1 
554 564 2 
554 565 2 
554 385 4 
7 8 4 
6 7 4 
6 18 2 
6 19 2 
664 663 3 
362 363 1 
362 372 2 
362 373 2 
362 664 4 
662 682 2 
662 683 2 
363 364 4 
363 374 2 
363 375 2 
777 778 3 
777 798 2 
777 799 2 
151 152 4 
10 9 3 
9 8 1 
9 22 2 
9 23 2 
561 560 1 
561 574 2 
561 575 2 
561 10 4 
124 125 4 
122 123 1 
122 132 2 
122 133 2 
123 124 4 
123 134 2 
123 135 2 
125 126 1 
125 136 2 
125 137 2 
126 127 4 
126 138 2 
126 139 2 
127 128 4 
129 128 1 
129 142 2 
129 143 2 
128 140 2 
128 141 2 
150 151 4 
150 162 2 
150 163 2 
130 129 3 
149 150 1 
149 160 2 
149 161 2 
121 122 3 
626 627 1 
626 636 2 
626 637 2 
626 849 4 
80 79 4 
80 92 2 
80 93 2 
627 628 4 
627 638 2 
627 639 2 
628 629 4 
632 631 4 
632 644 2 
632 645 2 
58 57 3 
78 79 4 
78 90 2 
78 91 2 
57 56 1 
57 70 2 
57 71 2 
849 848 3 
633 632 1 
633 646 2 
633 647 2 
633 58 4 
629 630 1 
629 640 2 
629 641 2 
630 631 4 
630 642 2 
630 643 2 
77 78 1 
77 88 2 
77 89 2 
738 758 2 
738 759 2 
74 75 1 
74 84 2 
74 85 2 
75 76 4 
75 86 2 
75 87 2 
76 77 4 
73 74 3 
73 83 5 
56 68 2 
56 69 2 
55 56 4 
764 765 4 
764 780 2 
764 781 2 
765 766 4 
50 51 1 
50 60 2 
50 61 2 
766 782 2 
766 783 2 
51 52 4 
51 62 2 
51 63 2 
52 53 4 
53 54 1 
53 64 2 
53 65 2 
54 55 4 
54 66 2 
54 67 2 
767 766 1 
767 784 2 
767 785 2 
816 815 3 
739 738 1 
739 760 2 
739 761 2 
740 739 3 
737 738 4 
731 732 4 
731 749 2 
731 750 2 
413 414 1 
413 424 2 
413 425 2 
414 415 4 
414 426 2 
414 427 2 
736 737 4 
736 756 2 
736 757 2 
725 726 1 
725 731 1 
725 736 1 
725 741 2 
727 728 4 
603 604 4 
603 614 2 
603 615 2 
602 603 1 
602 612 2 
602 613 2 
602 816 4 
482 483 1 
482 492 2 
482 493 2 
482 659 4 
485 486 1 
485 496 2 
485 497 2 
483 484 4 
483 494 2 
483 495 2 
484 485 4 
658 657 1 
658 677 2 
658 678 2 
659 658 3 
344 345 1 
344 356 2 
344 357 2 
656 657 4 
657 675 2 
657 676 2 
345 346 3 
345 358 2 
345 359 2 
343 344 4 
342 343 4 
342 354 2 
342 355 2 
346 360 5 
537 536 1 
537 550 2 
537 551 2 
537 34 4 
536 535 4 
536 548 2 
536 549 2 
811 810 3 
534 535 4 
534 546 2 
534 547 2 
772 773 3 
772 791 2 
772 792 2 
773 793 5 
732 733 4 
339 340 4 
339 350 2 
339 351 2 
733 734 1 
733 751 2 
733 752 2 
734 735 3 
734 753 2 
734 754 2 
341 342 1 
341 352 2 
341 353 2 
735 755 5 
340 341 4 
609 608 1 
609 622 2 
609 623 2 
609 654 4 
653 652 1 
653 670 2 
653 671 2 
654 653 3 
412 413 4 
815 814 1 
815 836 2 
815 837 2 
813 814 4 
802 803 4 
802 818 2 
802 819 2 
801 802 1 
801 807 1 
801 812 1 
801 817 2 
803 804 4 
812 813 4 
812 832 2 
812 833 2 
814 834 2 
814 835 2 
410 411 1 
410 420 2 
410 421 2 
410 289 4 
804 820 2 
804 821 2 
290 291 1 
290 300 2 
290 301 2 
289 290 3 
807 808 4 
807 825 2 
807 826 2 
808 809 4 
291 292 4 
291 302 2 
291 303 2 
293 294 1 
293 304 2 
293 305 2 
809 827 2 
809 828 2 
810 809 1 
810 829 2 
810 830 2 
5 6 1 
5 16 2 
5 17 2 
294 295 4 
294 306 2 
294 307 2 
296 308 2 
296 309 2 
297 296 1 
297 310 2 
297 311 2 
295 296 4 
298 297 3 
655 656 4 
655 673 2 
655 674 2 
292 293 4 
649 650 1 
649 655 1 
649 660 1 
649 665 2 
661 662 4 
660 661 4 
660 680 2 
660 681 2 
650 651 4 
650 666 2 
650 667 2 
177 176 1 
177 190 2 
177 191 2 
177 298 4 
338 339 1 
338 348 2 
338 349 2 
338 130 4 
4 5 4 
3 4 4 
3 14 2 
3 15 2 
768 767 3 
651 652 4 
147 148 4 
147 158 2 
147 159 2 
806 805 3 
148 149 4 
146 147 1 
146 156 2 
146 157 2 
146 806 4 
2 3 1 
2 12 2 
2 13 2 
2 768 4 
805 804 1 
805 822 2 
805 823 2 
652 668 2 
652 669 2 
953 954 1 
953 959 1 
953 964 1 
953 969 2 
954 955 4 
954 970 2 
954 971 2 
955 956 4 
956 957 1 
956 972 2 
956 973 2 
959 960 4 
959 977 2 
959 978 2 
960 961 4 
964 965 4 
964 984 2 
964 985 2 
961 979 2 
961 980 2 
957 958 3 
957 974 2 
957 975 2 
958 976 5 
241 242 3 
242 243 1 
242 252 2 
242 253 2 
267 268 4 
267 278 2 
267 279 2 
268 269 4 
243 244 4 
243 254 2 
243 255 2 
702 701 3 
266 267 1 
266 276 2 
266 277 2 
266 241 4 
438 439 4 
438 450 2 
438 451 2 
269 270 1 
269 280 2 
269 281 2 
270 271 4 
270 282 2 
270 283 2 
440 439 4 
440 452 2 
440 453 2 
441 440 1 
441 454 2 
441 455 2 
441 702 4 
701 700 1 
701 722 2 
701 723 2 
700 720 2 
700 721 2 
699 700 4 
698 699 4 
698 718 2 
698 719 2 
687 688 1 
687 693 1 
687 698 1 
687 703 2 
194 195 1 
194 204 2 
194 205 2 
194 963 4 
49 50 3 
506 507 1 
506 516 2 
506 517 2 
506 49 4 
507 508 4 
507 518 2 
507 519 2 
690 706 2 
690 707 2 
244 245 4 
245 246 1 
245 256 2 
245 257 2 
246 247 4 
246 258 2 
246 259 2 
508 509 4 
509 510 1 
509 520 2 
509 521 2 
510 511 4 
510 522 2 
510 523 2 
694 695 4 
695 713 2 
695 714 2 
693 694 4 
693 711 2 
693 712 2 
688 689 4 
688 704 2 
688 705 2 
248 247 4 
248 260 2 
248 261 2 
919 918 1 
919 936 2 
919 937 2 
962 961 1 
962 981 2 
962 982 2 
965 966 4 
963 962 3 
966 967 1 
966 986 2 
966 987 2 
201 200 1 
201 214 2 
201 215 2 
201 920 4 
920 919 3 
726 727 4 
726 742 2 
726 743 2 
728 744 2 
728 745 2 
729 728 1 
729 746 2 
729 747 2 
730 729 3 
967 968 3 
967 988 2 
967 989 2 
968 990 5 
200 199 4 
200 212 2 
200 213 2 
272 271 4 
272 284 2 
272 285 2 
273 272 1 
273 286 2 
273 287 2 
273 730 4 
195 196 4 
195 206 2 
195 207 2 
196 197 4 
198 199 4 
198 210 2 
198 211 2 
197 198 1 
197 208 2 
197 209 2 
31 32 4 
32 44 2 
32 45 2 
33 32 1 
33 46 2 
33 47 2 
34 33 3 
29 30 1 
29 40 2 
29 41 2 
532 533 4 
533 534 1 
533 544 2 
533 545 2 
531 532 4 
531 542 2 
531 543 2 
530 531 1 
530 540 2 
530 541 2 
530 811 4 
691 690 1 
691 708 2 
691 709 2 
692 691 3 
513 512 1 
513 526 2 
513 527 2 
513 692 4 
512 511 4 
512 524 2 
512 525 2 
30 31 4 
30 42 2 
30 43 2 
28 29 4 
104 103 4 
104 116 2 
104 117 2 
608 607 4 
608 620 2 
608 621 2 
606 607 4 
606 618 2 
606 619 2 
105 104 1 
105 118 2 
105 119 2 
105 217 4 
604 605 4 
689 690 4 
217 218 3 
605 606 1 
605 616 2 
605 617 2 
918 934 2 
918 935 2 
917 918 4 
915 916 1 
915 921 1 
915 926 1 
915 931 2 
436 437 4 
929 928 1 
929 950 2 
929 951 2 
926 927 4 
926 946 2 
926 947 2 
930 929 3 
434 435 1 
434 444 2 
434 445 2 
434 930 4 
928 948 2 
928 949 2 
927 928 4 
435 436 4 
435 446 2 
435 447 2 
558 559 4 
558 570 2 
558 571 2 
557 558 1 
557 568 2 
557 569 2 
556 557 4 
437 438 1 
437 448 2 
437 449 2 
173 174 1 
173 184 2 
173 185 2 
171 172 4 
171 182 2 
171 183 2 
172 173 4 
174 175 4 
174 186 2 
174 187 2 
457 458 3 
176 175 4 
176 188 2 
176 189 2 
170 171 1 
170 180 2 
170 181 2 
170 457 4 
560 559 4 
560 572 2 
560 573 2 
27 28 4 
27 38 2 
27 39 2 
220 221 4 
26 27 1 
26 36 2 
26 37 2 
26 226 4 
221 222 1 
221 232 2 
221 233 2 
226 225 3 
222 223 4 
222 234 2 
222 235 2 
223 224 4 
224 236 2 
224 237 2 
225 224 1 
225 238 2 
225 239 2 
ITEM: TIMESTEP
14200
ITEM: NUMBER OF ENTRIES
884
ITEM: BOX BOUNDS pp pp pp
-1.8393492183093976e-01 2.1257310921830818e+01
-1.8393492183093976e-01 2.1257310921830818e+01
-1.8393492183093976e-01 2.1257310921830818e+01
ITEM: ENTRIES batom1 batom2 btype
839 840 1 
839 845 1 
839 850 1 
839 855 2 
840 841 4 
840 856 2 
840 857 2 
841 842 4 
842 843 1 
842 858 2 
842 859 2 
846 847 4 
313 314 3 
313 323 5 
848 847 1 
848 867 2 
848 868 2 
845 846 4 
845 863 2 
845 864 2 
847 865 2 
847 866 2 
314 315 1 
314 324 2 
314 325 2 
850 851 4 
850 870 2 
850 871 2 
315 316 4 
315 326 2 
315 327 2 
316 317 4 
317 318 1 
317 328 2 
317 329 2 
318 319 4 
318 330 2 
318 331 2 
319 320 4 
888 889 4 
888 908 2 
888 909 2 
320 332 2 
320 333 2 
877 878 1 
877 883 1 
877 888 1 
877 893 2 
879 880 4 
878 879 4 
878 894 2 
878 895 2 
881 880 1 
881 898 2 
881 899 2 
883 884 4 
883 901 2 
883 902 2 
889 890 4 
884 885 4 
890 891 1 
890 910 2 
890 911 2 
778 800 5 
891 892 3 
891 912 2 
891 913 2 
763 764 1 
763 769 1 
763 774 1 
763 779 2 
769 770 4 
769 787 2 
769 788 2 
774 775 4 
774 794 2 
774 795 2 
775 776 4 
776 777 1 
776 796 2 
776 797 2 
892 914 5 
98 99 1 
98 108 2 
98 109 2 
98 697 4 
770 771 4 
697 696 3 
696 695 1 
696 715 2 
696 716 2 
777 778 3 
777 798 2 
777 799 2 
851 852 4 
852 853 1 
852 872 2 
852 873 2 
369 368 1 
369 382 2 
369 383 2 
369 466 4 
853 854 3 
853 874 2 
853 875 2 
854 876 5 
368 367 4 
368 380 2 
368 381 2 
465 464 1 
465 478 2 
465 479 2 
466 465 3 
416 415 4 
416 428 2 
416 429 2 
417 416 1 
417 430 2 
417 431 2 
417 740 4 
486 487 4 
486 498 2 
486 499 2 
740 739 3 
414 415 4 
414 426 2 
414 427 2 
321 320 1 
321 334 2 
321 335 2 
464 476 2 
464 477 2 
462 463 4 
462 474 2 
462 475 2 
463 464 4 
322 321 3 
461 462 1 
461 472 2 
461 473 2 
488 487 4 
488 500 2 
488 501 2 
578 579 1 
578 588 2 
578 589 2 
578 322 4 
579 580 4 
579 590 2 
579 591 2 
580 581 4 
887 886 3 
885 903 2 
885 904 2 
886 885 1 
886 905 2 
886 906 2 
581 582 1 
581 592 2 
581 593 2 
99 100 4 
99 110 2 
99 111 2 
771 772 1 
771 789 2 
771 790 2 
582 583 4 
582 594 2 
582 595 2 
100 101 4 
152 164 2 
152 165 2 
153 152 1 
153 166 2 
153 167 2 
154 153 3 
584 583 4 
584 596 2 
584 597 2 
585 584 1 
585 598 2 
585 599 2 
585 154 4 
772 773 3 
772 791 2 
772 792 2 
773 793 5 
366 367 4 
366 378 2 
366 379 2 
925 924 3 
921 922 4 
921 939 2 
921 940 2 
922 923 4 
923 941 2 
923 942 2 
392 391 4 
392 404 2 
392 405 2 
924 923 1 
924 943 2 
924 944 2 
390 391 4 
390 402 2 
390 403 2 
393 392 1 
393 406 2 
393 407 2 
393 925 4 
365 366 1 
365 376 2 
365 377 2 
364 365 4 
388 389 4 
389 390 1 
389 400 2 
389 401 2 
363 364 4 
363 374 2 
363 375 2 
460 461 4 
663 662 1 
663 684 2 
663 685 2 
387 388 4 
387 398 2 
387 399 2 
386 387 1 
386 396 2 
386 397 2 
385 386 3 
8 20 2 
8 21 2 
554 555 1 
554 564 2 
554 565 2 
554 385 4 
7 8 4 
6 7 4 
6 18 2 
6 19 2 
664 663 3 
362 363 1 
362 372 2 
362 373 2 
362 664 4 
662 682 2 
662 683 2 
10 9 3 
9 8 1 
9 22 2 
9 23 2 
561 560 1 
561 574 2 
561 575 2 
561 10 4 
126 127 4 
126 138 2 
126 139 2 
127 128 4 
5 6 1 
5 16 2 
5 17 2 
249 248 1 
249 262 2 
249 263 2 
249 121 4 
151 152 4 
124 125 4 
122 123 1 
122 132 2 
122 133 2 
123 124 4 
123 134 2 
123 135 2 
125 126 1 
125 136 2 
125 137 2 
128 140 2 
128 141 2 
150 151 4 
150 162 2 
150 163 2 
149 150 1 
149 160 2 
149 161 2 
121 122 3 
4 5 4 
3 4 4 
3 14 2 
3 15 2 
248 247 4 
248 260 2 
248 261 2 
626 627 1 
626 636 2 
626 637 2 
626 849 4 
80 79 4 
80 92 2 
80 93 2 
627 628 4 
627 638 2 
627 639 2 
628 629 4 
632 631 4 
632 644 2 
632 645 2 
58 57 3 
78 79 4 
78 90 2 
78 91 2 
57 56 1 
57 70 2 
57 71 2 
849 848 3 
633 632 1 
633 646 2 
633 647 2 
633 58 4 
629 630 1 
629 640 2 
629 641 2 
630 631 4 
630 642 2 
630 643 2 
77 78 1 
77 88 2 
77 89 2 
75 76 4 
75 86 2 
75 87 2 
81 80 1 
81 94 2 
81 95 2 
81 882 4 
882 881 3 
880 896 2 
880 897 2 
74 75 1 
74 84 2 
74 85 2 
76 77 4 
73 74 3 
73 83 5 
344 345 1 
344 356 2 
344 357 2 
345 346 3 
345 358 2 
345 359 2 
346 360 5 
56 68 2 
56 69 2 
55 56 4 
764 765 4 
764 780 2 
764 781 2 
765 766 4 
50 51 1 
50 60 2 
50 61 2 
766 782 2 
766 783 2 
51 52 4 
51 62 2 
51 63 2 
52 53 4 
53 54 1 
53 64 2 
53 65 2 
54 55 4 
54 66 2 
54 67 2 
767 766 1 
767 784 2 
767 785 2 
768 767 3 
738 758 2 
738 759 2 
816 815 3 
739 738 1 
739 760 2 
739 761 2 
737 738 4 
731 732 4 
731 749 2 
731 750 2 
413 414 1 
413 424 2 
413 425 2 
736 737 4 
736 756 2 
736 757 2 
725 726 1 
725 731 1 
725 736 1 
725 741 2 
727 728 4 
482 483 1 
482 492 2 
482 493 2 
482 659 4 
485 486 1 
485 496 2 
485 497 2 
483 484 4 
483 494 2 
483 495 2 
484 485 4 
659 658 3 
732 733 4 
412 413 4 
726 727 4 
726 742 2 
726 743 2 
730 729 3 
489 488 1 
489 502 2 
489 503 2 
489 887 4 
130 129 3 
658 657 1 
658 677 2 
658 678 2 
657 675 2 
657 676 2 
343 344 4 
342 343 4 
342 354 2 
342 355 2 
534 535 4 
534 546 2 
534 547 2 
339 340 4 
339 350 2 
339 351 2 
341 342 1 
341 352 2 
341 353 2 
340 341 4 
338 339 1 
338 348 2 
338 349 2 
338 130 4 
533 534 1 
533 544 2 
533 545 2 
733 734 1 
733 751 2 
733 752 2 
734 735 3 
734 753 2 
734 754 2 
735 755 5 
609 608 1 
609 622 2 
609 623 2 
609 654 4 
653 652 1 
653 670 2 
653 671 2 
654 653 3 
411 412 4 
411 422 2 
411 423 2 
813 814 4 
802 803 4 
802 818 2 
802 819 2 
801 802 1 
801 807 1 
801 812 1 
801 817 2 
803 804 4 
812 813 4 
812 832 2 
812 833 2 
814 834 2 
814 835 2 
410 411 1 
410 420 2 
410 421 2 
410 289 4 
290 291 1 
290 300 2 
290 301 2 
289 290 3 
807 808 4 
807 825 2 
807 826 2 
808 809 4 
291 292 4 
291 302 2 
291 303 2 
293 294 1 
293 304 2 
293 305 2 
810 809 1 
810 829 2 
810 830 2 
292 293 4 
656 657 4 
294 295 4 
294 306 2 
294 307 2 
296 308 2 
296 309 2 
297 296 1 
297 310 2 
297 311 2 
295 296 4 
298 297 3 
655 656 4 
655 673 2 
655 674 2 
649 650 1 
649 655 1 
649 660 1 
649 665 2 
661 662 4 
660 661 4 
660 680 2 
660 681 2 
650 651 4 
650 666 2 
650 667 2 
177 176 1 
177 190 2 
177 191 2 
177 298 4 
651 652 4 
652 668 2 
652 669 2 
176 175 4 
176 188 2 
176 189 2 
129 128 1 
129 142 2 
129 143 2 
815 814 1 
815 836 2 
815 837 2 
804 820 2 
804 821 2 
147 148 4 
147 158 2 
147 159 2 
806 805 3 
148 149 4 
146 147 1 
146 156 2 
146 157 2 
146 806 4 
2 3 1 
2 12 2 
2 13 2 
2 768 4 
805 804 1 
805 822 2 
805 823 2 
843 844 3 
843 860 2 
843 861 2 
844 862 5 
953 954 1 
953 959 1 
953 964 1 
953 969 2 
954 955 4 
954 970 2 
954 971 2 
955 956 4 
956 957 1 
956 972 2 
956 973 2 
959 960 4 
959 977 2 
959 978 2 
960 961 4 
964 965 4 
964 984 2 
964 985 2 
961 979 2 
961 980 2 
957 958 3 
957 974 2 
957 975 2 
965 966 4 
966 967 1 
966 986 2 
966 987 2 
968 990 5 
267 268 4 
267 278 2 
267 279 2 
268 269 4 
702 701 3 
266 267 1 
266 276 2 
266 277 2 
266 241 4 
438 439 4 
438 450 2 
438 451 2 
269 270 1 
269 280 2 
269 281 2 
270 271 4 
270 282 2 
270 283 2 
440 439 4 
440 452 2 
440 453 2 
441 440 1 
441 454 2 
441 455 2 
441 702 4 
701 700 1 
701 722 2 
701 723 2 
700 720 2 
700 721 2 
699 700 4 
698 699 4 
698 718 2 
698 719 2 
958 976 5 
241 242 3 
242 243 1 
242 252 2 
242 253 2 
243 244 4 
243 254 2 
243 255 2 
687 688 1 
687 693 1 
687 698 1 
687 703 2 
49 50 3 
506 507 1 
506 516 2 
506 517 2 
506 49 4 
507 508 4 
507 518 2 
507 519 2 
690 706 2 
690 707 2 
244 245 4 
245 246 1 
245 256 2 
245 257 2 
246 247 4 
246 258 2 
246 259 2 
508 509 4 
509 510 1 
509 520 2 
509 521 2 
694 695 4 
695 713 2 
695 714 2 
693 694 4 
693 711 2 
693 712 2 
688 689 4 
688 704 2 
688 705 2 
691 690 1 
691 708 2 
691 709 2 
689 690 4 
219 220 4 
219 230 2 
219 231 2 
603 604 4 
603 614 2 
603 615 2 
602 603 1 
602 612 2 
602 613 2 
602 816 4 
811 810 3 
962 961 1 
962 981 2 
962 982 2 
201 200 1 
201 214 2 
201 215 2 
201 920 4 
920 919 3 
728 744 2 
728 745 2 
729 728 1 
729 746 2 
729 747 2 
967 968 3 
967 988 2 
967 989 2 
200 199 4 
200 212 2 
200 213 2 
104 103 4 
104 116 2 
104 117 2 
105 104 1 
105 118 2 
105 119 2 
105 217 4 
537 536 1 
537 550 2 
537 551 2 
537 34 4 
536 535 4 
536 548 2 
536 549 2 
194 195 1 
194 204 2 
194 205 2 
194 963 4 
963 962 3 
272 271 4 
272 284 2 
272 285 2 
273 272 1 
273 286 2 
273 287 2 
273 730 4 
195 196 4 
195 206 2 
195 207 2 
196 197 4 
198 199 4 
198 210 2 
198 211 2 
197 198 1 
197 208 2 
197 209 2 
33 32 1 
33 46 2 
33 47 2 
34 33 3 
532 533 4 
531 532 4 
531 542 2 
531 543 2 
101 102 1 
101 112 2 
101 113 2 
102 103 4 
102 114 2 
102 115 2 
218 219 1 
218 228 2 
218 229 2 
510 511 4 
510 522 2 
510 523 2 
31 32 4 
32 44 2 
32 45 2 
692 691 3 
513 512 1 
513 526 2 
513 527 2 
513 692 4 
512 511 4 
512 524 2 
512 525 2 
30 31 4 
30 42 2 
30 43 2 
608 607 4 
608 620 2 
608 621 2 
606 607 4 
606 618 2 
606 619 2 
604 605 4 
217 218 3 
605 606 1 
605 616 2 
605 617 2 
916 917 4 
916 932 2 
916 933 2 
809 827 2 
809 828 2 
919 918 1 
919 936 2 
919 937 2 
918 934 2 
918 935 2 
917 918 4 
915 916 1 
915 921 1 
915 926 1 
915 931 2 
929 928 1 
929 950 2 
929 951 2 
926 927 4 
926 946 2 
926 947 2 
930 929 3 
434 435 1 
434 444 2 
434 445 2 
434 930 4 
928 948 2 
928 949 2 
927 928 4 
220 221 4 
221 222 1 
221 232 2 
221 233 2 
222 223 4 
222 234 2 
222 235 2 
555 556 4 
555 566 2 
555 567 2 
459 460 4 
459 470 2 
459 471 2 
458 459 1 
458 468 2 
458 469 2 
530 531 1 
530 540 2 
530 541 2 
530 811 4 
436 437 4 
435 436 4 
435 446 2 
435 447 2 
558 559 4 
558 570 2 
558 571 2 
557 558 1 
557 568 2 
557 569 2 
556 557 4 
437 438 1 
437 448 2 
437 449 2 
173 174 1 
173 184 2 
173 185 2 
171 172 4 
171 182 2 
171 183 2 
172 173 4 
174 175 4 
174 186 2 
174 187 2 
457 458 3 
170 171 1 
170 180 2 
170 181 2 
170 457 4 
560 559 4 
560 572 2 
560 573 2 
29 30 1 
29 40 2 
29 41 2 
28 29 4 
27 28 4 
27 38 2 
27 39 2 
26 27 1 
26 36 2 
26 37 2 
26 226 4 
226 225 3 
223 224 4 
224 236 2 
224 237 2 
225 224 1 
225 238 2 
225 239 2 
ITEM: TIMESTEP
14400
ITEM: NUMBER OF ENTRIES
884
ITEM: BOX BOUNDS pp pp pp
-1.8393492183093976e-01 2.1257310921830818e+01
-1.8393492183093976e-01 2.1257310921830818e+01
-1.8393492183093976e-01 2.1257310921830818e+01
ITEM: ENTRIES batom1 batom2 btype
839 840 1 
839 845 1 
839 850 1 
839 855 2 
840 841 4 
840 856 2 
840 857 2 
841 842 4 
842 843 1 
842 858 2 
842 859 2 
846 847 4 
313 314 3 
313 323 5 
848 847 1 
848 867 2 
848 868 2 
845 846 4 
845 863 2 
845 864 2 
847 865 2 
847 866 2 
314 315 1 
314 324 2 
314 325 2 
850 851 4 
850 870 2 
850 871 2 
315 316 4 
315 326 2 
315 327 2 
316 317 4 
317 318 1 
317 328 2 
317 329 2 
318 319 4 
318 330 2 
318 331 2 
319 320 4 
888 889 4 
888 908 2 
888 909 2 
320 332 2 
320 333 2 
877 878 1 
877 883 1 
877 888 1 
877 893 2 
879 880 4 
878 879 4 
878 894 2 
878 895 2 
881 880 1 
881 898 2 
881 899 2 
883 884 4 
883 901 2 
883 902 2 
889 890 4 
884 885 4 
890 891 1 
890 910 2 
890 911 2 
778 800 5 
891 892 3 
891 912 2 
891 913 2 
763 764 1 
763 769 1 
763 774 1 
763 779 2 
769 770 4 
769 787 2 
769 788 2 
774 775 4 
774 794 2 
774 795 2 
775 776 4 
776 777 1 
776 796 2 
776 797 2 
892 914 5 
98 99 1 
98 108 2 
98 109 2 
98 697 4 
770 771 4 
697 696 3 
696 695 1 
696 715 2 
696 716 2 
777 778 3 
777 798 2 
777 799 2 
851 852 4 
852 853 1 
852 872 2 
852 873 2 
369 368 1 
369 382 2 
369 383 2 
369 466 4 
853 854 3 
853 874 2 
853 875 2 
854 876 5 
368 367 4 
368 380 2 
368 381 2 
465 464 1 
465 478 2 
465 479 2 
466 465 3 
416 415 4 
416 428 2 
416 429 2 
417 416 1 
417 430 2 
417 431 2 
417 740 4 
486 487 4 
486 498 2 
486 499 2 
740 739 3 
414 415 4 
414 426 2 
414 427 2 
321 320 1 
321 334 2 
321 335 2 
464 476 2 
464 477 2 
462 463 4 
462 474 2 
462 475 2 
463 464 4 
322 321 3 
461 462 1 
461 472 2 
461 473 2 
488 487 4 
488 500 2 
488 501 2 
578 579 1 
578 588 2 
578 589 2 
578 322 4 
579 580 4 
579 590 2 
579 591 2 
580 581 4 
887 886 3 
885 903 2 
885 904 2 
886 885 1 
886 905 2 
886 906 2 
581 582 1 
581 592 2 
581 593 2 
99 100 4 
99 110 2 
99 111 2 
771 772 1 
771 789 2 
771 790 2 
582 583 4 
582 594 2 
582 595 2 
100 101 4 
152 164 2 
152 165 2 
153 152 1 
153 166 2 
153 167 2 
154 153 3 
584 583 4 
584 596 2 
584 597 2 
585 584 1 
585 598 2 
585 599 2 
585 154 4 
772 773 3 
772 791 2 
772 792 2 
773 793 5 
366 367 4 
366 378 2 
366 379 2 
925 924 3 
921 922 4 
921 939 2 
921 940 2 
922 923 4 
923 941 2 
923 942 2 
392 391 4 
392 404 2 
392 405 2 
924 923 1 
924 943 2 
924 944 2 
390 391 4 
390 402 2 
390 403 2 
393 392 1 
393 406 2 
393 407 2 
393 925 4 
365 366 1 
365 376 2 
365 377 2 
364 365 4 
388 389 4 
389 390 1 
389 400 2 
389 401 2 
363 364 4 
363 374 2 
363 375 2 
460 461 4 
663 662 1 
663 684 2 
663 685 2 
387 388 4 
387 398 2 
387 399 2 
386 387 1 
386 396 2 
386 397 2 
385 386 3 
8 20 2 
8 21 2 
554 555 1 
554 564 2 
554 565 2 
554 385 4 
7 8 4 
6 7 4 
6 18 2 
6 19 2 
664 663 3 
362 363 1 
362 372 2 
362 373 2 
362 664 4 
662 682 2 
662 683 2 
10 9 3 
9 8 1 
9 22 2 
9 23 2 
561 560 1 
561 574 2 
561 575 2 
561 10 4 
126 127 4 
126 138 2 
126 139 2 
127 128 4 
5 6 1 
5 16 2 
5 17 2 
249 248 1 
249 262 2 
249 263 2 
249 121 4 
151 152 4 
124 125 4 
122 123 1 
122 132 2 
122 133 2 
123 124 4 
123 134 2 
123 135 2 
125 126 1 
125 136 2 
125 137 2 
128 140 2 
128 141 2 
150 151 4 
150 162 2 
150 163 2 
149 150 1 
149 160 2 
149 161 2 
121 122 3 
4 5 4 
3 4 4 
3 14 2 
3 15 2 
248 247 4 
248 260 2 
248 261 2 
626 627 1 
626 636 2 
626 637 2 
626 849 4 
80 79 4 
80 92 2 
80 93 2 
627 628 4 
627 638 2 
627 639 2 
628 629 4 
632 631 4 
632 644 2 
632 645 2 
58 57 3 
78 79 4 
78 90 2 
78 91 2 
57 56 1 
57 70 2 
57 71 2 
849 848 3 
633 632 1 
633 646 2 
633 647 2 
633 58 4 
629 630 1 
629 640 2 
629 641 2 
630 631 4 
630 642 2 
630 643 2 
77 78 1 
77 88 2 
77 89 2 
75 76 4 
75 86 2 
75 87 2 
81 80 1 
81 94 2 
81 95 2 
81 882 4 
882 881 3 
880 896 2 
880 897 2 
74 75 1 
74 84 2 
74 85 2 
76 77 4 
73 74 3 
73 83 5 
344 345 1 
344 356 2 
344 357 2 
345 346 3 
345 358 2 
345 359 2 
346 360 5 
56 68 2 
56 69 2 
55 56 4 
764 765 4 
764 780 2 
764 781 2 
765 766 4 
50 51 1 
50 60 2 
50 61 2 
766 782 2 
766 783 2 
51 52 4 
51 62 2 
51 63 2 
52 53 4 
53 54 1 
53 64 2 
53 65 2 
54 55 4 
54 66 2 
54 67 2 
767 766 1 
767 784 2 
767 785 2 
768 767 3 
738 758 2 
738 759 2 
816 815 3 
739 738 1 
739 760 2 
739 761 2 
737 738 4 
731 732 4 
731 749 2 
731 750 2 
413 414 1 
413 424 2 
413 425 2 
736 737 4 
736 756 2 
736 757 2 
725 726 1 
725 731 1 
725 736 1 
725 741 2 
727 728 4 
482 483 1 
482 492 2 
482 493 2 
482 659 4 
485 486 1 
485 496 2 
485 497 2 
483 484 4 
483 494 2 
483 495 2 
484 485 4 
659 658 3 
732 733 4 
412 413 4 
726 727 4 
726 742 2 
726 743 2 
730 729 3 
489 488 1 
489 502 2 
489 503 2 
489 887 4 
130 129 3 
658 657 1 
658 677 2 
658 678 2 
657 675 2 
657 676 2 
343 344 4 
342 343 4 
342 354 2 
342 355 2 
534 535 4 
534 546 2 
534 547 2 
339 340 4 
339 350 2 
339 351 2 
341 342 1 
341 352 2 
341 353 2 
340 341 4 
338 339 1 
338 348 2 
338 349 2 
338 130 4 
533 534 1 
533 544 2 
533 545 2 
733 734 1 
733 751 2 
733 752 2 
734 735 3 
734 753 2 
734 754 2 
735 755 5 
609 608 1 
609 622 2 
609 623 2 
609 654 4 
653 652 1 
653 670 2 
653 671 2 
654 653 3 
411 412 4 
411 422 2 
411 423 2 
813 814 4 
802 803 4 
802 818 2 
802 819 2 
801 802 1 
801 807 1 
801 812 1 
801 817 2 
803 804 4 
812 813 4 
812 832 2 
812 833 2 
814 834 2 
814 835 2 
410 411 1 
410 420 2 
410 421 2 
410 289 4 
290 291 1 
290 300 2 
290 301 2 
289 290 3 
807 808 4 
807 825 2 
807 826 2 
808 809 4 
291 292 4 
291 302 2 
291 303 2 
293 294 1 
293 304 2 
293 305 2 
810 809 1 
810 829 2 
810 830 2 
292 293 4 
656 657 4 
294 295 4 
294 306 2 
294 307 2 
296 308 2 
296 309 2 
297 296 1 
297 310 2 
297 311 2 
295 296 4 
298 297 3 
655 656 4 
655 673 2 
655 674 2 
649 650 1 
649 655 1 
649 660 1 
649 665 2 
661 662 4 
660 661 4 
660 680 2 
660 681 2 
650 651 4 
650 666 2 
650 667 2 
177 176 1 
177 190 2 
177 191 2 
177 298 4 
651 652 4 
652 668 2 
652 669 2 
176 175 4 
176 188 2 
176 189 2 
129 128 1 
129 142 2 
129 143 2 
815 814 1 
815 836 2 
815 837 2 
804 820 2 
804 821 2 
147 148 4 
147 158 2 
147 159 2 
806 805 3 
148 149 4 
146 147 1 
146 156 2 
146 157 2 
146 806 4 
2 3 1 
2 12 2 
2 13 2 
2 768 4 
805 804 1 
805 822 2 
805 823 2 
843 844 3 
843 860 2 
843 861 2 
844 862 5 
953 954 1 
953 959 1 
953 964 1 
953 969 2 
954 955 4 
954 970 2 
954 971 2 
955 956 4 
956 957 1 
956 972 2 
956 973 2 
959 960 4 
959 977 2 
959 978 2 
960 961 4 
964 965 4 
964 984 2 
964 985 2 
961 979 2 
961 980 2 
957 958 3 
957 974 2 
957 975 2 
965 966 4 
966 967 1 
966 986 2 
966 987 2 
968 990 5 
267 268 4 
267 278 2 
267 279 2 
268 269 4 
702 701 3 
266 267 1 
266 276 2 
266 277 2 
266 241 4 
438 439 4 
438 450 2 
438 451 2 
269 270 1 
269 280 2 
269 281 2 
270 271 4 
270 282 2 
270 283 2 
440 439 4 
440 452 2 
440 453 2 
441 440 1 
441 454 2 
441 455 2 
441 702 4 
701 700 1 
701 722 2 
701 723 2 
700 720 2 
700 721 2 
699 700 4 
698 699 4 
698 718 2 
698 719 2 
958 976 5 
241 242 3 
242 243 1 
242 252 2 
242 253 2 
243 244 4 
243 254 2 
243 255 2 
687 688 1 
687 693 1 
687 698 1 
687 703 2 
49 50 3 
506 507 1 
506 516 2 
506 517 2 
506 49 4 
507 508 4 
507 518 2 
507 519 2 
690 706 2 
690 707 2 
244 245 4 
245 246 1 
245 256 2 
245 257 2 
246 247 4 
246 258 2 
246 259 2 
508 509 4 
509 510 1 
509 520 2 
509 521 2 
694 695 4 
695 713 2 
695 714 2 
693 694 4 
693 711 2 
693 712 2 
688 689 4 
688 704 2 
688 705 2 
691 690 1 
691 708 2 
691 709 2 
689 690 4 
219 220 4 
219 230 2 
219 231 2 
603 604 4 
603 614 2 
603 615 2 
602 603 1 
602 612 2 
602 613 2 
602 816 4 
811 810 3 
962 961 1 
962 981 2 
962 982 2 
201 200 1 
201 214 2 
201 215 2 
201 920 4 
920 919 3 
728 744 2 
728 745 2 
729 728 1 
729 746 2 
729 747 2 
967 968 3 
967 988 2 
967 989 2 
200 199 4 
200 212 2 
200 213 2 
104 103 4 
104 116 2 
104 117 2 
105 104 1 
105 118 2 
105 119 2 
105 217 4 
537 536 1 
537 550 2 
537 551 2 
537 34 4 
536 535 4 
536 548 2 
536 549 2 
194 195 1 
194 204 2 
194 205 2 
194 963 4 
963 962 3 
272 271 4 
272 284 2 
272 285 2 
273 272 1 
273 286 2 
273 287 2 
273 730 4 
195 196 4 
195 206 2 
195 207 2 
196 197 4 
198 199 4 
198 210 2 
198 211 2 
197 198 1 
197 208 2 
197 209 2 
33 32 1 
33 46 2 
33 47 2 
34 33 3 
532 533 4 
531 532 4 
531 542 2 
531 543 2 
101 102 1 
101 112 2 
101 113 2 
102 103 4 
102 114 2 
102 115 2 
218 219 1 
218 228 2 
218 229 2 
510 511 4 
510 522 2 
510 523 2 
31 32 4 
32 44 2 
32 45 2 
692 691 3 
513 512 1 
513 526 2 
513 527 2 
513 692 4 
512 511 4 
512 524 2 
512 525 2 
30 31 4 
30 42 2 
30 43 2 
608 607 4 
608 620 2 
608 621 2 
606 607 4 
606 618 2 
606 619 2 
604 605 4 
217 218 3 
605 606 1 
605 616 2 
605 617 2 
916 917 4 
916 932 2 
916 933 2 
809 827 2 
809 828 2 
919 918 1 
919 936 2 
919 937 2 
918 934 2 
918 935 2 
917 918 4 
915 916 1 
915 921 1 
915 926 1 
915 931 2 
929 928 1 
929 950 2 
929 951 2 
926 927 4 
926 946 2 
926 947 2 
930 929 3 
434 435 1 
434 444 2 
434 445 2 
434 930 4 
928 948 2 
928 949 2 
927 928 4 
220 221 4 
221 222 1 
221 232 2 
221 233 2 
222 223 4 
222 234 2 
222 235 2 
555 556 4 
555 566 2 
555 567 2 
459 460 4 
459 470 2 
459 471 2 
458 459 1 
458 468 2 
458 469 2 
530 531 1 
530 540 2 
530 541 2 
530 811 4 
436 437 4 
435 436 4 
435 446 2 
435 447 2 
558 559 4 
558 570 2 
558 571 2 
557 558 1 
557 568 2 
557 569 2 
556 557 4 
437 438 1 
437 448 2 
437 449 2 
173 174 1 
173 184 2 
173 185 2 
171 172 4 
171 182 2 
171 183 2 
172 173 4 
174 175 4 
174 186 2 
174 187 2 
457 458 3 
170 171 1 
170 180 2 
170 181 2 
170 457 4 
560 559 4 
560 572 2 
560 573 2 
29 30 1 
29 40 2 
29 41 2 
28 29 4 
27 28 4 
27 38 2 
27 39 2 
26 27 1 
26 36 2 
26 37 2 
26 226 4 
226 225 3 
223 224 4 
224 236 2 
224 237 2 
225 224 1 
225 238 2 
225 239 2 
ITEM: TIMESTEP
14600
ITEM: NUMBER OF ENTRIES
884
ITEM: BOX BOUNDS pp pp pp
-1.8393492183093976e-01 2.1257310921830818e+01
-1.8393492183093976e-01 2.1257310921830818e+01
-1.8393492183093976e-01 2.1257310921830818e+01
ITEM: ENTRIES batom1 batom2 btype
839 840 1 
839 845 1 
839 850 1 
839 855 2 
840 841 4 
840 856 2 
840 857 2 
841 842 4 
842 843 1 
842 858 2 
842 859 2 
846 847 4 
313 314 3 
313 323 5 
848 847 1 
848 867 2 
848 868 2 
845 846 4 
845 863 2 
845 864 2 
847 865 2 
847 866 2 
314 315 1 
314 324 2 
314 325 2 
850 851 4 
850 870 2 
850 871 2 
315 316 4 
315 326 2 
315 327 2 
316 317 4 
317 318 1 
317 328 2 
317 329 2 
318 319 4 
318 330 2 
318 331 2 
319 320 4 
888 889 4 
888 908 2 
888 909 2 
320 332 2 
320 333 2 
877 878 1 
877 883 1 
877 888 1 
877 893 2 
879 880 4 
878 879 4 
878 894 2 
878 895 2 
881 880 1 
881 898 2 
881 899 2 
883 884 4 
883 901 2 
883 902 2 
889 890 4 
884 885 4 
890 891 1 
890 910 2 
890 911 2 
778 800 5 
891 892 3 
891 912 2 
891 913 2 
763 764 1 
763 769 1 
763 774 1 
763 779 2 
769 770 4 
769 787 2 
769 788 2 
774 775 4 
774 794 2 
774 795 2 
775 776 4 
776 777 1 
776 796 2 
776 797 2 
892 914 5 
98 99 1 
98 108 2 
98 109 2 
98 697 4 
770 771 4 
697 696 3 
696 695 1 
696 715 2 
696 716 2 
777 778 3 
777 798 2 
777 799 2 
851 852 4 
852 853 1 
852 872 2 
852 873 2 
369 368 1 
369 382 2 
369 383 2 
369 466 4 
853 854 3 
853 874 2 
853 875 2 
854 876 5 
368 367 4 
368 380 2 
368 381 2 
465 464 1 
465 478 2 
465 479 2 
466 465 3 
416 415 4 
416 428 2 
416 429 2 
417 416 1 
417 430 2 
417 431 2 
417 740 4 
486 487 4 
486 498 2 
486 499 2 
740 739 3 
414 415 4 
414 426 2 
414 427 2 
321 320 1 
321 334 2 
321 335 2 
464 476 2 
464 477 2 
462 463 4 
462 474 2 
462 475 2 
463 464 4 
322 321 3 
461 462 1 
461 472 2 
461 473 2 
488 487 4 
488 500 2 
488 501 2 
578 579 1 
578 588 2 
578 589 2 
578 322 4 
579 580 4 
579 590 2 
579 591 2 
580 581 4 
887 886 3 
885 903 2 
885 904 2 
886 885 1 
886 905 2 
886 906 2 
581 582 1 
581 592 2 
581 593 2 
99 100 4 
99 110 2 
99 111 2 
771 772 1 
771 789 2 
771 790 2 
582 583 4 
582 594 2 
582 595 2 
100 101 4 
152 164 2 
152 165 2 
153 152 1 
153 166 2 
153 167 2 
154 153 3 
584 583 4 
584 596 2 
584 597 2 
585 584 1 
585 598 2 
585 599 2 
585 154 4 
772 773 3 
772 791 2 
772 792 2 
773 793 5 
366 367 4 
366 378 2 
366 379 2 
925 924 3 
921 922 4 
921 939 2 
921 940 2 
922 923 4 
923 941 2 
923 942 2 
392 391 4 
392 404 2 
392 405 2 
924 923 1 
924 943 2 
924 944 2 
390 391 4 
390 402 2 
390 403 2 
393 392 1 
393 406 2 
393 407 2 
393 925 4 
365 366 1 
365 376 2 
365 377 2 
364 365 4 
388 389 4 
389 390 1 
389 400 2 
389 401 2 
363 364 4 
363 374 2 
363 375 2 
460 461 4 
663 662 1 
663 684 2 
663 685 2 
387 388 4 
387 398 2 
387 399 2 
386 387 1 
386 396 2 
386 397 2 
385 386 3 
8 20 2 
8 21 2 
554 555 1 
554 564 2 
554 565 2 
554 385 4 
7 8 4 
6 7 4 
6 18 2 
6 19 2 
664 663 3 
362 363 1 
362 372 2 
362 373 2 
362 664 4 
662 682 2 
662 683 2 
10 9 3 
9 8 1 
9 22 2 
9 23 2 
561 560 1 
561 574 2 
561 575 2 
561 10 4 
126 127 4 
126 138 2 
126 139 2 
127 128 4 
5 6 1 
5 16 2 
5 17 2 
249 248 1 
249 262 2 
249 263 2 
249 121 4 
151 152 4 
124 125 4 
122 123 1 
122 132 2 
122 133 2 
123 124 4 
123 134 2 
123 135 2 
125 126 1 
125 136 2 
125 137 2 
128 140 2 
128 141 2 
150 151 4 
150 162 2 
150 163 2 
149 150 1 
149 160 2 
149 161 2 
121 122 3 
4 5 4 
3 4 4 
3 14 2 
3 15 2 
248 247 4 
248 260 2 
248 261 2 
626 627 1 
626 636 2 
626 637 2 
626 849 4 
80 79 4 
80 92 2 
80 93 2 
627 628 4 
627 638 2 
627 639 2 
628 629 4 
632 631 4 
632 644 2 
632 645 2 
58 57 3 
78 79 4 
78 90 2 
78 91 2 
57 56 1 
57 70 2 
57 71 2 
849 848 3 
633 632 1 
633 646 2 
633 647 2 
633 58 4 
629 630 1 
629 640 2 
629 641 2 
630 631 4 
630 642 2 
630 643 2 
77 78 1 
77 88 2 
77 89 2 
75 76 4 
75 86 2 
75 87 2 
81 80 1 
81 94 2 
81 95 2 
81 882 4 
882 881 3 
880 896 2 
880 897 2 
74 75 1 
74 84 2 
74 85 2 
76 77 4 
73 74 3 
73 83 5 
344 345 1 
344 356 2 
344 357 2 
345 346 3 
345 358 2 
345 359 2 
346 360 5 
56 68 2 
56 69 2 
55 56 4 
764 765 4 
764 780 2 
764 781 2 
765 766 4 
50 51 1 
50 60 2 
50 61 2 
766 782 2 
766 783 2 
51 52 4 
51 62 2 
51 63 2 
52 53 4 
53 54 1 
53 64 2 
53 65 2 
54 55 4 
54 66 2 
54 67 2 
767 766 1 
767 784 2 
767 785 2 
768 767 3 
738 758 2 
738 759 2 
816 815 3 
739 738 1 
739 760 2 
739 761 2 
737 738 4 
731 732 4 
731 749 2 
731 750 2 
413 414 1 
413 424 2 
413 425 2 
736 737 4 
736 756 2 
736 757 2 
725 726 1 
725 731 1 
725 736 1 
725 741 2 
727 728 4 
482 483 1 
482 492 2 
482 493 2 
482 659 4 
485 486 1 
485 496 2 
485 497 2 
483 484 4 
483 494 2 
483 495 2 
484 485 4 
659 658 3 
732 733 4 
412 413 4 
726 727 4 
726 742 2 
726 743 2 
730 729 3 
489 488 1 
489 502 2 
489 503 2 
489 887 4 
130 129 3 
658 657 1 
658 677 2 
658 678 2 
657 675 2 
657 676 2 
343 344 4 
342 343 4 
342 354 2 
342 355 2 
534 535 4 
534 546 2 
534 547 2 
339 340 4 
339 350 2 
339 351 2 
341 342 1 
341 352 2 
341 353 2 
340 341 4 
338 339 1 
338 348 2 
338 349 2 
338 130 4 
533 534 1 
533 544 2 
533 545 2 
733 734 1 
733 751 2 
733 752 2 
734 735 3 
734 753 2 
734 754 2 
735 755 5 
609 608 1 
609 622 2 
609 623 2 
609 654 4 
653 652 1 
653 670 2 
653 671 2 
654 653 3 
411 412 4 
411 422 2 
411 423 2 
813 814 4 
802 803 4 
802 818 2 
802 819 2 
801 802 1 
801 807 1 
801 812 1 
801 817 2 
803 804 4 
812 813 4 
812 832 2 
812 833 2 
814 834 2 
814 835 2 
410 411 1 
410 420 2 
410 421 2 
410 289 4 
290 291 1 
290 300 2 
290 301 2 
289 290 3 
807 808 4 
807 825 2 
807 826 2 
808 809 4 
291 292 4 
291 302 2 
291 303 2 
293 294 1 
293 304 2 
293 305 2 
810 809 1 
810 829 2 
810 830 2 
292 293 4 
656 657 4 
294 295 4 
294 306 2 
294 307 2 
296 308 2 
296 309 2 
297 296 1 
297 310 2 
297 311 2 
295 296 4 
298 297 3 
655 656 4 
655 673 2 
655 674 2 
649 650 1 
649 655 1 
649 660 1 
649 665 2 
661 662 4 
660 661 4 
660 680 2 
660 681 2 
650 651 4 
650 666 2 
650 667 2 
177 176 1 
177 190 2 
177 191 2 
177 298 4 
651 652 4 
652 668 2 
652 669 2 
176 175 4 
176 188 2 
176 189 2 
129 128 1 
129 142 2 
129 143 2 
815 814 1 
815 836 2 
815 837 2 
804 820 2 
804 821 2 
147 148 4 
147 158 2 
147 159 2 
806 805 3 
148 149 4 
146 147 1 
146 156 2 
146 157 2 
146 806 4 
2 3 1 
2 12 2 
2 13 2 
2 768 4 
805 804 1 
805 822 2 
805 823 2 
843 844 3 
843 860 2 
843 861 2 
844 862 5 
953 954 1 
953 959 1 
953 964 1 
953 969 2 
954 955 4 
954 970 2 
954 971 2 
955 956 4 
956 957 1 
956 972 2 
956 973 2 
959 960 4 
959 977 2 
959 978 2 
960 961 4 
964 965 4 
964 984 2 
964 985 2 
961 979 2 
961 980 2 
957 958 3 
957 974 2 
957 975 2 
965 966 4 
966 967 1 
966 986 2 
966 987 2 
968 990 5 
267 268 4 
267 278 2 
267 279 2 
268 269 4 
702 701 3 
266 267 1 
266 276 2 
266 277 2 
266 241 4 
438 439 4 
438 450 2 
438 451 2 
269 270 1 
269 280 2 
269 281 2 
270 271 4 
270 282 2 
270 283 2 
440 439 4 
440 452 2 
440 453 2 
441 440 1 
441 454 2 
441 455 2 
441 702 4 
701 700 1 
701 722 2 
701 723 2 
700 720 2 
700 721 2 
699 700 4 
698 699 4 
698 718 2 
698 719 2 
958 976 5 
241 242 3 
242 243 1 
242 252 2 
242 253 2 
243 244 4 
243 254 2 
243 255 2 
687 688 1 
687 693 1 
687 698 1 
687 703 2 
49 50 3 
506 507 1 
506 516 2 
506 517 2 
506 49 4 
507 508 4 
507 518 2 
507 519 2 
690 706 2 
690 707 2 
244 245 4 
245 246 1 
245 256 2 
245 257 2 
246 247 4 
246 258 2 
246 259 2 
508 509 4 
509 510 1 
509 520 2 
509 521 2 
694 695 4 
695 713 2 
695 714 2 
693 694 4 
693 711 2 
693 712 2 
688 689 4 
688 704 2 
688 705 2 
691 690 1 
691 708 2 
691 709 2 
689 690 4 
219 220 4 
219 230 2 
219 231 2 
603 604 4 
603 614 2 
603 615 2 
602 603 1 
602 612 2 
602 613 2 
602 816 4 
811 810 3 
962 961 1 
962 981 2 
962 982 2 
201 200 1 
201 214 2 
201 215 2 
201 920 4 
920 919 3 
728 744 2 
728 745 2 
729 728 1 
729 746 2 
729 747 2 
967 968 3 
967 988 2 
967 989 2 
200 199 4 
200 212 2 
200 213 2 
104 103 4 
104 116 2 
104 117 2 
105 104 1 
105 118 2 
105 119 2 
105 217 4 
537 536 1 
537 550 2 
537 551 2 
537 34 4 
536 535 4 
536 548 2 
536 549 2 
194 195 1 
194 204 2 
194 205 2 
194 963 4 
963 962 3 
272 271 4 
272 284 2 
272 285 2 
273 272 1 
273 286 2 
273 287 2 
273 730 4 
195 196 4 
195 206 2 
195 207 2 
196 197 4 
198 199 4 
198 210 2 
198 211 2 
197 198 1 
197 208 2 
197 209 2 
33 32 1 
33 46 2 
33 47 2 
34 33 3 
532 533 4 
531 532 4 
531 542 2 
531 543 2 
101 102 1 
101 112 2 
101 113 2 
102 103 4 
102 114 2 
102 115 2 
218 219 1 
218 228 2 
218 229 2 
510 511 4 
510 522 2 
510 523 2 
31 32 4 
32 44 2 
32 45 2 
692 691 3 
513 512 1 
513 526 2 
513 527 2 
513 692 4 
512 511 4 
512 524 2 
512 525 2 
30 31 4 
30 42 2 
30 43 2 
608 607 4 
608 620 2 
608 621 2 
606 607 4 
606 618 2 
606 619 2 
604 605 4 
217 218 3 
605 606 1 
605 616 2 
605 617 2 
916 917 4 
916 932 2 
916 933 2 
809 827 2 
809 828 2 
919 918 1 
919 936 2 
919 937 2 
918 934 2 
918 935 2 
917 918 4 
915 916 1 
915 921 1 
915 926 1 
915 931 2 
929 928 1 
929 950 2 
929 951 2 
926 927 4 
926 946 2 
926 947 2 
930 929 3 
434 435 1 
434 444 2 
434 445 2 
434 930 4 
928 948 2 
928 949 2 
927 928 4 
220 221 4 
221 222 1 
221 232 2 
221 233 2 
222 223 4 
222 234 2 
222 235 2 
555 556 4 
555 566 2 
555 567 2 
459 460 4 
459 470 2 
459 471 2 
458 459 1 
458 468 2 
458 469 2 
530 531 1 
530 540 2 
530 541 2 
530 811 4 
436 437 4 
435 436 4 
435 446 2 
435 447 2 
558 559 4 
558 570 2 
558 571 2 
557 558 1 
557 568 2 
557 569 2 
556 557 4 
437 438 1 
437 448 2 
437 449 2 
173 174 1 
173 184 2 
173 185 2 
171 172 4 
171 182 2 
171 183 2 
172 173 4 
174 175 4 
174 186 2 
174 187 2 
457 458 3 
170 171 1 
170 180 2 
170 181 2 
170 457 4 
560 559 4 
560 572 2 
560 573 2 
29 30 1 
29 40 2 
29 41 2 
28 29 4 
27 28 4 
27 38 2 
27 39 2 
26 27 1 
26 36 2 
26 37 2 
26 226 4 
226 225 3 
223 224 4 
224 236 2 
224 237 2 
225 224 1 
225 238 2 
225 239 2 
ITEM: TIMESTEP
14800
ITEM: NUMBER OF ENTRIES
884
ITEM: BOX BOUNDS pp pp pp
-1.8393492183093976e-01 2.1257310921830818e+01
-1.8393492183093976e-01 2.1257310921830818e+01
-1.8393492183093976e-01 2.1257310921830818e+01
ITEM: ENTRIES batom1 batom2 btype
839 840 1 
839 845 1 
839 850 1 
839 855 2 
840 841 4 
840 856 2 
840 857 2 
841 842 4 
842 843 1 
842 858 2 
842 859 2 
846 847 4 
313 314 3 
313 323 5 
848 847 1 
848 867 2 
848 868 2 
845 846 4 
845 863 2 
845 864 2 
847 865 2 
847 866 2 
314 315 1 
314 324 2 
314 325 2 
850 851 4 
850 870 2 
850 871 2 
315 316 4 
315 326 2 
315 327 2 
316 317 4 
317 318 1 
317 328 2 
317 329 2 
318 319 4 
318 330 2 
318 331 2 
319 320 4 
888 889 4 
888 908 2 
888 909 2 
320 332 2 
320 333 2 
877 878 1 
877 883 1 
877 888 1 
877 893 2 
879 880 4 
878 879 4 
878 894 2 
878 895 2 
881 880 1 
881 898 2 
881 899 2 
883 884 4 
883 901 2 
883 902 2 
889 890 4 
884 885 4 
890 891 1 
890 910 2 
890 911 2 
778 800 5 
891 892 3 
891 912 2 
891 913 2 
763 764 1 
763 769 1 
763 774 1 
763 779 2 
769 770 4 
769 787 2 
769 788 2 
774 775 4 
774 794 2 
774 795 2 
775 776 4 
776 777 1 
776 796 2 
776 797 2 
892 914 5 
98 99 1 
98 108 2 
98 109 2 
98 697 4 
770 771 4 
697 696 3 
696 695 1 
696 715 2 
696 716 2 
777 778 3 
777 798 2 
777 799 2 
851 852 4 
852 853 1 
852 872 2 
852 873 2 
369 368 1 
369 382 2 
369 383 2 
369 466 4 
853 854 3 
853 874 2 
853 875 2 
854 876 5 
368 367 4 
368 380 2 
368 381 2 
465 464 1 
465 478 2 
465 479 2 
466 465 3 
416 415 4 
416 428 2 
416 429 2 
417 416 1 
417 430 2 
417 431 2 
417 740 4 
486 487 4 
486 498 2 
486 499 2 
740 739 3 
414 415 4 
414 426 2 
414 427 2 
321 320 1 
321 334 2 
321 335 2 
464 476 2 
464 477 2 
462 463 4 
462 474 2 
462 475 2 
463 464 4 
322 321 3 
461 462 1 
461 472 2 
461 473 2 
488 487 4 
488 500 2 
488 501 2 
578 579 1 
578 588 2 
578 589 2 
578 322 4 
579 580 4 
579 590 2 
579 591 2 
580 581 4 
887 886 3 
885 903 2 
885 904 2 
886 885 1 
886 905 2 
886 906 2 
581 582 1 
581 592 2 
581 593 2 
99 100 4 
99 110 2 
99 111 2 
771 772 1 
771 789 2 
771 790 2 
582 583 4 
582 594 2 
582 595 2 
100 101 4 
152 164 2 
152 165 2 
153 152 1 
153 166 2 
153 167 2 
154 153 3 
584 583 4 
584 596 2 
584 597 2 
585 584 1 
585 598 2 
585 599 2 
585 154 4 
772 773 3 
772 791 2 
772 792 2 
773 793 5 
366 367 4 
366 378 2 
366 379 2 
925 924 3 
921 922 4 
921 939 2 
921 940 2 
922 923 4 
923 941 2 
923 942 2 
392 391 4 
392 404 2 
392 405 2 
924 923 1 
924 943 2 
924 944 2 
390 391 4 
390 402 2 
390 403 2 
393 392 1 
393 406 2 
393 407 2 
393 925 4 
365 366 1 
365 376 2 
365 377 2 
364 365 4 
388 389 4 
389 390 1 
389 400 2 
389 401 2 
363 364 4 
363 374 2 
363 375 2 
460 461 4 
663 662 1 
663 684 2 
663 685 2 
387 388 4 
387 398 2 
387 399 2 
386 387 1 
386 396 2 
386 397 2 
385 386 3 
8 20 2 
8 21 2 
554 555 1 
554 564 2 
554 565 2 
554 385 4 
7 8 4 
6 7 4 
6 18 2 
6 19 2 
664 663 3 
362 363 1 
362 372 2 
362 373 2 
362 664 4 
662 682 2 
662 683 2 
10 9 3 
9 8 1 
9 22 2 
9 23 2 
561 560 1 
561 574 2 
561 575 2 
561 10 4 
126 127 4 
126 138 2 
126 139 2 
127 128 4 
5 6 1 
5 16 2 
5 17 2 
249 248 1 
249 262 2 
249 263 2 
249 121 4 
151 152 4 
124 125 4 
122 123 1 
122 132 2 
122 133 2 
123 124 4 
123 134 2 
123 135 2 
125 126 1 
125 136 2 
125 137 2 
128 140 2 
128 141 2 
150 151 4 
150 162 2 
150 163 2 
149 150 1 
149 160 2 
149 161 2 
121 122 3 
4 5 4 
3 4 4 
3 14 2 
3 15 2 
248 247 4 
248 260 2 
248 261 2 
626 627 1 
626 636 2 
626 637 2 
626 849 4 
80 79 4 
80 92 2 
80 93 2 
627 628 4 
627 638 2 
627 639 2 
628 629 4 
632 631 4 
632 644 2 
632 645 2 
58 57 3 
78 79 4 
78 90 2 
78 91 2 
57 56 1 
57 70 2 
57 71 2 
849 848 3 
633 632 1 
633 646 2 
633 647 2 
633 58 4 
629 630 1 
629 640 2 
629 641 2 
630 631 4 
630 642 2 
630 643 2 
77 78 1 
77 88 2 
77 89 2 
75 76 4 
75 86 2 
75 87 2 
81 80 1 
81 94 2 
81 95 2 
81 882 4 
882 881 3 
880 896 2 
880 897 2 
74 75 1 
74 84 2 
74 85 2 
76 77 4 
73 74 3 
73 83 5 
344 345 1 
344 356 2 
344 357 2 
345 346 3 
345 358 2 
345 359 2 
346 360 5 
56 68 2 
56 69 2 
55 56 4 
764 765 4 
764 780 2 
764 781 2 
765 766 4 
50 51 1 
50 60 2 
50 61 2 
766 782 2 
766 783 2 
51 52 4 
51 62 2 
51 63 2 
52 53 4 
53 54 1 
53 64 2 
53 65 2 
54 55 4 
54 66 2 
54 67 2 
767 766 1 
767 784 2 
767 785 2 
768 767 3 
738 758 2 
738 759 2 
816 815 3 
739 738 1 
739 760 2 
739 761 2 
737 738 4 
731 732 4 
731 749 2 
731 750 2 
413 414 1 
413 424 2 
413 425 2 
736 737 4 
736 756 2 
736 757 2 
725 726 1 
725 731 1 
725 736 1 
725 741 2 
727 728 4 
482 483 1 
482 492 2 
482 493 2 
482 659 4 
485 486 1 
485 496 2 
485 497 2 
483 484 4 
483 494 2 
483 495 2 
484 485 4 
659 658 3 
732 733 4 
412 413 4 
726 727 4 
726 742 2 
726 743 2 
730 729 3 
489 488 1 
489 502 2 
489 503 2 
489 887 4 
130 129 3 
658 657 1 
658 677 2 
658 678 2 
657 675 2 
657 676 2 
343 344 4 
342 343 4 
342 354 2 
342 355 2 
534 535 4 
534 546 2 
534 547 2 
339 340 4 
339 350 2 
339 351 2 
341 342 1 
341 352 2 
341 353 2 
340 341 4 
338 339 1 
338 348 2 
338 349 2 
338 130 4 
533 534 1 
533 544 2 
533 545 2 
733 734 1 
733 751 2 
733 752 2 
734 735 3 
734 753 2 
734 754 2 
735 755 5 
609 608 1 
609 622 2 
609 623 2 
609 654 4 
653 652 1 
653 670 2 
653 671 2 
654 653 3 
411 412 4 
411 422 2 
411 423 2 
813 814 4 
802 803 4 
802 818 2 
802 819 2 
801 802 1 
801 807 1 
801 812 1 
801 817 2 
803 804 4 
812 813 4 
812 832 2 
812 833 2 
814 834 2 
814 835 2 
410 411 1 
410 420 2 
410 421 2 
410 289 4 
290 291 1 
290 300 2 
290 301 2 
289 290 3 
807 808 4 
807 825 2 
807 826 2 
808 809 4 
291 292 4 
291 302 2 
291 303 2 
293 294 1 
293 304 2 
293 305 2 
810 809 1 
810 829 2 
810 830 2 
292 293 4 
656 657 4 
294 295 4 
294 306 2 
294 307 2 
296 308 2 
296 309 2 
297 296 1 
297 310 2 
297 311 2 
295 296 4 
298 297 3 
655 656 4 
655 673 2 
655 674 2 
649 650 1 
649 655 1 
649 660 1 
649 665 2 
661 662 4 
660 661 4 
660 680 2 
660 681 2 
650 651 4 
650 666 2 
650 667 2 
177 176 1 
177 190 2 
177 191 2 
177 298 4 
651 652 4 
652 668 2 
652 669 2 
176 175 4 
176 188 2 
176 189 2 
129 128 1 
129 142 2 
129 143 2 
815 814 1 
815 836 2 
815 837 2 
804 820 2 
804 821 2 
147 148 4 
147 158 2 
147 159 2 
806 805 3 
148 149 4 
146 147 1 
146 156 2 
146 157 2 
146 806 4 
2 3 1 
2 12 2 
2 13 2 
2 768 4 
805 804 1 
805 822 2 
805 823 2 
843 844 3 
843 860 2 
843 861 2 
844 862 5 
953 954 1 
953 959 1 
953 964 1 
953 969 2 
954 955 4 
954 970 2 
954 971 2 
955 956 4 
956 957 1 
956 972 2 
956 973 2 
959 960 4 
959 977 2 
959 978 2 
960 961 4 
964 965 4 
964 984 2 
964 985 2 
961 979 2 
961 980 2 
957 958 3 
957 974 2 
957 975 2 
965 966 4 
966 967 1 
966 986 2 
966 987 2 
968 990 5 
267 268 4 
267 278 2 
267 279 2 
268 269 4 
702 701 3 
266 267 1 
266 276 2 
266 277 2 
266 241 4 
438 439 4 
438 450 2 
438 451 2 
269 270 1 
269 280 2 
269 281 2 
270 271 4 
270 282 2 
270 283 2 
440 439 4 
440 452 2 
440 453 2 
441 440 1 
441 454 2 
441 455 2 
441 702 4 
701 700 1 
701 722 2 
701 723 2 
700 720 2 
700 721 2 
699 700 4 
698 699 4 
698 718 2 
698 719 2 
958 976 5 
241 242 3 
242 243 1 
242 252 2 
242 253 2 
243 244 4 
243 254 2 
243 255 2 
687 688 1 
687 693 1 
687 698 1 
687 703 2 
49 50 3 
506 507 1 
506 516 2 
506 517 2 
506 49 4 
507 508 4 
507 518 2 
507 519 2 
690 706 2 
690 707 2 
244 245 4 
245 246 1 
245 256 2 
245 257 2 
246 247 4 
246 258 2 
246 259 2 
508 509 4 
509 510 1 
509 520 2 
509 521 2 
694 695 4 
695 713 2 
695 714 2 
693 694 4 
693 711 2 
693 712 2 
688 689 4 
688 704 2 
688 705 2 
691 690 1 
691 708 2 
691 709 2 
689 690 4 
219 220 4 
219 230 2 
219 231 2 
603 604 4 
603 614 2 
603 615 2 
602 603 1 
602 612 2 
602 613 2 
602 816 4 
811 810 3 
962 961 1 
962 981 2 
962 982 2 
201 200 1 
201 214 2 
201 215 2 
201 920 4 
920 919 3 
728 744 2 
728 745 2 
729 728 1 
729 746 2 
729 747 2 
967 968 3 
967 988 2 
967 989 2 
200 199 4 
200 212 2 
200 213 2 
104 103 4 
104 116 2 
104 117 2 
105 104 1 
105 118 2 
105 119 2 
105 217 4 
537 536 1 
537 550 2 
537 551 2 
537 34 4 
536 535 4 
536 548 2 
536 549 2 
194 195 1 
194 204 2 
194 205 2 
194 963 4 
963 962 3 
272 271 4 
272 284 2 
272 285 2 
273 272 1 
273 286 2 
273 287 2 
273 730 4 
195 196 4 
195 206 2 
195 207 2 
196 197 4 
198 199 4 
198 210 2 
198 211 2 
197 198 1 
197 208 2 
197 209 2 
33 32 1 
33 46 2 
33 47 2 
34 33 3 
532 533 4 
531 532 4 
531 542 2 
531 543 2 
101 102 1 
101 112 2 
101 113 2 
102 103 4 
102 114 2 
102 115 2 
218 219 1 
218 228 2 
218 229 2 
510 511 4 
510 522 2 
510 523 2 
31 32 4 
32 44 2 
32 45 2 
692 691 3 
513 512 1 
513 526 2 
513 527 2 
513 692 4 
512 511 4 
512 524 2 
512 525 2 
30 31 4 
30 42 2 
30 43 2 
608 607 4 
608 620 2 
608 621 2 
606 607 4 
606 618 2 
606 619 2 
604 605 4 
217 218 3 
605 606 1 
605 616 2 
605 617 2 
916 917 4 
916 932 2 
916 933 2 
809 827 2 
809 828 2 
919 918 1 
919 936 2 
919 937 2 
918 934 2 
918 935 2 
917 918 4 
915 916 1 
915 921 1 
915 926 1 
915 931 2 
929 928 1 
929 950 2 
929 951 2 
926 927 4 
926 946 2 
926 947 2 
930 929 3 
434 435 1 
434 444 2 
434 445 2 
434 930 4 
928 948 2 
928 949 2 
927 928 4 
220 221 4 
221 222 1 
221 232 2 
221 233 2 
222 223 4 
222 234 2 
222 235 2 
555 556 4 
555 566 2 
555 567 2 
459 460 4 
459 470 2 
459 471 2 
458 459 1 
458 468 2 
458 469 2 
530 531 1 
530 540 2 
530 541 2 
530 811 4 
436 437 4 
435 436 4 
435 446 2 
435 447 2 
558 559 4 
558 570 2 
558 571 2 
557 558 1 
557 568 2 
557 569 2 
556 557 4 
437 438 1 
437 448 2 
437 449 2 
173 174 1 
173 184 2 
173 185 2 
171 172 4 
171 182 2 
171 183 2 
172 173 4 
174 175 4 
174 186 2 
174 187 2 
457 458 3 
170 171 1 
170 180 2 
170 181 2 
170 457 4 
560 559 4 
560 572 2 
560 573 2 
29 30 1 
29 40 2 
29 41 2 
28 29 4 
27 28 4 
27 38 2 
27 39 2 
26 27 1 
26 36 2 
26 37 2 
26 226 4 
226 225 3 
223 224 4 
224 236 2 
224 237 2 
225 224 1 
225 238 2 
225 239 2 
ITEM: TIMESTEP
15000
ITEM: NUMBER OF ENTRIES
884
ITEM: BOX BOUNDS pp pp pp
-1.8393492183093976e-01 2.1257310921830818e+01
-1.8393492183093976e-01 2.1257310921830818e+01
-1.8393492183093976e-01 2.1257310921830818e+01
ITEM: ENTRIES batom1 batom2 btype
839 840 1 
839 845 1 
839 850 1 
839 855 2 
840 841 4 
840 856 2 
840 857 2 
841 842 4 
842 843 1 
842 858 2 
842 859 2 
846 847 4 
313 314 3 
313 323 5 
848 847 1 
848 867 2 
848 868 2 
845 846 4 
845 863 2 
845 864 2 
847 865 2 
847 866 2 
314 315 1 
314 324 2 
314 325 2 
850 851 4 
850 870 2 
850 871 2 
315 316 4 
315 326 2 
315 327 2 
316 317 4 
317 318 1 
317 328 2 
317 329 2 
318 319 4 
318 330 2 
318 331 2 
319 320 4 
888 889 4 
888 908 2 
888 909 2 
320 332 2 
320 333 2 
877 878 1 
877 883 1 
877 888 1 
877 893 2 
879 880 4 
878 879 4 
878 894 2 
878 895 2 
881 880 1 
881 898 2 
881 899 2 
883 884 4 
883 901 2 
883 902 2 
889 890 4 
884 885 4 
890 891 1 
890 910 2 
890 911 2 
778 800 5 
891 892 3 
891 912 2 
891 913 2 
763 764 1 
763 769 1 
763 774 1 
763 779 2 
769 770 4 
769 787 2 
769 788 2 
774 775 4 
774 794 2 
774 795 2 
775 776 4 
776 777 1 
776 796 2 
776 797 2 
892 914 5 
98 99 1 
98 108 2 
98 109 2 
98 697 4 
770 771 4 
697 696 3 
696 695 1 
696 715 2 
696 716 2 
777 778 3 
777 798 2 
777 799 2 
851 852 4 
852 853 1 
852 872 2 
852 873 2 
369 368 1 
369 382 2 
369 383 2 
369 466 4 
853 854 3 
853 874 2 
853 875 2 
854 876 5 
368 367 4 
368 380 2 
368 381 2 
465 464 1 
465 478 2 
465 479 2 
466 465 3 
416 415 4 
416 428 2 
416 429 2 
417 416 1 
417 430 2 
417 431 2 
417 740 4 
486 487 4 
486 498 2 
486 499 2 
740 739 3 
414 415 4 
414 426 2 
414 427 2 
321 320 1 
321 334 2 
321 335 2 
464 476 2 
464 477 2 
462 463 4 
462 474 2 
462 475 2 
463 464 4 
322 321 3 
461 462 1 
461 472 2 
461 473 2 
488 487 4 
488 500 2 
488 501 2 
578 579 1 
578 588 2 
578 589 2 
578 322 4 
579 580 4 
579 590 2 
579 591 2 
580 581 4 
887 886 3 
885 903 2 
885 904 2 
886 885 1 
886 905 2 
886 906 2 
581 582 1 
581 592 2 
581 593 2 
99 100 4 
99 110 2 
99 111 2 
771 772 1 
771 789 2 
771 790 2 
582 583 4 
582 594 2 
582 595 2 
100 101 4 
152 164 2 
152 165 2 
153 152 1 
153 166 2 
153 167 2 
154 153 3 
584 583 4 
584 596 2 
584 597 2 
585 584 1 
585 598 2 
585 599 2 
585 154 4 
772 773 3 
772 791 2 
772 792 2 
773 793 5 
366 367 4 
366 378 2 
366 379 2 
925 924 3 
921 922 4 
921 939 2 
921 940 2 
922 923 4 
923 941 2 
923 942 2 
392 391 4 
392 404 2 
392 405 2 
924 923 1 
924 943 2 
924 944 2 
390 391 4 
390 402 2 
390 403 2 
393 392 1 
393 406 2 
393 407 2 
393 925 4 
365 366 1 
365 376 2 
365 377 2 
364 365 4 
388 389 4 
389 390 1 
389 400 2 
389 401 2 
363 364 4 
363 374 2 
363 375 2 
460 461 4 
663 662 1 
663 684 2 
663 685 2 
387 388 4 
387 398 2 
387 399 2 
386 387 1 
386 396 2 
386 397 2 
385 386 3 
8 20 2 
8 21 2 
554 555 1 
554 564 2 
554 565 2 
554 385 4 
7 8 4 
6 7 4 
6 18 2 
6 19 2 
664 663 3 
362 363 1 
362 372 2 
362 373 2 
362 664 4 
662 682 2 
662 683 2 
10 9 3 
9 8 1 
9 22 2 
9 23 2 
561 560 1 
561 574 2 
561 575 2 
561 10 4 
126 127 4 
126 138 2 
126 139 2 
127 128 4 
5 6 1 
5 16 2 
5 17 2 
249 248 1 
249 262 2 
249 263 2 
249 121 4 
151 152 4 
124 125 4 
122 123 1 
122 132 2 
122 133 2 
123 124 4 
123 134 2 
123 135 2 
125 126 1 
125 136 2 
125 137 2 
128 140 2 
128 141 2 
150 151 4 
150 162 2 
150 163 2 
149 150 1 
149 160 2 
149 161 2 
121 122 3 
4 5 4 
3 4 4 
3 14 2 
3 15 2 
248 247 4 
248 260 2 
248 261 2 
626 627 1 
626 636 2 
626 637 2 
626 849 4 
80 79 4 
80 92 2 
80 93 2 
627 628 4 
627 638 2 
627 639 2 
628 629 4 
632 631 4 
632 644 2 
632 645 2 
58 57 3 
78 79 4 
78 90 2 
78 91 2 
57 56 1 
57 70 2 
57 71 2 
849 848 3 
633 632 1 
633 646 2 
633 647 2 
633 58 4 
629 630 1 
629 640 2 
629 641 2 
630 631 4 
630 642 2 
630 643 2 
77 78 1 
77 88 2 
77 89 2 
75 76 4 
75 86 2 
75 87 2 
81 80 1 
81 94 2 
81 95 2 
81 882 4 
882 881 3 
880 896 2 
880 897 2 
74 75 1 
74 84 2 
74 85 2 
76 77 4 
73 74 3 
73 83 5 
344 345 1 
344 356 2 
344 357 2 
345 346 3 
345 358 2 
345 359 2 
346 360 5 
56 68 2 
56 69 2 
55 56 4 
764 765 4 
764 780 2 
764 781 2 
765 766 4 
50 51 1 
50 60 2 
50 61 2 
766 782 2 
766 783 2 
51 52 4 
51 62 2 
51 63 2 
52 53 4 
53 54 1 
53 64 2 
53 65 2 
54 55 4 
54 66 2 
54 67 2 
767 766 1 
767 784 2 
767 785 2 
768 767 3 
738 758 2 
738 759 2 
816 815 3 
739 738 1 
739 760 2 
739 761 2 
737 738 4 
731 732 4 
731 749 2 
731 750 2 
413 414 1 
413 424 2 
413 425 2 
736 737 4 
736 756 2 
736 757 2 
725 726 1 
725 731 1 
725 736 1 
725 741 2 
727 728 4 
482 483 1 
482 492 2 
482 493 2 
482 659 4 
485 486 1 
485 496 2 
485 497 2 
483 484 4 
483 494 2 
483 495 2 
484 485 4 
659 658 3 
732 733 4 
412 413 4 
726 727 4 
726 742 2 
726 743 2 
730 729 3 
489 488 1 
489 502 2 
489 503 2 
489 887 4 
130 129 3 
658 657 1 
658 677 2 
658 678 2 
657 675 2 
657 676 2 
343 344 4 
342 343 4 
342 354 2 
342 355 2 
534 535 4 
534 546 2 
534 547 2 
339 340 4 
339 350 2 
339 351 2 
341 342 1 
341 352 2 
341 353 2 
340 341 4 
338 339 1 
338 348 2 
338 349 2 
338 130 4 
533 534 1 
533 544 2 
533 545 2 
733 734 1 
733 751 2 
733 752 2 
734 735 3 
734 753 2 
734 754 2 
735 755 5 
609 608 1 
609 622 2 
609 623 2 
609 654 4 
653 652 1 
653 670 2 
653 671 2 
654 653 3 
411 412 4 
411 422 2 
411 423 2 
813 814 4 
802 803 4 
802 818 2 
802 819 2 
801 802 1 
801 807 1 
801 812 1 
801 817 2 
803 804 4 
812 813 4 
812 832 2 
812 833 2 
814 834 2 
814 835 2 
410 411 1 
410 420 2 
410 421 2 
410 289 4 
290 291 1 
290 300 2 
290 301 2 
289 290 3 
807 808 4 
807 825 2 
807 826 2 
808 809 4 
291 292 4 
291 302 2 
291 303 2 
293 294 1 
293 304 2 
293 305 2 
810 809 1 
810 829 2 
810 830 2 
292 293 4 
656 657 4 
294 295 4 
294 306 2 
294 307 2 
296 308 2 
296 309 2 
297 296 1 
297 310 2 
297 311 2 
295 296 4 
298 297 3 
655 656 4 
655 673 2 
655 674 2 
649 650 1 
649 655 1 
649 660 1 
649 665 2 
661 662 4 
660 661 4 
660 680 2 
660 681 2 
650 651 4 
650 666 2 
650 667 2 
177 176 1 
177 190 2 
177 191 2 
177 298 4 
651 652 4 
652 668 2 
652 669 2 
176 175 4 
176 188 2 
176 189 2 
129 128 1 
129 142 2 
129 143 2 
815 814 1 
815 836 2 
815 837 2 
804 820 2 
804 821 2 
147 148 4 
147 158 2 
147 159 2 
806 805 3 
148 149 4 
146 147 1 
146 156 2 
146 157 2 
146 806 4 
2 3 1 
2 12 2 
2 13 2 
2 768 4 
805 804 1 
805 822 2 
805 823 2 
843 844 3 
843 860 2 
843 861 2 
844 862 5 
953 954 1 
953 959 1 
953 964 1 
953 969 2 
954 955 4 
954 970 2 
954 971 2 
955 956 4 
956 957 1 
956 972 2 
956 973 2 
959 960 4 
959 977 2 
959 978 2 
960 961 4 
964 965 4 
964 984 2 
964 985 2 
961 979 2 
961 980 2 
957 958 3 
957 974 2 
957 975 2 
965 966 4 
966 967 1 
966 986 2 
966 987 2 
968 990 5 
267 268 4 
267 278 2 
267 279 2 
268 269 4 
702 701 3 
266 267 1 
266 276 2 
266 277 2 
266 241 4 
438 439 4 
438 450 2 
438 451 2 
269 270 1 
269 280 2 
269 281 2 
270 271 4 
270 282 2 
270 283 2 
440 439 4 
440 452 2 
440 453 2 
441 440 1 
441 454 2 
441 455 2 
441 702 4 
701 700 1 
701 722 2 
701 723 2 
700 720 2 
700 721 2 
699 700 4 
698 699 4 
698 718 2 
698 719 2 
958 976 5 
241 242 3 
242 243 1 
242 252 2 
242 253 2 
243 244 4 
243 254 2 
243 255 2 
687 688 1 
687 693 1 
687 698 1 
687 703 2 
49 50 3 
506 507 1 
506 516 2 
506 517 2 
506 49 4 
507 508 4 
507 518 2 
507 519 2 
690 706 2 
690 707 2 
244 245 4 
245 246 1 
245 256 2 
245 257 2 
246 247 4 
246 258 2 
246 259 2 
508 509 4 
509 510 1 
509 520 2 
509 521 2 
694 695 4 
695 713 2 
695 714 2 
693 694 4 
693 711 2 
693 712 2 
688 689 4 
688 704 2 
688 705 2 
691 690 1 
691 708 2 
691 709 2 
689 690 4 
219 220 4 
219 230 2 
219 231 2 
603 604 4 
603 614 2 
603 615 2 
602 603 1 
602 612 2 
602 613 2 
602 816 4 
811 810 3 
962 961 1 
962 981 2 
962 982 2 
201 200 1 
201 214 2 
201 215 2 
201 920 4 
920 919 3 
728 744 2 
728 745 2 
729 728 1 
729 746 2 
729 747 2 
967 968 3 
967 988 2 
967 989 2 
200 199 4 
200 212 2 
200 213 2 
104 103 4 
104 116 2 
104 117 2 
105 104 1 
105 118 2 
105 119 2 
105 217 4 
537 536 1 
537 550 2 
537 551 2 
537 34 4 
536 535 4 
536 548 2 
536 549 2 
194 195 1 
194 204 2 
194 205 2 
194 963 4 
963 962 3 
272 271 4 
272 284 2 
272 285 2 
273 272 1 
273 286 2 
273 287 2 
273 730 4 
195 196 4 
195 206 2 
195 207 2 
196 197 4 
198 199 4 
198 210 2 
198 211 2 
197 198 1 
197 208 2 
197 209 2 
33 32 1 
33 46 2 
33 47 2 
34 33 3 
532 533 4 
531 532 4 
531 542 2 
531 543 2 
101 102 1 
101 112 2 
101 113 2 
102 103 4 
102 114 2 
102 115 2 
218 219 1 
218 228 2 
218 229 2 
510 511 4 
510 522 2 
510 523 2 
31 32 4 
32 44 2 
32 45 2 
692 691 3 
513 512 1 
513 526 2 
513 527 2 
513 692 4 
512 511 4 
512 524 2 
512 525 2 
30 31 4 
30 42 2 
30 43 2 
608 607 4 
608 620 2 
608 621 2 
606 607 4 
606 618 2 
606 619 2 
604 605 4 
217 218 3 
605 606 1 
605 616 2 
605 617 2 
916 917 4 
916 932 2 
916 933 2 
809 827 2 
809 828 2 
919 918 1 
919 936 2 
919 937 2 
918 934 2 
918 935 2 
917 918 4 
915 916 1 
915 921 1 
915 926 1 
915 931 2 
929 928 1 
929 950 2 
929 951 2 
926 927 4 
926 946 2 
926 947 2 
930 929 3 
434 435 1 
434 444 2 
434 445 2 
434 930 4 
928 948 2 
928 949 2 
927 928 4 
220 221 4 
221 222 1 
221 232 2 
221 233 2 
222 223 4 
222 234 2 
222 235 2 
555 556 4 
555 566 2 
555 567 2 
459 460 4 
459 470 2 
459 471 2 
458 459 1 
458 468 2 
458 469 2 
530 531 1 
530 540 2 
530 541 2 
530 811 4 
436 437 4 
435 436 4 
435 446 2 
435 447 2 
558 559 4 
558 570 2 
558 571 2 
557 558 1 
557 568 2 
557 569 2 
556 557 4 
437 438 1 
437 448 2 
437 449 2 
173 174 1 
173 184 2 
173 185 2 
171 172 4 
171 182 2 
171 183 2 
172 173 4 
174 175 4 
174 186 2 
174 187 2 
457 458 3 
170 171 1 
170 180 2 
170 181 2 
170 457 4 
560 559 4 
560 572 2 
560 573 2 
29 30 1 
29 40 2 
29 41 2 
28 29 4 
27 28 4 
27 38 2 
27 39 2 
26 27 1 
26 36 2 
26 37 2 
26 226 4 
226 225 3 
223 224 4 
224 236 2 
224 237 2 
225 224 1 
225 238 2 
225 239 2 
ITEM: TIMESTEP
15200
ITEM: NUMBER OF ENTRIES
884
ITEM: BOX BOUNDS pp pp pp
-1.8393492183093976e-01 2.1257310921830818e+01
-1.8393492183093976e-01 2.1257310921830818e+01
-1.8393492183093976e-01 2.1257310921830818e+01
ITEM: ENTRIES batom1 batom2 btype
839 840 1 
839 845 1 
839 850 1 
839 855 2 
840 841 4 
840 856 2 
840 857 2 
841 842 4 
842 843 1 
842 858 2 
842 859 2 
846 847 4 
313 314 3 
313 323 5 
848 847 1 
848 867 2 
848 868 2 
845 846 4 
845 863 2 
845 864 2 
847 865 2 
847 866 2 
317 318 1 
317 328 2 
317 329 2 
314 315 1 
314 324 2 
314 325 2 
315 316 4 
315 326 2 
315 327 2 
316 317 4 
888 889 4 
888 908 2 
888 909 2 
877 878 1 
877 883 1 
877 888 1 
877 893 2 
879 880 4 
878 879 4 
878 894 2 
878 895 2 
881 880 1 
881 898 2 
881 899 2 
883 884 4 
883 901 2 
883 902 2 
889 890 4 
884 885 4 
890 891 1 
890 910 2 
890 911 2 
81 80 1 
81 94 2 
81 95 2 
81 882 4 
882 881 3 
880 896 2 
880 897 2 
850 851 4 
850 870 2 
850 871 2 
778 800 5 
891 892 3 
891 912 2 
891 913 2 
763 764 1 
763 769 1 
763 774 1 
763 779 2 
769 770 4 
769 787 2 
769 788 2 
774 775 4 
774 794 2 
774 795 2 
775 776 4 
776 777 1 
776 796 2 
776 797 2 
892 914 5 
770 771 4 
697 696 3 
696 695 1 
696 715 2 
696 716 2 
777 778 3 
777 798 2 
777 799 2 
843 844 3 
843 860 2 
843 861 2 
844 862 5 
694 695 4 
695 713 2 
695 714 2 
851 852 4 
852 853 1 
852 872 2 
852 873 2 
369 368 1 
369 382 2 
369 383 2 
369 466 4 
853 854 3 
853 874 2 
853 875 2 
854 876 5 
368 367 4 
368 380 2 
368 381 2 
466 465 3 
416 415 4 
416 428 2 
416 429 2 
417 416 1 
417 430 2 
417 431 2 
417 740 4 
740 739 3 
364 365 4 
318 319 4 
318 330 2 
318 331 2 
319 320 4 
320 332 2 
320 333 2 
465 464 1 
465 478 2 
465 479 2 
486 487 4 
486 498 2 
486 499 2 
321 320 1 
321 334 2 
321 335 2 
464 476 2 
464 477 2 
463 464 4 
322 321 3 
488 487 4 
488 500 2 
488 501 2 
578 579 1 
578 588 2 
578 589 2 
578 322 4 
579 580 4 
579 590 2 
579 591 2 
580 581 4 
887 886 3 
885 903 2 
885 904 2 
886 885 1 
886 905 2 
886 906 2 
581 582 1 
581 592 2 
581 593 2 
363 364 4 
363 374 2 
363 375 2 
485 486 1 
485 496 2 
485 497 2 
98 99 1 
98 108 2 
98 109 2 
98 697 4 
99 100 4 
99 110 2 
99 111 2 
771 772 1 
771 789 2 
771 790 2 
582 583 4 
582 594 2 
582 595 2 
100 101 4 
152 164 2 
152 165 2 
153 152 1 
153 166 2 
153 167 2 
154 153 3 
584 583 4 
584 596 2 
584 597 2 
585 584 1 
585 598 2 
585 599 2 
585 154 4 
772 773 3 
772 791 2 
772 792 2 
773 793 5 
101 102 1 
101 112 2 
101 113 2 
366 367 4 
366 378 2 
366 379 2 
925 924 3 
922 923 4 
923 941 2 
923 942 2 
392 391 4 
392 404 2 
392 405 2 
924 923 1 
924 943 2 
924 944 2 
390 391 4 
390 402 2 
390 403 2 
393 392 1 
393 406 2 
393 407 2 
393 925 4 
365 366 1 
365 376 2 
365 377 2 
388 389 4 
389 390 1 
389 400 2 
389 401 2 
462 463 4 
462 474 2 
462 475 2 
461 462 1 
461 472 2 
461 473 2 
663 662 1 
663 684 2 
663 685 2 
387 388 4 
387 398 2 
387 399 2 
386 387 1 
386 396 2 
386 397 2 
385 386 3 
8 20 2 
8 21 2 
7 8 4 
6 7 4 
6 18 2 
6 19 2 
664 663 3 
362 363 1 
362 372 2 
362 373 2 
362 664 4 
662 682 2 
662 683 2 
10 9 3 
9 8 1 
9 22 2 
9 23 2 
561 560 1 
561 574 2 
561 575 2 
561 10 4 
5 6 1 
5 16 2 
5 17 2 
4 5 4 
126 127 4 
126 138 2 
126 139 2 
127 128 4 
249 248 1 
249 262 2 
249 263 2 
249 121 4 
151 152 4 
124 125 4 
122 123 1 
122 132 2 
122 133 2 
123 124 4 
123 134 2 
123 135 2 
125 126 1 
125 136 2 
125 137 2 
150 151 4 
150 162 2 
150 163 2 
149 150 1 
149 160 2 
149 161 2 
121 122 3 
3 4 4 
3 14 2 
3 15 2 
626 627 1 
626 636 2 
626 637 2 
626 849 4 
80 79 4 
80 92 2 
80 93 2 
627 628 4 
627 638 2 
627 639 2 
628 629 4 
632 631 4 
632 644 2 
632 645 2 
58 57 3 
78 79 4 
78 90 2 
78 91 2 
57 56 1 
57 70 2 
57 71 2 
849 848 3 
633 632 1 
633 646 2 
633 647 2 
633 58 4 
629 630 1 
629 640 2 
629 641 2 
630 631 4 
630 642 2 
630 643 2 
77 78 1 
77 88 2 
77 89 2 
75 76 4 
75 86 2 
75 87 2 
56 68 2 
56 69 2 
435 436 4 
435 446 2 
435 447 2 
74 75 1 
74 84 2 
74 85 2 
76 77 4 
73 74 3 
73 83 5 
344 345 1 
344 356 2 
344 357 2 
345 346 3 
345 358 2 
345 359 2 
346 360 5 
343 344 4 
296 308 2 
296 309 2 
298 297 3 
177 176 1 
177 190 2 
177 191 2 
177 298 4 
176 175 4 
176 188 2 
176 189 2 
55 56 4 
764 765 4 
764 780 2 
764 781 2 
765 766 4 
50 51 1 
50 60 2 
50 61 2 
766 782 2 
766 783 2 
51 52 4 
51 62 2 
51 63 2 
52 53 4 
53 54 1 
53 64 2 
53 65 2 
54 55 4 
54 66 2 
54 67 2 
767 766 1 
767 784 2 
767 785 2 
768 767 3 
342 343 4 
342 354 2 
342 355 2 
49 50 3 
510 511 4 
510 522 2 
510 523 2 
414 415 4 
414 426 2 
414 427 2 
738 758 2 
738 759 2 
816 815 3 
739 738 1 
739 760 2 
739 761 2 
737 738 4 
731 732 4 
731 749 2 
731 750 2 
413 414 1 
413 424 2 
413 425 2 
736 737 4 
736 756 2 
736 757 2 
725 726 1 
725 731 1 
725 736 1 
725 741 2 
727 728 4 
659 658 3 
732 733 4 
726 727 4 
726 742 2 
726 743 2 
730 729 3 
658 657 1 
658 677 2 
658 678 2 
733 734 1 
733 751 2 
733 752 2 
815 814 1 
815 836 2 
815 837 2 
603 604 4 
603 614 2 
603 615 2 
602 603 1 
602 612 2 
602 613 2 
602 816 4 
482 483 1 
482 492 2 
482 493 2 
482 659 4 
483 484 4 
483 494 2 
483 495 2 
484 485 4 
489 488 1 
489 502 2 
489 503 2 
489 887 4 
534 535 4 
534 546 2 
534 547 2 
341 342 1 
341 352 2 
341 353 2 
533 534 1 
533 544 2 
533 545 2 
536 535 4 
536 548 2 
536 549 2 
130 129 3 
339 340 4 
339 350 2 
339 351 2 
340 341 4 
338 339 1 
338 348 2 
338 349 2 
338 130 4 
734 735 3 
734 753 2 
734 754 2 
735 755 5 
609 608 1 
609 622 2 
609 623 2 
609 654 4 
654 653 3 
129 128 1 
129 142 2 
129 143 2 
608 607 4 
608 620 2 
608 621 2 
412 413 4 
411 412 4 
411 422 2 
411 423 2 
813 814 4 
801 802 1 
801 807 1 
801 812 1 
801 817 2 
812 813 4 
812 832 2 
812 833 2 
814 834 2 
814 835 2 
410 411 1 
410 420 2 
410 421 2 
410 289 4 
290 291 1 
290 300 2 
290 301 2 
289 290 3 
808 809 4 
291 292 4 
291 302 2 
291 303 2 
293 294 1 
293 304 2 
293 305 2 
810 809 1 
810 829 2 
810 830 2 
292 293 4 
294 295 4 
294 306 2 
294 307 2 
657 675 2 
657 676 2 
656 657 4 
297 296 1 
297 310 2 
297 311 2 
295 296 4 
655 656 4 
655 673 2 
655 674 2 
649 650 1 
649 655 1 
649 660 1 
649 665 2 
661 662 4 
660 661 4 
660 680 2 
660 681 2 
650 651 4 
650 666 2 
650 667 2 
651 652 4 
652 668 2 
652 669 2 
173 174 1 
173 184 2 
173 185 2 
174 175 4 
174 186 2 
174 187 2 
128 140 2 
128 141 2 
653 652 1 
653 670 2 
653 671 2 
802 803 4 
802 818 2 
802 819 2 
803 804 4 
804 820 2 
804 821 2 
147 148 4 
147 158 2 
147 159 2 
806 805 3 
148 149 4 
146 147 1 
146 156 2 
146 157 2 
146 806 4 
2 3 1 
2 12 2 
2 13 2 
2 768 4 
805 804 1 
805 822 2 
805 823 2 
953 954 1 
953 959 1 
953 964 1 
953 969 2 
954 955 4 
954 970 2 
954 971 2 
955 956 4 
956 957 1 
956 972 2 
956 973 2 
959 960 4 
959 977 2 
959 978 2 
960 961 4 
964 965 4 
964 984 2 
964 985 2 
961 979 2 
961 980 2 
965 966 4 
966 967 1 
966 986 2 
966 987 2 
968 990 5 
967 968 3 
967 988 2 
967 989 2 
434 435 1 
434 444 2 
434 445 2 
434 930 4 
267 268 4 
267 278 2 
267 279 2 
268 269 4 
702 701 3 
266 267 1 
266 276 2 
266 277 2 
266 241 4 
438 439 4 
438 450 2 
438 451 2 
269 270 1 
269 280 2 
269 281 2 
270 271 4 
270 282 2 
270 283 2 
440 439 4 
440 452 2 
440 453 2 
441 440 1 
441 454 2 
441 455 2 
441 702 4 
701 700 1 
701 722 2 
701 723 2 
700 720 2 
700 721 2 
699 700 4 
698 699 4 
698 718 2 
698 719 2 
241 242 3 
436 437 4 
558 559 4 
558 570 2 
558 571 2 
437 438 1 
437 448 2 
437 449 2 
957 958 3 
957 974 2 
957 975 2 
958 976 5 
242 243 1 
242 252 2 
242 253 2 
243 244 4 
243 254 2 
243 255 2 
687 688 1 
687 693 1 
687 698 1 
687 703 2 
506 507 1 
506 516 2 
506 517 2 
506 49 4 
507 508 4 
507 518 2 
507 519 2 
690 706 2 
690 707 2 
244 245 4 
508 509 4 
509 510 1 
509 520 2 
509 521 2 
693 694 4 
693 711 2 
693 712 2 
688 689 4 
688 704 2 
688 705 2 
689 690 4 
811 810 3 
962 961 1 
962 981 2 
962 982 2 
201 200 1 
201 214 2 
201 215 2 
201 920 4 
920 919 3 
728 744 2 
728 745 2 
729 728 1 
729 746 2 
729 747 2 
105 104 1 
105 118 2 
105 119 2 
105 217 4 
218 219 1 
218 228 2 
218 229 2 
217 218 3 
530 531 1 
530 540 2 
530 541 2 
530 811 4 
200 199 4 
200 212 2 
200 213 2 
537 536 1 
537 550 2 
537 551 2 
537 34 4 
194 195 1 
194 204 2 
194 205 2 
194 963 4 
963 962 3 
272 271 4 
272 284 2 
272 285 2 
273 272 1 
273 286 2 
273 287 2 
273 730 4 
195 196 4 
195 206 2 
195 207 2 
196 197 4 
198 199 4 
198 210 2 
198 211 2 
197 198 1 
197 208 2 
197 209 2 
33 32 1 
33 46 2 
33 47 2 
34 33 3 
532 533 4 
32 44 2 
32 45 2 
691 690 1 
691 708 2 
691 709 2 
104 103 4 
104 116 2 
104 117 2 
102 103 4 
102 114 2 
102 115 2 
31 32 4 
692 691 3 
513 512 1 
513 526 2 
513 527 2 
513 692 4 
512 511 4 
512 524 2 
512 525 2 
30 31 4 
30 42 2 
30 43 2 
606 607 4 
606 618 2 
606 619 2 
604 605 4 
605 606 1 
605 616 2 
605 617 2 
29 30 1 
29 40 2 
29 41 2 
28 29 4 
921 922 4 
921 939 2 
921 940 2 
807 808 4 
807 825 2 
807 826 2 
219 220 4 
219 230 2 
219 231 2 
916 917 4 
916 932 2 
916 933 2 
809 827 2 
809 828 2 
919 918 1 
919 936 2 
919 937 2 
918 934 2 
918 935 2 
917 918 4 
915 916 1 
915 921 1 
915 926 1 
915 931 2 
929 928 1 
929 950 2 
929 951 2 
926 927 4 
926 946 2 
926 947 2 
930 929 3 
928 948 2 
928 949 2 
927 928 4 
460 461 4 
554 555 1 
554 564 2 
554 565 2 
554 385 4 
531 532 4 
531 542 2 
531 543 2 
555 556 4 
555 566 2 
555 567 2 
459 460 4 
459 470 2 
459 471 2 
458 459 1 
458 468 2 
458 469 2 
557 558 1 
557 568 2 
557 569 2 
556 557 4 
171 172 4 
171 182 2 
171 183 2 
172 173 4 
457 458 3 
170 171 1 
170 180 2 
170 181 2 
170 457 4 
560 559 4 
560 572 2 
560 573 2 
248 247 4 
248 260 2 
248 261 2 
245 246 1 
245 256 2 
245 257 2 
246 247 4 
246 258 2 
246 259 2 
220 221 4 
221 222 1 
221 232 2 
221 233 2 
222 223 4 
222 234 2 
222 235 2 
27 28 4 
27 38 2 
27 39 2 
26 27 1 
26 36 2 
26 37 2 
26 226 4 
226 225 3 
223 224 4 
224 236 2 
224 237 2 
225 224 1 
225 238 2 
225 239 2 
ITEM: TIMESTEP
15400
ITEM: NUMBER OF ENTRIES
884
ITEM: BOX BOUNDS pp pp pp
-1.8393492183093976e-01 2.1257310921830818e+01
-1.8393492183093976e-01 2.1257310921830818e+01
-1.8393492183093976e-01 2.1257310921830818e+01
ITEM: ENTRIES batom1 batom2 btype
839 840 1 
839 845 1 
839 850 1 
839 855 2 
840 841 4 
840 856 2 
840 857 2 
841 842 4 
842 843 1 
842 858 2 
842 859 2 
846 847 4 
313 314 3 
313 323 5 
848 847 1 
848 867 2 
848 868 2 
845 846 4 
845 863 2 
845 864 2 
847 865 2 
847 866 2 
317 318 1 
317 328 2 
317 329 2 
314 315 1 
314 324 2 
314 325 2 
315 316 4 
315 326 2 
315 327 2 
316 317 4 
888 889 4 
888 908 2 
888 909 2 
877 878 1 
877 883 1 
877 888 1 
877 893 2 
879 880 4 
878 879 4 
878 894 2 
878 895 2 
881 880 1 
881 898 2 
881 899 2 
883 884 4 
883 901 2 
883 902 2 
889 890 4 
884 885 4 
890 891 1 
890 910 2 
890 911 2 
81 80 1 
81 94 2 
81 95 2 
81 882 4 
882 881 3 
880 896 2 
880 897 2 
850 851 4 
850 870 2 
850 871 2 
778 800 5 
891 892 3 
891 912 2 
891 913 2 
763 764 1 
763 769 1 
763 774 1 
763 779 2 
769 770 4 
769 787 2 
769 788 2 
774 775 4 
774 794 2 
774 795 2 
775 776 4 
776 777 1 
776 796 2 
776 797 2 
892 914 5 
770 771 4 
697 696 3 
696 695 1 
696 715 2 
696 716 2 
777 778 3 
777 798 2 
777 799 2 
843 844 3 
843 860 2 
843 861 2 
844 862 5 
694 695 4 
695 713 2 
695 714 2 
851 852 4 
852 853 1 
852 872 2 
852 873 2 
369 368 1 
369 382 2 
369 383 2 
369 466 4 
853 854 3 
853 874 2 
853 875 2 
854 876 5 
368 367 4 
368 380 2 
368 381 2 
466 465 3 
416 415 4 
416 428 2 
416 429 2 
417 416 1 
417 430 2 
417 431 2 
417 740 4 
740 739 3 
364 365 4 
318 319 4 
318 330 2 
318 331 2 
319 320 4 
320 332 2 
320 333 2 
465 464 1 
465 478 2 
465 479 2 
486 487 4 
486 498 2 
486 499 2 
321 320 1 
321 334 2 
321 335 2 
464 476 2 
464 477 2 
463 464 4 
322 321 3 
488 487 4 
488 500 2 
488 501 2 
578 579 1 
578 588 2 
578 589 2 
578 322 4 
579 580 4 
579 590 2 
579 591 2 
580 581 4 
887 886 3 
885 903 2 
885 904 2 
886 885 1 
886 905 2 
886 906 2 
581 582 1 
581 592 2 
581 593 2 
363 364 4 
363 374 2 
363 375 2 
485 486 1 
485 496 2 
485 497 2 
98 99 1 
98 108 2 
98 109 2 
98 697 4 
99 100 4 
99 110 2 
99 111 2 
771 772 1 
771 789 2 
771 790 2 
582 583 4 
582 594 2 
582 595 2 
100 101 4 
152 164 2 
152 165 2 
153 152 1 
153 166 2 
153 167 2 
154 153 3 
584 583 4 
584 596 2 
584 597 2 
585 584 1 
585 598 2 
585 599 2 
585 154 4 
772 773 3 
772 791 2 
772 792 2 
773 793 5 
101 102 1 
101 112 2 
101 113 2 
366 367 4 
366 378 2 
366 379 2 
925 924 3 
922 923 4 
923 941 2 
923 942 2 
392 391 4 
392 404 2 
392 405 2 
924 923 1 
924 943 2 
924 944 2 
390 391 4 
390 402 2 
390 403 2 
393 392 1 
393 406 2 
393 407 2 
393 925 4 
365 366 1 
365 376 2 
365 377 2 
388 389 4 
389 390 1 
389 400 2 
389 401 2 
462 463 4 
462 474 2 
462 475 2 
461 462 1 
461 472 2 
461 473 2 
663 662 1 
663 684 2 
663 685 2 
387 388 4 
387 398 2 
387 399 2 
386 387 1 
386 396 2 
386 397 2 
385 386 3 
8 20 2 
8 21 2 
7 8 4 
6 7 4 
6 18 2 
6 19 2 
664 663 3 
362 363 1 
362 372 2 
362 373 2 
362 664 4 
662 682 2 
662 683 2 
10 9 3 
9 8 1 
9 22 2 
9 23 2 
561 560 1 
561 574 2 
561 575 2 
561 10 4 
5 6 1 
5 16 2 
5 17 2 
4 5 4 
126 127 4 
126 138 2 
126 139 2 
127 128 4 
249 248 1 
249 262 2 
249 263 2 
249 121 4 
151 152 4 
124 125 4 
122 123 1 
122 132 2 
122 133 2 
123 124 4 
123 134 2 
123 135 2 
125 126 1 
125 136 2 
125 137 2 
150 151 4 
150 162 2 
150 163 2 
149 150 1 
149 160 2 
149 161 2 
121 122 3 
3 4 4 
3 14 2 
3 15 2 
626 627 1 
626 636 2 
626 637 2 
626 849 4 
80 79 4 
80 92 2 
80 93 2 
627 628 4 
627 638 2 
627 639 2 
628 629 4 
632 631 4 
632 644 2 
632 645 2 
58 57 3 
78 79 4 
78 90 2 
78 91 2 
57 56 1 
57 70 2 
57 71 2 
849 848 3 
633 632 1 
633 646 2 
633 647 2 
633 58 4 
629 630 1 
629 640 2 
629 641 2 
630 631 4 
630 642 2 
630 643 2 
77 78 1 
77 88 2 
77 89 2 
75 76 4 
75 86 2 
75 87 2 
56 68 2 
56 69 2 
435 436 4 
435 446 2 
435 447 2 
74 75 1 
74 84 2 
74 85 2 
76 77 4 
73 74 3 
73 83 5 
344 345 1 
344 356 2 
344 357 2 
345 346 3 
345 358 2 
345 359 2 
346 360 5 
343 344 4 
296 308 2 
296 309 2 
298 297 3 
177 176 1 
177 190 2 
177 191 2 
177 298 4 
176 175 4 
176 188 2 
176 189 2 
55 56 4 
764 765 4 
764 780 2 
764 781 2 
765 766 4 
50 51 1 
50 60 2 
50 61 2 
766 782 2 
766 783 2 
51 52 4 
51 62 2 
51 63 2 
52 53 4 
53 54 1 
53 64 2 
53 65 2 
54 55 4 
54 66 2 
54 67 2 
767 766 1 
767 784 2 
767 785 2 
768 767 3 
342 343 4 
342 354 2 
342 355 2 
49 50 3 
510 511 4 
510 522 2 
510 523 2 
414 415 4 
414 426 2 
414 427 2 
738 758 2 
738 759 2 
816 815 3 
739 738 1 
739 760 2 
739 761 2 
737 738 4 
731 732 4 
731 749 2 
731 750 2 
413 414 1 
413 424 2 
413 425 2 
736 737 4 
736 756 2 
736 757 2 
725 726 1 
725 731 1 
725 736 1 
725 741 2 
727 728 4 
659 658 3 
732 733 4 
726 727 4 
726 742 2 
726 743 2 
730 729 3 
658 657 1 
658 677 2 
658 678 2 
733 734 1 
733 751 2 
733 752 2 
815 814 1 
815 836 2 
815 837 2 
603 604 4 
603 614 2 
603 615 2 
602 603 1 
602 612 2 
602 613 2 
602 816 4 
482 483 1 
482 492 2 
482 493 2 
482 659 4 
483 484 4 
483 494 2 
483 495 2 
484 485 4 
489 488 1 
489 502 2 
489 503 2 
489 887 4 
534 535 4 
534 546 2 
534 547 2 
341 342 1 
341 352 2 
341 353 2 
533 534 1 
533 544 2 
533 545 2 
536 535 4 
536 548 2 
536 549 2 
130 129 3 
339 340 4 
339 350 2 
339 351 2 
340 341 4 
338 339 1 
338 348 2 
338 349 2 
338 130 4 
734 735 3 
734 753 2 
734 754 2 
735 755 5 
609 608 1 
609 622 2 
609 623 2 
609 654 4 
654 653 3 
129 128 1 
129 142 2 
129 143 2 
608 607 4 
608 620 2 
608 621 2 
412 413 4 
411 412 4 
411 422 2 
411 423 2 
813 814 4 
801 802 1 
801 807 1 
801 812 1 
801 817 2 
812 813 4 
812 832 2 
812 833 2 
814 834 2 
814 835 2 
410 411 1 
410 420 2 
410 421 2 
410 289 4 
290 291 1 
290 300 2 
290 301 2 
289 290 3 
808 809 4 
291 292 4 
291 302 2 
291 303 2 
293 294 1 
293 304 2 
293 305 2 
810 809 1 
810 829 2 
810 830 2 
292 293 4 
294 295 4 
294 306 2 
294 307 2 
657 675 2 
657 676 2 
656 657 4 
297 296 1 
297 310 2 
297 311 2 
295 296 4 
655 656 4 
655 673 2 
655 674 2 
649 650 1 
649 655 1 
649 660 1 
649 665 2 
661 662 4 
660 661 4 
660 680 2 
660 681 2 
650 651 4 
650 666 2 
650 667 2 
651 652 4 
652 668 2 
652 669 2 
173 174 1 
173 184 2 
173 185 2 
174 175 4 
174 186 2 
174 187 2 
128 140 2 
128 141 2 
653 652 1 
653 670 2 
653 671 2 
802 803 4 
802 818 2 
802 819 2 
803 804 4 
804 820 2 
804 821 2 
147 148 4 
147 158 2 
147 159 2 
806 805 3 
148 149 4 
146 147 1 
146 156 2 
146 157 2 
146 806 4 
2 3 1 
2 12 2 
2 13 2 
2 768 4 
805 804 1 
805 822 2 
805 823 2 
953 954 1 
953 959 1 
953 964 1 
953 969 2 
954 955 4 
954 970 2 
954 971 2 
955 956 4 
956 957 1 
956 972 2 
956 973 2 
959 960 4 
959 977 2 
959 978 2 
960 961 4 
964 965 4 
964 984 2 
964 985 2 
961 979 2 
961 980 2 
965 966 4 
966 967 1 
966 986 2 
966 987 2 
968 990 5 
967 968 3 
967 988 2 
967 989 2 
434 435 1 
434 444 2 
434 445 2 
434 930 4 
267 268 4 
267 278 2 
267 279 2 
268 269 4 
702 701 3 
266 267 1 
266 276 2 
266 277 2 
266 241 4 
438 439 4 
438 450 2 
438 451 2 
269 270 1 
269 280 2 
269 281 2 
270 271 4 
270 282 2 
270 283 2 
440 439 4 
440 452 2 
440 453 2 
441 440 1 
441 454 2 
441 455 2 
441 702 4 
701 700 1 
701 722 2 
701 723 2 
700 720 2 
700 721 2 
699 700 4 
698 699 4 
698 718 2 
698 719 2 
241 242 3 
436 437 4 
558 559 4 
558 570 2 
558 571 2 
437 438 1 
437 448 2 
437 449 2 
957 958 3 
957 974 2 
957 975 2 
958 976 5 
242 243 1 
242 252 2 
242 253 2 
243 244 4 
243 254 2 
243 255 2 
687 688 1 
687 693 1 
687 698 1 
687 703 2 
506 507 1 
506 516 2 
506 517 2 
506 49 4 
507 508 4 
507 518 2 
507 519 2 
690 706 2 
690 707 2 
244 245 4 
508 509 4 
509 510 1 
509 520 2 
509 521 2 
693 694 4 
693 711 2 
693 712 2 
688 689 4 
688 704 2 
688 705 2 
689 690 4 
811 810 3 
962 961 1 
962 981 2 
962 982 2 
201 200 1 
201 214 2 
201 215 2 
201 920 4 
920 919 3 
728 744 2 
728 745 2 
729 728 1 
729 746 2 
729 747 2 
105 104 1 
105 118 2 
105 119 2 
105 217 4 
218 219 1 
218 228 2 
218 229 2 
217 218 3 
530 531 1 
530 540 2 
530 541 2 
530 811 4 
200 199 4 
200 212 2 
200 213 2 
537 536 1 
537 550 2 
537 551 2 
537 34 4 
194 195 1 
194 204 2 
194 205 2 
194 963 4 
963 962 3 
272 271 4 
272 284 2 
272 285 2 
273 272 1 
273 286 2 
273 287 2 
273 730 4 
195 196 4 
195 206 2 
195 207 2 
196 197 4 
198 199 4 
198 210 2 
198 211 2 
197 198 1 
197 208 2 
197 209 2 
33 32 1 
33 46 2 
33 47 2 
34 33 3 
532 533 4 
32 44 2 
32 45 2 
691 690 1 
691 708 2 
691 709 2 
104 103 4 
104 116 2 
104 117 2 
102 103 4 
102 114 2 
102 115 2 
31 32 4 
692 691 3 
513 512 1 
513 526 2 
513 527 2 
513 692 4 
512 511 4 
512 524 2 
512 525 2 
30 31 4 
30 42 2 
30 43 2 
606 607 4 
606 618 2 
606 619 2 
604 605 4 
605 606 1 
605 616 2 
605 617 2 
29 30 1 
29 40 2 
29 41 2 
28 29 4 
921 922 4 
921 939 2 
921 940 2 
807 808 4 
807 825 2 
807 826 2 
219 220 4 
219 230 2 
219 231 2 
916 917 4 
916 932 2 
916 933 2 
809 827 2 
809 828 2 
919 918 1 
919 936 2 
919 937 2 
918 934 2 
918 935 2 
917 918 4 
915 916 1 
915 921 1 
915 926 1 
915 931 2 
929 928 1 
929 950 2 
929 951 2 
926 927 4 
926 946 2 
926 947 2 
930 929 3 
928 948 2 
928 949 2 
927 928 4 
460 461 4 
554 555 1 
554 564 2 
554 565 2 
554 385 4 
531 532 4 
531 542 2 
531 543 2 
555 556 4 
555 566 2 
555 567 2 
459 460 4 
459 470 2 
459 471 2 
458 459 1 
458 468 2 
458 469 2 
557 558 1 
557 568 2 
557 569 2 
556 557 4 
171 172 4 
171 182 2 
171 183 2 
172 173 4 
457 458 3 
170 171 1 
170 180 2 
170 181 2 
170 457 4 
560 559 4 
560 572 2 
560 573 2 
248 247 4 
248 260 2 
248 261 2 
245 246 1 
245 256 2 
245 257 2 
246 247 4 
246 258 2 
246 259 2 
220 221 4 
221 222 1 
221 232 2 
221 233 2 
222 223 4 
222 234 2 
222 235 2 
27 28 4 
27 38 2 
27 39 2 
26 27 1 
26 36 2 
26 37 2 
26 226 4 
226 225 3 
223 224 4 
224 236 2 
224 237 2 
225 224 1 
225 238 2 
225 239 2 
ITEM: TIMESTEP
15600
ITEM: NUMBER OF ENTRIES
884
ITEM: BOX BOUNDS pp pp pp
-1.8393492183093976e-01 2.1257310921830818e+01
-1.8393492183093976e-01 2.1257310921830818e+01
-1.8393492183093976e-01 2.1257310921830818e+01
ITEM: ENTRIES batom1 batom2 btype
839 840 1 
839 845 1 
839 850 1 
839 855 2 
840 841 4 
840 856 2 
840 857 2 
841 842 4 
842 843 1 
842 858 2 
842 859 2 
846 847 4 
313 314 3 
313 323 5 
848 847 1 
848 867 2 
848 868 2 
845 846 4 
845 863 2 
845 864 2 
847 865 2 
847 866 2 
317 318 1 
317 328 2 
317 329 2 
314 315 1 
314 324 2 
314 325 2 
315 316 4 
315 326 2 
315 327 2 
316 317 4 
888 889 4 
888 908 2 
888 909 2 
877 878 1 
877 883 1 
877 888 1 
877 893 2 
879 880 4 
878 879 4 
878 894 2 
878 895 2 
881 880 1 
881 898 2 
881 899 2 
883 884 4 
883 901 2 
883 902 2 
889 890 4 
884 885 4 
890 891 1 
890 910 2 
890 911 2 
81 80 1 
81 94 2 
81 95 2 
81 882 4 
882 881 3 
880 896 2 
880 897 2 
850 851 4 
850 870 2 
850 871 2 
778 800 5 
891 892 3 
891 912 2 
891 913 2 
763 764 1 
763 769 1 
763 774 1 
763 779 2 
769 770 4 
769 787 2 
769 788 2 
774 775 4 
774 794 2 
774 795 2 
775 776 4 
776 777 1 
776 796 2 
776 797 2 
892 914 5 
770 771 4 
697 696 3 
696 695 1 
696 715 2 
696 716 2 
777 778 3 
777 798 2 
777 799 2 
843 844 3 
843 860 2 
843 861 2 
844 862 5 
694 695 4 
695 713 2 
695 714 2 
851 852 4 
852 853 1 
852 872 2 
852 873 2 
369 368 1 
369 382 2 
369 383 2 
369 466 4 
853 854 3 
853 874 2 
853 875 2 
854 876 5 
368 367 4 
368 380 2 
368 381 2 
466 465 3 
416 415 4 
416 428 2 
416 429 2 
417 416 1 
417 430 2 
417 431 2 
417 740 4 
740 739 3 
364 365 4 
318 319 4 
318 330 2 
318 331 2 
319 320 4 
320 332 2 
320 333 2 
465 464 1 
465 478 2 
465 479 2 
486 487 4 
486 498 2 
486 499 2 
321 320 1 
321 334 2 
321 335 2 
464 476 2 
464 477 2 
463 464 4 
322 321 3 
488 487 4 
488 500 2 
488 501 2 
578 579 1 
578 588 2 
578 589 2 
578 322 4 
579 580 4 
579 590 2 
579 591 2 
580 581 4 
887 886 3 
885 903 2 
885 904 2 
886 885 1 
886 905 2 
886 906 2 
581 582 1 
581 592 2 
581 593 2 
363 364 4 
363 374 2 
363 375 2 
485 486 1 
485 496 2 
485 497 2 
98 99 1 
98 108 2 
98 109 2 
98 697 4 
99 100 4 
99 110 2 
99 111 2 
771 772 1 
771 789 2 
771 790 2 
582 583 4 
582 594 2 
582 595 2 
100 101 4 
152 164 2 
152 165 2 
153 152 1 
153 166 2 
153 167 2 
154 153 3 
584 583 4 
584 596 2 
584 597 2 
585 584 1 
585 598 2 
585 599 2 
585 154 4 
772 773 3 
772 791 2 
772 792 2 
773 793 5 
101 102 1 
101 112 2 
101 113 2 
366 367 4 
366 378 2 
366 379 2 
925 924 3 
922 923 4 
923 941 2 
923 942 2 
392 391 4 
392 404 2 
392 405 2 
924 923 1 
924 943 2 
924 944 2 
390 391 4 
390 402 2 
390 403 2 
393 392 1 
393 406 2 
393 407 2 
393 925 4 
365 366 1 
365 376 2 
365 377 2 
388 389 4 
389 390 1 
389 400 2 
389 401 2 
462 463 4 
462 474 2 
462 475 2 
461 462 1 
461 472 2 
461 473 2 
663 662 1 
663 684 2 
663 685 2 
387 388 4 
387 398 2 
387 399 2 
386 387 1 
386 396 2 
386 397 2 
385 386 3 
8 20 2 
8 21 2 
7 8 4 
6 7 4 
6 18 2 
6 19 2 
664 663 3 
362 363 1 
362 372 2 
362 373 2 
362 664 4 
662 682 2 
662 683 2 
10 9 3 
9 8 1 
9 22 2 
9 23 2 
561 560 1 
561 574 2 
561 575 2 
561 10 4 
5 6 1 
5 16 2 
5 17 2 
4 5 4 
126 127 4 
126 138 2 
126 139 2 
127 128 4 
249 248 1 
249 262 2 
249 263 2 
249 121 4 
151 152 4 
124 125 4 
122 123 1 
122 132 2 
122 133 2 
123 124 4 
123 134 2 
123 135 2 
125 126 1 
125 136 2 
125 137 2 
150 151 4 
150 162 2 
150 163 2 
149 150 1 
149 160 2 
149 161 2 
121 122 3 
3 4 4 
3 14 2 
3 15 2 
626 627 1 
626 636 2 
626 637 2 
626 849 4 
80 79 4 
80 92 2 
80 93 2 
627 628 4 
627 638 2 
627 639 2 
628 629 4 
632 631 4 
632 644 2 
632 645 2 
58 57 3 
78 79 4 
78 90 2 
78 91 2 
57 56 1 
57 70 2 
57 71 2 
849 848 3 
633 632 1 
633 646 2 
633 647 2 
633 58 4 
629 630 1 
629 640 2 
629 641 2 
630 631 4 
630 642 2 
630 643 2 
77 78 1 
77 88 2 
77 89 2 
75 76 4 
75 86 2 
75 87 2 
56 68 2 
56 69 2 
435 436 4 
435 446 2 
435 447 2 
74 75 1 
74 84 2 
74 85 2 
76 77 4 
73 74 3 
73 83 5 
344 345 1 
344 356 2 
344 357 2 
345 346 3 
345 358 2 
345 359 2 
346 360 5 
343 344 4 
296 308 2 
296 309 2 
298 297 3 
177 176 1 
177 190 2 
177 191 2 
177 298 4 
176 175 4 
176 188 2 
176 189 2 
55 56 4 
764 765 4 
764 780 2 
764 781 2 
765 766 4 
50 51 1 
50 60 2 
50 61 2 
766 782 2 
766 783 2 
51 52 4 
51 62 2 
51 63 2 
52 53 4 
53 54 1 
53 64 2 
53 65 2 
54 55 4 
54 66 2 
54 67 2 
767 766 1 
767 784 2 
767 785 2 
768 767 3 
342 343 4 
342 354 2 
342 355 2 
49 50 3 
510 511 4 
510 522 2 
510 523 2 
414 415 4 
414 426 2 
414 427 2 
738 758 2 
738 759 2 
816 815 3 
739 738 1 
739 760 2 
739 761 2 
737 738 4 
731 732 4 
731 749 2 
731 750 2 
413 414 1 
413 424 2 
413 425 2 
736 737 4 
736 756 2 
736 757 2 
725 726 1 
725 731 1 
725 736 1 
725 741 2 
727 728 4 
659 658 3 
732 733 4 
726 727 4 
726 742 2 
726 743 2 
730 729 3 
658 657 1 
658 677 2 
658 678 2 
733 734 1 
733 751 2 
733 752 2 
815 814 1 
815 836 2 
815 837 2 
603 604 4 
603 614 2 
603 615 2 
602 603 1 
602 612 2 
602 613 2 
602 816 4 
482 483 1 
482 492 2 
482 493 2 
482 659 4 
483 484 4 
483 494 2 
483 495 2 
484 485 4 
489 488 1 
489 502 2 
489 503 2 
489 887 4 
534 535 4 
534 546 2 
534 547 2 
341 342 1 
341 352 2 
341 353 2 
533 534 1 
533 544 2 
533 545 2 
536 535 4 
536 548 2 
536 549 2 
130 129 3 
339 340 4 
339 350 2 
339 351 2 
340 341 4 
338 339 1 
338 348 2 
338 349 2 
338 130 4 
734 735 3 
734 753 2 
734 754 2 
735 755 5 
609 608 1 
609 622 2 
609 623 2 
609 654 4 
654 653 3 
129 128 1 
129 142 2 
129 143 2 
608 607 4 
608 620 2 
608 621 2 
412 413 4 
411 412 4 
411 422 2 
411 423 2 
813 814 4 
801 802 1 
801 807 1 
801 812 1 
801 817 2 
812 813 4 
812 832 2 
812 833 2 
814 834 2 
814 835 2 
410 411 1 
410 420 2 
410 421 2 
410 289 4 
290 291 1 
290 300 2 
290 301 2 
289 290 3 
808 809 4 
291 292 4 
291 302 2 
291 303 2 
293 294 1 
293 304 2 
293 305 2 
810 809 1 
810 829 2 
810 830 2 
292 293 4 
294 295 4 
294 306 2 
294 307 2 
657 675 2 
657 676 2 
656 657 4 
297 296 1 
297 310 2 
297 311 2 
295 296 4 
655 656 4 
655 673 2 
655 674 2 
649 650 1 
649 655 1 
649 660 1 
649 665 2 
661 662 4 
660 661 4 
660 680 2 
660 681 2 
650 651 4 
650 666 2 
650 667 2 
651 652 4 
652 668 2 
652 669 2 
173 174 1 
173 184 2 
173 185 2 
174 175 4 
174 186 2 
174 187 2 
128 140 2 
128 141 2 
653 652 1 
653 670 2 
653 671 2 
802 803 4 
802 818 2 
802 819 2 
803 804 4 
804 820 2 
804 821 2 
147 148 4 
147 158 2 
147 159 2 
806 805 3 
148 149 4 
146 147 1 
146 156 2 
146 157 2 
146 806 4 
2 3 1 
2 12 2 
2 13 2 
2 768 4 
805 804 1 
805 822 2 
805 823 2 
953 954 1 
953 959 1 
953 964 1 
953 969 2 
954 955 4 
954 970 2 
954 971 2 
955 956 4 
956 957 1 
956 972 2 
956 973 2 
959 960 4 
959 977 2 
959 978 2 
960 961 4 
964 965 4 
964 984 2 
964 985 2 
961 979 2 
961 980 2 
965 966 4 
966 967 1 
966 986 2 
966 987 2 
968 990 5 
967 968 3 
967 988 2 
967 989 2 
434 435 1 
434 444 2 
434 445 2 
434 930 4 
267 268 4 
267 278 2 
267 279 2 
268 269 4 
702 701 3 
266 267 1 
266 276 2 
266 277 2 
266 241 4 
438 439 4 
438 450 2 
438 451 2 
269 270 1 
269 280 2 
269 281 2 
270 271 4 
270 282 2 
270 283 2 
440 439 4 
440 452 2 
440 453 2 
441 440 1 
441 454 2 
441 455 2 
441 702 4 
701 700 1 
701 722 2 
701 723 2 
700 720 2 
700 721 2 
699 700 4 
698 699 4 
698 718 2 
698 719 2 
241 242 3 
436 437 4 
558 559 4 
558 570 2 
558 571 2 
437 438 1 
437 448 2 
437 449 2 
957 958 3 
957 974 2 
957 975 2 
958 976 5 
242 243 1 
242 252 2 
242 253 2 
243 244 4 
243 254 2 
243 255 2 
687 688 1 
687 693 1 
687 698 1 
687 703 2 
506 507 1 
506 516 2 
506 517 2 
506 49 4 
507 508 4 
507 518 2 
507 519 2 
690 706 2 
690 707 2 
244 245 4 
508 509 4 
509 510 1 
509 520 2 
509 521 2 
693 694 4 
693 711 2 
693 712 2 
688 689 4 
688 704 2 
688 705 2 
689 690 4 
811 810 3 
962 961 1 
962 981 2 
962 982 2 
201 200 1 
201 214 2 
201 215 2 
201 920 4 
920 919 3 
728 744 2 
728 745 2 
729 728 1 
729 746 2 
729 747 2 
105 104 1 
105 118 2 
105 119 2 
105 217 4 
218 219 1 
218 228 2 
218 229 2 
217 218 3 
530 531 1 
530 540 2 
530 541 2 
530 811 4 
200 199 4 
200 212 2 
200 213 2 
537 536 1 
537 550 2 
537 551 2 
537 34 4 
194 195 1 
194 204 2 
194 205 2 
194 963 4 
963 962 3 
272 271 4 
272 284 2 
272 285 2 
273 272 1 
273 286 2 
273 287 2 
273 730 4 
195 196 4 
195 206 2 
195 207 2 
196 197 4 
198 199 4 
198 210 2 
198 211 2 
197 198 1 
197 208 2 
197 209 2 
33 32 1 
33 46 2 
33 47 2 
34 33 3 
532 533 4 
32 44 2 
32 45 2 
691 690 1 
691 708 2 
691 709 2 
104 103 4 
104 116 2 
104 117 2 
102 103 4 
102 114 2 
102 115 2 
31 32 4 
692 691 3 
513 512 1 
513 526 2 
513 527 2 
513 692 4 
512 511 4 
512 524 2 
512 525 2 
30 31 4 
30 42 2 
30 43 2 
606 607 4 
606 618 2 
606 619 2 
604 605 4 
605 606 1 
605 616 2 
605 617 2 
29 30 1 
29 40 2 
29 41 2 
28 29 4 
921 922 4 
921 939 2 
921 940 2 
807 808 4 
807 825 2 
807 826 2 
219 220 4 
219 230 2 
219 231 2 
916 917 4 
916 932 2 
916 933 2 
809 827 2 
809 828 2 
919 918 1 
919 936 2 
919 937 2 
918 934 2 
918 935 2 
917 918 4 
915 916 1 
915 921 1 
915 926 1 
915 931 2 
929 928 1 
929 950 2 
929 951 2 
926 927 4 
926 946 2 
926 947 2 
930 929 3 
928 948 2 
928 949 2 
927 928 4 
460 461 4 
554 555 1 
554 564 2 
554 565 2 
554 385 4 
531 532 4 
531 542 2 
531 543 2 
555 556 4 
555 566 2 
555 567 2 
459 460 4 
459 470 2 
459 471 2 
458 459 1 
458 468 2 
458 469 2 
557 558 1 
557 568 2 
557 569 2 
556 557 4 
171 172 4 
171 182 2 
171 183 2 
172 173 4 
457 458 3 
170 171 1 
170 180 2 
170 181 2 
170 457 4 
560 559 4 
560 572 2 
560 573 2 
248 247 4 
248 260 2 
248 261 2 
245 246 1 
245 256 2 
245 257 2 
246 247 4 
246 258 2 
246 259 2 
220 221 4 
221 222 1 
221 232 2 
221 233 2 
222 223 4 
222 234 2 
222 235 2 
27 28 4 
27 38 2 
27 39 2 
26 27 1 
26 36 2 
26 37 2 
26 226 4 
226 225 3 
223 224 4 
224 236 2 
224 237 2 
225 224 1 
225 238 2 
225 239 2 
ITEM: TIMESTEP
15800
ITEM: NUMBER OF ENTRIES
884
ITEM: BOX BOUNDS pp pp pp
-1.8393492183093976e-01 2.1257310921830818e+01
-1.8393492183093976e-01 2.1257310921830818e+01
-1.8393492183093976e-01 2.1257310921830818e+01
ITEM: ENTRIES batom1 batom2 btype
839 840 1 
839 845 1 
839 850 1 
839 855 2 
840 841 4 
840 856 2 
840 857 2 
841 842 4 
842 843 1 
842 858 2 
842 859 2 
846 847 4 
313 314 3 
313 323 5 
848 847 1 
848 867 2 
848 868 2 
845 846 4 
845 863 2 
845 864 2 
847 865 2 
847 866 2 
317 318 1 
317 328 2 
317 329 2 
314 315 1 
314 324 2 
314 325 2 
315 316 4 
315 326 2 
315 327 2 
316 317 4 
888 889 4 
888 908 2 
888 909 2 
877 878 1 
877 883 1 
877 888 1 
877 893 2 
879 880 4 
878 879 4 
878 894 2 
878 895 2 
881 880 1 
881 898 2 
881 899 2 
883 884 4 
883 901 2 
883 902 2 
889 890 4 
884 885 4 
890 891 1 
890 910 2 
890 911 2 
81 80 1 
81 94 2 
81 95 2 
81 882 4 
882 881 3 
880 896 2 
880 897 2 
850 851 4 
850 870 2 
850 871 2 
778 800 5 
891 892 3 
891 912 2 
891 913 2 
763 764 1 
763 769 1 
763 774 1 
763 779 2 
769 770 4 
769 787 2 
769 788 2 
774 775 4 
774 794 2 
774 795 2 
775 776 4 
776 777 1 
776 796 2 
776 797 2 
892 914 5 
770 771 4 
697 696 3 
696 695 1 
696 715 2 
696 716 2 
777 778 3 
777 798 2 
777 799 2 
843 844 3 
843 860 2 
843 861 2 
844 862 5 
694 695 4 
695 713 2 
695 714 2 
851 852 4 
852 853 1 
852 872 2 
852 873 2 
369 368 1 
369 382 2 
369 383 2 
369 466 4 
853 854 3 
853 874 2 
853 875 2 
854 876 5 
368 367 4 
368 380 2 
368 381 2 
466 465 3 
416 415 4 
416 428 2 
416 429 2 
417 416 1 
417 430 2 
417 431 2 
417 740 4 
740 739 3 
364 365 4 
318 319 4 
318 330 2 
318 331 2 
319 320 4 
320 332 2 
320 333 2 
465 464 1 
465 478 2 
465 479 2 
486 487 4 
486 498 2 
486 499 2 
321 320 1 
321 334 2 
321 335 2 
464 476 2 
464 477 2 
463 464 4 
322 321 3 
488 487 4 
488 500 2 
488 501 2 
578 579 1 
578 588 2 
578 589 2 
578 322 4 
579 580 4 
579 590 2 
579 591 2 
580 581 4 
887 886 3 
885 903 2 
885 904 2 
886 885 1 
886 905 2 
886 906 2 
581 582 1 
581 592 2 
581 593 2 
363 364 4 
363 374 2 
363 375 2 
485 486 1 
485 496 2 
485 497 2 
98 99 1 
98 108 2 
98 109 2 
98 697 4 
99 100 4 
99 110 2 
99 111 2 
771 772 1 
771 789 2 
771 790 2 
582 583 4 
582 594 2 
582 595 2 
100 101 4 
152 164 2 
152 165 2 
153 152 1 
153 166 2 
153 167 2 
154 153 3 
584 583 4 
584 596 2 
584 597 2 
585 584 1 
585 598 2 
585 599 2 
585 154 4 
772 773 3 
772 791 2 
772 792 2 
773 793 5 
101 102 1 
101 112 2 
101 113 2 
366 367 4 
366 378 2 
366 379 2 
925 924 3 
922 923 4 
923 941 2 
923 942 2 
392 391 4 
392 404 2 
392 405 2 
924 923 1 
924 943 2 
924 944 2 
390 391 4 
390 402 2 
390 403 2 
393 392 1 
393 406 2 
393 407 2 
393 925 4 
365 366 1 
365 376 2 
365 377 2 
388 389 4 
389 390 1 
389 400 2 
389 401 2 
462 463 4 
462 474 2 
462 475 2 
461 462 1 
461 472 2 
461 473 2 
663 662 1 
663 684 2 
663 685 2 
387 388 4 
387 398 2 
387 399 2 
386 387 1 
386 396 2 
386 397 2 
385 386 3 
8 20 2 
8 21 2 
7 8 4 
6 7 4 
6 18 2 
6 19 2 
664 663 3 
362 363 1 
362 372 2 
362 373 2 
362 664 4 
662 682 2 
662 683 2 
10 9 3 
9 8 1 
9 22 2 
9 23 2 
561 560 1 
561 574 2 
561 575 2 
561 10 4 
5 6 1 
5 16 2 
5 17 2 
4 5 4 
126 127 4 
126 138 2 
126 139 2 
127 128 4 
249 248 1 
249 262 2 
249 263 2 
249 121 4 
151 152 4 
124 125 4 
122 123 1 
122 132 2 
122 133 2 
123 124 4 
123 134 2 
123 135 2 
125 126 1 
125 136 2 
125 137 2 
150 151 4 
150 162 2 
150 163 2 
149 150 1 
149 160 2 
149 161 2 
121 122 3 
3 4 4 
3 14 2 
3 15 2 
626 627 1 
626 636 2 
626 637 2 
626 849 4 
80 79 4 
80 92 2 
80 93 2 
627 628 4 
627 638 2 
627 639 2 
628 629 4 
632 631 4 
632 644 2 
632 645 2 
58 57 3 
78 79 4 
78 90 2 
78 91 2 
57 56 1 
57 70 2 
57 71 2 
849 848 3 
633 632 1 
633 646 2 
633 647 2 
633 58 4 
629 630 1 
629 640 2 
629 641 2 
630 631 4 
630 642 2 
630 643 2 
77 78 1 
77 88 2 
77 89 2 
75 76 4 
75 86 2 
75 87 2 
56 68 2 
56 69 2 
435 436 4 
435 446 2 
435 447 2 
74 75 1 
74 84 2 
74 85 2 
76 77 4 
73 74 3 
73 83 5 
344 345 1 
344 356 2 
344 357 2 
345 346 3 
345 358 2 
345 359 2 
346 360 5 
343 344 4 
296 308 2 
296 309 2 
298 297 3 
177 176 1 
177 190 2 
177 191 2 
177 298 4 
176 175 4 
176 188 2 
176 189 2 
55 56 4 
764 765 4 
764 780 2 
764 781 2 
765 766 4 
50 51 1 
50 60 2 
50 61 2 
766 782 2 
766 783 2 
51 52 4 
51 62 2 
51 63 2 
52 53 4 
53 54 1 
53 64 2 
53 65 2 
54 55 4 
54 66 2 
54 67 2 
767 766 1 
767 784 2 
767 785 2 
768 767 3 
342 343 4 
342 354 2 
342 355 2 
49 50 3 
510 511 4 
510 522 2 
510 523 2 
414 415 4 
414 426 2 
414 427 2 
738 758 2 
738 759 2 
816 815 3 
739 738 1 
739 760 2 
739 761 2 
737 738 4 
731 732 4 
731 749 2 
731 750 2 
413 414 1 
413 424 2 
413 425 2 
736 737 4 
736 756 2 
736 757 2 
725 726 1 
725 731 1 
725 736 1 
725 741 2 
727 728 4 
659 658 3 
732 733 4 
726 727 4 
726 742 2 
726 743 2 
730 729 3 
658 657 1 
658 677 2 
658 678 2 
733 734 1 
733 751 2 
733 752 2 
815 814 1 
815 836 2 
815 837 2 
603 604 4 
603 614 2 
603 615 2 
602 603 1 
602 612 2 
602 613 2 
602 816 4 
482 483 1 
482 492 2 
482 493 2 
482 659 4 
483 484 4 
483 494 2 
483 495 2 
484 485 4 
489 488 1 
489 502 2 
489 503 2 
489 887 4 
534 535 4 
534 546 2 
534 547 2 
341 342 1 
341 352 2 
341 353 2 
533 534 1 
533 544 2 
533 545 2 
536 535 4 
536 548 2 
536 549 2 
130 129 3 
339 340 4 
339 350 2 
339 351 2 
340 341 4 
338 339 1 
338 348 2 
338 349 2 
338 130 4 
734 735 3 
734 753 2 
734 754 2 
735 755 5 
609 608 1 
609 622 2 
609 623 2 
609 654 4 
654 653 3 
129 128 1 
129 142 2 
129 143 2 
608 607 4 
608 620 2 
608 621 2 
412 413 4 
411 412 4 
411 422 2 
411 423 2 
813 814 4 
801 802 1 
801 807 1 
801 812 1 
801 817 2 
812 813 4 
812 832 2 
812 833 2 
814 834 2 
814 835 2 
410 411 1 
410 420 2 
410 421 2 
410 289 4 
290 291 1 
290 300 2 
290 301 2 
289 290 3 
808 809 4 
291 292 4 
291 302 2 
291 303 2 
293 294 1 
293 304 2 
293 305 2 
810 809 1 
810 829 2 
810 830 2 
292 293 4 
294 295 4 
294 306 2 
294 307 2 
657 675 2 
657 676 2 
656 657 4 
297 296 1 
297 310 2 
297 311 2 
295 296 4 
655 656 4 
655 673 2 
655 674 2 
649 650 1 
649 655 1 
649 660 1 
649 665 2 
661 662 4 
660 661 4 
660 680 2 
660 681 2 
650 651 4 
650 666 2 
650 667 2 
651 652 4 
652 668 2 
652 669 2 
173 174 1 
173 184 2 
173 185 2 
174 175 4 
174 186 2 
174 187 2 
128 140 2 
128 141 2 
653 652 1 
653 670 2 
653 671 2 
802 803 4 
802 818 2 
802 819 2 
803 804 4 
804 820 2 
804 821 2 
147 148 4 
147 158 2 
147 159 2 
806 805 3 
148 149 4 
146 147 1 
146 156 2 
146 157 2 
146 806 4 
2 3 1 
2 12 2 
2 13 2 
2 768 4 
805 804 1 
805 822 2 
805 823 2 
953 954 1 
953 959 1 
953 964 1 
953 969 2 
954 955 4 
954 970 2 
954 971 2 
955 956 4 
956 957 1 
956 972 2 
956 973 2 
959 960 4 
959 977 2 
959 978 2 
960 961 4 
964 965 4 
964 984 2 
964 985 2 
961 979 2 
961 980 2 
965 966 4 
966 967 1 
966 986 2 
966 987 2 
968 990 5 
967 968 3 
967 988 2 
967 989 2 
434 435 1 
434 444 2 
434 445 2 
434 930 4 
267 268 4 
267 278 2 
267 279 2 
268 269 4 
702 701 3 
266 267 1 
266 276 2 
266 277 2 
266 241 4 
438 439 4 
438 450 2 
438 451 2 
269 270 1 
269 280 2 
269 281 2 
270 271 4 
270 282 2 
270 283 2 
440 439 4 
440 452 2 
440 453 2 
441 440 1 
441 454 2 
441 455 2 
441 702 4 
701 700 1 
701 722 2 
701 723 2 
700 720 2 
700 721 2 
699 700 4 
698 699 4 
698 718 2 
698 719 2 
241 242 3 
436 437 4 
558 559 4 
558 570 2 
558 571 2 
437 438 1 
437 448 2 
437 449 2 
957 958 3 
957 974 2 
957 975 2 
958 976 5 
242 243 1 
242 252 2 
242 253 2 
243 244 4 
243 254 2 
243 255 2 
687 688 1 
687 693 1 
687 698 1 
687 703 2 
506 507 1 
506 516 2 
506 517 2 
506 49 4 
507 508 4 
507 518 2 
507 519 2 
690 706 2 
690 707 2 
244 245 4 
508 509 4 
509 510 1 
509 520 2 
509 521 2 
693 694 4 
693 711 2 
693 712 2 
688 689 4 
688 704 2 
688 705 2 
689 690 4 
811 810 3 
962 961 1 
962 981 2 
962 982 2 
201 200 1 
201 214 2 
201 215 2 
201 920 4 
920 919 3 
728 744 2 
728 745 2 
729 728 1 
729 746 2 
729 747 2 
105 104 1 
105 118 2 
105 119 2 
105 217 4 
218 219 1 
218 228 2 
218 229 2 
217 218 3 
530 531 1 
530 540 2 
530 541 2 
530 811 4 
200 199 4 
200 212 2 
200 213 2 
537 536 1 
537 550 2 
537 551 2 
537 34 4 
194 195 1 
194 204 2 
194 205 2 
194 963 4 
963 962 3 
272 271 4 
272 284 2 
272 285 2 
273 272 1 
273 286 2 
273 287 2 
273 730 4 
195 196 4 
195 206 2 
195 207 2 
196 197 4 
198 199 4 
198 210 2 
198 211 2 
197 198 1 
197 208 2 
197 209 2 
33 32 1 
33 46 2 
33 47 2 
34 33 3 
532 533 4 
32 44 2 
32 45 2 
691 690 1 
691 708 2 
691 709 2 
104 103 4 
104 116 2 
104 117 2 
102 103 4 
102 114 2 
102 115 2 
31 32 4 
692 691 3 
513 512 1 
513 526 2 
513 527 2 
513 692 4 
512 511 4 
512 524 2 
512 525 2 
30 31 4 
30 42 2 
30 43 2 
606 607 4 
606 618 2 
606 619 2 
604 605 4 
605 606 1 
605 616 2 
605 617 2 
29 30 1 
29 40 2 
29 41 2 
28 29 4 
921 922 4 
921 939 2 
921 940 2 
807 808 4 
807 825 2 
807 826 2 
219 220 4 
219 230 2 
219 231 2 
916 917 4 
916 932 2 
916 933 2 
809 827 2 
809 828 2 
919 918 1 
919 936 2 
919 937 2 
918 934 2 
918 935 2 
917 918 4 
915 916 1 
915 921 1 
915 926 1 
915 931 2 
929 928 1 
929 950 2 
929 951 2 
926 927 4 
926 946 2 
926 947 2 
930 929 3 
928 948 2 
928 949 2 
927 928 4 
460 461 4 
554 555 1 
554 564 2 
554 565 2 
554 385 4 
531 532 4 
531 542 2 
531 543 2 
555 556 4 
555 566 2 
555 567 2 
459 460 4 
459 470 2 
459 471 2 
458 459 1 
458 468 2 
458 469 2 
557 558 1 
557 568 2 
557 569 2 
556 557 4 
171 172 4 
171 182 2 
171 183 2 
172 173 4 
457 458 3 
170 171 1 
170 180 2 
170 181 2 
170 457 4 
560 559 4 
560 572 2 
560 573 2 
248 247 4 
248 260 2 
248 261 2 
245 246 1 
245 256 2 
245 257 2 
246 247 4 
246 258 2 
246 259 2 
220 221 4 
221 222 1 
221 232 2 
221 233 2 
222 223 4 
222 234 2 
222 235 2 
27 28 4 
27 38 2 
27 39 2 
26 27 1 
26 36 2 
26 37 2 
26 226 4 
226 225 3 
223 224 4 
224 236 2 
224 237 2 
225 224 1 
225 238 2 
225 239 2 
ITEM: TIMESTEP
16000
ITEM: NUMBER OF ENTRIES
884
ITEM: BOX BOUNDS pp pp pp
-1.8393492183093976e-01 2.1257310921830818e+01
-1.8393492183093976e-01 2.1257310921830818e+01
-1.8393492183093976e-01 2.1257310921830818e+01
ITEM: ENTRIES batom1 batom2 btype
839 840 1 
839 845 1 
839 850 1 
839 855 2 
840 841 4 
840 856 2 
840 857 2 
841 842 4 
842 843 1 
842 858 2 
842 859 2 
846 847 4 
313 314 3 
313 323 5 
848 847 1 
848 867 2 
848 868 2 
845 846 4 
845 863 2 
845 864 2 
847 865 2 
847 866 2 
317 318 1 
317 328 2 
317 329 2 
314 315 1 
314 324 2 
314 325 2 
315 316 4 
315 326 2 
315 327 2 
316 317 4 
888 889 4 
888 908 2 
888 909 2 
877 878 1 
877 883 1 
877 888 1 
877 893 2 
879 880 4 
878 879 4 
878 894 2 
878 895 2 
881 880 1 
881 898 2 
881 899 2 
883 884 4 
883 901 2 
883 902 2 
889 890 4 
884 885 4 
890 891 1 
890 910 2 
890 911 2 
81 80 1 
81 94 2 
81 95 2 
81 882 4 
882 881 3 
880 896 2 
880 897 2 
850 851 4 
850 870 2 
850 871 2 
778 800 5 
891 892 3 
891 912 2 
891 913 2 
763 764 1 
763 769 1 
763 774 1 
763 779 2 
769 770 4 
769 787 2 
769 788 2 
774 775 4 
774 794 2 
774 795 2 
775 776 4 
776 777 1 
776 796 2 
776 797 2 
892 914 5 
770 771 4 
697 696 3 
696 695 1 
696 715 2 
696 716 2 
777 778 3 
777 798 2 
777 799 2 
843 844 3 
843 860 2 
843 861 2 
844 862 5 
694 695 4 
695 713 2 
695 714 2 
851 852 4 
852 853 1 
852 872 2 
852 873 2 
369 368 1 
369 382 2 
369 383 2 
369 466 4 
853 854 3 
853 874 2 
853 875 2 
854 876 5 
368 367 4 
368 380 2 
368 381 2 
466 465 3 
416 415 4 
416 428 2 
416 429 2 
417 416 1 
417 430 2 
417 431 2 
417 740 4 
740 739 3 
364 365 4 
318 319 4 
318 330 2 
318 331 2 
319 320 4 
320 332 2 
320 333 2 
465 464 1 
465 478 2 
465 479 2 
486 487 4 
486 498 2 
486 499 2 
321 320 1 
321 334 2 
321 335 2 
464 476 2 
464 477 2 
463 464 4 
322 321 3 
488 487 4 
488 500 2 
488 501 2 
578 579 1 
578 588 2 
578 589 2 
578 322 4 
579 580 4 
579 590 2 
579 591 2 
580 581 4 
887 886 3 
885 903 2 
885 904 2 
886 885 1 
886 905 2 
886 906 2 
581 582 1 
581 592 2 
581 593 2 
363 364 4 
363 374 2 
363 375 2 
485 486 1 
485 496 2 
485 497 2 
98 99 1 
98 108 2 
98 109 2 
98 697 4 
99 100 4 
99 110 2 
99 111 2 
771 772 1 
771 789 2 
771 790 2 
582 583 4 
582 594 2 
582 595 2 
100 101 4 
152 164 2 
152 165 2 
153 152 1 
153 166 2 
153 167 2 
154 153 3 
584 583 4 
584 596 2 
584 597 2 
585 584 1 
585 598 2 
585 599 2 
585 154 4 
772 773 3 
772 791 2 
772 792 2 
773 793 5 
101 102 1 
101 112 2 
101 113 2 
366 367 4 
366 378 2 
366 379 2 
925 924 3 
922 923 4 
923 941 2 
923 942 2 
392 391 4 
392 404 2 
392 405 2 
924 923 1 
924 943 2 
924 944 2 
390 391 4 
390 402 2 
390 403 2 
393 392 1 
393 406 2 
393 407 2 
393 925 4 
365 366 1 
365 376 2 
365 377 2 
388 389 4 
389 390 1 
389 400 2 
389 401 2 
462 463 4 
462 474 2 
462 475 2 
461 462 1 
461 472 2 
461 473 2 
663 662 1 
663 684 2 
663 685 2 
387 388 4 
387 398 2 
387 399 2 
386 387 1 
386 396 2 
386 397 2 
385 386 3 
8 20 2 
8 21 2 
7 8 4 
6 7 4 
6 18 2 
6 19 2 
664 663 3 
362 363 1 
362 372 2 
362 373 2 
362 664 4 
662 682 2 
662 683 2 
10 9 3 
9 8 1 
9 22 2 
9 23 2 
561 560 1 
561 574 2 
561 575 2 
561 10 4 
5 6 1 
5 16 2 
5 17 2 
4 5 4 
126 127 4 
126 138 2 
126 139 2 
127 128 4 
249 248 1 
249 262 2 
249 263 2 
249 121 4 
151 152 4 
124 125 4 
122 123 1 
122 132 2 
122 133 2 
123 124 4 
123 134 2 
123 135 2 
125 126 1 
125 136 2 
125 137 2 
150 151 4 
150 162 2 
150 163 2 
149 150 1 
149 160 2 
149 161 2 
121 122 3 
3 4 4 
3 14 2 
3 15 2 
626 627 1 
626 636 2 
626 637 2 
626 849 4 
80 79 4 
80 92 2 
80 93 2 
627 628 4 
627 638 2 
627 639 2 
628 629 4 
632 631 4 
632 644 2 
632 645 2 
58 57 3 
78 79 4 
78 90 2 
78 91 2 
57 56 1 
57 70 2 
57 71 2 
849 848 3 
633 632 1 
633 646 2 
633 647 2 
633 58 4 
629 630 1 
629 640 2 
629 641 2 
630 631 4 
630 642 2 
630 643 2 
77 78 1 
77 88 2 
77 89 2 
75 76 4 
75 86 2 
75 87 2 
56 68 2 
56 69 2 
435 436 4 
435 446 2 
435 447 2 
74 75 1 
74 84 2 
74 85 2 
76 77 4 
73 74 3 
73 83 5 
344 345 1 
344 356 2 
344 357 2 
345 346 3 
345 358 2 
345 359 2 
346 360 5 
343 344 4 
296 308 2 
296 309 2 
298 297 3 
177 176 1 
177 190 2 
177 191 2 
177 298 4 
176 175 4 
176 188 2 
176 189 2 
55 56 4 
764 765 4 
764 780 2 
764 781 2 
765 766 4 
50 51 1 
50 60 2 
50 61 2 
766 782 2 
766 783 2 
51 52 4 
51 62 2 
51 63 2 
52 53 4 
53 54 1 
53 64 2 
53 65 2 
54 55 4 
54 66 2 
54 67 2 
767 766 1 
767 784 2 
767 785 2 
768 767 3 
342 343 4 
342 354 2 
342 355 2 
49 50 3 
510 511 4 
510 522 2 
510 523 2 
414 415 4 
414 426 2 
414 427 2 
738 758 2 
738 759 2 
816 815 3 
739 738 1 
739 760 2 
739 761 2 
737 738 4 
731 732 4 
731 749 2 
731 750 2 
413 414 1 
413 424 2 
413 425 2 
736 737 4 
736 756 2 
736 757 2 
725 726 1 
725 731 1 
725 736 1 
725 741 2 
727 728 4 
659 658 3 
732 733 4 
726 727 4 
726 742 2 
726 743 2 
730 729 3 
658 657 1 
658 677 2 
658 678 2 
733 734 1 
733 751 2 
733 752 2 
815 814 1 
815 836 2 
815 837 2 
603 604 4 
603 614 2 
603 615 2 
602 603 1 
602 612 2 
602 613 2 
602 816 4 
482 483 1 
482 492 2 
482 493 2 
482 659 4 
483 484 4 
483 494 2 
483 495 2 
484 485 4 
489 488 1 
489 502 2 
489 503 2 
489 887 4 
534 535 4 
534 546 2 
534 547 2 
341 342 1 
341 352 2 
341 353 2 
533 534 1 
533 544 2 
533 545 2 
536 535 4 
536 548 2 
536 549 2 
130 129 3 
339 340 4 
339 350 2 
339 351 2 
340 341 4 
338 339 1 
338 348 2 
338 349 2 
338 130 4 
734 735 3 
734 753 2 
734 754 2 
735 755 5 
609 608 1 
609 622 2 
609 623 2 
609 654 4 
654 653 3 
129 128 1 
129 142 2 
129 143 2 
608 607 4 
608 620 2 
608 621 2 
412 413 4 
411 412 4 
411 422 2 
411 423 2 
813 814 4 
801 802 1 
801 807 1 
801 812 1 
801 817 2 
812 813 4 
812 832 2 
812 833 2 
814 834 2 
814 835 2 
410 411 1 
410 420 2 
410 421 2 
410 289 4 
290 291 1 
290 300 2 
290 301 2 
289 290 3 
808 809 4 
291 292 4 
291 302 2 
291 303 2 
293 294 1 
293 304 2 
293 305 2 
810 809 1 
810 829 2 
810 830 2 
292 293 4 
294 295 4 
294 306 2 
294 307 2 
657 675 2 
657 676 2 
656 657 4 
297 296 1 
297 310 2 
297 311 2 
295 296 4 
655 656 4 
655 673 2 
655 674 2 
649 650 1 
649 655 1 
649 660 1 
649 665 2 
661 662 4 
660 661 4 
660 680 2 
660 681 2 
650 651 4 
650 666 2 
650 667 2 
651 652 4 
652 668 2 
652 669 2 
173 174 1 
173 184 2 
173 185 2 
174 175 4 
174 186 2 
174 187 2 
128 140 2 
128 141 2 
653 652 1 
653 670 2 
653 671 2 
802 803 4 
802 818 2 
802 819 2 
803 804 4 
804 820 2 
804 821 2 
147 148 4 
147 158 2 
147 159 2 
806 805 3 
148 149 4 
146 147 1 
146 156 2 
146 157 2 
146 806 4 
2 3 1 
2 12 2 
2 13 2 
2 768 4 
805 804 1 
805 822 2 
805 823 2 
953 954 1 
953 959 1 
953 964 1 
953 969 2 
954 955 4 
954 970 2 
954 971 2 
955 956 4 
956 957 1 
956 972 2 
956 973 2 
959 960 4 
959 977 2 
959 978 2 
960 961 4 
964 965 4 
964 984 2 
964 985 2 
961 979 2 
961 980 2 
965 966 4 
966 967 1 
966 986 2 
966 987 2 
968 990 5 
967 968 3 
967 988 2 
967 989 2 
434 435 1 
434 444 2 
434 445 2 
434 930 4 
267 268 4 
267 278 2 
267 279 2 
268 269 4 
702 701 3 
266 267 1 
266 276 2 
266 277 2 
266 241 4 
438 439 4 
438 450 2 
438 451 2 
269 270 1 
269 280 2 
269 281 2 
270 271 4 
270 282 2 
270 283 2 
440 439 4 
440 452 2 
440 453 2 
441 440 1 
441 454 2 
441 455 2 
441 702 4 
701 700 1 
701 722 2 
701 723 2 
700 720 2 
700 721 2 
699 700 4 
698 699 4 
698 718 2 
698 719 2 
241 242 3 
436 437 4 
558 559 4 
558 570 2 
558 571 2 
437 438 1 
437 448 2 
437 449 2 
957 958 3 
957 974 2 
957 975 2 
958 976 5 
242 243 1 
242 252 2 
242 253 2 
243 244 4 
243 254 2 
243 255 2 
687 688 1 
687 693 1 
687 698 1 
687 703 2 
506 507 1 
506 516 2 
506 517 2 
506 49 4 
507 508 4 
507 518 2 
507 519 2 
690 706 2 
690 707 2 
244 245 4 
508 509 4 
509 510 1 
509 520 2 
509 521 2 
693 694 4 
693 711 2 
693 712 2 
688 689 4 
688 704 2 
688 705 2 
689 690 4 
811 810 3 
962 961 1 
962 981 2 
962 982 2 
201 200 1 
201 214 2 
201 215 2 
201 920 4 
920 919 3 
728 744 2 
728 745 2 
729 728 1 
729 746 2 
729 747 2 
105 104 1 
105 118 2 
105 119 2 
105 217 4 
218 219 1 
218 228 2 
218 229 2 
217 218 3 
530 531 1 
530 540 2 
530 541 2 
530 811 4 
200 199 4 
200 212 2 
200 213 2 
537 536 1 
537 550 2 
537 551 2 
537 34 4 
194 195 1 
194 204 2 
194 205 2 
194 963 4 
963 962 3 
272 271 4 
272 284 2 
272 285 2 
273 272 1 
273 286 2 
273 287 2 
273 730 4 
195 196 4 
195 206 2 
195 207 2 
196 197 4 
198 199 4 
198 210 2 
198 211 2 
197 198 1 
197 208 2 
197 209 2 
33 32 1 
33 46 2 
33 47 2 
34 33 3 
532 533 4 
32 44 2 
32 45 2 
691 690 1 
691 708 2 
691 709 2 
104 103 4 
104 116 2 
104 117 2 
102 103 4 
102 114 2 
102 115 2 
31 32 4 
692 691 3 
513 512 1 
513 526 2 
513 527 2 
513 692 4 
512 511 4 
512 524 2 
512 525 2 
30 31 4 
30 42 2 
30 43 2 
606 607 4 
606 618 2 
606 619 2 
604 605 4 
605 606 1 
605 616 2 
605 617 2 
29 30 1 
29 40 2 
29 41 2 
28 29 4 
921 922 4 
921 939 2 
921 940 2 
807 808 4 
807 825 2 
807 826 2 
219 220 4 
219 230 2 
219 231 2 
916 917 4 
916 932 2 
916 933 2 
809 827 2 
809 828 2 
919 918 1 
919 936 2 
919 937 2 
918 934 2 
918 935 2 
917 918 4 
915 916 1 
915 921 1 
915 926 1 
915 931 2 
929 928 1 
929 950 2 
929 951 2 
926 927 4 
926 946 2 
926 947 2 
930 929 3 
928 948 2 
928 949 2 
927 928 4 
460 461 4 
554 555 1 
554 564 2 
554 565 2 
554 385 4 
531 532 4 
531 542 2 
531 543 2 
555 556 4 
555 566 2 
555 567 2 
459 460 4 
459 470 2 
459 471 2 
458 459 1 
458 468 2 
458 469 2 
557 558 1 
557 568 2 
557 569 2 
556 557 4 
171 172 4 
171 182 2 
171 183 2 
172 173 4 
457 458 3 
170 171 1 
170 180 2 
170 181 2 
170 457 4 
560 559 4 
560 572 2 
560 573 2 
248 247 4 
248 260 2 
248 261 2 
245 246 1 
245 256 2 
245 257 2 
246 247 4 
246 258 2 
246 259 2 
220 221 4 
221 222 1 
221 232 2 
221 233 2 
222 223 4 
222 234 2 
222 235 2 
27 28 4 
27 38 2 
27 39 2 
26 27 1 
26 36 2 
26 37 2 
26 226 4 
226 225 3 
223 224 4 
224 236 2 
224 237 2 
225 224 1 
225 238 2 
225 239 2 
ITEM: TIMESTEP
16200
ITEM: NUMBER OF ENTRIES
884
ITEM: BOX BOUNDS pp pp pp
-1.8393492183093976e-01 2.1257310921830818e+01
-1.8393492183093976e-01 2.1257310921830818e+01
-1.8393492183093976e-01 2.1257310921830818e+01
ITEM: ENTRIES batom1 batom2 btype
839 840 1 
839 845 1 
839 850 1 
839 855 2 
840 841 4 
840 856 2 
840 857 2 
846 847 4 
313 314 3 
313 323 5 
848 847 1 
848 867 2 
848 868 2 
845 846 4 
845 863 2 
845 864 2 
847 865 2 
847 866 2 
314 315 1 
314 324 2 
314 325 2 
316 317 4 
81 80 1 
81 94 2 
81 95 2 
81 882 4 
850 851 4 
850 870 2 
850 871 2 
851 852 4 
923 941 2 
923 942 2 
924 923 1 
924 943 2 
924 944 2 
80 79 4 
80 92 2 
80 93 2 
317 318 1 
317 328 2 
317 329 2 
315 316 4 
315 326 2 
315 327 2 
888 889 4 
888 908 2 
888 909 2 
877 878 1 
877 883 1 
877 888 1 
877 893 2 
879 880 4 
878 879 4 
878 894 2 
878 895 2 
881 880 1 
881 898 2 
881 899 2 
883 884 4 
883 901 2 
883 902 2 
889 890 4 
884 885 4 
890 891 1 
890 910 2 
890 911 2 
882 881 3 
880 896 2 
880 897 2 
318 319 4 
318 330 2 
318 331 2 
319 320 4 
885 903 2 
885 904 2 
841 842 4 
842 843 1 
842 858 2 
842 859 2 
778 800 5 
891 892 3 
891 912 2 
891 913 2 
763 764 1 
763 769 1 
763 774 1 
763 779 2 
769 770 4 
769 787 2 
769 788 2 
774 775 4 
774 794 2 
774 795 2 
775 776 4 
776 777 1 
776 796 2 
776 797 2 
892 914 5 
770 771 4 
697 696 3 
696 695 1 
696 715 2 
696 716 2 
777 778 3 
777 798 2 
777 799 2 
843 844 3 
843 860 2 
843 861 2 
844 862 5 
771 772 1 
771 789 2 
771 790 2 
852 853 1 
852 872 2 
852 873 2 
853 854 3 
853 874 2 
853 875 2 
854 876 5 
368 367 4 
368 380 2 
368 381 2 
416 415 4 
416 428 2 
416 429 2 
417 416 1 
417 430 2 
417 431 2 
417 740 4 
366 367 4 
366 378 2 
366 379 2 
369 368 1 
369 382 2 
369 383 2 
369 466 4 
466 465 3 
320 332 2 
320 333 2 
465 464 1 
465 478 2 
465 479 2 
486 487 4 
486 498 2 
486 499 2 
321 320 1 
321 334 2 
321 335 2 
464 476 2 
464 477 2 
463 464 4 
322 321 3 
578 579 1 
578 588 2 
578 589 2 
578 322 4 
580 581 4 
581 582 1 
581 592 2 
581 593 2 
363 364 4 
363 374 2 
363 375 2 
485 486 1 
485 496 2 
485 497 2 
98 99 1 
98 108 2 
98 109 2 
98 697 4 
99 100 4 
99 110 2 
99 111 2 
582 583 4 
582 594 2 
582 595 2 
100 101 4 
154 153 3 
584 583 4 
584 596 2 
584 597 2 
585 584 1 
585 598 2 
585 599 2 
585 154 4 
772 773 3 
772 791 2 
772 792 2 
773 793 5 
129 128 1 
129 142 2 
129 143 2 
364 365 4 
925 924 3 
922 923 4 
392 391 4 
392 404 2 
392 405 2 
390 391 4 
390 402 2 
390 403 2 
393 392 1 
393 406 2 
393 407 2 
393 925 4 
365 366 1 
365 376 2 
365 377 2 
388 389 4 
389 390 1 
389 400 2 
389 401 2 
921 922 4 
921 939 2 
921 940 2 
462 463 4 
462 474 2 
462 475 2 
663 662 1 
663 684 2 
663 685 2 
387 388 4 
387 398 2 
387 399 2 
386 387 1 
386 396 2 
386 397 2 
385 386 3 
8 20 2 
8 21 2 
7 8 4 
6 7 4 
6 18 2 
6 19 2 
664 663 3 
362 363 1 
362 372 2 
362 373 2 
362 664 4 
662 682 2 
662 683 2 
10 9 3 
9 8 1 
9 22 2 
9 23 2 
561 560 1 
561 574 2 
561 575 2 
561 10 4 
5 6 1 
5 16 2 
5 17 2 
661 662 4 
152 164 2 
152 165 2 
153 152 1 
153 166 2 
153 167 2 
126 127 4 
126 138 2 
126 139 2 
127 128 4 
249 248 1 
249 262 2 
249 263 2 
249 121 4 
151 152 4 
124 125 4 
122 123 1 
122 132 2 
122 133 2 
123 124 4 
123 134 2 
123 135 2 
125 126 1 
125 136 2 
125 137 2 
150 151 4 
150 162 2 
150 163 2 
149 150 1 
149 160 2 
149 161 2 
121 122 3 
128 140 2 
128 141 2 
628 629 4 
632 631 4 
632 644 2 
632 645 2 
58 57 3 
78 79 4 
78 90 2 
78 91 2 
57 56 1 
57 70 2 
57 71 2 
849 848 3 
633 632 1 
633 646 2 
633 647 2 
633 58 4 
630 631 4 
630 642 2 
630 643 2 
56 68 2 
56 69 2 
77 78 1 
77 88 2 
77 89 2 
75 76 4 
75 86 2 
75 87 2 
74 75 1 
74 84 2 
74 85 2 
76 77 4 
73 74 3 
73 83 5 
345 346 3 
345 358 2 
345 359 2 
346 360 5 
298 297 3 
177 176 1 
177 190 2 
177 191 2 
177 298 4 
176 175 4 
176 188 2 
176 189 2 
269 270 1 
269 280 2 
269 281 2 
344 345 1 
344 356 2 
344 357 2 
55 56 4 
764 765 4 
764 780 2 
764 781 2 
765 766 4 
50 51 1 
50 60 2 
50 61 2 
766 782 2 
766 783 2 
51 52 4 
51 62 2 
51 63 2 
52 53 4 
53 54 1 
53 64 2 
53 65 2 
54 55 4 
54 66 2 
54 67 2 
767 766 1 
767 784 2 
767 785 2 
768 767 3 
49 50 3 
508 509 4 
509 510 1 
509 520 2 
509 521 2 
740 739 3 
414 415 4 
414 426 2 
414 427 2 
738 758 2 
738 759 2 
739 738 1 
739 760 2 
739 761 2 
737 738 4 
731 732 4 
731 749 2 
731 750 2 
413 414 1 
413 424 2 
413 425 2 
736 737 4 
736 756 2 
736 757 2 
725 726 1 
725 731 1 
725 736 1 
725 741 2 
727 728 4 
659 658 3 
732 733 4 
726 727 4 
726 742 2 
726 743 2 
730 729 3 
602 603 1 
602 612 2 
602 613 2 
602 816 4 
482 483 1 
482 492 2 
482 493 2 
482 659 4 
483 484 4 
483 494 2 
483 495 2 
728 744 2 
728 745 2 
729 728 1 
729 746 2 
729 747 2 
273 272 1 
273 286 2 
273 287 2 
273 730 4 
488 487 4 
488 500 2 
488 501 2 
887 886 3 
886 885 1 
886 905 2 
886 906 2 
658 657 1 
658 677 2 
658 678 2 
484 485 4 
489 488 1 
489 502 2 
489 503 2 
489 887 4 
534 535 4 
534 546 2 
534 547 2 
536 535 4 
536 548 2 
536 549 2 
657 675 2 
657 676 2 
656 657 4 
272 271 4 
272 284 2 
272 285 2 
343 344 4 
342 343 4 
342 354 2 
342 355 2 
510 511 4 
510 522 2 
510 523 2 
816 815 3 
733 734 1 
733 751 2 
733 752 2 
815 814 1 
815 836 2 
815 837 2 
341 342 1 
341 352 2 
341 353 2 
130 129 3 
339 340 4 
339 350 2 
339 351 2 
340 341 4 
338 339 1 
338 348 2 
338 349 2 
338 130 4 
734 735 3 
734 753 2 
734 754 2 
735 755 5 
512 511 4 
512 524 2 
512 525 2 
626 627 1 
626 636 2 
626 637 2 
626 849 4 
627 628 4 
627 638 2 
627 639 2 
629 630 1 
629 640 2 
629 641 2 
412 413 4 
411 412 4 
411 422 2 
411 423 2 
801 802 1 
801 807 1 
801 812 1 
801 817 2 
812 813 4 
812 832 2 
812 833 2 
410 411 1 
410 420 2 
410 421 2 
410 289 4 
290 291 1 
290 300 2 
290 301 2 
289 290 3 
808 809 4 
291 292 4 
291 302 2 
291 303 2 
293 294 1 
293 304 2 
293 305 2 
810 809 1 
810 829 2 
810 830 2 
292 293 4 
807 808 4 
807 825 2 
807 826 2 
4 5 4 
3 4 4 
3 14 2 
3 15 2 
296 308 2 
296 309 2 
294 295 4 
294 306 2 
294 307 2 
297 296 1 
297 310 2 
297 311 2 
295 296 4 
655 656 4 
655 673 2 
655 674 2 
649 650 1 
649 655 1 
649 660 1 
649 665 2 
660 661 4 
660 680 2 
660 681 2 
650 651 4 
650 666 2 
650 667 2 
651 652 4 
652 668 2 
652 669 2 
173 174 1 
173 184 2 
173 185 2 
174 175 4 
174 186 2 
174 187 2 
2 3 1 
2 12 2 
2 13 2 
2 768 4 
609 608 1 
609 622 2 
609 623 2 
609 654 4 
654 653 3 
608 607 4 
608 620 2 
608 621 2 
813 814 4 
814 834 2 
814 835 2 
653 652 1 
653 670 2 
653 671 2 
802 803 4 
802 818 2 
802 819 2 
803 804 4 
804 820 2 
804 821 2 
147 148 4 
147 158 2 
147 159 2 
806 805 3 
148 149 4 
146 147 1 
146 156 2 
146 157 2 
146 806 4 
805 804 1 
805 822 2 
805 823 2 
953 954 1 
953 959 1 
953 964 1 
953 969 2 
954 955 4 
954 970 2 
954 971 2 
955 956 4 
956 957 1 
956 972 2 
956 973 2 
959 960 4 
959 977 2 
959 978 2 
960 961 4 
964 965 4 
964 984 2 
964 985 2 
961 979 2 
961 980 2 
965 966 4 
966 967 1 
966 986 2 
966 987 2 
968 990 5 
967 968 3 
967 988 2 
967 989 2 
958 976 5 
267 268 4 
267 278 2 
267 279 2 
268 269 4 
702 701 3 
266 267 1 
266 276 2 
266 277 2 
266 241 4 
438 439 4 
438 450 2 
438 451 2 
270 271 4 
270 282 2 
270 283 2 
440 439 4 
440 452 2 
440 453 2 
441 440 1 
441 454 2 
441 455 2 
441 702 4 
701 700 1 
701 722 2 
701 723 2 
700 720 2 
700 721 2 
699 700 4 
698 699 4 
698 718 2 
698 719 2 
241 242 3 
437 438 1 
437 448 2 
437 449 2 
687 688 1 
687 693 1 
687 698 1 
687 703 2 
693 694 4 
693 711 2 
693 712 2 
694 695 4 
695 713 2 
695 714 2 
957 958 3 
957 974 2 
957 975 2 
242 243 1 
242 252 2 
242 253 2 
243 244 4 
243 254 2 
243 255 2 
506 507 1 
506 516 2 
506 517 2 
506 49 4 
507 508 4 
507 518 2 
507 519 2 
690 706 2 
690 707 2 
244 245 4 
688 689 4 
688 704 2 
688 705 2 
689 690 4 
248 247 4 
248 260 2 
248 261 2 
245 246 1 
245 256 2 
245 257 2 
246 247 4 
246 258 2 
246 259 2 
603 604 4 
603 614 2 
603 615 2 
811 810 3 
962 961 1 
962 981 2 
962 982 2 
920 919 3 
105 104 1 
105 118 2 
105 119 2 
105 217 4 
217 218 3 
963 962 3 
579 580 4 
579 590 2 
579 591 2 
200 199 4 
200 212 2 
200 213 2 
537 536 1 
537 550 2 
537 551 2 
537 34 4 
194 195 1 
194 204 2 
194 205 2 
194 963 4 
195 196 4 
195 206 2 
195 207 2 
196 197 4 
198 199 4 
198 210 2 
198 211 2 
197 198 1 
197 208 2 
197 209 2 
33 32 1 
33 46 2 
33 47 2 
34 33 3 
532 533 4 
32 44 2 
32 45 2 
31 32 4 
101 102 1 
101 112 2 
101 113 2 
218 219 1 
218 228 2 
218 229 2 
691 690 1 
691 708 2 
691 709 2 
104 103 4 
104 116 2 
104 117 2 
102 103 4 
102 114 2 
102 115 2 
692 691 3 
513 512 1 
513 526 2 
513 527 2 
513 692 4 
30 31 4 
30 42 2 
30 43 2 
606 607 4 
606 618 2 
606 619 2 
604 605 4 
605 606 1 
605 616 2 
605 617 2 
29 30 1 
29 40 2 
29 41 2 
28 29 4 
435 436 4 
435 446 2 
435 447 2 
434 435 1 
434 444 2 
434 445 2 
434 930 4 
530 531 1 
530 540 2 
530 541 2 
530 811 4 
916 917 4 
916 932 2 
916 933 2 
809 827 2 
809 828 2 
919 918 1 
919 936 2 
919 937 2 
918 934 2 
918 935 2 
917 918 4 
915 916 1 
915 921 1 
915 926 1 
915 931 2 
929 928 1 
929 950 2 
929 951 2 
926 927 4 
926 946 2 
926 947 2 
930 929 3 
928 948 2 
928 949 2 
927 928 4 
531 532 4 
531 542 2 
531 543 2 
461 462 1 
461 472 2 
461 473 2 
533 534 1 
533 544 2 
533 545 2 
436 437 4 
558 559 4 
558 570 2 
558 571 2 
201 200 1 
201 214 2 
201 215 2 
201 920 4 
460 461 4 
554 555 1 
554 564 2 
554 565 2 
554 385 4 
555 556 4 
555 566 2 
555 567 2 
459 460 4 
459 470 2 
459 471 2 
458 459 1 
458 468 2 
458 469 2 
557 558 1 
557 568 2 
557 569 2 
556 557 4 
171 172 4 
171 182 2 
171 183 2 
172 173 4 
457 458 3 
170 171 1 
170 180 2 
170 181 2 
170 457 4 
560 559 4 
560 572 2 
560 573 2 
219 220 4 
219 230 2 
219 231 2 
220 221 4 
221 222 1 
221 232 2 
221 233 2 
222 223 4 
222 234 2 
222 235 2 
27 28 4 
27 38 2 
27 39 2 
26 27 1 
26 36 2 
26 37 2 
26 226 4 
226 225 3 
223 224 4 
224 236 2 
224 237 2 
225 224 1 
225 238 2 
225 239 2 
ITEM: TIMESTEP
16400
ITEM: NUMBER OF ENTRIES
884
ITEM: BOX BOUNDS pp pp pp
-1.8393492183093976e-01 2.1257310921830818e+01
-1.8393492183093976e-01 2.1257310921830818e+01
-1.8393492183093976e-01 2.1257310921830818e+01
ITEM: ENTRIES batom1 batom2 btype
839 840 1 
839 845 1 
839 850 1 
839 855 2 
840 841 4 
840 856 2 
840 857 2 
846 847 4 
313 314 3 
313 323 5 
848 847 1 
848 867 2 
848 868 2 
845 846 4 
845 863 2 
845 864 2 
847 865 2 
847 866 2 
314 315 1 
314 324 2 
314 325 2 
316 317 4 
81 80 1 
81 94 2 
81 95 2 
81 882 4 
850 851 4 
850 870 2 
850 871 2 
851 852 4 
923 941 2 
923 942 2 
924 923 1 
924 943 2 
924 944 2 
80 79 4 
80 92 2 
80 93 2 
317 318 1 
317 328 2 
317 329 2 
315 316 4 
315 326 2 
315 327 2 
888 889 4 
888 908 2 
888 909 2 
877 878 1 
877 883 1 
877 888 1 
877 893 2 
879 880 4 
878 879 4 
878 894 2 
878 895 2 
881 880 1 
881 898 2 
881 899 2 
883 884 4 
883 901 2 
883 902 2 
889 890 4 
884 885 4 
890 891 1 
890 910 2 
890 911 2 
882 881 3 
880 896 2 
880 897 2 
318 319 4 
318 330 2 
318 331 2 
319 320 4 
885 903 2 
885 904 2 
841 842 4 
842 843 1 
842 858 2 
842 859 2 
778 800 5 
891 892 3 
891 912 2 
891 913 2 
763 764 1 
763 769 1 
763 774 1 
763 779 2 
769 770 4 
769 787 2 
769 788 2 
774 775 4 
774 794 2 
774 795 2 
775 776 4 
776 777 1 
776 796 2 
776 797 2 
892 914 5 
770 771 4 
697 696 3 
696 695 1 
696 715 2 
696 716 2 
777 778 3 
777 798 2 
777 799 2 
843 844 3 
843 860 2 
843 861 2 
844 862 5 
771 772 1 
771 789 2 
771 790 2 
852 853 1 
852 872 2 
852 873 2 
853 854 3 
853 874 2 
853 875 2 
854 876 5 
368 367 4 
368 380 2 
368 381 2 
416 415 4 
416 428 2 
416 429 2 
417 416 1 
417 430 2 
417 431 2 
417 740 4 
366 367 4 
366 378 2 
366 379 2 
369 368 1 
369 382 2 
369 383 2 
369 466 4 
466 465 3 
320 332 2 
320 333 2 
465 464 1 
465 478 2 
465 479 2 
486 487 4 
486 498 2 
486 499 2 
321 320 1 
321 334 2 
321 335 2 
464 476 2 
464 477 2 
463 464 4 
322 321 3 
578 579 1 
578 588 2 
578 589 2 
578 322 4 
580 581 4 
581 582 1 
581 592 2 
581 593 2 
363 364 4 
363 374 2 
363 375 2 
485 486 1 
485 496 2 
485 497 2 
98 99 1 
98 108 2 
98 109 2 
98 697 4 
99 100 4 
99 110 2 
99 111 2 
582 583 4 
582 594 2 
582 595 2 
100 101 4 
154 153 3 
584 583 4 
584 596 2 
584 597 2 
585 584 1 
585 598 2 
585 599 2 
585 154 4 
772 773 3 
772 791 2 
772 792 2 
773 793 5 
129 128 1 
129 142 2 
129 143 2 
364 365 4 
925 924 3 
922 923 4 
392 391 4 
392 404 2 
392 405 2 
390 391 4 
390 402 2 
390 403 2 
393 392 1 
393 406 2 
393 407 2 
393 925 4 
365 366 1 
365 376 2 
365 377 2 
388 389 4 
389 390 1 
389 400 2 
389 401 2 
921 922 4 
921 939 2 
921 940 2 
462 463 4 
462 474 2 
462 475 2 
663 662 1 
663 684 2 
663 685 2 
387 388 4 
387 398 2 
387 399 2 
386 387 1 
386 396 2 
386 397 2 
385 386 3 
8 20 2 
8 21 2 
7 8 4 
6 7 4 
6 18 2 
6 19 2 
664 663 3 
362 363 1 
362 372 2 
362 373 2 
362 664 4 
662 682 2 
662 683 2 
10 9 3 
9 8 1 
9 22 2 
9 23 2 
561 560 1 
561 574 2 
561 575 2 
561 10 4 
5 6 1 
5 16 2 
5 17 2 
661 662 4 
152 164 2 
152 165 2 
153 152 1 
153 166 2 
153 167 2 
126 127 4 
126 138 2 
126 139 2 
127 128 4 
249 248 1 
249 262 2 
249 263 2 
249 121 4 
151 152 4 
124 125 4 
122 123 1 
122 132 2 
122 133 2 
123 124 4 
123 134 2 
123 135 2 
125 126 1 
125 136 2 
125 137 2 
150 151 4 
150 162 2 
150 163 2 
149 150 1 
149 160 2 
149 161 2 
121 122 3 
128 140 2 
128 141 2 
628 629 4 
632 631 4 
632 644 2 
632 645 2 
58 57 3 
78 79 4 
78 90 2 
78 91 2 
57 56 1 
57 70 2 
57 71 2 
849 848 3 
633 632 1 
633 646 2 
633 647 2 
633 58 4 
630 631 4 
630 642 2 
630 643 2 
56 68 2 
56 69 2 
77 78 1 
77 88 2 
77 89 2 
75 76 4 
75 86 2 
75 87 2 
74 75 1 
74 84 2 
74 85 2 
76 77 4 
73 74 3 
73 83 5 
345 346 3 
345 358 2 
345 359 2 
346 360 5 
298 297 3 
177 176 1 
177 190 2 
177 191 2 
177 298 4 
176 175 4 
176 188 2 
176 189 2 
269 270 1 
269 280 2 
269 281 2 
344 345 1 
344 356 2 
344 357 2 
55 56 4 
764 765 4 
764 780 2 
764 781 2 
765 766 4 
50 51 1 
50 60 2 
50 61 2 
766 782 2 
766 783 2 
51 52 4 
51 62 2 
51 63 2 
52 53 4 
53 54 1 
53 64 2 
53 65 2 
54 55 4 
54 66 2 
54 67 2 
767 766 1 
767 784 2 
767 785 2 
768 767 3 
49 50 3 
508 509 4 
509 510 1 
509 520 2 
509 521 2 
740 739 3 
414 415 4 
414 426 2 
414 427 2 
738 758 2 
738 759 2 
739 738 1 
739 760 2 
739 761 2 
737 738 4 
731 732 4 
731 749 2 
731 750 2 
413 414 1 
413 424 2 
413 425 2 
736 737 4 
736 756 2 
736 757 2 
725 726 1 
725 731 1 
725 736 1 
725 741 2 
727 728 4 
659 658 3 
732 733 4 
726 727 4 
726 742 2 
726 743 2 
730 729 3 
602 603 1 
602 612 2 
602 613 2 
602 816 4 
482 483 1 
482 492 2 
482 493 2 
482 659 4 
483 484 4 
483 494 2 
483 495 2 
728 744 2 
728 745 2 
729 728 1 
729 746 2 
729 747 2 
273 272 1 
273 286 2 
273 287 2 
273 730 4 
488 487 4 
488 500 2 
488 501 2 
887 886 3 
886 885 1 
886 905 2 
886 906 2 
658 657 1 
658 677 2 
658 678 2 
484 485 4 
489 488 1 
489 502 2 
489 503 2 
489 887 4 
534 535 4 
534 546 2 
534 547 2 
536 535 4 
536 548 2 
536 549 2 
657 675 2 
657 676 2 
656 657 4 
272 271 4 
272 284 2 
272 285 2 
343 344 4 
342 343 4 
342 354 2 
342 355 2 
510 511 4 
510 522 2 
510 523 2 
816 815 3 
733 734 1 
733 751 2 
733 752 2 
815 814 1 
815 836 2 
815 837 2 
341 342 1 
341 352 2 
341 353 2 
130 129 3 
339 340 4 
339 350 2 
339 351 2 
340 341 4 
338 339 1 
338 348 2 
338 349 2 
338 130 4 
734 735 3 
734 753 2 
734 754 2 
735 755 5 
512 511 4 
512 524 2 
512 525 2 
626 627 1 
626 636 2 
626 637 2 
626 849 4 
627 628 4 
627 638 2 
627 639 2 
629 630 1 
629 640 2 
629 641 2 
412 413 4 
411 412 4 
411 422 2 
411 423 2 
801 802 1 
801 807 1 
801 812 1 
801 817 2 
812 813 4 
812 832 2 
812 833 2 
410 411 1 
410 420 2 
410 421 2 
410 289 4 
290 291 1 
290 300 2 
290 301 2 
289 290 3 
808 809 4 
291 292 4 
291 302 2 
291 303 2 
293 294 1 
293 304 2 
293 305 2 
810 809 1 
810 829 2 
810 830 2 
292 293 4 
807 808 4 
807 825 2 
807 826 2 
4 5 4 
3 4 4 
3 14 2 
3 15 2 
296 308 2 
296 309 2 
294 295 4 
294 306 2 
294 307 2 
297 296 1 
297 310 2 
297 311 2 
295 296 4 
655 656 4 
655 673 2 
655 674 2 
649 650 1 
649 655 1 
649 660 1 
649 665 2 
660 661 4 
660 680 2 
660 681 2 
650 651 4 
650 666 2 
650 667 2 
651 652 4 
652 668 2 
652 669 2 
173 174 1 
173 184 2 
173 185 2 
174 175 4 
174 186 2 
174 187 2 
2 3 1 
2 12 2 
2 13 2 
2 768 4 
609 608 1 
609 622 2 
609 623 2 
609 654 4 
654 653 3 
608 607 4 
608 620 2 
608 621 2 
813 814 4 
814 834 2 
814 835 2 
653 652 1 
653 670 2 
653 671 2 
802 803 4 
802 818 2 
802 819 2 
803 804 4 
804 820 2 
804 821 2 
147 148 4 
147 158 2 
147 159 2 
806 805 3 
148 149 4 
146 147 1 
146 156 2 
146 157 2 
146 806 4 
805 804 1 
805 822 2 
805 823 2 
953 954 1 
953 959 1 
953 964 1 
953 969 2 
954 955 4 
954 970 2 
954 971 2 
955 956 4 
956 957 1 
956 972 2 
956 973 2 
959 960 4 
959 977 2 
959 978 2 
960 961 4 
964 965 4 
964 984 2 
964 985 2 
961 979 2 
961 980 2 
965 966 4 
966 967 1 
966 986 2 
966 987 2 
968 990 5 
967 968 3 
967 988 2 
967 989 2 
958 976 5 
267 268 4 
267 278 2 
267 279 2 
268 269 4 
702 701 3 
266 267 1 
266 276 2 
266 277 2 
266 241 4 
438 439 4 
438 450 2 
438 451 2 
270 271 4 
270 282 2 
270 283 2 
440 439 4 
440 452 2 
440 453 2 
441 440 1 
441 454 2 
441 455 2 
441 702 4 
701 700 1 
701 722 2 
701 723 2 
700 720 2 
700 721 2 
699 700 4 
698 699 4 
698 718 2 
698 719 2 
241 242 3 
437 438 1 
437 448 2 
437 449 2 
687 688 1 
687 693 1 
687 698 1 
687 703 2 
693 694 4 
693 711 2 
693 712 2 
694 695 4 
695 713 2 
695 714 2 
957 958 3 
957 974 2 
957 975 2 
242 243 1 
242 252 2 
242 253 2 
243 244 4 
243 254 2 
243 255 2 
506 507 1 
506 516 2 
506 517 2 
506 49 4 
507 508 4 
507 518 2 
507 519 2 
690 706 2 
690 707 2 
244 245 4 
688 689 4 
688 704 2 
688 705 2 
689 690 4 
248 247 4 
248 260 2 
248 261 2 
245 246 1 
245 256 2 
245 257 2 
246 247 4 
246 258 2 
246 259 2 
603 604 4 
603 614 2 
603 615 2 
811 810 3 
962 961 1 
962 981 2 
962 982 2 
920 919 3 
105 104 1 
105 118 2 
105 119 2 
105 217 4 
217 218 3 
963 962 3 
579 580 4 
579 590 2 
579 591 2 
200 199 4 
200 212 2 
200 213 2 
537 536 1 
537 550 2 
537 551 2 
537 34 4 
194 195 1 
194 204 2 
194 205 2 
194 963 4 
195 196 4 
195 206 2 
195 207 2 
196 197 4 
198 199 4 
198 210 2 
198 211 2 
197 198 1 
197 208 2 
197 209 2 
33 32 1 
33 46 2 
33 47 2 
34 33 3 
532 533 4 
32 44 2 
32 45 2 
31 32 4 
101 102 1 
101 112 2 
101 113 2 
218 219 1 
218 228 2 
218 229 2 
691 690 1 
691 708 2 
691 709 2 
104 103 4 
104 116 2 
104 117 2 
102 103 4 
102 114 2 
102 115 2 
692 691 3 
513 512 1 
513 526 2 
513 527 2 
513 692 4 
30 31 4 
30 42 2 
30 43 2 
606 607 4 
606 618 2 
606 619 2 
604 605 4 
605 606 1 
605 616 2 
605 617 2 
29 30 1 
29 40 2 
29 41 2 
28 29 4 
435 436 4 
435 446 2 
435 447 2 
434 435 1 
434 444 2 
434 445 2 
434 930 4 
530 531 1 
530 540 2 
530 541 2 
530 811 4 
916 917 4 
916 932 2 
916 933 2 
809 827 2 
809 828 2 
919 918 1 
919 936 2 
919 937 2 
918 934 2 
918 935 2 
917 918 4 
915 916 1 
915 921 1 
915 926 1 
915 931 2 
929 928 1 
929 950 2 
929 951 2 
926 927 4 
926 946 2 
926 947 2 
930 929 3 
928 948 2 
928 949 2 
927 928 4 
531 532 4 
531 542 2 
531 543 2 
461 462 1 
461 472 2 
461 473 2 
533 534 1 
533 544 2 
533 545 2 
436 437 4 
558 559 4 
558 570 2 
558 571 2 
201 200 1 
201 214 2 
201 215 2 
201 920 4 
460 461 4 
554 555 1 
554 564 2 
554 565 2 
554 385 4 
555 556 4 
555 566 2 
555 567 2 
459 460 4 
459 470 2 
459 471 2 
458 459 1 
458 468 2 
458 469 2 
557 558 1 
557 568 2 
557 569 2 
556 557 4 
171 172 4 
171 182 2 
171 183 2 
172 173 4 
457 458 3 
170 171 1 
170 180 2 
170 181 2 
170 457 4 
560 559 4 
560 572 2 
560 573 2 
219 220 4 
219 230 2 
219 231 2 
220 221 4 
221 222 1 
221 232 2 
221 233 2 
222 223 4 
222 234 2 
222 235 2 
27 28 4 
27 38 2 
27 39 2 
26 27 1 
26 36 2 
26 37 2 
26 226 4 
226 225 3 
223 224 4 
224 236 2 
224 237 2 
225 224 1 
225 238 2 
225 239 2 
ITEM: TIMESTEP
16600
ITEM: NUMBER OF ENTRIES
884
ITEM: BOX BOUNDS pp pp pp
-1.8393492183093976e-01 2.1257310921830818e+01
-1.8393492183093976e-01 2.1257310921830818e+01
-1.8393492183093976e-01 2.1257310921830818e+01
ITEM: ENTRIES batom1 batom2 btype
839 840 1 
839 845 1 
839 850 1 
839 855 2 
840 841 4 
840 856 2 
840 857 2 
846 847 4 
313 314 3 
313 323 5 
848 847 1 
848 867 2 
848 868 2 
845 846 4 
845 863 2 
845 864 2 
847 865 2 
847 866 2 
314 315 1 
314 324 2 
314 325 2 
316 317 4 
81 80 1 
81 94 2 
81 95 2 
81 882 4 
850 851 4 
850 870 2 
850 871 2 
851 852 4 
923 941 2 
923 942 2 
924 923 1 
924 943 2 
924 944 2 
80 79 4 
80 92 2 
80 93 2 
317 318 1 
317 328 2 
317 329 2 
315 316 4 
315 326 2 
315 327 2 
888 889 4 
888 908 2 
888 909 2 
877 878 1 
877 883 1 
877 888 1 
877 893 2 
879 880 4 
878 879 4 
878 894 2 
878 895 2 
881 880 1 
881 898 2 
881 899 2 
883 884 4 
883 901 2 
883 902 2 
889 890 4 
884 885 4 
890 891 1 
890 910 2 
890 911 2 
882 881 3 
880 896 2 
880 897 2 
318 319 4 
318 330 2 
318 331 2 
319 320 4 
885 903 2 
885 904 2 
841 842 4 
842 843 1 
842 858 2 
842 859 2 
778 800 5 
891 892 3 
891 912 2 
891 913 2 
763 764 1 
763 769 1 
763 774 1 
763 779 2 
769 770 4 
769 787 2 
769 788 2 
774 775 4 
774 794 2 
774 795 2 
775 776 4 
776 777 1 
776 796 2 
776 797 2 
892 914 5 
770 771 4 
697 696 3 
696 695 1 
696 715 2 
696 716 2 
777 778 3 
777 798 2 
777 799 2 
843 844 3 
843 860 2 
843 861 2 
844 862 5 
771 772 1 
771 789 2 
771 790 2 
852 853 1 
852 872 2 
852 873 2 
853 854 3 
853 874 2 
853 875 2 
854 876 5 
368 367 4 
368 380 2 
368 381 2 
416 415 4 
416 428 2 
416 429 2 
417 416 1 
417 430 2 
417 431 2 
417 740 4 
366 367 4 
366 378 2 
366 379 2 
369 368 1 
369 382 2 
369 383 2 
369 466 4 
466 465 3 
320 332 2 
320 333 2 
465 464 1 
465 478 2 
465 479 2 
486 487 4 
486 498 2 
486 499 2 
321 320 1 
321 334 2 
321 335 2 
464 476 2 
464 477 2 
463 464 4 
322 321 3 
578 579 1 
578 588 2 
578 589 2 
578 322 4 
580 581 4 
581 582 1 
581 592 2 
581 593 2 
363 364 4 
363 374 2 
363 375 2 
485 486 1 
485 496 2 
485 497 2 
98 99 1 
98 108 2 
98 109 2 
98 697 4 
99 100 4 
99 110 2 
99 111 2 
582 583 4 
582 594 2 
582 595 2 
100 101 4 
154 153 3 
584 583 4 
584 596 2 
584 597 2 
585 584 1 
585 598 2 
585 599 2 
585 154 4 
772 773 3 
772 791 2 
772 792 2 
773 793 5 
129 128 1 
129 142 2 
129 143 2 
364 365 4 
925 924 3 
922 923 4 
392 391 4 
392 404 2 
392 405 2 
390 391 4 
390 402 2 
390 403 2 
393 392 1 
393 406 2 
393 407 2 
393 925 4 
365 366 1 
365 376 2 
365 377 2 
388 389 4 
389 390 1 
389 400 2 
389 401 2 
921 922 4 
921 939 2 
921 940 2 
462 463 4 
462 474 2 
462 475 2 
663 662 1 
663 684 2 
663 685 2 
387 388 4 
387 398 2 
387 399 2 
386 387 1 
386 396 2 
386 397 2 
385 386 3 
8 20 2 
8 21 2 
7 8 4 
6 7 4 
6 18 2 
6 19 2 
664 663 3 
362 363 1 
362 372 2 
362 373 2 
362 664 4 
662 682 2 
662 683 2 
10 9 3 
9 8 1 
9 22 2 
9 23 2 
561 560 1 
561 574 2 
561 575 2 
561 10 4 
5 6 1 
5 16 2 
5 17 2 
661 662 4 
152 164 2 
152 165 2 
153 152 1 
153 166 2 
153 167 2 
126 127 4 
126 138 2 
126 139 2 
127 128 4 
249 248 1 
249 262 2 
249 263 2 
249 121 4 
151 152 4 
124 125 4 
122 123 1 
122 132 2 
122 133 2 
123 124 4 
123 134 2 
123 135 2 
125 126 1 
125 136 2 
125 137 2 
150 151 4 
150 162 2 
150 163 2 
149 150 1 
149 160 2 
149 161 2 
121 122 3 
128 140 2 
128 141 2 
628 629 4 
632 631 4 
632 644 2 
632 645 2 
58 57 3 
78 79 4 
78 90 2 
78 91 2 
57 56 1 
57 70 2 
57 71 2 
849 848 3 
633 632 1 
633 646 2 
633 647 2 
633 58 4 
630 631 4 
630 642 2 
630 643 2 
56 68 2 
56 69 2 
77 78 1 
77 88 2 
77 89 2 
75 76 4 
75 86 2 
75 87 2 
74 75 1 
74 84 2 
74 85 2 
76 77 4 
73 74 3 
73 83 5 
345 346 3 
345 358 2 
345 359 2 
346 360 5 
298 297 3 
177 176 1 
177 190 2 
177 191 2 
177 298 4 
176 175 4 
176 188 2 
176 189 2 
269 270 1 
269 280 2 
269 281 2 
344 345 1 
344 356 2 
344 357 2 
55 56 4 
764 765 4 
764 780 2 
764 781 2 
765 766 4 
50 51 1 
50 60 2 
50 61 2 
766 782 2 
766 783 2 
51 52 4 
51 62 2 
51 63 2 
52 53 4 
53 54 1 
53 64 2 
53 65 2 
54 55 4 
54 66 2 
54 67 2 
767 766 1 
767 784 2 
767 785 2 
768 767 3 
49 50 3 
508 509 4 
509 510 1 
509 520 2 
509 521 2 
740 739 3 
414 415 4 
414 426 2 
414 427 2 
738 758 2 
738 759 2 
739 738 1 
739 760 2 
739 761 2 
737 738 4 
731 732 4 
731 749 2 
731 750 2 
413 414 1 
413 424 2 
413 425 2 
736 737 4 
736 756 2 
736 757 2 
725 726 1 
725 731 1 
725 736 1 
725 741 2 
727 728 4 
659 658 3 
732 733 4 
726 727 4 
726 742 2 
726 743 2 
730 729 3 
602 603 1 
602 612 2 
602 613 2 
602 816 4 
482 483 1 
482 492 2 
482 493 2 
482 659 4 
483 484 4 
483 494 2 
483 495 2 
728 744 2 
728 745 2 
729 728 1 
729 746 2 
729 747 2 
273 272 1 
273 286 2 
273 287 2 
273 730 4 
488 487 4 
488 500 2 
488 501 2 
887 886 3 
886 885 1 
886 905 2 
886 906 2 
658 657 1 
658 677 2 
658 678 2 
484 485 4 
489 488 1 
489 502 2 
489 503 2 
489 887 4 
534 535 4 
534 546 2 
534 547 2 
536 535 4 
536 548 2 
536 549 2 
657 675 2 
657 676 2 
656 657 4 
272 271 4 
272 284 2 
272 285 2 
343 344 4 
342 343 4 
342 354 2 
342 355 2 
510 511 4 
510 522 2 
510 523 2 
816 815 3 
733 734 1 
733 751 2 
733 752 2 
815 814 1 
815 836 2 
815 837 2 
341 342 1 
341 352 2 
341 353 2 
130 129 3 
339 340 4 
339 350 2 
339 351 2 
340 341 4 
338 339 1 
338 348 2 
338 349 2 
338 130 4 
734 735 3 
734 753 2 
734 754 2 
735 755 5 
512 511 4 
512 524 2 
512 525 2 
626 627 1 
626 636 2 
626 637 2 
626 849 4 
627 628 4 
627 638 2 
627 639 2 
629 630 1 
629 640 2 
629 641 2 
412 413 4 
411 412 4 
411 422 2 
411 423 2 
801 802 1 
801 807 1 
801 812 1 
801 817 2 
812 813 4 
812 832 2 
812 833 2 
410 411 1 
410 420 2 
410 421 2 
410 289 4 
290 291 1 
290 300 2 
290 301 2 
289 290 3 
808 809 4 
291 292 4 
291 302 2 
291 303 2 
293 294 1 
293 304 2 
293 305 2 
810 809 1 
810 829 2 
810 830 2 
292 293 4 
807 808 4 
807 825 2 
807 826 2 
4 5 4 
3 4 4 
3 14 2 
3 15 2 
296 308 2 
296 309 2 
294 295 4 
294 306 2 
294 307 2 
297 296 1 
297 310 2 
297 311 2 
295 296 4 
655 656 4 
655 673 2 
655 674 2 
649 650 1 
649 655 1 
649 660 1 
649 665 2 
660 661 4 
660 680 2 
660 681 2 
650 651 4 
650 666 2 
650 667 2 
651 652 4 
652 668 2 
652 669 2 
173 174 1 
173 184 2 
173 185 2 
174 175 4 
174 186 2 
174 187 2 
2 3 1 
2 12 2 
2 13 2 
2 768 4 
609 608 1 
609 622 2 
609 623 2 
609 654 4 
654 653 3 
608 607 4 
608 620 2 
608 621 2 
813 814 4 
814 834 2 
814 835 2 
653 652 1 
653 670 2 
653 671 2 
802 803 4 
802 818 2 
802 819 2 
803 804 4 
804 820 2 
804 821 2 
147 148 4 
147 158 2 
147 159 2 
806 805 3 
148 149 4 
146 147 1 
146 156 2 
146 157 2 
146 806 4 
805 804 1 
805 822 2 
805 823 2 
953 954 1 
953 959 1 
953 964 1 
953 969 2 
954 955 4 
954 970 2 
954 971 2 
955 956 4 
956 957 1 
956 972 2 
956 973 2 
959 960 4 
959 977 2 
959 978 2 
960 961 4 
964 965 4 
964 984 2 
964 985 2 
961 979 2 
961 980 2 
965 966 4 
966 967 1 
966 986 2 
966 987 2 
968 990 5 
967 968 3 
967 988 2 
967 989 2 
958 976 5 
267 268 4 
267 278 2 
267 279 2 
268 269 4 
702 701 3 
266 267 1 
266 276 2 
266 277 2 
266 241 4 
438 439 4 
438 450 2 
438 451 2 
270 271 4 
270 282 2 
270 283 2 
440 439 4 
440 452 2 
440 453 2 
441 440 1 
441 454 2 
441 455 2 
441 702 4 
701 700 1 
701 722 2 
701 723 2 
700 720 2 
700 721 2 
699 700 4 
698 699 4 
698 718 2 
698 719 2 
241 242 3 
437 438 1 
437 448 2 
437 449 2 
687 688 1 
687 693 1 
687 698 1 
687 703 2 
693 694 4 
693 711 2 
693 712 2 
694 695 4 
695 713 2 
695 714 2 
957 958 3 
957 974 2 
957 975 2 
242 243 1 
242 252 2 
242 253 2 
243 244 4 
243 254 2 
243 255 2 
506 507 1 
506 516 2 
506 517 2 
506 49 4 
507 508 4 
507 518 2 
507 519 2 
690 706 2 
690 707 2 
244 245 4 
688 689 4 
688 704 2 
688 705 2 
689 690 4 
248 247 4 
248 260 2 
248 261 2 
245 246 1 
245 256 2 
245 257 2 
246 247 4 
246 258 2 
246 259 2 
603 604 4 
603 614 2 
603 615 2 
811 810 3 
962 961 1 
962 981 2 
962 982 2 
920 919 3 
105 104 1 
105 118 2 
105 119 2 
105 217 4 
217 218 3 
963 962 3 
579 580 4 
579 590 2 
579 591 2 
200 199 4 
200 212 2 
200 213 2 
537 536 1 
537 550 2 
537 551 2 
537 34 4 
194 195 1 
194 204 2 
194 205 2 
194 963 4 
195 196 4 
195 206 2 
195 207 2 
196 197 4 
198 199 4 
198 210 2 
198 211 2 
197 198 1 
197 208 2 
197 209 2 
33 32 1 
33 46 2 
33 47 2 
34 33 3 
532 533 4 
32 44 2 
32 45 2 
31 32 4 
101 102 1 
101 112 2 
101 113 2 
218 219 1 
218 228 2 
218 229 2 
691 690 1 
691 708 2 
691 709 2 
104 103 4 
104 116 2 
104 117 2 
102 103 4 
102 114 2 
102 115 2 
692 691 3 
513 512 1 
513 526 2 
513 527 2 
513 692 4 
30 31 4 
30 42 2 
30 43 2 
606 607 4 
606 618 2 
606 619 2 
604 605 4 
605 606 1 
605 616 2 
605 617 2 
29 30 1 
29 40 2 
29 41 2 
28 29 4 
435 436 4 
435 446 2 
435 447 2 
434 435 1 
434 444 2 
434 445 2 
434 930 4 
530 531 1 
530 540 2 
530 541 2 
530 811 4 
916 917 4 
916 932 2 
916 933 2 
809 827 2 
809 828 2 
919 918 1 
919 936 2 
919 937 2 
918 934 2 
918 935 2 
917 918 4 
915 916 1 
915 921 1 
915 926 1 
915 931 2 
929 928 1 
929 950 2 
929 951 2 
926 927 4 
926 946 2 
926 947 2 
930 929 3 
928 948 2 
928 949 2 
927 928 4 
531 532 4 
531 542 2 
531 543 2 
461 462 1 
461 472 2 
461 473 2 
533 534 1 
533 544 2 
533 545 2 
436 437 4 
558 559 4 
558 570 2 
558 571 2 
201 200 1 
201 214 2 
201 215 2 
201 920 4 
460 461 4 
554 555 1 
554 564 2 
554 565 2 
554 385 4 
555 556 4 
555 566 2 
555 567 2 
459 460 4 
459 470 2 
459 471 2 
458 459 1 
458 468 2 
458 469 2 
557 558 1 
557 568 2 
557 569 2 
556 557 4 
171 172 4 
171 182 2 
171 183 2 
172 173 4 
457 458 3 
170 171 1 
170 180 2 
170 181 2 
170 457 4 
560 559 4 
560 572 2 
560 573 2 
219 220 4 
219 230 2 
219 231 2 
220 221 4 
221 222 1 
221 232 2 
221 233 2 
222 223 4 
222 234 2 
222 235 2 
27 28 4 
27 38 2 
27 39 2 
26 27 1 
26 36 2 
26 37 2 
26 226 4 
226 225 3 
223 224 4 
224 236 2 
224 237 2 
225 224 1 
225 238 2 
225 239 2 
ITEM: TIMESTEP
16800
ITEM: NUMBER OF ENTRIES
884
ITEM: BOX BOUNDS pp pp pp
-1.8393492183093976e-01 2.1257310921830818e+01
-1.8393492183093976e-01 2.1257310921830818e+01
-1.8393492183093976e-01 2.1257310921830818e+01
ITEM: ENTRIES batom1 batom2 btype
839 840 1 
839 845 1 
839 850 1 
839 855 2 
840 841 4 
840 856 2 
840 857 2 
846 847 4 
313 314 3 
313 323 5 
848 847 1 
848 867 2 
848 868 2 
845 846 4 
845 863 2 
845 864 2 
847 865 2 
847 866 2 
314 315 1 
314 324 2 
314 325 2 
316 317 4 
81 80 1 
81 94 2 
81 95 2 
81 882 4 
850 851 4 
850 870 2 
850 871 2 
851 852 4 
923 941 2 
923 942 2 
924 923 1 
924 943 2 
924 944 2 
80 79 4 
80 92 2 
80 93 2 
317 318 1 
317 328 2 
317 329 2 
315 316 4 
315 326 2 
315 327 2 
888 889 4 
888 908 2 
888 909 2 
877 878 1 
877 883 1 
877 888 1 
877 893 2 
879 880 4 
878 879 4 
878 894 2 
878 895 2 
881 880 1 
881 898 2 
881 899 2 
883 884 4 
883 901 2 
883 902 2 
889 890 4 
884 885 4 
890 891 1 
890 910 2 
890 911 2 
882 881 3 
880 896 2 
880 897 2 
318 319 4 
318 330 2 
318 331 2 
319 320 4 
885 903 2 
885 904 2 
841 842 4 
842 843 1 
842 858 2 
842 859 2 
778 800 5 
891 892 3 
891 912 2 
891 913 2 
763 764 1 
763 769 1 
763 774 1 
763 779 2 
769 770 4 
769 787 2 
769 788 2 
774 775 4 
774 794 2 
774 795 2 
775 776 4 
776 777 1 
776 796 2 
776 797 2 
892 914 5 
770 771 4 
697 696 3 
696 695 1 
696 715 2 
696 716 2 
777 778 3 
777 798 2 
777 799 2 
843 844 3 
843 860 2 
843 861 2 
844 862 5 
771 772 1 
771 789 2 
771 790 2 
852 853 1 
852 872 2 
852 873 2 
853 854 3 
853 874 2 
853 875 2 
854 876 5 
368 367 4 
368 380 2 
368 381 2 
416 415 4 
416 428 2 
416 429 2 
417 416 1 
417 430 2 
417 431 2 
417 740 4 
366 367 4 
366 378 2 
366 379 2 
369 368 1 
369 382 2 
369 383 2 
369 466 4 
466 465 3 
320 332 2 
320 333 2 
465 464 1 
465 478 2 
465 479 2 
486 487 4 
486 498 2 
486 499 2 
321 320 1 
321 334 2 
321 335 2 
464 476 2 
464 477 2 
463 464 4 
322 321 3 
578 579 1 
578 588 2 
578 589 2 
578 322 4 
580 581 4 
581 582 1 
581 592 2 
581 593 2 
363 364 4 
363 374 2 
363 375 2 
485 486 1 
485 496 2 
485 497 2 
98 99 1 
98 108 2 
98 109 2 
98 697 4 
99 100 4 
99 110 2 
99 111 2 
582 583 4 
582 594 2 
582 595 2 
100 101 4 
154 153 3 
584 583 4 
584 596 2 
584 597 2 
585 584 1 
585 598 2 
585 599 2 
585 154 4 
772 773 3 
772 791 2 
772 792 2 
773 793 5 
129 128 1 
129 142 2 
129 143 2 
364 365 4 
925 924 3 
922 923 4 
392 391 4 
392 404 2 
392 405 2 
390 391 4 
390 402 2 
390 403 2 
393 392 1 
393 406 2 
393 407 2 
393 925 4 
365 366 1 
365 376 2 
365 377 2 
388 389 4 
389 390 1 
389 400 2 
389 401 2 
921 922 4 
921 939 2 
921 940 2 
462 463 4 
462 474 2 
462 475 2 
663 662 1 
663 684 2 
663 685 2 
387 388 4 
387 398 2 
387 399 2 
386 387 1 
386 396 2 
386 397 2 
385 386 3 
8 20 2 
8 21 2 
7 8 4 
6 7 4 
6 18 2 
6 19 2 
664 663 3 
362 363 1 
362 372 2 
362 373 2 
362 664 4 
662 682 2 
662 683 2 
10 9 3 
9 8 1 
9 22 2 
9 23 2 
561 560 1 
561 574 2 
561 575 2 
561 10 4 
5 6 1 
5 16 2 
5 17 2 
661 662 4 
152 164 2 
152 165 2 
153 152 1 
153 166 2 
153 167 2 
126 127 4 
126 138 2 
126 139 2 
127 128 4 
249 248 1 
249 262 2 
249 263 2 
249 121 4 
151 152 4 
124 125 4 
122 123 1 
122 132 2 
122 133 2 
123 124 4 
123 134 2 
123 135 2 
125 126 1 
125 136 2 
125 137 2 
150 151 4 
150 162 2 
150 163 2 
149 150 1 
149 160 2 
149 161 2 
121 122 3 
128 140 2 
128 141 2 
628 629 4 
632 631 4 
632 644 2 
632 645 2 
58 57 3 
78 79 4 
78 90 2 
78 91 2 
57 56 1 
57 70 2 
57 71 2 
849 848 3 
633 632 1 
633 646 2 
633 647 2 
633 58 4 
630 631 4 
630 642 2 
630 643 2 
56 68 2 
56 69 2 
77 78 1 
77 88 2 
77 89 2 
75 76 4 
75 86 2 
75 87 2 
74 75 1 
74 84 2 
74 85 2 
76 77 4 
73 74 3 
73 83 5 
345 346 3 
345 358 2 
345 359 2 
346 360 5 
298 297 3 
177 176 1 
177 190 2 
177 191 2 
177 298 4 
176 175 4 
176 188 2 
176 189 2 
269 270 1 
269 280 2 
269 281 2 
344 345 1 
344 356 2 
344 357 2 
55 56 4 
764 765 4 
764 780 2 
764 781 2 
765 766 4 
50 51 1 
50 60 2 
50 61 2 
766 782 2 
766 783 2 
51 52 4 
51 62 2 
51 63 2 
52 53 4 
53 54 1 
53 64 2 
53 65 2 
54 55 4 
54 66 2 
54 67 2 
767 766 1 
767 784 2 
767 785 2 
768 767 3 
49 50 3 
508 509 4 
509 510 1 
509 520 2 
509 521 2 
740 739 3 
414 415 4 
414 426 2 
414 427 2 
738 758 2 
738 759 2 
739 738 1 
739 760 2 
739 761 2 
737 738 4 
731 732 4 
731 749 2 
731 750 2 
413 414 1 
413 424 2 
413 425 2 
736 737 4 
736 756 2 
736 757 2 
725 726 1 
725 731 1 
725 736 1 
725 741 2 
727 728 4 
659 658 3 
732 733 4 
726 727 4 
726 742 2 
726 743 2 
730 729 3 
602 603 1 
602 612 2 
602 613 2 
602 816 4 
482 483 1 
482 492 2 
482 493 2 
482 659 4 
483 484 4 
483 494 2 
483 495 2 
728 744 2 
728 745 2 
729 728 1 
729 746 2 
729 747 2 
273 272 1 
273 286 2 
273 287 2 
273 730 4 
488 487 4 
488 500 2 
488 501 2 
887 886 3 
886 885 1 
886 905 2 
886 906 2 
658 657 1 
658 677 2 
658 678 2 
484 485 4 
489 488 1 
489 502 2 
489 503 2 
489 887 4 
534 535 4 
534 546 2 
534 547 2 
536 535 4 
536 548 2 
536 549 2 
657 675 2 
657 676 2 
656 657 4 
272 271 4 
272 284 2 
272 285 2 
343 344 4 
342 343 4 
342 354 2 
342 355 2 
510 511 4 
510 522 2 
510 523 2 
816 815 3 
733 734 1 
733 751 2 
733 752 2 
815 814 1 
815 836 2 
815 837 2 
341 342 1 
341 352 2 
341 353 2 
130 129 3 
339 340 4 
339 350 2 
339 351 2 
340 341 4 
338 339 1 
338 348 2 
338 349 2 
338 130 4 
734 735 3 
734 753 2 
734 754 2 
735 755 5 
512 511 4 
512 524 2 
512 525 2 
626 627 1 
626 636 2 
626 637 2 
626 849 4 
627 628 4 
627 638 2 
627 639 2 
629 630 1 
629 640 2 
629 641 2 
412 413 4 
411 412 4 
411 422 2 
411 423 2 
801 802 1 
801 807 1 
801 812 1 
801 817 2 
812 813 4 
812 832 2 
812 833 2 
410 411 1 
410 420 2 
410 421 2 
410 289 4 
290 291 1 
290 300 2 
290 301 2 
289 290 3 
808 809 4 
291 292 4 
291 302 2 
291 303 2 
293 294 1 
293 304 2 
293 305 2 
810 809 1 
810 829 2 
810 830 2 
292 293 4 
807 808 4 
807 825 2 
807 826 2 
4 5 4 
3 4 4 
3 14 2 
3 15 2 
296 308 2 
296 309 2 
294 295 4 
294 306 2 
294 307 2 
297 296 1 
297 310 2 
297 311 2 
295 296 4 
655 656 4 
655 673 2 
655 674 2 
649 650 1 
649 655 1 
649 660 1 
649 665 2 
660 661 4 
660 680 2 
660 681 2 
650 651 4 
650 666 2 
650 667 2 
651 652 4 
652 668 2 
652 669 2 
173 174 1 
173 184 2 
173 185 2 
174 175 4 
174 186 2 
174 187 2 
2 3 1 
2 12 2 
2 13 2 
2 768 4 
609 608 1 
609 622 2 
609 623 2 
609 654 4 
654 653 3 
608 607 4 
608 620 2 
608 621 2 
813 814 4 
814 834 2 
814 835 2 
653 652 1 
653 670 2 
653 671 2 
802 803 4 
802 818 2 
802 819 2 
803 804 4 
804 820 2 
804 821 2 
147 148 4 
147 158 2 
147 159 2 
806 805 3 
148 149 4 
146 147 1 
146 156 2 
146 157 2 
146 806 4 
805 804 1 
805 822 2 
805 823 2 
953 954 1 
953 959 1 
953 964 1 
953 969 2 
954 955 4 
954 970 2 
954 971 2 
955 956 4 
956 957 1 
956 972 2 
956 973 2 
959 960 4 
959 977 2 
959 978 2 
960 961 4 
964 965 4 
964 984 2 
964 985 2 
961 979 2 
961 980 2 
965 966 4 
966 967 1 
966 986 2 
966 987 2 
968 990 5 
967 968 3 
967 988 2 
967 989 2 
958 976 5 
267 268 4 
267 278 2 
267 279 2 
268 269 4 
702 701 3 
266 267 1 
266 276 2 
266 277 2 
266 241 4 
438 439 4 
438 450 2 
438 451 2 
270 271 4 
270 282 2 
270 283 2 
440 439 4 
440 452 2 
440 453 2 
441 440 1 
441 454 2 
441 455 2 
441 702 4 
701 700 1 
701 722 2 
701 723 2 
700 720 2 
700 721 2 
699 700 4 
698 699 4 
698 718 2 
698 719 2 
241 242 3 
437 438 1 
437 448 2 
437 449 2 
687 688 1 
687 693 1 
687 698 1 
687 703 2 
693 694 4 
693 711 2 
693 712 2 
694 695 4 
695 713 2 
695 714 2 
957 958 3 
957 974 2 
957 975 2 
242 243 1 
242 252 2 
242 253 2 
243 244 4 
243 254 2 
243 255 2 
506 507 1 
506 516 2 
506 517 2 
506 49 4 
507 508 4 
507 518 2 
507 519 2 
690 706 2 
690 707 2 
244 245 4 
688 689 4 
688 704 2 
688 705 2 
689 690 4 
248 247 4 
248 260 2 
248 261 2 
245 246 1 
245 256 2 
245 257 2 
246 247 4 
246 258 2 
246 259 2 
603 604 4 
603 614 2 
603 615 2 
811 810 3 
962 961 1 
962 981 2 
962 982 2 
920 919 3 
105 104 1 
105 118 2 
105 119 2 
105 217 4 
217 218 3 
963 962 3 
579 580 4 
579 590 2 
579 591 2 
200 199 4 
200 212 2 
200 213 2 
537 536 1 
537 550 2 
537 551 2 
537 34 4 
194 195 1 
194 204 2 
194 205 2 
194 963 4 
195 196 4 
195 206 2 
195 207 2 
196 197 4 
198 199 4 
198 210 2 
198 211 2 
197 198 1 
197 208 2 
197 209 2 
33 32 1 
33 46 2 
33 47 2 
34 33 3 
532 533 4 
32 44 2 
32 45 2 
31 32 4 
101 102 1 
101 112 2 
101 113 2 
218 219 1 
218 228 2 
218 229 2 
691 690 1 
691 708 2 
691 709 2 
104 103 4 
104 116 2 
104 117 2 
102 103 4 
102 114 2 
102 115 2 
692 691 3 
513 512 1 
513 526 2 
513 527 2 
513 692 4 
30 31 4 
30 42 2 
30 43 2 
606 607 4 
606 618 2 
606 619 2 
604 605 4 
605 606 1 
605 616 2 
605 617 2 
29 30 1 
29 40 2 
29 41 2 
28 29 4 
435 436 4 
435 446 2 
435 447 2 
434 435 1 
434 444 2 
434 445 2 
434 930 4 
530 531 1 
530 540 2 
530 541 2 
530 811 4 
916 917 4 
916 932 2 
916 933 2 
809 827 2 
809 828 2 
919 918 1 
919 936 2 
919 937 2 
918 934 2 
918 935 2 
917 918 4 
915 916 1 
915 921 1 
915 926 1 
915 931 2 
929 928 1 
929 950 2 
929 951 2 
926 927 4 
926 946 2 
926 947 2 
930 929 3 
928 948 2 
928 949 2 
927 928 4 
531 532 4 
531 542 2 
531 543 2 
461 462 1 
461 472 2 
461 473 2 
533 534 1 
533 544 2 
533 545 2 
436 437 4 
558 559 4 
558 570 2 
558 571 2 
201 200 1 
201 214 2 
201 215 2 
201 920 4 
460 461 4 
554 555 1 
554 564 2 
554 565 2 
554 385 4 
555 556 4 
555 566 2 
555 567 2 
459 460 4 
459 470 2 
459 471 2 
458 459 1 
458 468 2 
458 469 2 
557 558 1 
557 568 2 
557 569 2 
556 557 4 
171 172 4 
171 182 2 
171 183 2 
172 173 4 
457 458 3 
170 171 1 
170 180 2 
170 181 2 
170 457 4 
560 559 4 
560 572 2 
560 573 2 
219 220 4 
219 230 2 
219 231 2 
220 221 4 
221 222 1 
221 232 2 
221 233 2 
222 223 4 
222 234 2 
222 235 2 
27 28 4 
27 38 2 
27 39 2 
26 27 1 
26 36 2 
26 37 2 
26 226 4 
226 225 3 
223 224 4 
224 236 2 
224 237 2 
225 224 1 
225 238 2 
225 239 2 
ITEM: TIMESTEP
17000
ITEM: NUMBER OF ENTRIES
884
ITEM: BOX BOUNDS pp pp pp
-1.8393492183093976e-01 2.1257310921830818e+01
-1.8393492183093976e-01 2.1257310921830818e+01
-1.8393492183093976e-01 2.1257310921830818e+01
ITEM: ENTRIES batom1 batom2 btype
839 840 1 
839 845 1 
839 850 1 
839 855 2 
840 841 4 
840 856 2 
840 857 2 
846 847 4 
313 314 3 
313 323 5 
848 847 1 
848 867 2 
848 868 2 
845 846 4 
845 863 2 
845 864 2 
847 865 2 
847 866 2 
314 315 1 
314 324 2 
314 325 2 
316 317 4 
81 80 1 
81 94 2 
81 95 2 
81 882 4 
850 851 4 
850 870 2 
850 871 2 
851 852 4 
923 941 2 
923 942 2 
924 923 1 
924 943 2 
924 944 2 
80 79 4 
80 92 2 
80 93 2 
317 318 1 
317 328 2 
317 329 2 
315 316 4 
315 326 2 
315 327 2 
888 889 4 
888 908 2 
888 909 2 
877 878 1 
877 883 1 
877 888 1 
877 893 2 
879 880 4 
878 879 4 
878 894 2 
878 895 2 
881 880 1 
881 898 2 
881 899 2 
883 884 4 
883 901 2 
883 902 2 
889 890 4 
884 885 4 
890 891 1 
890 910 2 
890 911 2 
882 881 3 
880 896 2 
880 897 2 
318 319 4 
318 330 2 
318 331 2 
319 320 4 
885 903 2 
885 904 2 
841 842 4 
842 843 1 
842 858 2 
842 859 2 
778 800 5 
891 892 3 
891 912 2 
891 913 2 
763 764 1 
763 769 1 
763 774 1 
763 779 2 
769 770 4 
769 787 2 
769 788 2 
774 775 4 
774 794 2 
774 795 2 
775 776 4 
776 777 1 
776 796 2 
776 797 2 
892 914 5 
770 771 4 
697 696 3 
696 695 1 
696 715 2 
696 716 2 
777 778 3 
777 798 2 
777 799 2 
843 844 3 
843 860 2 
843 861 2 
844 862 5 
771 772 1 
771 789 2 
771 790 2 
852 853 1 
852 872 2 
852 873 2 
853 854 3 
853 874 2 
853 875 2 
854 876 5 
368 367 4 
368 380 2 
368 381 2 
416 415 4 
416 428 2 
416 429 2 
417 416 1 
417 430 2 
417 431 2 
417 740 4 
366 367 4 
366 378 2 
366 379 2 
369 368 1 
369 382 2 
369 383 2 
369 466 4 
466 465 3 
320 332 2 
320 333 2 
465 464 1 
465 478 2 
465 479 2 
486 487 4 
486 498 2 
486 499 2 
321 320 1 
321 334 2 
321 335 2 
464 476 2 
464 477 2 
463 464 4 
322 321 3 
578 579 1 
578 588 2 
578 589 2 
578 322 4 
580 581 4 
581 582 1 
581 592 2 
581 593 2 
363 364 4 
363 374 2 
363 375 2 
485 486 1 
485 496 2 
485 497 2 
98 99 1 
98 108 2 
98 109 2 
98 697 4 
99 100 4 
99 110 2 
99 111 2 
582 583 4 
582 594 2 
582 595 2 
100 101 4 
154 153 3 
584 583 4 
584 596 2 
584 597 2 
585 584 1 
585 598 2 
585 599 2 
585 154 4 
772 773 3 
772 791 2 
772 792 2 
773 793 5 
129 128 1 
129 142 2 
129 143 2 
364 365 4 
925 924 3 
922 923 4 
392 391 4 
392 404 2 
392 405 2 
390 391 4 
390 402 2 
390 403 2 
393 392 1 
393 406 2 
393 407 2 
393 925 4 
365 366 1 
365 376 2 
365 377 2 
388 389 4 
389 390 1 
389 400 2 
389 401 2 
921 922 4 
921 939 2 
921 940 2 
462 463 4 
462 474 2 
462 475 2 
663 662 1 
663 684 2 
663 685 2 
387 388 4 
387 398 2 
387 399 2 
386 387 1 
386 396 2 
386 397 2 
385 386 3 
8 20 2 
8 21 2 
7 8 4 
6 7 4 
6 18 2 
6 19 2 
664 663 3 
362 363 1 
362 372 2 
362 373 2 
362 664 4 
662 682 2 
662 683 2 
10 9 3 
9 8 1 
9 22 2 
9 23 2 
561 560 1 
561 574 2 
561 575 2 
561 10 4 
5 6 1 
5 16 2 
5 17 2 
661 662 4 
152 164 2 
152 165 2 
153 152 1 
153 166 2 
153 167 2 
126 127 4 
126 138 2 
126 139 2 
127 128 4 
249 248 1 
249 262 2 
249 263 2 
249 121 4 
151 152 4 
124 125 4 
122 123 1 
122 132 2 
122 133 2 
123 124 4 
123 134 2 
123 135 2 
125 126 1 
125 136 2 
125 137 2 
150 151 4 
150 162 2 
150 163 2 
149 150 1 
149 160 2 
149 161 2 
121 122 3 
128 140 2 
128 141 2 
628 629 4 
632 631 4 
632 644 2 
632 645 2 
58 57 3 
78 79 4 
78 90 2 
78 91 2 
57 56 1 
57 70 2 
57 71 2 
849 848 3 
633 632 1 
633 646 2 
633 647 2 
633 58 4 
630 631 4 
630 642 2 
630 643 2 
56 68 2 
56 69 2 
77 78 1 
77 88 2 
77 89 2 
75 76 4 
75 86 2 
75 87 2 
74 75 1 
74 84 2 
74 85 2 
76 77 4 
73 74 3 
73 83 5 
345 346 3 
345 358 2 
345 359 2 
346 360 5 
298 297 3 
177 176 1 
177 190 2 
177 191 2 
177 298 4 
176 175 4 
176 188 2 
176 189 2 
269 270 1 
269 280 2 
269 281 2 
344 345 1 
344 356 2 
344 357 2 
55 56 4 
764 765 4 
764 780 2 
764 781 2 
765 766 4 
50 51 1 
50 60 2 
50 61 2 
766 782 2 
766 783 2 
51 52 4 
51 62 2 
51 63 2 
52 53 4 
53 54 1 
53 64 2 
53 65 2 
54 55 4 
54 66 2 
54 67 2 
767 766 1 
767 784 2 
767 785 2 
768 767 3 
49 50 3 
508 509 4 
509 510 1 
509 520 2 
509 521 2 
740 739 3 
414 415 4 
414 426 2 
414 427 2 
738 758 2 
738 759 2 
739 738 1 
739 760 2 
739 761 2 
737 738 4 
731 732 4 
731 749 2 
731 750 2 
413 414 1 
413 424 2 
413 425 2 
736 737 4 
736 756 2 
736 757 2 
725 726 1 
725 731 1 
725 736 1 
725 741 2 
727 728 4 
659 658 3 
732 733 4 
726 727 4 
726 742 2 
726 743 2 
730 729 3 
602 603 1 
602 612 2 
602 613 2 
602 816 4 
482 483 1 
482 492 2 
482 493 2 
482 659 4 
483 484 4 
483 494 2 
483 495 2 
728 744 2 
728 745 2 
729 728 1 
729 746 2 
729 747 2 
273 272 1 
273 286 2 
273 287 2 
273 730 4 
488 487 4 
488 500 2 
488 501 2 
887 886 3 
886 885 1 
886 905 2 
886 906 2 
658 657 1 
658 677 2 
658 678 2 
484 485 4 
489 488 1 
489 502 2 
489 503 2 
489 887 4 
534 535 4 
534 546 2 
534 547 2 
536 535 4 
536 548 2 
536 549 2 
657 675 2 
657 676 2 
656 657 4 
272 271 4 
272 284 2 
272 285 2 
343 344 4 
342 343 4 
342 354 2 
342 355 2 
510 511 4 
510 522 2 
510 523 2 
816 815 3 
733 734 1 
733 751 2 
733 752 2 
815 814 1 
815 836 2 
815 837 2 
341 342 1 
341 352 2 
341 353 2 
130 129 3 
339 340 4 
339 350 2 
339 351 2 
340 341 4 
338 339 1 
338 348 2 
338 349 2 
338 130 4 
734 735 3 
734 753 2 
734 754 2 
735 755 5 
512 511 4 
512 524 2 
512 525 2 
626 627 1 
626 636 2 
626 637 2 
626 849 4 
627 628 4 
627 638 2 
627 639 2 
629 630 1 
629 640 2 
629 641 2 
412 413 4 
411 412 4 
411 422 2 
411 423 2 
801 802 1 
801 807 1 
801 812 1 
801 817 2 
812 813 4 
812 832 2 
812 833 2 
410 411 1 
410 420 2 
410 421 2 
410 289 4 
290 291 1 
290 300 2 
290 301 2 
289 290 3 
808 809 4 
291 292 4 
291 302 2 
291 303 2 
293 294 1 
293 304 2 
293 305 2 
810 809 1 
810 829 2 
810 830 2 
292 293 4 
807 808 4 
807 825 2 
807 826 2 
4 5 4 
3 4 4 
3 14 2 
3 15 2 
296 308 2 
296 309 2 
294 295 4 
294 306 2 
294 307 2 
297 296 1 
297 310 2 
297 311 2 
295 296 4 
655 656 4 
655 673 2 
655 674 2 
649 650 1 
649 655 1 
649 660 1 
649 665 2 
660 661 4 
660 680 2 
660 681 2 
650 651 4 
650 666 2 
650 667 2 
651 652 4 
652 668 2 
652 669 2 
173 174 1 
173 184 2 
173 185 2 
174 175 4 
174 186 2 
174 187 2 
2 3 1 
2 12 2 
2 13 2 
2 768 4 
609 608 1 
609 622 2 
609 623 2 
609 654 4 
654 653 3 
608 607 4 
608 620 2 
608 621 2 
813 814 4 
814 834 2 
814 835 2 
653 652 1 
653 670 2 
653 671 2 
802 803 4 
802 818 2 
802 819 2 
803 804 4 
804 820 2 
804 821 2 
147 148 4 
147 158 2 
147 159 2 
806 805 3 
148 149 4 
146 147 1 
146 156 2 
146 157 2 
146 806 4 
805 804 1 
805 822 2 
805 823 2 
953 954 1 
953 959 1 
953 964 1 
953 969 2 
954 955 4 
954 970 2 
954 971 2 
955 956 4 
956 957 1 
956 972 2 
956 973 2 
959 960 4 
959 977 2 
959 978 2 
960 961 4 
964 965 4 
964 984 2 
964 985 2 
961 979 2 
961 980 2 
965 966 4 
966 967 1 
966 986 2 
966 987 2 
968 990 5 
967 968 3 
967 988 2 
967 989 2 
958 976 5 
267 268 4 
267 278 2 
267 279 2 
268 269 4 
702 701 3 
266 267 1 
266 276 2 
266 277 2 
266 241 4 
438 439 4 
438 450 2 
438 451 2 
270 271 4 
270 282 2 
270 283 2 
440 439 4 
440 452 2 
440 453 2 
441 440 1 
441 454 2 
441 455 2 
441 702 4 
701 700 1 
701 722 2 
701 723 2 
700 720 2 
700 721 2 
699 700 4 
698 699 4 
698 718 2 
698 719 2 
241 242 3 
437 438 1 
437 448 2 
437 449 2 
687 688 1 
687 693 1 
687 698 1 
687 703 2 
693 694 4 
693 711 2 
693 712 2 
694 695 4 
695 713 2 
695 714 2 
957 958 3 
957 974 2 
957 975 2 
242 243 1 
242 252 2 
242 253 2 
243 244 4 
243 254 2 
243 255 2 
506 507 1 
506 516 2 
506 517 2 
506 49 4 
507 508 4 
507 518 2 
507 519 2 
690 706 2 
690 707 2 
244 245 4 
688 689 4 
688 704 2 
688 705 2 
689 690 4 
248 247 4 
248 260 2 
248 261 2 
245 246 1 
245 256 2 
245 257 2 
246 247 4 
246 258 2 
246 259 2 
603 604 4 
603 614 2 
603 615 2 
811 810 3 
962 961 1 
962 981 2 
962 982 2 
920 919 3 
105 104 1 
105 118 2 
105 119 2 
105 217 4 
217 218 3 
963 962 3 
579 580 4 
579 590 2 
579 591 2 
200 199 4 
200 212 2 
200 213 2 
537 536 1 
537 550 2 
537 551 2 
537 34 4 
194 195 1 
194 204 2 
194 205 2 
194 963 4 
195 196 4 
195 206 2 
195 207 2 
196 197 4 
198 199 4 
198 210 2 
198 211 2 
197 198 1 
197 208 2 
197 209 2 
33 32 1 
33 46 2 
33 47 2 
34 33 3 
532 533 4 
32 44 2 
32 45 2 
31 32 4 
101 102 1 
101 112 2 
101 113 2 
218 219 1 
218 228 2 
218 229 2 
691 690 1 
691 708 2 
691 709 2 
104 103 4 
104 116 2 
104 117 2 
102 103 4 
102 114 2 
102 115 2 
692 691 3 
513 512 1 
513 526 2 
513 527 2 
513 692 4 
30 31 4 
30 42 2 
30 43 2 
606 607 4 
606 618 2 
606 619 2 
604 605 4 
605 606 1 
605 616 2 
605 617 2 
29 30 1 
29 40 2 
29 41 2 
28 29 4 
435 436 4 
435 446 2 
435 447 2 
434 435 1 
434 444 2 
434 445 2 
434 930 4 
530 531 1 
530 540 2 
530 541 2 
530 811 4 
916 917 4 
916 932 2 
916 933 2 
809 827 2 
809 828 2 
919 918 1 
919 936 2 
919 937 2 
918 934 2 
918 935 2 
917 918 4 
915 916 1 
915 921 1 
915 926 1 
915 931 2 
929 928 1 
929 950 2 
929 951 2 
926 927 4 
926 946 2 
926 947 2 
930 929 3 
928 948 2 
928 949 2 
927 928 4 
531 532 4 
531 542 2 
531 543 2 
461 462 1 
461 472 2 
461 473 2 
533 534 1 
533 544 2 
533 545 2 
436 437 4 
558 559 4 
558 570 2 
558 571 2 
201 200 1 
201 214 2 
201 215 2 
201 920 4 
460 461 4 
554 555 1 
554 564 2 
554 565 2 
554 385 4 
555 556 4 
555 566 2 
555 567 2 
459 460 4 
459 470 2 
459 471 2 
458 459 1 
458 468 2 
458 469 2 
557 558 1 
557 568 2 
557 569 2 
556 557 4 
171 172 4 
171 182 2 
171 183 2 
172 173 4 
457 458 3 
170 171 1 
170 180 2 
170 181 2 
170 457 4 
560 559 4 
560 572 2 
560 573 2 
219 220 4 
219 230 2 
219 231 2 
220 221 4 
221 222 1 
221 232 2 
221 233 2 
222 223 4 
222 234 2 
222 235 2 
27 28 4 
27 38 2 
27 39 2 
26 27 1 
26 36 2 
26 37 2 
26 226 4 
226 225 3 
223 224 4 
224 236 2 
224 237 2 
225 224 1 
225 238 2 
225 239 2 
ITEM: TIMESTEP
17200
ITEM: NUMBER OF ENTRIES
884
ITEM: BOX BOUNDS pp pp pp
-1.8393492183093976e-01 2.1257310921830818e+01
-1.8393492183093976e-01 2.1257310921830818e+01
-1.8393492183093976e-01 2.1257310921830818e+01
ITEM: ENTRIES batom1 batom2 btype
839 840 1 
839 845 1 
839 850 1 
839 855 2 
840 841 4 
840 856 2 
840 857 2 
846 847 4 
848 847 1 
848 867 2 
848 868 2 
845 846 4 
845 863 2 
845 864 2 
847 865 2 
847 866 2 
314 315 1 
314 324 2 
314 325 2 
316 317 4 
81 80 1 
81 94 2 
81 95 2 
81 882 4 
850 851 4 
850 870 2 
850 871 2 
851 852 4 
80 79 4 
80 92 2 
80 93 2 
317 318 1 
317 328 2 
317 329 2 
318 319 4 
318 330 2 
318 331 2 
78 79 4 
78 90 2 
78 91 2 
315 316 4 
315 326 2 
315 327 2 
888 889 4 
888 908 2 
888 909 2 
877 878 1 
877 883 1 
877 888 1 
877 893 2 
879 880 4 
878 879 4 
878 894 2 
878 895 2 
881 880 1 
881 898 2 
881 899 2 
883 884 4 
883 901 2 
883 902 2 
889 890 4 
884 885 4 
890 891 1 
890 910 2 
890 911 2 
882 881 3 
880 896 2 
880 897 2 
319 320 4 
885 903 2 
885 904 2 
841 842 4 
842 843 1 
842 858 2 
842 859 2 
778 800 5 
891 892 3 
891 912 2 
891 913 2 
763 764 1 
763 769 1 
763 774 1 
763 779 2 
769 770 4 
769 787 2 
769 788 2 
774 775 4 
774 794 2 
774 795 2 
775 776 4 
776 777 1 
776 796 2 
776 797 2 
892 914 5 
770 771 4 
696 695 1 
696 715 2 
696 716 2 
777 778 3 
777 798 2 
777 799 2 
843 844 3 
843 860 2 
843 861 2 
844 862 5 
764 765 4 
764 780 2 
764 781 2 
765 766 4 
852 853 1 
852 872 2 
852 873 2 
853 854 3 
853 874 2 
853 875 2 
854 876 5 
368 367 4 
368 380 2 
368 381 2 
416 415 4 
416 428 2 
416 429 2 
417 416 1 
417 430 2 
417 431 2 
417 740 4 
369 368 1 
369 382 2 
369 383 2 
369 466 4 
740 739 3 
466 465 3 
320 332 2 
320 333 2 
465 464 1 
465 478 2 
465 479 2 
486 487 4 
486 498 2 
486 499 2 
321 320 1 
321 334 2 
321 335 2 
464 476 2 
464 477 2 
463 464 4 
322 321 3 
578 579 1 
578 588 2 
578 589 2 
578 322 4 
580 581 4 
581 582 1 
581 592 2 
581 593 2 
363 364 4 
363 374 2 
363 375 2 
485 486 1 
485 496 2 
485 497 2 
488 487 4 
488 500 2 
488 501 2 
887 886 3 
886 885 1 
886 905 2 
886 906 2 
489 488 1 
489 502 2 
489 503 2 
489 887 4 
579 580 4 
579 590 2 
579 591 2 
697 696 3 
771 772 1 
771 789 2 
771 790 2 
98 99 1 
98 108 2 
98 109 2 
98 697 4 
99 100 4 
99 110 2 
99 111 2 
582 583 4 
582 594 2 
582 595 2 
154 153 3 
584 583 4 
584 596 2 
584 597 2 
585 584 1 
585 598 2 
585 599 2 
585 154 4 
772 773 3 
772 791 2 
772 792 2 
773 793 5 
152 164 2 
152 165 2 
923 941 2 
923 942 2 
924 923 1 
924 943 2 
924 944 2 
366 367 4 
366 378 2 
366 379 2 
364 365 4 
925 924 3 
922 923 4 
392 391 4 
392 404 2 
392 405 2 
390 391 4 
390 402 2 
390 403 2 
393 392 1 
393 406 2 
393 407 2 
393 925 4 
365 366 1 
365 376 2 
365 377 2 
388 389 4 
389 390 1 
389 400 2 
389 401 2 
921 922 4 
921 939 2 
921 940 2 
387 388 4 
387 398 2 
387 399 2 
386 387 1 
386 396 2 
386 397 2 
920 919 3 
201 200 1 
201 214 2 
201 215 2 
201 920 4 
462 463 4 
462 474 2 
462 475 2 
663 662 1 
663 684 2 
663 685 2 
385 386 3 
8 20 2 
8 21 2 
7 8 4 
6 7 4 
6 18 2 
6 19 2 
664 663 3 
362 363 1 
362 372 2 
362 373 2 
362 664 4 
662 682 2 
662 683 2 
10 9 3 
9 8 1 
9 22 2 
9 23 2 
561 560 1 
561 574 2 
561 575 2 
561 10 4 
5 6 1 
5 16 2 
5 17 2 
461 462 1 
461 472 2 
461 473 2 
153 152 1 
153 166 2 
153 167 2 
126 127 4 
126 138 2 
126 139 2 
127 128 4 
249 248 1 
249 262 2 
249 263 2 
249 121 4 
151 152 4 
124 125 4 
122 123 1 
122 132 2 
122 133 2 
123 124 4 
123 134 2 
123 135 2 
125 126 1 
125 136 2 
125 137 2 
150 151 4 
150 162 2 
150 163 2 
149 150 1 
149 160 2 
149 161 2 
121 122 3 
128 140 2 
128 141 2 
628 629 4 
632 631 4 
632 644 2 
632 645 2 
58 57 3 
57 56 1 
57 70 2 
57 71 2 
849 848 3 
633 632 1 
633 646 2 
633 647 2 
633 58 4 
630 631 4 
630 642 2 
630 643 2 
56 68 2 
56 69 2 
55 56 4 
54 55 4 
54 66 2 
54 67 2 
738 758 2 
738 759 2 
272 271 4 
272 284 2 
272 285 2 
629 630 1 
629 640 2 
629 641 2 
77 78 1 
77 88 2 
77 89 2 
75 76 4 
75 86 2 
75 87 2 
74 75 1 
74 84 2 
74 85 2 
76 77 4 
73 74 3 
73 83 5 
177 176 1 
177 190 2 
177 191 2 
177 298 4 
269 270 1 
269 280 2 
269 281 2 
297 296 1 
297 310 2 
297 311 2 
267 268 4 
267 278 2 
267 279 2 
268 269 4 
270 271 4 
270 282 2 
270 283 2 
241 242 3 
50 51 1 
50 60 2 
50 61 2 
766 782 2 
766 783 2 
51 52 4 
51 62 2 
51 63 2 
52 53 4 
53 54 1 
53 64 2 
53 65 2 
767 766 1 
767 784 2 
767 785 2 
768 767 3 
49 50 3 
508 509 4 
2 3 1 
2 12 2 
2 13 2 
2 768 4 
506 507 1 
506 516 2 
506 517 2 
506 49 4 
414 415 4 
414 426 2 
414 427 2 
739 738 1 
739 760 2 
739 761 2 
737 738 4 
731 732 4 
731 749 2 
731 750 2 
413 414 1 
413 424 2 
413 425 2 
736 737 4 
736 756 2 
736 757 2 
725 726 1 
725 731 1 
725 736 1 
725 741 2 
727 728 4 
732 733 4 
726 727 4 
726 742 2 
726 743 2 
730 729 3 
602 603 1 
602 612 2 
602 613 2 
602 816 4 
728 744 2 
728 745 2 
729 728 1 
729 746 2 
729 747 2 
273 272 1 
273 286 2 
273 287 2 
273 730 4 
816 815 3 
815 814 1 
815 836 2 
815 837 2 
412 413 4 
345 346 3 
345 358 2 
345 359 2 
346 360 5 
344 345 1 
344 356 2 
344 357 2 
659 658 3 
482 483 1 
482 492 2 
482 493 2 
482 659 4 
483 484 4 
483 494 2 
483 495 2 
658 657 1 
658 677 2 
658 678 2 
484 485 4 
657 675 2 
657 676 2 
656 657 4 
343 344 4 
342 343 4 
342 354 2 
342 355 2 
129 128 1 
129 142 2 
129 143 2 
510 511 4 
510 522 2 
510 523 2 
733 734 1 
733 751 2 
733 752 2 
341 342 1 
341 352 2 
341 353 2 
130 129 3 
339 340 4 
339 350 2 
339 351 2 
340 341 4 
338 339 1 
338 348 2 
338 349 2 
338 130 4 
734 735 3 
734 753 2 
734 754 2 
735 755 5 
609 608 1 
609 622 2 
609 623 2 
609 654 4 
654 653 3 
626 627 1 
626 636 2 
626 637 2 
626 849 4 
627 628 4 
627 638 2 
627 639 2 
411 412 4 
411 422 2 
411 423 2 
801 802 1 
801 807 1 
801 812 1 
801 817 2 
812 813 4 
812 832 2 
812 833 2 
410 411 1 
410 420 2 
410 421 2 
410 289 4 
290 291 1 
290 300 2 
290 301 2 
289 290 3 
808 809 4 
291 292 4 
291 302 2 
291 303 2 
293 294 1 
293 304 2 
293 305 2 
292 293 4 
807 808 4 
807 825 2 
807 826 2 
294 295 4 
294 306 2 
294 307 2 
295 296 4 
813 814 4 
814 834 2 
814 835 2 
661 662 4 
298 297 3 
176 175 4 
176 188 2 
176 189 2 
4 5 4 
296 308 2 
296 309 2 
655 656 4 
655 673 2 
655 674 2 
649 650 1 
649 655 1 
649 660 1 
649 665 2 
660 661 4 
660 680 2 
660 681 2 
650 651 4 
650 666 2 
650 667 2 
651 652 4 
652 668 2 
652 669 2 
173 174 1 
173 184 2 
173 185 2 
174 175 4 
174 186 2 
174 187 2 
3 4 4 
3 14 2 
3 15 2 
653 652 1 
653 670 2 
653 671 2 
802 803 4 
802 818 2 
802 819 2 
803 804 4 
804 820 2 
804 821 2 
147 148 4 
147 158 2 
147 159 2 
806 805 3 
148 149 4 
146 147 1 
146 156 2 
146 157 2 
146 806 4 
805 804 1 
805 822 2 
805 823 2 
313 314 3 
313 323 5 
953 954 1 
953 959 1 
953 964 1 
953 969 2 
954 955 4 
954 970 2 
954 971 2 
955 956 4 
956 957 1 
956 972 2 
956 973 2 
959 960 4 
959 977 2 
959 978 2 
960 961 4 
964 965 4 
964 984 2 
964 985 2 
965 966 4 
966 967 1 
966 986 2 
966 987 2 
968 990 5 
967 968 3 
967 988 2 
967 989 2 
440 439 4 
440 452 2 
440 453 2 
441 440 1 
441 454 2 
441 455 2 
441 702 4 
702 701 3 
266 267 1 
266 276 2 
266 277 2 
266 241 4 
438 439 4 
438 450 2 
438 451 2 
701 700 1 
701 722 2 
701 723 2 
700 720 2 
700 721 2 
699 700 4 
698 699 4 
698 718 2 
698 719 2 
687 688 1 
687 693 1 
687 698 1 
687 703 2 
693 694 4 
693 711 2 
693 712 2 
509 510 1 
509 520 2 
509 521 2 
958 976 5 
694 695 4 
695 713 2 
695 714 2 
957 958 3 
957 974 2 
957 975 2 
242 243 1 
242 252 2 
242 253 2 
243 244 4 
243 254 2 
243 255 2 
507 508 4 
507 518 2 
507 519 2 
690 706 2 
690 707 2 
244 245 4 
688 689 4 
688 704 2 
688 705 2 
689 690 4 
246 247 4 
246 258 2 
246 259 2 
961 979 2 
961 980 2 
603 604 4 
603 614 2 
603 615 2 
962 961 1 
962 981 2 
962 982 2 
105 104 1 
105 118 2 
105 119 2 
105 217 4 
217 218 3 
963 962 3 
194 195 1 
194 204 2 
194 205 2 
194 963 4 
104 103 4 
104 116 2 
104 117 2 
534 535 4 
534 546 2 
534 547 2 
536 535 4 
536 548 2 
536 549 2 
537 536 1 
537 550 2 
537 551 2 
537 34 4 
195 196 4 
195 206 2 
195 207 2 
196 197 4 
198 199 4 
198 210 2 
198 211 2 
197 198 1 
197 208 2 
197 209 2 
33 32 1 
33 46 2 
33 47 2 
34 33 3 
32 44 2 
32 45 2 
31 32 4 
30 31 4 
30 42 2 
30 43 2 
100 101 4 
512 511 4 
512 524 2 
512 525 2 
101 102 1 
101 112 2 
101 113 2 
218 219 1 
218 228 2 
218 229 2 
691 690 1 
691 708 2 
691 709 2 
102 103 4 
102 114 2 
102 115 2 
692 691 3 
513 512 1 
513 526 2 
513 527 2 
513 692 4 
606 607 4 
606 618 2 
606 619 2 
604 605 4 
605 606 1 
605 616 2 
605 617 2 
29 30 1 
29 40 2 
29 41 2 
28 29 4 
219 220 4 
219 230 2 
219 231 2 
810 809 1 
810 829 2 
810 830 2 
811 810 3 
435 436 4 
435 446 2 
435 447 2 
434 435 1 
434 444 2 
434 445 2 
434 930 4 
530 531 1 
530 540 2 
530 541 2 
530 811 4 
916 917 4 
916 932 2 
916 933 2 
809 827 2 
809 828 2 
919 918 1 
919 936 2 
919 937 2 
918 934 2 
918 935 2 
917 918 4 
915 916 1 
915 921 1 
915 926 1 
915 931 2 
929 928 1 
929 950 2 
929 951 2 
926 927 4 
926 946 2 
926 947 2 
930 929 3 
928 948 2 
928 949 2 
927 928 4 
436 437 4 
554 555 1 
554 564 2 
554 565 2 
554 385 4 
437 438 1 
437 448 2 
437 449 2 
200 199 4 
200 212 2 
200 213 2 
532 533 4 
531 532 4 
531 542 2 
531 543 2 
533 534 1 
533 544 2 
533 545 2 
558 559 4 
558 570 2 
558 571 2 
460 461 4 
555 556 4 
555 566 2 
555 567 2 
459 460 4 
459 470 2 
459 471 2 
458 459 1 
458 468 2 
458 469 2 
557 558 1 
557 568 2 
557 569 2 
556 557 4 
171 172 4 
171 182 2 
171 183 2 
172 173 4 
457 458 3 
170 171 1 
170 180 2 
170 181 2 
170 457 4 
560 559 4 
560 572 2 
560 573 2 
608 607 4 
608 620 2 
608 621 2 
248 247 4 
248 260 2 
248 261 2 
245 246 1 
245 256 2 
245 257 2 
220 221 4 
221 222 1 
221 232 2 
221 233 2 
222 223 4 
222 234 2 
222 235 2 
27 28 4 
27 38 2 
27 39 2 
26 27 1 
26 36 2 
26 37 2 
26 226 4 
226 225 3 
223 224 4 
224 236 2 
224 237 2 
225 224 1 
225 238 2 
225 239 2 
ITEM: TIMESTEP
17400
ITEM: NUMBER OF ENTRIES
884
ITEM: BOX BOUNDS pp pp pp
-1.8393492183093976e-01 2.1257310921830818e+01
-1.8393492183093976e-01 2.1257310921830818e+01
-1.8393492183093976e-01 2.1257310921830818e+01
ITEM: ENTRIES batom1 batom2 btype
839 840 1 
839 845 1 
839 850 1 
839 855 2 
840 841 4 
840 856 2 
840 857 2 
846 847 4 
848 847 1 
848 867 2 
848 868 2 
845 846 4 
845 863 2 
845 864 2 
847 865 2 
847 866 2 
314 315 1 
314 324 2 
314 325 2 
316 317 4 
81 80 1 
81 94 2 
81 95 2 
81 882 4 
850 851 4 
850 870 2 
850 871 2 
851 852 4 
80 79 4 
80 92 2 
80 93 2 
317 318 1 
317 328 2 
317 329 2 
318 319 4 
318 330 2 
318 331 2 
78 79 4 
78 90 2 
78 91 2 
315 316 4 
315 326 2 
315 327 2 
888 889 4 
888 908 2 
888 909 2 
877 878 1 
877 883 1 
877 888 1 
877 893 2 
879 880 4 
878 879 4 
878 894 2 
878 895 2 
881 880 1 
881 898 2 
881 899 2 
883 884 4 
883 901 2 
883 902 2 
889 890 4 
884 885 4 
890 891 1 
890 910 2 
890 911 2 
882 881 3 
880 896 2 
880 897 2 
319 320 4 
885 903 2 
885 904 2 
841 842 4 
842 843 1 
842 858 2 
842 859 2 
778 800 5 
891 892 3 
891 912 2 
891 913 2 
763 764 1 
763 769 1 
763 774 1 
763 779 2 
769 770 4 
769 787 2 
769 788 2 
774 775 4 
774 794 2 
774 795 2 
775 776 4 
776 777 1 
776 796 2 
776 797 2 
892 914 5 
770 771 4 
696 695 1 
696 715 2 
696 716 2 
777 778 3 
777 798 2 
777 799 2 
843 844 3 
843 860 2 
843 861 2 
844 862 5 
764 765 4 
764 780 2 
764 781 2 
765 766 4 
852 853 1 
852 872 2 
852 873 2 
853 854 3 
853 874 2 
853 875 2 
854 876 5 
368 367 4 
368 380 2 
368 381 2 
416 415 4 
416 428 2 
416 429 2 
417 416 1 
417 430 2 
417 431 2 
417 740 4 
369 368 1 
369 382 2 
369 383 2 
369 466 4 
740 739 3 
466 465 3 
320 332 2 
320 333 2 
465 464 1 
465 478 2 
465 479 2 
486 487 4 
486 498 2 
486 499 2 
321 320 1 
321 334 2 
321 335 2 
464 476 2 
464 477 2 
463 464 4 
322 321 3 
578 579 1 
578 588 2 
578 589 2 
578 322 4 
580 581 4 
581 582 1 
581 592 2 
581 593 2 
363 364 4 
363 374 2 
363 375 2 
485 486 1 
485 496 2 
485 497 2 
488 487 4 
488 500 2 
488 501 2 
887 886 3 
886 885 1 
886 905 2 
886 906 2 
489 488 1 
489 502 2 
489 503 2 
489 887 4 
579 580 4 
579 590 2 
579 591 2 
697 696 3 
771 772 1 
771 789 2 
771 790 2 
98 99 1 
98 108 2 
98 109 2 
98 697 4 
99 100 4 
99 110 2 
99 111 2 
582 583 4 
582 594 2 
582 595 2 
154 153 3 
584 583 4 
584 596 2 
584 597 2 
585 584 1 
585 598 2 
585 599 2 
585 154 4 
772 773 3 
772 791 2 
772 792 2 
773 793 5 
152 164 2 
152 165 2 
923 941 2 
923 942 2 
924 923 1 
924 943 2 
924 944 2 
366 367 4 
366 378 2 
366 379 2 
364 365 4 
925 924 3 
922 923 4 
392 391 4 
392 404 2 
392 405 2 
390 391 4 
390 402 2 
390 403 2 
393 392 1 
393 406 2 
393 407 2 
393 925 4 
365 366 1 
365 376 2 
365 377 2 
388 389 4 
389 390 1 
389 400 2 
389 401 2 
921 922 4 
921 939 2 
921 940 2 
387 388 4 
387 398 2 
387 399 2 
386 387 1 
386 396 2 
386 397 2 
920 919 3 
201 200 1 
201 214 2 
201 215 2 
201 920 4 
462 463 4 
462 474 2 
462 475 2 
663 662 1 
663 684 2 
663 685 2 
385 386 3 
8 20 2 
8 21 2 
7 8 4 
6 7 4 
6 18 2 
6 19 2 
664 663 3 
362 363 1 
362 372 2 
362 373 2 
362 664 4 
662 682 2 
662 683 2 
10 9 3 
9 8 1 
9 22 2 
9 23 2 
561 560 1 
561 574 2 
561 575 2 
561 10 4 
5 6 1 
5 16 2 
5 17 2 
461 462 1 
461 472 2 
461 473 2 
153 152 1 
153 166 2 
153 167 2 
126 127 4 
126 138 2 
126 139 2 
127 128 4 
249 248 1 
249 262 2 
249 263 2 
249 121 4 
151 152 4 
124 125 4 
122 123 1 
122 132 2 
122 133 2 
123 124 4 
123 134 2 
123 135 2 
125 126 1 
125 136 2 
125 137 2 
150 151 4 
150 162 2 
150 163 2 
149 150 1 
149 160 2 
149 161 2 
121 122 3 
128 140 2 
128 141 2 
628 629 4 
632 631 4 
632 644 2 
632 645 2 
58 57 3 
57 56 1 
57 70 2 
57 71 2 
849 848 3 
633 632 1 
633 646 2 
633 647 2 
633 58 4 
630 631 4 
630 642 2 
630 643 2 
56 68 2 
56 69 2 
55 56 4 
54 55 4 
54 66 2 
54 67 2 
738 758 2 
738 759 2 
272 271 4 
272 284 2 
272 285 2 
629 630 1 
629 640 2 
629 641 2 
77 78 1 
77 88 2 
77 89 2 
75 76 4 
75 86 2 
75 87 2 
74 75 1 
74 84 2 
74 85 2 
76 77 4 
73 74 3 
73 83 5 
177 176 1 
177 190 2 
177 191 2 
177 298 4 
269 270 1 
269 280 2 
269 281 2 
297 296 1 
297 310 2 
297 311 2 
267 268 4 
267 278 2 
267 279 2 
268 269 4 
270 271 4 
270 282 2 
270 283 2 
241 242 3 
50 51 1 
50 60 2 
50 61 2 
766 782 2 
766 783 2 
51 52 4 
51 62 2 
51 63 2 
52 53 4 
53 54 1 
53 64 2 
53 65 2 
767 766 1 
767 784 2 
767 785 2 
768 767 3 
49 50 3 
508 509 4 
2 3 1 
2 12 2 
2 13 2 
2 768 4 
506 507 1 
506 516 2 
506 517 2 
506 49 4 
414 415 4 
414 426 2 
414 427 2 
739 738 1 
739 760 2 
739 761 2 
737 738 4 
731 732 4 
731 749 2 
731 750 2 
413 414 1 
413 424 2 
413 425 2 
736 737 4 
736 756 2 
736 757 2 
725 726 1 
725 731 1 
725 736 1 
725 741 2 
727 728 4 
732 733 4 
726 727 4 
726 742 2 
726 743 2 
730 729 3 
602 603 1 
602 612 2 
602 613 2 
602 816 4 
728 744 2 
728 745 2 
729 728 1 
729 746 2 
729 747 2 
273 272 1 
273 286 2 
273 287 2 
273 730 4 
816 815 3 
815 814 1 
815 836 2 
815 837 2 
412 413 4 
345 346 3 
345 358 2 
345 359 2 
346 360 5 
344 345 1 
344 356 2 
344 357 2 
659 658 3 
482 483 1 
482 492 2 
482 493 2 
482 659 4 
483 484 4 
483 494 2 
483 495 2 
658 657 1 
658 677 2 
658 678 2 
484 485 4 
657 675 2 
657 676 2 
656 657 4 
343 344 4 
342 343 4 
342 354 2 
342 355 2 
129 128 1 
129 142 2 
129 143 2 
510 511 4 
510 522 2 
510 523 2 
733 734 1 
733 751 2 
733 752 2 
341 342 1 
341 352 2 
341 353 2 
130 129 3 
339 340 4 
339 350 2 
339 351 2 
340 341 4 
338 339 1 
338 348 2 
338 349 2 
338 130 4 
734 735 3 
734 753 2 
734 754 2 
735 755 5 
609 608 1 
609 622 2 
609 623 2 
609 654 4 
654 653 3 
626 627 1 
626 636 2 
626 637 2 
626 849 4 
627 628 4 
627 638 2 
627 639 2 
411 412 4 
411 422 2 
411 423 2 
801 802 1 
801 807 1 
801 812 1 
801 817 2 
812 813 4 
812 832 2 
812 833 2 
410 411 1 
410 420 2 
410 421 2 
410 289 4 
290 291 1 
290 300 2 
290 301 2 
289 290 3 
808 809 4 
291 292 4 
291 302 2 
291 303 2 
293 294 1 
293 304 2 
293 305 2 
292 293 4 
807 808 4 
807 825 2 
807 826 2 
294 295 4 
294 306 2 
294 307 2 
295 296 4 
813 814 4 
814 834 2 
814 835 2 
661 662 4 
298 297 3 
176 175 4 
176 188 2 
176 189 2 
4 5 4 
296 308 2 
296 309 2 
655 656 4 
655 673 2 
655 674 2 
649 650 1 
649 655 1 
649 660 1 
649 665 2 
660 661 4 
660 680 2 
660 681 2 
650 651 4 
650 666 2 
650 667 2 
651 652 4 
652 668 2 
652 669 2 
173 174 1 
173 184 2 
173 185 2 
174 175 4 
174 186 2 
174 187 2 
3 4 4 
3 14 2 
3 15 2 
653 652 1 
653 670 2 
653 671 2 
802 803 4 
802 818 2 
802 819 2 
803 804 4 
804 820 2 
804 821 2 
147 148 4 
147 158 2 
147 159 2 
806 805 3 
148 149 4 
146 147 1 
146 156 2 
146 157 2 
146 806 4 
805 804 1 
805 822 2 
805 823 2 
313 314 3 
313 323 5 
953 954 1 
953 959 1 
953 964 1 
953 969 2 
954 955 4 
954 970 2 
954 971 2 
955 956 4 
956 957 1 
956 972 2 
956 973 2 
959 960 4 
959 977 2 
959 978 2 
960 961 4 
964 965 4 
964 984 2 
964 985 2 
965 966 4 
966 967 1 
966 986 2 
966 987 2 
968 990 5 
967 968 3 
967 988 2 
967 989 2 
440 439 4 
440 452 2 
440 453 2 
441 440 1 
441 454 2 
441 455 2 
441 702 4 
702 701 3 
266 267 1 
266 276 2 
266 277 2 
266 241 4 
438 439 4 
438 450 2 
438 451 2 
701 700 1 
701 722 2 
701 723 2 
700 720 2 
700 721 2 
699 700 4 
698 699 4 
698 718 2 
698 719 2 
687 688 1 
687 693 1 
687 698 1 
687 703 2 
693 694 4 
693 711 2 
693 712 2 
509 510 1 
509 520 2 
509 521 2 
958 976 5 
694 695 4 
695 713 2 
695 714 2 
957 958 3 
957 974 2 
957 975 2 
242 243 1 
242 252 2 
242 253 2 
243 244 4 
243 254 2 
243 255 2 
507 508 4 
507 518 2 
507 519 2 
690 706 2 
690 707 2 
244 245 4 
688 689 4 
688 704 2 
688 705 2 
689 690 4 
246 247 4 
246 258 2 
246 259 2 
961 979 2 
961 980 2 
603 604 4 
603 614 2 
603 615 2 
962 961 1 
962 981 2 
962 982 2 
105 104 1 
105 118 2 
105 119 2 
105 217 4 
217 218 3 
963 962 3 
194 195 1 
194 204 2 
194 205 2 
194 963 4 
104 103 4 
104 116 2 
104 117 2 
534 535 4 
534 546 2 
534 547 2 
536 535 4 
536 548 2 
536 549 2 
537 536 1 
537 550 2 
537 551 2 
537 34 4 
195 196 4 
195 206 2 
195 207 2 
196 197 4 
198 199 4 
198 210 2 
198 211 2 
197 198 1 
197 208 2 
197 209 2 
33 32 1 
33 46 2 
33 47 2 
34 33 3 
32 44 2 
32 45 2 
31 32 4 
30 31 4 
30 42 2 
30 43 2 
100 101 4 
512 511 4 
512 524 2 
512 525 2 
101 102 1 
101 112 2 
101 113 2 
218 219 1 
218 228 2 
218 229 2 
691 690 1 
691 708 2 
691 709 2 
102 103 4 
102 114 2 
102 115 2 
692 691 3 
513 512 1 
513 526 2 
513 527 2 
513 692 4 
606 607 4 
606 618 2 
606 619 2 
604 605 4 
605 606 1 
605 616 2 
605 617 2 
29 30 1 
29 40 2 
29 41 2 
28 29 4 
219 220 4 
219 230 2 
219 231 2 
810 809 1 
810 829 2 
810 830 2 
811 810 3 
435 436 4 
435 446 2 
435 447 2 
434 435 1 
434 444 2 
434 445 2 
434 930 4 
530 531 1 
530 540 2 
530 541 2 
530 811 4 
916 917 4 
916 932 2 
916 933 2 
809 827 2 
809 828 2 
919 918 1 
919 936 2 
919 937 2 
918 934 2 
918 935 2 
917 918 4 
915 916 1 
915 921 1 
915 926 1 
915 931 2 
929 928 1 
929 950 2 
929 951 2 
926 927 4 
926 946 2 
926 947 2 
930 929 3 
928 948 2 
928 949 2 
927 928 4 
436 437 4 
554 555 1 
554 564 2 
554 565 2 
554 385 4 
437 438 1 
437 448 2 
437 449 2 
200 199 4 
200 212 2 
200 213 2 
532 533 4 
531 532 4 
531 542 2 
531 543 2 
533 534 1 
533 544 2 
533 545 2 
558 559 4 
558 570 2 
558 571 2 
460 461 4 
555 556 4 
555 566 2 
555 567 2 
459 460 4 
459 470 2 
459 471 2 
458 459 1 
458 468 2 
458 469 2 
557 558 1 
557 568 2 
557 569 2 
556 557 4 
171 172 4 
171 182 2 
171 183 2 
172 173 4 
457 458 3 
170 171 1 
170 180 2 
170 181 2 
170 457 4 
560 559 4 
560 572 2 
560 573 2 
608 607 4 
608 620 2 
608 621 2 
248 247 4 
248 260 2 
248 261 2 
245 246 1 
245 256 2 
245 257 2 
220 221 4 
221 222 1 
221 232 2 
221 233 2 
222 223 4 
222 234 2 
222 235 2 
27 28 4 
27 38 2 
27 39 2 
26 27 1 
26 36 2 
26 37 2 
26 226 4 
226 225 3 
223 224 4 
224 236 2 
224 237 2 
225 224 1 
225 238 2 
225 239 2 
ITEM: TIMESTEP
17600
ITEM: NUMBER OF ENTRIES
884
ITEM: BOX BOUNDS pp pp pp
-1.8393492183093976e-01 2.1257310921830818e+01
-1.8393492183093976e-01 2.1257310921830818e+01
-1.8393492183093976e-01 2.1257310921830818e+01
ITEM: ENTRIES batom1 batom2 btype
839 840 1 
839 845 1 
839 850 1 
839 855 2 
840 841 4 
840 856 2 
840 857 2 
846 847 4 
848 847 1 
848 867 2 
848 868 2 
845 846 4 
845 863 2 
845 864 2 
847 865 2 
847 866 2 
314 315 1 
314 324 2 
314 325 2 
316 317 4 
81 80 1 
81 94 2 
81 95 2 
81 882 4 
850 851 4 
850 870 2 
850 871 2 
851 852 4 
80 79 4 
80 92 2 
80 93 2 
317 318 1 
317 328 2 
317 329 2 
318 319 4 
318 330 2 
318 331 2 
78 79 4 
78 90 2 
78 91 2 
315 316 4 
315 326 2 
315 327 2 
888 889 4 
888 908 2 
888 909 2 
877 878 1 
877 883 1 
877 888 1 
877 893 2 
879 880 4 
878 879 4 
878 894 2 
878 895 2 
881 880 1 
881 898 2 
881 899 2 
883 884 4 
883 901 2 
883 902 2 
889 890 4 
884 885 4 
890 891 1 
890 910 2 
890 911 2 
882 881 3 
880 896 2 
880 897 2 
319 320 4 
885 903 2 
885 904 2 
841 842 4 
842 843 1 
842 858 2 
842 859 2 
778 800 5 
891 892 3 
891 912 2 
891 913 2 
763 764 1 
763 769 1 
763 774 1 
763 779 2 
769 770 4 
769 787 2 
769 788 2 
774 775 4 
774 794 2 
774 795 2 
775 776 4 
776 777 1 
776 796 2 
776 797 2 
892 914 5 
770 771 4 
696 695 1 
696 715 2 
696 716 2 
777 778 3 
777 798 2 
777 799 2 
843 844 3 
843 860 2 
843 861 2 
844 862 5 
764 765 4 
764 780 2 
764 781 2 
765 766 4 
852 853 1 
852 872 2 
852 873 2 
853 854 3 
853 874 2 
853 875 2 
854 876 5 
368 367 4 
368 380 2 
368 381 2 
416 415 4 
416 428 2 
416 429 2 
417 416 1 
417 430 2 
417 431 2 
417 740 4 
369 368 1 
369 382 2 
369 383 2 
369 466 4 
740 739 3 
466 465 3 
320 332 2 
320 333 2 
465 464 1 
465 478 2 
465 479 2 
486 487 4 
486 498 2 
486 499 2 
321 320 1 
321 334 2 
321 335 2 
464 476 2 
464 477 2 
463 464 4 
322 321 3 
578 579 1 
578 588 2 
578 589 2 
578 322 4 
580 581 4 
581 582 1 
581 592 2 
581 593 2 
363 364 4 
363 374 2 
363 375 2 
485 486 1 
485 496 2 
485 497 2 
488 487 4 
488 500 2 
488 501 2 
887 886 3 
886 885 1 
886 905 2 
886 906 2 
489 488 1 
489 502 2 
489 503 2 
489 887 4 
579 580 4 
579 590 2 
579 591 2 
697 696 3 
771 772 1 
771 789 2 
771 790 2 
98 99 1 
98 108 2 
98 109 2 
98 697 4 
99 100 4 
99 110 2 
99 111 2 
582 583 4 
582 594 2 
582 595 2 
154 153 3 
584 583 4 
584 596 2 
584 597 2 
585 584 1 
585 598 2 
585 599 2 
585 154 4 
772 773 3 
772 791 2 
772 792 2 
773 793 5 
152 164 2 
152 165 2 
923 941 2 
923 942 2 
924 923 1 
924 943 2 
924 944 2 
366 367 4 
366 378 2 
366 379 2 
364 365 4 
925 924 3 
922 923 4 
392 391 4 
392 404 2 
392 405 2 
390 391 4 
390 402 2 
390 403 2 
393 392 1 
393 406 2 
393 407 2 
393 925 4 
365 366 1 
365 376 2 
365 377 2 
388 389 4 
389 390 1 
389 400 2 
389 401 2 
921 922 4 
921 939 2 
921 940 2 
387 388 4 
387 398 2 
387 399 2 
386 387 1 
386 396 2 
386 397 2 
920 919 3 
201 200 1 
201 214 2 
201 215 2 
201 920 4 
462 463 4 
462 474 2 
462 475 2 
663 662 1 
663 684 2 
663 685 2 
385 386 3 
8 20 2 
8 21 2 
7 8 4 
6 7 4 
6 18 2 
6 19 2 
664 663 3 
362 363 1 
362 372 2 
362 373 2 
362 664 4 
662 682 2 
662 683 2 
10 9 3 
9 8 1 
9 22 2 
9 23 2 
561 560 1 
561 574 2 
561 575 2 
561 10 4 
5 6 1 
5 16 2 
5 17 2 
461 462 1 
461 472 2 
461 473 2 
153 152 1 
153 166 2 
153 167 2 
126 127 4 
126 138 2 
126 139 2 
127 128 4 
249 248 1 
249 262 2 
249 263 2 
249 121 4 
151 152 4 
124 125 4 
122 123 1 
122 132 2 
122 133 2 
123 124 4 
123 134 2 
123 135 2 
125 126 1 
125 136 2 
125 137 2 
150 151 4 
150 162 2 
150 163 2 
149 150 1 
149 160 2 
149 161 2 
121 122 3 
128 140 2 
128 141 2 
628 629 4 
632 631 4 
632 644 2 
632 645 2 
58 57 3 
57 56 1 
57 70 2 
57 71 2 
849 848 3 
633 632 1 
633 646 2 
633 647 2 
633 58 4 
630 631 4 
630 642 2 
630 643 2 
56 68 2 
56 69 2 
55 56 4 
54 55 4 
54 66 2 
54 67 2 
738 758 2 
738 759 2 
272 271 4 
272 284 2 
272 285 2 
629 630 1 
629 640 2 
629 641 2 
77 78 1 
77 88 2 
77 89 2 
75 76 4 
75 86 2 
75 87 2 
74 75 1 
74 84 2 
74 85 2 
76 77 4 
73 74 3 
73 83 5 
177 176 1 
177 190 2 
177 191 2 
177 298 4 
269 270 1 
269 280 2 
269 281 2 
297 296 1 
297 310 2 
297 311 2 
267 268 4 
267 278 2 
267 279 2 
268 269 4 
270 271 4 
270 282 2 
270 283 2 
241 242 3 
50 51 1 
50 60 2 
50 61 2 
766 782 2 
766 783 2 
51 52 4 
51 62 2 
51 63 2 
52 53 4 
53 54 1 
53 64 2 
53 65 2 
767 766 1 
767 784 2 
767 785 2 
768 767 3 
49 50 3 
508 509 4 
2 3 1 
2 12 2 
2 13 2 
2 768 4 
506 507 1 
506 516 2 
506 517 2 
506 49 4 
414 415 4 
414 426 2 
414 427 2 
739 738 1 
739 760 2 
739 761 2 
737 738 4 
731 732 4 
731 749 2 
731 750 2 
413 414 1 
413 424 2 
413 425 2 
736 737 4 
736 756 2 
736 757 2 
725 726 1 
725 731 1 
725 736 1 
725 741 2 
727 728 4 
732 733 4 
726 727 4 
726 742 2 
726 743 2 
730 729 3 
602 603 1 
602 612 2 
602 613 2 
602 816 4 
728 744 2 
728 745 2 
729 728 1 
729 746 2 
729 747 2 
273 272 1 
273 286 2 
273 287 2 
273 730 4 
816 815 3 
815 814 1 
815 836 2 
815 837 2 
412 413 4 
345 346 3 
345 358 2 
345 359 2 
346 360 5 
344 345 1 
344 356 2 
344 357 2 
659 658 3 
482 483 1 
482 492 2 
482 493 2 
482 659 4 
483 484 4 
483 494 2 
483 495 2 
658 657 1 
658 677 2 
658 678 2 
484 485 4 
657 675 2 
657 676 2 
656 657 4 
343 344 4 
342 343 4 
342 354 2 
342 355 2 
129 128 1 
129 142 2 
129 143 2 
510 511 4 
510 522 2 
510 523 2 
733 734 1 
733 751 2 
733 752 2 
341 342 1 
341 352 2 
341 353 2 
130 129 3 
339 340 4 
339 350 2 
339 351 2 
340 341 4 
338 339 1 
338 348 2 
338 349 2 
338 130 4 
734 735 3 
734 753 2 
734 754 2 
735 755 5 
609 608 1 
609 622 2 
609 623 2 
609 654 4 
654 653 3 
626 627 1 
626 636 2 
626 637 2 
626 849 4 
627 628 4 
627 638 2 
627 639 2 
411 412 4 
411 422 2 
411 423 2 
801 802 1 
801 807 1 
801 812 1 
801 817 2 
812 813 4 
812 832 2 
812 833 2 
410 411 1 
410 420 2 
410 421 2 
410 289 4 
290 291 1 
290 300 2 
290 301 2 
289 290 3 
808 809 4 
291 292 4 
291 302 2 
291 303 2 
293 294 1 
293 304 2 
293 305 2 
292 293 4 
807 808 4 
807 825 2 
807 826 2 
294 295 4 
294 306 2 
294 307 2 
295 296 4 
813 814 4 
814 834 2 
814 835 2 
661 662 4 
298 297 3 
176 175 4 
176 188 2 
176 189 2 
4 5 4 
296 308 2 
296 309 2 
655 656 4 
655 673 2 
655 674 2 
649 650 1 
649 655 1 
649 660 1 
649 665 2 
660 661 4 
660 680 2 
660 681 2 
650 651 4 
650 666 2 
650 667 2 
651 652 4 
652 668 2 
652 669 2 
173 174 1 
173 184 2 
173 185 2 
174 175 4 
174 186 2 
174 187 2 
3 4 4 
3 14 2 
3 15 2 
653 652 1 
653 670 2 
653 671 2 
802 803 4 
802 818 2 
802 819 2 
803 804 4 
804 820 2 
804 821 2 
147 148 4 
147 158 2 
147 159 2 
806 805 3 
148 149 4 
146 147 1 
146 156 2 
146 157 2 
146 806 4 
805 804 1 
805 822 2 
805 823 2 
313 314 3 
313 323 5 
953 954 1 
953 959 1 
953 964 1 
953 969 2 
954 955 4 
954 970 2 
954 971 2 
955 956 4 
956 957 1 
956 972 2 
956 973 2 
959 960 4 
959 977 2 
959 978 2 
960 961 4 
964 965 4 
964 984 2 
964 985 2 
965 966 4 
966 967 1 
966 986 2 
966 987 2 
968 990 5 
967 968 3 
967 988 2 
967 989 2 
440 439 4 
440 452 2 
440 453 2 
441 440 1 
441 454 2 
441 455 2 
441 702 4 
702 701 3 
266 267 1 
266 276 2 
266 277 2 
266 241 4 
438 439 4 
438 450 2 
438 451 2 
701 700 1 
701 722 2 
701 723 2 
700 720 2 
700 721 2 
699 700 4 
698 699 4 
698 718 2 
698 719 2 
687 688 1 
687 693 1 
687 698 1 
687 703 2 
693 694 4 
693 711 2 
693 712 2 
509 510 1 
509 520 2 
509 521 2 
958 976 5 
694 695 4 
695 713 2 
695 714 2 
957 958 3 
957 974 2 
957 975 2 
242 243 1 
242 252 2 
242 253 2 
243 244 4 
243 254 2 
243 255 2 
507 508 4 
507 518 2 
507 519 2 
690 706 2 
690 707 2 
244 245 4 
688 689 4 
688 704 2 
688 705 2 
689 690 4 
246 247 4 
246 258 2 
246 259 2 
961 979 2 
961 980 2 
603 604 4 
603 614 2 
603 615 2 
962 961 1 
962 981 2 
962 982 2 
105 104 1 
105 118 2 
105 119 2 
105 217 4 
217 218 3 
963 962 3 
194 195 1 
194 204 2 
194 205 2 
194 963 4 
104 103 4 
104 116 2 
104 117 2 
534 535 4 
534 546 2 
534 547 2 
536 535 4 
536 548 2 
536 549 2 
537 536 1 
537 550 2 
537 551 2 
537 34 4 
195 196 4 
195 206 2 
195 207 2 
196 197 4 
198 199 4 
198 210 2 
198 211 2 
197 198 1 
197 208 2 
197 209 2 
33 32 1 
33 46 2 
33 47 2 
34 33 3 
32 44 2 
32 45 2 
31 32 4 
30 31 4 
30 42 2 
30 43 2 
100 101 4 
512 511 4 
512 524 2 
512 525 2 
101 102 1 
101 112 2 
101 113 2 
218 219 1 
218 228 2 
218 229 2 
691 690 1 
691 708 2 
691 709 2 
102 103 4 
102 114 2 
102 115 2 
692 691 3 
513 512 1 
513 526 2 
513 527 2 
513 692 4 
606 607 4 
606 618 2 
606 619 2 
604 605 4 
605 606 1 
605 616 2 
605 617 2 
29 30 1 
29 40 2 
29 41 2 
28 29 4 
219 220 4 
219 230 2 
219 231 2 
810 809 1 
810 829 2 
810 830 2 
811 810 3 
435 436 4 
435 446 2 
435 447 2 
434 435 1 
434 444 2 
434 445 2 
434 930 4 
530 531 1 
530 540 2 
530 541 2 
530 811 4 
916 917 4 
916 932 2 
916 933 2 
809 827 2 
809 828 2 
919 918 1 
919 936 2 
919 937 2 
918 934 2 
918 935 2 
917 918 4 
915 916 1 
915 921 1 
915 926 1 
915 931 2 
929 928 1 
929 950 2 
929 951 2 
926 927 4 
926 946 2 
926 947 2 
930 929 3 
928 948 2 
928 949 2 
927 928 4 
436 437 4 
554 555 1 
554 564 2 
554 565 2 
554 385 4 
437 438 1 
437 448 2 
437 449 2 
200 199 4 
200 212 2 
200 213 2 
532 533 4 
531 532 4 
531 542 2 
531 543 2 
533 534 1 
533 544 2 
533 545 2 
558 559 4 
558 570 2 
558 571 2 
460 461 4 
555 556 4 
555 566 2 
555 567 2 
459 460 4 
459 470 2 
459 471 2 
458 459 1 
458 468 2 
458 469 2 
557 558 1 
557 568 2 
557 569 2 
556 557 4 
171 172 4 
171 182 2 
171 183 2 
172 173 4 
457 458 3 
170 171 1 
170 180 2 
170 181 2 
170 457 4 
560 559 4 
560 572 2 
560 573 2 
608 607 4 
608 620 2 
608 621 2 
248 247 4 
248 260 2 
248 261 2 
245 246 1 
245 256 2 
245 257 2 
220 221 4 
221 222 1 
221 232 2 
221 233 2 
222 223 4 
222 234 2 
222 235 2 
27 28 4 
27 38 2 
27 39 2 
26 27 1 
26 36 2 
26 37 2 
26 226 4 
226 225 3 
223 224 4 
224 236 2 
224 237 2 
225 224 1 
225 238 2 
225 239 2 
ITEM: TIMESTEP
17800
ITEM: NUMBER OF ENTRIES
884
ITEM: BOX BOUNDS pp pp pp
-1.8393492183093976e-01 2.1257310921830818e+01
-1.8393492183093976e-01 2.1257310921830818e+01
-1.8393492183093976e-01 2.1257310921830818e+01
ITEM: ENTRIES batom1 batom2 btype
839 840 1 
839 845 1 
839 850 1 
839 855 2 
840 841 4 
840 856 2 
840 857 2 
846 847 4 
848 847 1 
848 867 2 
848 868 2 
845 846 4 
845 863 2 
845 864 2 
847 865 2 
847 866 2 
314 315 1 
314 324 2 
314 325 2 
316 317 4 
81 80 1 
81 94 2 
81 95 2 
81 882 4 
850 851 4 
850 870 2 
850 871 2 
851 852 4 
80 79 4 
80 92 2 
80 93 2 
317 318 1 
317 328 2 
317 329 2 
318 319 4 
318 330 2 
318 331 2 
78 79 4 
78 90 2 
78 91 2 
315 316 4 
315 326 2 
315 327 2 
888 889 4 
888 908 2 
888 909 2 
877 878 1 
877 883 1 
877 888 1 
877 893 2 
879 880 4 
878 879 4 
878 894 2 
878 895 2 
881 880 1 
881 898 2 
881 899 2 
883 884 4 
883 901 2 
883 902 2 
889 890 4 
884 885 4 
890 891 1 
890 910 2 
890 911 2 
882 881 3 
880 896 2 
880 897 2 
319 320 4 
885 903 2 
885 904 2 
841 842 4 
842 843 1 
842 858 2 
842 859 2 
778 800 5 
891 892 3 
891 912 2 
891 913 2 
763 764 1 
763 769 1 
763 774 1 
763 779 2 
769 770 4 
769 787 2 
769 788 2 
774 775 4 
774 794 2 
774 795 2 
775 776 4 
776 777 1 
776 796 2 
776 797 2 
892 914 5 
770 771 4 
696 695 1 
696 715 2 
696 716 2 
777 778 3 
777 798 2 
777 799 2 
843 844 3 
843 860 2 
843 861 2 
844 862 5 
764 765 4 
764 780 2 
764 781 2 
765 766 4 
852 853 1 
852 872 2 
852 873 2 
853 854 3 
853 874 2 
853 875 2 
854 876 5 
368 367 4 
368 380 2 
368 381 2 
416 415 4 
416 428 2 
416 429 2 
417 416 1 
417 430 2 
417 431 2 
417 740 4 
369 368 1 
369 382 2 
369 383 2 
369 466 4 
740 739 3 
466 465 3 
320 332 2 
320 333 2 
465 464 1 
465 478 2 
465 479 2 
486 487 4 
486 498 2 
486 499 2 
321 320 1 
321 334 2 
321 335 2 
464 476 2 
464 477 2 
463 464 4 
322 321 3 
578 579 1 
578 588 2 
578 589 2 
578 322 4 
580 581 4 
581 582 1 
581 592 2 
581 593 2 
363 364 4 
363 374 2 
363 375 2 
485 486 1 
485 496 2 
485 497 2 
488 487 4 
488 500 2 
488 501 2 
887 886 3 
886 885 1 
886 905 2 
886 906 2 
489 488 1 
489 502 2 
489 503 2 
489 887 4 
579 580 4 
579 590 2 
579 591 2 
697 696 3 
771 772 1 
771 789 2 
771 790 2 
98 99 1 
98 108 2 
98 109 2 
98 697 4 
99 100 4 
99 110 2 
99 111 2 
582 583 4 
582 594 2 
582 595 2 
154 153 3 
584 583 4 
584 596 2 
584 597 2 
585 584 1 
585 598 2 
585 599 2 
585 154 4 
772 773 3 
772 791 2 
772 792 2 
773 793 5 
152 164 2 
152 165 2 
923 941 2 
923 942 2 
924 923 1 
924 943 2 
924 944 2 
366 367 4 
366 378 2 
366 379 2 
364 365 4 
925 924 3 
922 923 4 
392 391 4 
392 404 2 
392 405 2 
390 391 4 
390 402 2 
390 403 2 
393 392 1 
393 406 2 
393 407 2 
393 925 4 
365 366 1 
365 376 2 
365 377 2 
388 389 4 
389 390 1 
389 400 2 
389 401 2 
921 922 4 
921 939 2 
921 940 2 
387 388 4 
387 398 2 
387 399 2 
386 387 1 
386 396 2 
386 397 2 
920 919 3 
201 200 1 
201 214 2 
201 215 2 
201 920 4 
462 463 4 
462 474 2 
462 475 2 
663 662 1 
663 684 2 
663 685 2 
385 386 3 
8 20 2 
8 21 2 
7 8 4 
6 7 4 
6 18 2 
6 19 2 
664 663 3 
362 363 1 
362 372 2 
362 373 2 
362 664 4 
662 682 2 
662 683 2 
10 9 3 
9 8 1 
9 22 2 
9 23 2 
561 560 1 
561 574 2 
561 575 2 
561 10 4 
5 6 1 
5 16 2 
5 17 2 
461 462 1 
461 472 2 
461 473 2 
153 152 1 
153 166 2 
153 167 2 
126 127 4 
126 138 2 
126 139 2 
127 128 4 
249 248 1 
249 262 2 
249 263 2 
249 121 4 
151 152 4 
124 125 4 
122 123 1 
122 132 2 
122 133 2 
123 124 4 
123 134 2 
123 135 2 
125 126 1 
125 136 2 
125 137 2 
150 151 4 
150 162 2 
150 163 2 
149 150 1 
149 160 2 
149 161 2 
121 122 3 
128 140 2 
128 141 2 
628 629 4 
632 631 4 
632 644 2 
632 645 2 
58 57 3 
57 56 1 
57 70 2 
57 71 2 
849 848 3 
633 632 1 
633 646 2 
633 647 2 
633 58 4 
630 631 4 
630 642 2 
630 643 2 
56 68 2 
56 69 2 
55 56 4 
54 55 4 
54 66 2 
54 67 2 
738 758 2 
738 759 2 
272 271 4 
272 284 2 
272 285 2 
629 630 1 
629 640 2 
629 641 2 
77 78 1 
77 88 2 
77 89 2 
75 76 4 
75 86 2 
75 87 2 
74 75 1 
74 84 2 
74 85 2 
76 77 4 
73 74 3 
73 83 5 
177 176 1 
177 190 2 
177 191 2 
177 298 4 
269 270 1 
269 280 2 
269 281 2 
297 296 1 
297 310 2 
297 311 2 
267 268 4 
267 278 2 
267 279 2 
268 269 4 
270 271 4 
270 282 2 
270 283 2 
241 242 3 
50 51 1 
50 60 2 
50 61 2 
766 782 2 
766 783 2 
51 52 4 
51 62 2 
51 63 2 
52 53 4 
53 54 1 
53 64 2 
53 65 2 
767 766 1 
767 784 2 
767 785 2 
768 767 3 
49 50 3 
508 509 4 
2 3 1 
2 12 2 
2 13 2 
2 768 4 
506 507 1 
506 516 2 
506 517 2 
506 49 4 
414 415 4 
414 426 2 
414 427 2 
739 738 1 
739 760 2 
739 761 2 
737 738 4 
731 732 4 
731 749 2 
731 750 2 
413 414 1 
413 424 2 
413 425 2 
736 737 4 
736 756 2 
736 757 2 
725 726 1 
725 731 1 
725 736 1 
725 741 2 
727 728 4 
732 733 4 
726 727 4 
726 742 2 
726 743 2 
730 729 3 
602 603 1 
602 612 2 
602 613 2 
602 816 4 
728 744 2 
728 745 2 
729 728 1 
729 746 2 
729 747 2 
273 272 1 
273 286 2 
273 287 2 
273 730 4 
816 815 3 
815 814 1 
815 836 2 
815 837 2 
412 413 4 
345 346 3 
345 358 2 
345 359 2 
346 360 5 
344 345 1 
344 356 2 
344 357 2 
659 658 3 
482 483 1 
482 492 2 
482 493 2 
482 659 4 
483 484 4 
483 494 2 
483 495 2 
658 657 1 
658 677 2 
658 678 2 
484 485 4 
657 675 2 
657 676 2 
656 657 4 
343 344 4 
342 343 4 
342 354 2 
342 355 2 
129 128 1 
129 142 2 
129 143 2 
510 511 4 
510 522 2 
510 523 2 
733 734 1 
733 751 2 
733 752 2 
341 342 1 
341 352 2 
341 353 2 
130 129 3 
339 340 4 
339 350 2 
339 351 2 
340 341 4 
338 339 1 
338 348 2 
338 349 2 
338 130 4 
734 735 3 
734 753 2 
734 754 2 
735 755 5 
609 608 1 
609 622 2 
609 623 2 
609 654 4 
654 653 3 
626 627 1 
626 636 2 
626 637 2 
626 849 4 
627 628 4 
627 638 2 
627 639 2 
411 412 4 
411 422 2 
411 423 2 
801 802 1 
801 807 1 
801 812 1 
801 817 2 
812 813 4 
812 832 2 
812 833 2 
410 411 1 
410 420 2 
410 421 2 
410 289 4 
290 291 1 
290 300 2 
290 301 2 
289 290 3 
808 809 4 
291 292 4 
291 302 2 
291 303 2 
293 294 1 
293 304 2 
293 305 2 
292 293 4 
807 808 4 
807 825 2 
807 826 2 
294 295 4 
294 306 2 
294 307 2 
295 296 4 
813 814 4 
814 834 2 
814 835 2 
661 662 4 
298 297 3 
176 175 4 
176 188 2 
176 189 2 
4 5 4 
296 308 2 
296 309 2 
655 656 4 
655 673 2 
655 674 2 
649 650 1 
649 655 1 
649 660 1 
649 665 2 
660 661 4 
660 680 2 
660 681 2 
650 651 4 
650 666 2 
650 667 2 
651 652 4 
652 668 2 
652 669 2 
173 174 1 
173 184 2 
173 185 2 
174 175 4 
174 186 2 
174 187 2 
3 4 4 
3 14 2 
3 15 2 
653 652 1 
653 670 2 
653 671 2 
802 803 4 
802 818 2 
802 819 2 
803 804 4 
804 820 2 
804 821 2 
147 148 4 
147 158 2 
147 159 2 
806 805 3 
148 149 4 
146 147 1 
146 156 2 
146 157 2 
146 806 4 
805 804 1 
805 822 2 
805 823 2 
313 314 3 
313 323 5 
953 954 1 
953 959 1 
953 964 1 
953 969 2 
954 955 4 
954 970 2 
954 971 2 
955 956 4 
956 957 1 
956 972 2 
956 973 2 
959 960 4 
959 977 2 
959 978 2 
960 961 4 
964 965 4 
964 984 2 
964 985 2 
965 966 4 
966 967 1 
966 986 2 
966 987 2 
968 990 5 
967 968 3 
967 988 2 
967 989 2 
440 439 4 
440 452 2 
440 453 2 
441 440 1 
441 454 2 
441 455 2 
441 702 4 
702 701 3 
266 267 1 
266 276 2 
266 277 2 
266 241 4 
438 439 4 
438 450 2 
438 451 2 
701 700 1 
701 722 2 
701 723 2 
700 720 2 
700 721 2 
699 700 4 
698 699 4 
698 718 2 
698 719 2 
687 688 1 
687 693 1 
687 698 1 
687 703 2 
693 694 4 
693 711 2 
693 712 2 
509 510 1 
509 520 2 
509 521 2 
958 976 5 
694 695 4 
695 713 2 
695 714 2 
957 958 3 
957 974 2 
957 975 2 
242 243 1 
242 252 2 
242 253 2 
243 244 4 
243 254 2 
243 255 2 
507 508 4 
507 518 2 
507 519 2 
690 706 2 
690 707 2 
244 245 4 
688 689 4 
688 704 2 
688 705 2 
689 690 4 
246 247 4 
246 258 2 
246 259 2 
961 979 2 
961 980 2 
603 604 4 
603 614 2 
603 615 2 
962 961 1 
962 981 2 
962 982 2 
105 104 1 
105 118 2 
105 119 2 
105 217 4 
217 218 3 
963 962 3 
194 195 1 
194 204 2 
194 205 2 
194 963 4 
104 103 4 
104 116 2 
104 117 2 
534 535 4 
534 546 2 
534 547 2 
536 535 4 
536 548 2 
536 549 2 
537 536 1 
537 550 2 
537 551 2 
537 34 4 
195 196 4 
195 206 2 
195 207 2 
196 197 4 
198 199 4 
198 210 2 
198 211 2 
197 198 1 
197 208 2 
197 209 2 
33 32 1 
33 46 2 
33 47 2 
34 33 3 
32 44 2 
32 45 2 
31 32 4 
30 31 4 
30 42 2 
30 43 2 
100 101 4 
512 511 4 
512 524 2 
512 525 2 
101 102 1 
101 112 2 
101 113 2 
218 219 1 
218 228 2 
218 229 2 
691 690 1 
691 708 2 
691 709 2 
102 103 4 
102 114 2 
102 115 2 
692 691 3 
513 512 1 
513 526 2 
513 527 2 
513 692 4 
606 607 4 
606 618 2 
606 619 2 
604 605 4 
605 606 1 
605 616 2 
605 617 2 
29 30 1 
29 40 2 
29 41 2 
28 29 4 
219 220 4 
219 230 2 
219 231 2 
810 809 1 
810 829 2 
810 830 2 
811 810 3 
435 436 4 
435 446 2 
435 447 2 
434 435 1 
434 444 2 
434 445 2 
434 930 4 
530 531 1 
530 540 2 
530 541 2 
530 811 4 
916 917 4 
916 932 2 
916 933 2 
809 827 2 
809 828 2 
919 918 1 
919 936 2 
919 937 2 
918 934 2 
918 935 2 
917 918 4 
915 916 1 
915 921 1 
915 926 1 
915 931 2 
929 928 1 
929 950 2 
929 951 2 
926 927 4 
926 946 2 
926 947 2 
930 929 3 
928 948 2 
928 949 2 
927 928 4 
436 437 4 
554 555 1 
554 564 2 
554 565 2 
554 385 4 
437 438 1 
437 448 2 
437 449 2 
200 199 4 
200 212 2 
200 213 2 
532 533 4 
531 532 4 
531 542 2 
531 543 2 
533 534 1 
533 544 2 
533 545 2 
558 559 4 
558 570 2 
558 571 2 
460 461 4 
555 556 4 
555 566 2 
555 567 2 
459 460 4 
459 470 2 
459 471 2 
458 459 1 
458 468 2 
458 469 2 
557 558 1 
557 568 2 
557 569 2 
556 557 4 
171 172 4 
171 182 2 
171 183 2 
172 173 4 
457 458 3 
170 171 1 
170 180 2 
170 181 2 
170 457 4 
560 559 4 
560 572 2 
560 573 2 
608 607 4 
608 620 2 
608 621 2 
248 247 4 
248 260 2 
248 261 2 
245 246 1 
245 256 2 
245 257 2 
220 221 4 
221 222 1 
221 232 2 
221 233 2 
222 223 4 
222 234 2 
222 235 2 
27 28 4 
27 38 2 
27 39 2 
26 27 1 
26 36 2 
26 37 2 
26 226 4 
226 225 3 
223 224 4 
224 236 2 
224 237 2 
225 224 1 
225 238 2 
225 239 2 
ITEM: TIMESTEP
18000
ITEM: NUMBER OF ENTRIES
884
ITEM: BOX BOUNDS pp pp pp
-1.8393492183093976e-01 2.1257310921830818e+01
-1.8393492183093976e-01 2.1257310921830818e+01
-1.8393492183093976e-01 2.1257310921830818e+01
ITEM: ENTRIES batom1 batom2 btype
839 840 1 
839 845 1 
839 850 1 
839 855 2 
840 841 4 
840 856 2 
840 857 2 
846 847 4 
848 847 1 
848 867 2 
848 868 2 
845 846 4 
845 863 2 
845 864 2 
847 865 2 
847 866 2 
314 315 1 
314 324 2 
314 325 2 
316 317 4 
81 80 1 
81 94 2 
81 95 2 
81 882 4 
850 851 4 
850 870 2 
850 871 2 
851 852 4 
80 79 4 
80 92 2 
80 93 2 
317 318 1 
317 328 2 
317 329 2 
318 319 4 
318 330 2 
318 331 2 
78 79 4 
78 90 2 
78 91 2 
315 316 4 
315 326 2 
315 327 2 
888 889 4 
888 908 2 
888 909 2 
877 878 1 
877 883 1 
877 888 1 
877 893 2 
879 880 4 
878 879 4 
878 894 2 
878 895 2 
881 880 1 
881 898 2 
881 899 2 
883 884 4 
883 901 2 
883 902 2 
889 890 4 
884 885 4 
890 891 1 
890 910 2 
890 911 2 
882 881 3 
880 896 2 
880 897 2 
319 320 4 
885 903 2 
885 904 2 
841 842 4 
842 843 1 
842 858 2 
842 859 2 
778 800 5 
891 892 3 
891 912 2 
891 913 2 
763 764 1 
763 769 1 
763 774 1 
763 779 2 
769 770 4 
769 787 2 
769 788 2 
774 775 4 
774 794 2 
774 795 2 
775 776 4 
776 777 1 
776 796 2 
776 797 2 
892 914 5 
770 771 4 
696 695 1 
696 715 2 
696 716 2 
777 778 3 
777 798 2 
777 799 2 
843 844 3 
843 860 2 
843 861 2 
844 862 5 
764 765 4 
764 780 2 
764 781 2 
765 766 4 
852 853 1 
852 872 2 
852 873 2 
853 854 3 
853 874 2 
853 875 2 
854 876 5 
368 367 4 
368 380 2 
368 381 2 
416 415 4 
416 428 2 
416 429 2 
417 416 1 
417 430 2 
417 431 2 
417 740 4 
369 368 1 
369 382 2 
369 383 2 
369 466 4 
740 739 3 
466 465 3 
320 332 2 
320 333 2 
465 464 1 
465 478 2 
465 479 2 
486 487 4 
486 498 2 
486 499 2 
321 320 1 
321 334 2 
321 335 2 
464 476 2 
464 477 2 
463 464 4 
322 321 3 
578 579 1 
578 588 2 
578 589 2 
578 322 4 
580 581 4 
581 582 1 
581 592 2 
581 593 2 
363 364 4 
363 374 2 
363 375 2 
485 486 1 
485 496 2 
485 497 2 
488 487 4 
488 500 2 
488 501 2 
887 886 3 
886 885 1 
886 905 2 
886 906 2 
489 488 1 
489 502 2 
489 503 2 
489 887 4 
579 580 4 
579 590 2 
579 591 2 
697 696 3 
771 772 1 
771 789 2 
771 790 2 
98 99 1 
98 108 2 
98 109 2 
98 697 4 
99 100 4 
99 110 2 
99 111 2 
582 583 4 
582 594 2 
582 595 2 
154 153 3 
584 583 4 
584 596 2 
584 597 2 
585 584 1 
585 598 2 
585 599 2 
585 154 4 
772 773 3 
772 791 2 
772 792 2 
773 793 5 
152 164 2 
152 165 2 
923 941 2 
923 942 2 
924 923 1 
924 943 2 
924 944 2 
366 367 4 
366 378 2 
366 379 2 
364 365 4 
925 924 3 
922 923 4 
392 391 4 
392 404 2 
392 405 2 
390 391 4 
390 402 2 
390 403 2 
393 392 1 
393 406 2 
393 407 2 
393 925 4 
365 366 1 
365 376 2 
365 377 2 
388 389 4 
389 390 1 
389 400 2 
389 401 2 
921 922 4 
921 939 2 
921 940 2 
387 388 4 
387 398 2 
387 399 2 
386 387 1 
386 396 2 
386 397 2 
920 919 3 
201 200 1 
201 214 2 
201 215 2 
201 920 4 
462 463 4 
462 474 2 
462 475 2 
663 662 1 
663 684 2 
663 685 2 
385 386 3 
8 20 2 
8 21 2 
7 8 4 
6 7 4 
6 18 2 
6 19 2 
664 663 3 
362 363 1 
362 372 2 
362 373 2 
362 664 4 
662 682 2 
662 683 2 
10 9 3 
9 8 1 
9 22 2 
9 23 2 
561 560 1 
561 574 2 
561 575 2 
561 10 4 
5 6 1 
5 16 2 
5 17 2 
461 462 1 
461 472 2 
461 473 2 
153 152 1 
153 166 2 
153 167 2 
126 127 4 
126 138 2 
126 139 2 
127 128 4 
249 248 1 
249 262 2 
249 263 2 
249 121 4 
151 152 4 
124 125 4 
122 123 1 
122 132 2 
122 133 2 
123 124 4 
123 134 2 
123 135 2 
125 126 1 
125 136 2 
125 137 2 
150 151 4 
150 162 2 
150 163 2 
149 150 1 
149 160 2 
149 161 2 
121 122 3 
128 140 2 
128 141 2 
628 629 4 
632 631 4 
632 644 2 
632 645 2 
58 57 3 
57 56 1 
57 70 2 
57 71 2 
849 848 3 
633 632 1 
633 646 2 
633 647 2 
633 58 4 
630 631 4 
630 642 2 
630 643 2 
56 68 2 
56 69 2 
55 56 4 
54 55 4 
54 66 2 
54 67 2 
738 758 2 
738 759 2 
272 271 4 
272 284 2 
272 285 2 
629 630 1 
629 640 2 
629 641 2 
77 78 1 
77 88 2 
77 89 2 
75 76 4 
75 86 2 
75 87 2 
74 75 1 
74 84 2 
74 85 2 
76 77 4 
73 74 3 
73 83 5 
177 176 1 
177 190 2 
177 191 2 
177 298 4 
269 270 1 
269 280 2 
269 281 2 
297 296 1 
297 310 2 
297 311 2 
267 268 4 
267 278 2 
267 279 2 
268 269 4 
270 271 4 
270 282 2 
270 283 2 
241 242 3 
50 51 1 
50 60 2 
50 61 2 
766 782 2 
766 783 2 
51 52 4 
51 62 2 
51 63 2 
52 53 4 
53 54 1 
53 64 2 
53 65 2 
767 766 1 
767 784 2 
767 785 2 
768 767 3 
49 50 3 
508 509 4 
2 3 1 
2 12 2 
2 13 2 
2 768 4 
506 507 1 
506 516 2 
506 517 2 
506 49 4 
414 415 4 
414 426 2 
414 427 2 
739 738 1 
739 760 2 
739 761 2 
737 738 4 
731 732 4 
731 749 2 
731 750 2 
413 414 1 
413 424 2 
413 425 2 
736 737 4 
736 756 2 
736 757 2 
725 726 1 
725 731 1 
725 736 1 
725 741 2 
727 728 4 
732 733 4 
726 727 4 
726 742 2 
726 743 2 
730 729 3 
602 603 1 
602 612 2 
602 613 2 
602 816 4 
728 744 2 
728 745 2 
729 728 1 
729 746 2 
729 747 2 
273 272 1 
273 286 2 
273 287 2 
273 730 4 
816 815 3 
815 814 1 
815 836 2 
815 837 2 
412 413 4 
345 346 3 
345 358 2 
345 359 2 
346 360 5 
344 345 1 
344 356 2 
344 357 2 
659 658 3 
482 483 1 
482 492 2 
482 493 2 
482 659 4 
483 484 4 
483 494 2 
483 495 2 
658 657 1 
658 677 2 
658 678 2 
484 485 4 
657 675 2 
657 676 2 
656 657 4 
343 344 4 
342 343 4 
342 354 2 
342 355 2 
129 128 1 
129 142 2 
129 143 2 
510 511 4 
510 522 2 
510 523 2 
733 734 1 
733 751 2 
733 752 2 
341 342 1 
341 352 2 
341 353 2 
130 129 3 
339 340 4 
339 350 2 
339 351 2 
340 341 4 
338 339 1 
338 348 2 
338 349 2 
338 130 4 
734 735 3 
734 753 2 
734 754 2 
735 755 5 
609 608 1 
609 622 2 
609 623 2 
609 654 4 
654 653 3 
626 627 1 
626 636 2 
626 637 2 
626 849 4 
627 628 4 
627 638 2 
627 639 2 
411 412 4 
411 422 2 
411 423 2 
801 802 1 
801 807 1 
801 812 1 
801 817 2 
812 813 4 
812 832 2 
812 833 2 
410 411 1 
410 420 2 
410 421 2 
410 289 4 
290 291 1 
290 300 2 
290 301 2 
289 290 3 
808 809 4 
291 292 4 
291 302 2 
291 303 2 
293 294 1 
293 304 2 
293 305 2 
292 293 4 
807 808 4 
807 825 2 
807 826 2 
294 295 4 
294 306 2 
294 307 2 
295 296 4 
813 814 4 
814 834 2 
814 835 2 
661 662 4 
298 297 3 
176 175 4 
176 188 2 
176 189 2 
4 5 4 
296 308 2 
296 309 2 
655 656 4 
655 673 2 
655 674 2 
649 650 1 
649 655 1 
649 660 1 
649 665 2 
660 661 4 
660 680 2 
660 681 2 
650 651 4 
650 666 2 
650 667 2 
651 652 4 
652 668 2 
652 669 2 
173 174 1 
173 184 2 
173 185 2 
174 175 4 
174 186 2 
174 187 2 
3 4 4 
3 14 2 
3 15 2 
653 652 1 
653 670 2 
653 671 2 
802 803 4 
802 818 2 
802 819 2 
803 804 4 
804 820 2 
804 821 2 
147 148 4 
147 158 2 
147 159 2 
806 805 3 
148 149 4 
146 147 1 
146 156 2 
146 157 2 
146 806 4 
805 804 1 
805 822 2 
805 823 2 
313 314 3 
313 323 5 
953 954 1 
953 959 1 
953 964 1 
953 969 2 
954 955 4 
954 970 2 
954 971 2 
955 956 4 
956 957 1 
956 972 2 
956 973 2 
959 960 4 
959 977 2 
959 978 2 
960 961 4 
964 965 4 
964 984 2 
964 985 2 
965 966 4 
966 967 1 
966 986 2 
966 987 2 
968 990 5 
967 968 3 
967 988 2 
967 989 2 
440 439 4 
440 452 2 
440 453 2 
441 440 1 
441 454 2 
441 455 2 
441 702 4 
702 701 3 
266 267 1 
266 276 2 
266 277 2 
266 241 4 
438 439 4 
438 450 2 
438 451 2 
701 700 1 
701 722 2 
701 723 2 
700 720 2 
700 721 2 
699 700 4 
698 699 4 
698 718 2 
698 719 2 
687 688 1 
687 693 1 
687 698 1 
687 703 2 
693 694 4 
693 711 2 
693 712 2 
509 510 1 
509 520 2 
509 521 2 
958 976 5 
694 695 4 
695 713 2 
695 714 2 
957 958 3 
957 974 2 
957 975 2 
242 243 1 
242 252 2 
242 253 2 
243 244 4 
243 254 2 
243 255 2 
507 508 4 
507 518 2 
507 519 2 
690 706 2 
690 707 2 
244 245 4 
688 689 4 
688 704 2 
688 705 2 
689 690 4 
246 247 4 
246 258 2 
246 259 2 
961 979 2 
961 980 2 
603 604 4 
603 614 2 
603 615 2 
962 961 1 
962 981 2 
962 982 2 
105 104 1 
105 118 2 
105 119 2 
105 217 4 
217 218 3 
963 962 3 
194 195 1 
194 204 2 
194 205 2 
194 963 4 
104 103 4 
104 116 2 
104 117 2 
534 535 4 
534 546 2 
534 547 2 
536 535 4 
536 548 2 
536 549 2 
537 536 1 
537 550 2 
537 551 2 
537 34 4 
195 196 4 
195 206 2 
195 207 2 
196 197 4 
198 199 4 
198 210 2 
198 211 2 
197 198 1 
197 208 2 
197 209 2 
33 32 1 
33 46 2 
33 47 2 
34 33 3 
32 44 2 
32 45 2 
31 32 4 
30 31 4 
30 42 2 
30 43 2 
100 101 4 
512 511 4 
512 524 2 
512 525 2 
101 102 1 
101 112 2 
101 113 2 
218 219 1 
218 228 2 
218 229 2 
691 690 1 
691 708 2 
691 709 2 
102 103 4 
102 114 2 
102 115 2 
692 691 3 
513 512 1 
513 526 2 
513 527 2 
513 692 4 
606 607 4 
606 618 2 
606 619 2 
604 605 4 
605 606 1 
605 616 2 
605 617 2 
29 30 1 
29 40 2 
29 41 2
[truncated: 98,987 more chars]
