# Supplementary material for: MolPy: A Large Language Model-Friendly Toolkit for Reactive Topology Editing in Polymer Simulations
Source: J Chem Inf Model. 2026 Jul 1;66(13):7562–72. doi: 10.1021/acs.jcim.6c01137 (PMC13370848; doi:10.1021/acs.jcim.6c01137)
Supplement: Supplementary file 2 [file ci6c01137_si_003.zip › SI/case3/04_output.data]

# LAMMPS data file written by molpy on 2026-04-08 20:36:45

990 atoms
954 bonds
1674 angles
1944 dihedrals

8 atom types
5 bond types
9 angle types
11 dihedral types

0.000000 21.073376 xlo xhi
0.000000 21.073376 ylo yhi
0.000000 21.073376 zlo zhi

Atom Type Labels

1 opls_137
2 opls_140
3 opls_154
4 opls_155
5 opls_157
6 opls_180
7 opls_182
8 opls_185

Bond Type Labels

1 CT-CT
2 CT-HC
3 CT-OH
4 CT-OS
5 HO-OH

Angle Type Labels

1 CT-CT-CT
2 CT-CT-HC
3 CT-CT-OH
4 CT-CT-OS
5 CT-OH-HO
6 CT-OS-CT
7 HC-CT-HC
8 HC-CT-OH
9 HC-CT-OS

Dihedral Type Labels

1 CT-CT-CT-HC
2 CT-CT-CT-OS
3 CT-CT-OH-HO
4 CT-CT-OS-CT
5 CT-OS-CT-HC
6 HC-CT-CT-HC
7 HC-CT-CT-OH
8 HC-CT-CT-OS
9 HC-CT-OH-HO
10 OH-CT-CT-OS
11 OS-CT-CT-OS

Masses

1 12.010780
2 1.007947
3 15.999430
4 1.007947
5 12.010780
6 15.999430
7 12.010780
8 1.007947

Atoms

1 1 3 -0.683000 19.356000 20.664000 5.323000
2 1 5 0.145000 19.251000 19.268000 5.350000
3 1 7 0.140000 17.828000 18.843000 5.000000
4 1 6 -0.400000 16.928000 19.269000 6.008000
5 1 7 0.140000 16.159000 20.380000 5.586000
6 1 7 0.140000 14.879000 19.920000 4.888000
7 1 6 -0.400000 14.135000 19.102000 5.765000
8 1 7 0.140000 12.908000 18.715000 5.170000
9 1 5 0.145000 11.745000 19.336000 5.937000
10 1 3 -0.683000 11.781000 20.730000 5.809000
11 1 4 0.418000 20.295000 20.875000 5.563000
12 1 2 0.060000 19.954000 18.825000 4.610000
13 1 2 0.060000 19.512000 18.888000 6.364000
14 1 8 0.030000 17.800000 17.733000 4.966000
15 1 8 0.030000 17.570000 19.191000 3.972000
16 1 8 0.030000 15.873000 20.962000 6.488000
17 1 8 0.030000 16.727000 21.082000 4.933000
18 1 8 0.030000 14.295000 20.826000 4.605000
19 1 8 0.030000 15.150000 19.358000 3.966000
20 1 8 0.030000 12.812000 18.968000 4.086000
21 1 8 0.030000 12.824000 17.611000 5.245000
22 1 2 0.060000 11.813000 19.050000 7.010000
23 1 2 0.060000 10.788000 18.947000 5.522000
24 1 4 0.418000 11.008000 21.073000 6.330000
25 2 3 -0.683000 13.246000 17.664000 18.859000
26 2 5 0.145000 13.793000 17.173000 20.051000
27 2 7 0.140000 13.558000 15.669000 20.155000
28 2 6 -0.400000 12.174000 15.396000 20.280000
29 2 7 0.140000 11.630000 14.886000 19.076000
30 2 7 0.140000 11.744000 13.362000 19.033000
31 2 6 -0.400000 11.084000 12.811000 20.153000
32 2 7 0.140000 11.112000 11.395000 20.105000
33 2 5 0.145000 9.697000 10.856000 19.925000
34 2 3 -0.683000 9.194000 11.247000 18.677000
35 2 4 0.418000 13.425000 18.639000 18.854000
36 2 2 0.060000 14.887000 17.372000 20.070000
37 2 2 0.060000 13.320000 17.682000 20.922000
38 2 8 0.030000 14.061000 15.306000 21.076000
39 2 8 0.030000 14.057000 15.147000 19.303000
40 2 8 0.030000 10.553000 15.156000 19.045000
41 2 8 0.030000 12.088000 15.336000 18.165000
42 2 8 0.030000 11.275000 13.008000 18.086000
43 2 8 0.030000 12.821000 13.078000 19.036000
44 2 8 0.030000 11.774000 10.966000 19.313000
45 2 8 0.030000 11.504000 11.027000 21.076000
46 2 2 0.060000 9.045000 11.248000 20.737000
47 2 2 0.060000 9.720000 9.745000 19.987000
48 2 4 0.418000 8.276000 10.873000 18.623000
49 3 3 -0.683000 14.745000 2.266000 6.396000
50 3 5 0.145000 14.676000 1.016000 7.021000
51 3 7 0.140000 15.312000 1.086000 8.406000
52 3 6 -0.400000 16.703000 1.331000 8.294000
53 3 7 0.140000 17.027000 2.667000 8.632000
54 3 7 0.140000 17.308000 2.795000 10.130000
55 3 6 -0.400000 18.357000 1.920000 10.486000
56 3 7 0.140000 18.687000 2.065000 11.857000
57 3 5 0.145000 20.096000 2.633000 11.991000
58 3 3 -0.683000 20.136000 3.934000 11.473000
59 3 4 0.418000 14.323000 2.153000 5.505000
60 3 2 0.060000 13.611000 0.708000 7.126000
61 3 2 0.060000 15.209000 0.255000 6.407000
62 3 8 0.030000 15.180000 0.098000 8.896000
63 3 8 0.030000 14.763000 1.823000 9.039000
64 3 8 0.030000 17.950000 2.947000 8.081000
65 3 8 0.030000 16.247000 3.399000 8.319000
66 3 8 0.030000 17.589000 3.852000 10.340000
67 3 8 0.030000 16.382000 2.543000 10.695000
68 3 8 0.030000 17.977000 2.696000 12.445000
69 3 8 0.030000 18.672000 1.057000 12.321000
70 3 2 0.060000 20.812000 1.982000 11.441000
71 3 2 0.060000 20.380000 2.650000 13.066000
72 3 4 0.418000 21.073000 4.244000 11.583000
73 4 3 -0.683000 9.496000 2.809000 12.522000
74 4 5 0.145000 10.537000 3.741000 12.437000
75 4 7 0.140000 10.333000 4.647000 11.227000
76 4 6 -0.400000 10.451000 3.899000 10.030000
77 4 7 0.140000 9.189000 3.665000 9.432000
78 4 7 0.140000 8.823000 4.799000 8.475000
79 4 6 -0.400000 9.827000 4.924000 7.490000
80 4 7 0.140000 9.482000 5.924000 6.547000
81 4 5 0.145000 9.247000 5.286000 5.181000
82 4 3 -0.683000 8.130000 4.443000 5.236000
83 4 4 0.418000 9.690000 2.251000 13.319000
84 4 2 0.060000 10.556000 4.366000 13.358000
85 4 2 0.060000 11.513000 3.213000 12.343000
86 4 8 0.030000 11.137000 5.412000 11.230000
87 4 8 0.030000 9.372000 5.206000 11.329000
88 4 8 0.030000 9.257000 2.724000 8.846000
89 4 8 0.030000 8.376000 3.506000 10.177000
90 4 8 0.030000 7.842000 4.554000 8.008000
91 4 8 0.030000 8.725000 5.745000 9.054000
92 4 8 0.030000 8.593000 6.541000 6.823000
93 4 8 0.030000 10.338000 6.625000 6.461000
94 4 2 0.060000 10.149000 4.704000 4.884000
95 4 2 0.060000 9.074000 6.088000 4.431000
96 4 4 0.418000 8.034000 4.057000 4.326000
97 5 3 -0.683000 18.596000 3.753000 0.902000
98 5 5 0.145000 19.932000 4.161000 0.994000
99 5 7 0.140000 20.006000 5.600000 1.495000
100 5 6 -0.400000 19.449000 6.482000 0.537000
101 5 7 0.140000 18.171000 6.945000 0.934000
102 5 7 0.140000 18.290000 8.218000 1.771000
103 5 6 -0.400000 18.971000 9.206000 1.027000
104 5 7 0.140000 19.038000 10.422000 1.752000
105 5 5 0.145000 18.217000 11.493000 1.040000
106 5 3 -0.683000 16.862000 11.141000 1.054000
107 5 4 0.418000 18.616000 2.819000 0.568000
108 5 2 0.060000 20.478000 3.501000 1.705000
109 5 2 0.060000 20.420000 4.092000 -0.005000
110 5 8 0.030000 21.078000 5.866000 1.619000
111 5 8 0.030000 19.550000 5.673000 2.511000
112 5 8 0.030000 17.593000 7.185000 0.016000
113 5 8 0.030000 17.577000 6.175000 1.479000
114 5 8 0.030000 17.262000 8.559000 2.030000
115 5 8 0.030000 18.845000 7.985000 2.709000
116 5 8 0.030000 18.707000 10.351000 2.817000
117 5 8 0.030000 20.097000 10.752000 1.772000
118 5 2 0.060000 18.573000 11.596000 -0.010000
119 5 2 0.060000 18.357000 12.465000 1.563000
120 5 4 0.418000 16.385000 11.868000 0.575000
121 6 3 -0.683000 20.570000 17.024000 3.996000
122 6 5 0.145000 20.170000 15.744000 3.595000
123 6 7 0.140000 19.443000 15.041000 4.737000
124 6 6 -0.400000 20.337000 14.795000 5.808000
125 6 7 0.140000 20.116000 15.683000 6.888000
126 6 7 0.140000 19.080000 15.112000 7.857000
127 6 6 -0.400000 19.521000 13.855000 8.327000
128 6 7 0.140000 18.614000 13.330000 9.280000
129 6 5 0.145000 19.287000 13.257000 10.647000
130 6 3 -0.683000 19.581000 14.548000 11.103000
131 6 4 0.418000 21.038000 17.424000 3.218000
132 6 2 0.060000 19.483000 15.823000 2.722000
133 6 2 0.060000 21.059000 15.144000 3.297000
134 6 8 0.030000 19.083000 14.059000 4.363000
135 6 8 0.030000 18.531000 15.618000 5.020000
136 6 8 0.030000 21.075000 15.804000 7.435000
137 6 8 0.030000 19.818000 16.705000 6.559000
138 6 8 0.030000 18.966000 15.829000 8.703000
139 6 8 0.030000 18.105000 15.011000 7.329000
140 6 8 0.030000 17.653000 13.893000 9.373000
141 6 8 0.030000 18.346000 12.299000 8.968000
142 6 2 0.060000 20.224000 12.660000 10.567000
143 6 2 0.060000 18.601000 12.754000 11.364000
144 6 4 0.418000 20.019000 14.434000 11.987000
145 7 3 -0.683000 0.911000 14.051000 10.210000
146 7 5 0.145000 2.296000 13.847000 10.205000
147 7 7 0.140000 2.685000 12.923000 9.054000
148 7 6 -0.400000 2.153000 11.628000 9.264000
149 7 7 0.140000 1.042000 11.376000 8.423000
150 7 7 0.140000 1.496000 10.778000 7.091000
151 7 6 -0.400000 2.220000 9.590000 7.332000
152 7 7 0.140000 2.595000 8.975000 6.112000
153 7 5 0.145000 1.875000 7.639000 5.964000
154 7 3 -0.683000 0.495000 7.852000 5.848000
155 7 4 0.418000 0.724000 14.650000 10.978000
156 7 2 0.060000 2.818000 14.821000 10.080000
157 7 2 0.060000 2.616000 13.390000 11.169000
158 7 8 0.030000 3.792000 12.838000 9.041000
159 7 8 0.030000 2.398000 13.389000 8.080000
160 7 8 0.030000 0.388000 10.636000 8.931000
161 7 8 0.030000 0.412000 12.278000 8.249000
162 7 8 0.030000 0.588000 10.568000 6.479000
163 7 8 0.030000 2.132000 11.520000 6.557000
164 7 8 0.030000 2.414000 9.594000 5.200000
165 7 8 0.030000 3.687000 8.779000 6.148000
166 7 2 0.060000 2.088000 7.002000 6.852000
167 7 2 0.060000 2.251000 7.122000 5.054000
168 7 4 0.418000 0.085000 6.952000 5.762000
169 8 3 -0.683000 4.888000 14.111000 15.839000
170 8 5 0.145000 5.846000 13.200000 16.299000
171 8 7 0.140000 6.583000 13.778000 17.503000
172 8 6 -0.400000 7.347000 14.905000 17.116000
173 8 7 0.140000 6.748000 16.115000 17.541000
174 8 7 0.140000 7.228000 16.496000 18.941000
175 8 6 -0.400000 8.635000 16.609000 18.940000
176 8 7 0.140000 9.106000 17.029000 20.209000
177 8 5 0.145000 9.726000 18.418000 20.096000
178 8 3 -0.683000 8.740000 19.352000 19.752000
179 8 4 0.418000 4.452000 13.682000 15.058000
180 8 2 0.060000 5.347000 12.251000 16.599000
181 8 2 0.060000 6.578000 12.978000 15.489000
182 8 8 0.030000 7.285000 13.004000 17.880000
183 8 8 0.030000 5.861000 13.971000 18.333000
184 8 8 0.030000 7.057000 16.917000 16.837000
185 8 8 0.030000 5.634000 16.086000 17.506000
186 8 8 0.030000 6.755000 17.467000 19.216000
187 8 8 0.030000 6.901000 15.713000 19.663000
188 8 8 0.030000 8.334000 17.034000 21.016000
189 8 8 0.030000 9.897000 16.320000 20.532000
190 8 2 0.060000 10.525000 18.405000 19.321000
191 8 2 0.060000 10.178000 18.694000 21.074000
192 8 4 0.418000 9.203000 20.228000 19.689000
193 9 3 -0.683000 7.155000 10.272000 20.344000
194 9 5 0.145000 6.393000 9.481000 19.476000
195 9 7 0.140000 5.324000 10.331000 18.796000
196 9 6 -0.400000 4.383000 10.789000 19.750000
197 9 7 0.140000 4.565000 12.162000 20.047000
198 9 7 0.140000 3.753000 13.036000 19.091000
199 9 6 -0.400000 2.389000 12.684000 19.177000
200 9 7 0.140000 1.601000 13.524000 18.352000
201 9 5 0.145000 0.680000 14.379000 19.217000
202 9 3 -0.683000 1.441000 15.256000 19.999000
203 9 4 0.418000 7.823000 9.664000 20.756000
204 9 2 0.060000 7.052000 9.036000 18.698000
205 9 2 0.060000 5.904000 8.657000 20.045000
206 9 8 0.030000 4.784000 9.687000 18.069000
207 9 8 0.030000 5.806000 11.139000 18.197000
208 9 8 0.030000 4.198000 12.342000 21.079000
209 9 8 0.030000 5.636000 12.471000 20.042000
210 9 8 0.030000 3.904000 14.101000 19.384000
211 9 8 0.030000 4.130000 12.886000 18.053000
212 9 8 0.030000 2.183000 14.186000 17.666000
213 9 8 0.030000 0.970000 12.877000 17.707000
214 9 2 0.060000 0.068000 13.719000 19.871000
215 9 2 0.060000 -0.001000 14.961000 18.557000
216 9 4 0.418000 0.790000 15.777000 20.539000
217 10 3 -0.683000 20.409000 11.611000 19.746000
218 10 5 0.145000 19.059000 11.612000 19.373000
219 10 7 0.140000 18.824000 12.633000 18.263000
220 10 6 -0.400000 19.041000 13.945000 18.750000
221 10 7 0.140000 20.268000 14.478000 18.286000
222 10 7 0.140000 20.076000 15.198000 16.951000
223 10 6 -0.400000 19.113000 16.219000 17.103000
224 10 7 0.140000 18.963000 16.950000 15.898000
225 10 5 0.145000 19.445000 18.383000 16.101000
226 10 3 -0.683000 20.823000 18.390000 16.355000
227 10 4 0.418000 20.495000 10.937000 20.468000
228 10 2 0.060000 18.771000 10.603000 19.005000
229 10 2 0.060000 18.424000 11.868000 20.251000
230 10 8 0.030000 17.761000 12.559000 17.949000
231 10 8 0.030000 19.432000 12.365000 17.366000
232 10 8 0.030000 20.624000 15.219000 19.032000
233 10 8 0.030000 21.073000 13.712000 18.202000
234 10 8 0.030000 21.059000 15.626000 16.645000
235 10 8 0.030000 19.745000 14.460000 16.185000
236 10 8 0.030000 19.483000 16.508000 15.014000
237 10 8 0.030000 17.882000 16.979000 15.647000
238 10 2 0.060000 18.898000 18.841000 16.955000
239 10 2 0.060000 19.232000 18.971000 15.181000
240 10 4 0.418000 21.073000 19.343000 16.483000
241 11 3 -0.683000 12.360000 0.897000 18.579000
242 11 5 0.145000 12.752000 1.013000 19.918000
243 11 7 0.140000 14.189000 1.518000 20.001000
244 11 6 -0.400000 15.080000 0.553000 19.471000
245 11 7 0.140000 15.557000 0.928000 18.192000
246 11 7 0.140000 16.827000 1.770000 18.313000
247 11 6 -0.400000 17.809000 1.041000 19.018000
248 11 7 0.140000 19.022000 1.769000 19.087000
249 11 5 0.145000 20.104000 1.045000 18.292000
250 11 3 -0.683000 19.769000 1.035000 16.932000
251 11 4 0.418000 11.427000 0.561000 18.593000
252 11 2 0.060000 12.084000 1.731000 20.443000
253 11 2 0.060000 12.679000 0.022000 20.422000
254 11 8 0.030000 14.442000 1.661000 21.073000
255 11 8 0.030000 14.265000 2.526000 19.527000
256 11 8 0.030000 15.807000 0.001000 17.633000
257 11 8 0.030000 14.793000 1.461000 17.580000
258 11 8 0.030000 17.180000 2.012000 17.284000
259 11 8 0.030000 16.586000 2.717000 18.848000
260 11 8 0.030000 18.953000 2.828000 18.737000
261 11 8 0.030000 19.339000 1.808000 20.150000
262 11 2 0.060000 20.205000 0.002000 18.668000
263 11 2 0.060000 21.073000 1.573000 18.434000
264 11 4 0.418000 20.503000 0.549000 16.473000
265 12 3 -0.683000 7.511000 1.006000 16.037000
266 12 5 0.145000 8.783000 1.140000 15.466000
267 12 7 0.140000 9.261000 2.584000 15.586000
268 12 6 -0.400000 8.447000 3.436000 14.800000
269 12 7 0.140000 7.560000 4.197000 15.600000
270 12 7 0.140000 8.210000 5.512000 16.031000
271 12 6 -0.400000 8.598000 6.240000 14.885000
272 12 7 0.140000 9.143000 7.497000 15.250000
273 12 5 0.145000 8.233000 8.616000 14.754000
274 12 3 -0.683000 6.999000 8.555000 15.415000
275 12 4 0.418000 7.257000 0.054000 15.923000
276 12 2 0.060000 9.502000 0.475000 15.994000
277 12 2 0.060000 8.749000 0.850000 14.392000
278 12 8 0.030000 10.295000 2.638000 15.185000
279 12 8 0.030000 9.330000 2.874000 16.662000
280 12 8 0.030000 6.664000 4.435000 14.988000
281 12 8 0.030000 7.186000 3.638000 16.489000
282 12 8 0.030000 7.465000 6.086000 16.628000
283 12 8 0.030000 9.095000 5.288000 16.668000
284 12 8 0.030000 9.326000 7.627000 16.344000
285 12 8 0.030000 10.128000 7.602000 14.750000
286 12 2 0.060000 8.082000 8.513000 13.656000
287 12 2 0.060000 8.718000 9.596000 14.960000
288 12 4 0.418000 6.454000 9.299000 15.048000
289 13 3 -0.683000 8.870000 19.042000 13.745000
290 13 5 0.145000 8.717000 20.121000 12.866000
291 13 7 0.140000 9.883000 20.166000 11.883000
292 13 6 -0.400000 11.089000 20.456000 12.567000
293 13 7 0.140000 11.905000 19.306000 12.699000
294 13 7 0.140000 12.833000 19.158000 11.494000
295 13 6 -0.400000 13.625000 20.320000 11.366000
296 13 7 0.140000 14.546000 20.186000 10.297000
297 13 5 0.145000 15.970000 20.162000 10.843000
298 13 3 -0.683000 16.160000 19.017000 11.627000
299 13 4 0.418000 8.090000 19.071000 14.357000
300 13 2 0.060000 7.767000 20.008000 12.297000
301 13 2 0.060000 8.680000 21.075000 13.439000
302 13 8 0.030000 9.694000 20.990000 11.163000
303 13 8 0.030000 9.908000 19.226000 11.280000
304 13 8 0.030000 12.531000 19.433000 13.607000
305 13 8 0.030000 11.319000 18.371000 12.856000
306 13 8 0.030000 13.475000 18.262000 11.660000
307 13 8 0.030000 12.219000 19.003000 10.578000
308 13 8 0.030000 14.384000 19.290000 9.650000
309 13 8 0.030000 14.440000 21.073000 9.640000
310 13 2 0.060000 16.148000 21.075000 11.454000
311 13 2 0.060000 16.685000 20.155000 9.991000
312 13 4 0.418000 17.096000 19.061000 11.955000
313 14 3 -0.683000 8.553000 1.132000 0.455000
314 14 5 0.145000 7.619000 1.003000 1.490000
315 14 7 0.140000 7.052000 2.371000 1.858000
316 14 6 -0.400000 8.065000 3.187000 2.417000
317 14 7 0.140000 8.503000 4.177000 1.503000
318 14 7 0.140000 7.659000 5.445000 1.632000
319 14 6 -0.400000 7.731000 5.923000 2.958000
320 14 7 0.140000 7.014000 7.138000 3.093000
321 14 5 0.145000 7.980000 8.276000 3.408000
322 14 3 -0.683000 8.839000 8.485000 2.321000
323 14 4 0.418000 8.886000 0.217000 0.269000
324 14 2 0.060000 6.786000 0.341000 1.163000
325 14 2 0.060000 8.105000 0.552000 2.385000
326 14 8 0.030000 6.270000 2.222000 2.632000
327 14 8 0.030000 6.533000 2.816000 0.975000
328 14 8 0.030000 9.555000 4.432000 1.752000
329 14 8 0.030000 8.512000 3.822000 0.447000
330 14 8 0.030000 8.062000 6.201000 0.919000
331 14 8 0.030000 6.605000 5.210000 1.359000
332 14 8 0.030000 6.393000 7.416000 2.208000
333 14 8 0.030000 6.314000 7.030000 3.948000
334 14 2 0.060000 8.571000 8.020000 4.315000
335 14 2 0.060000 7.398000 9.202000 3.608000
336 14 4 0.418000 9.442000 9.227000 2.586000
337 15 3 -0.683000 20.200000 8.712000 11.586000
338 15 5 0.145000 19.073000 9.407000 11.129000
339 15 7 0.140000 17.801000 8.690000 11.573000
340 15 6 -0.400000 17.701000 7.430000 10.936000
341 15 7 0.140000 18.003000 6.369000 11.825000
342 15 7 0.140000 16.745000 5.899000 12.555000
343 15 6 -0.400000 15.776000 5.498000 11.609000
344 15 7 0.140000 14.622000 4.992000 12.258000
345 15 5 0.145000 14.471000 3.505000 11.954000
346 15 3 -0.683000 15.539000 2.793000 12.516000
347 15 4 0.418000 20.987000 9.221000 11.262000
348 15 2 0.060000 19.074000 10.438000 11.548000
349 15 2 0.060000 19.092000 9.472000 10.018000
350 15 8 0.030000 16.932000 9.303000 11.251000
351 15 8 0.030000 17.757000 8.650000 12.687000
352 15 8 0.030000 18.395000 5.520000 11.225000
353 15 8 0.030000 18.804000 6.627000 12.556000
354 15 8 0.030000 17.027000 5.047000 13.215000
355 15 8 0.030000 16.356000 6.733000 13.182000
356 15 8 0.030000 14.600000 5.147000 13.364000
357 15 8 0.030000 13.738000 5.522000 11.847000
358 15 2 0.060000 14.449000 3.351000 10.852000
359 15 2 0.060000 13.512000 3.142000 12.386000
360 15 4 0.418000 15.387000 1.840000 12.282000
361 16 3 -0.683000 9.196000 18.431000 7.138000
362 16 5 0.145000 7.894000 18.803000 7.494000
363 16 7 0.140000 6.963000 17.597000 7.408000
364 16 6 -0.400000 6.836000 17.172000 6.063000
365 16 7 0.140000 7.569000 15.985000 5.819000
366 16 7 0.140000 6.712000 14.751000 6.102000
367 16 6 -0.400000 5.549000 14.793000 5.302000
368 16 7 0.140000 4.767000 13.627000 5.491000
369 16 5 0.145000 4.737000 12.811000 4.203000
370 16 3 -0.683000 6.022000 12.337000 3.910000
371 16 4 0.418000 9.746000 19.253000 7.208000
372 16 2 0.060000 7.888000 19.192000 8.537000
373 16 2 0.060000 7.527000 19.603000 6.811000
374 16 8 0.030000 5.958000 17.913000 7.760000
375 16 8 0.030000 7.303000 16.803000 8.114000
376 16 8 0.030000 7.853000 15.972000 4.745000
377 16 8 0.030000 8.523000 15.935000 6.392000
378 16 8 0.030000 7.319000 13.847000 5.865000
379 16 8 0.030000 6.441000 14.736000 7.182000
380 16 8 0.030000 5.097000 12.973000 6.335000
381 16 8 0.030000 3.729000 13.945000 5.726000
382 16 2 0.060000 4.367000 13.448000 3.369000
383 16 2 0.060000 4.042000 11.952000 4.334000
384 16 4 0.418000 5.939000 11.822000 3.065000
385 17 3 -0.683000 6.527000 20.640000 4.741000
386 17 5 0.145000 6.564000 19.399000 4.093000
387 17 7 0.140000 5.258000 18.647000 4.328000
388 17 6 -0.400000 5.126000 18.309000 5.697000
389 17 7 0.140000 4.179000 19.133000 6.350000
390 17 7 0.140000 2.777000 18.532000 6.252000
391 17 6 -0.400000 2.782000 17.236000 6.812000
392 17 7 0.140000 1.479000 16.678000 6.798000
393 17 5 0.145000 0.979000 16.500000 8.227000
394 17 3 -0.683000 0.826000 17.751000 8.838000
395 17 4 0.418000 7.399000 21.074000 4.557000
396 17 2 0.060000 6.704000 19.552000 3.000000
397 17 2 0.060000 7.415000 18.794000 4.482000
398 17 8 0.030000 5.298000 17.701000 3.747000
399 17 8 0.030000 4.403000 19.231000 3.911000
400 17 8 0.030000 4.457000 19.192000 7.424000
401 17 8 0.030000 4.179000 20.182000 5.973000
402 17 8 0.030000 2.076000 19.198000 6.806000
403 17 8 0.030000 2.473000 18.492000 5.181000
404 17 8 0.030000 0.727000 17.261000 6.214000
405 17 8 0.030000 1.541000 15.677000 6.323000
406 17 2 0.060000 1.707000 15.883000 8.801000
407 17 2 0.060000 -0.001000 15.973000 8.206000
408 17 4 0.418000 0.506000 17.570000 9.760000
409 18 3 -0.683000 7.611000 15.278000 11.935000
410 18 5 0.145000 8.289000 15.538000 10.738000
411 18 7 0.140000 7.725000 14.670000 9.618000
412 18 6 -0.400000 7.999000 13.304000 9.871000
413 18 7 0.140000 6.843000 12.610000 10.304000
414 18 7 0.140000 6.070000 12.048000 9.111000
415 18 6 -0.400000 6.913000 11.197000 8.364000
416 18 7 0.140000 6.204000 10.606000 7.288000
417 18 5 0.145000 6.098000 9.100000 7.506000
418 18 3 -0.683000 5.318000 8.836000 8.639000
419 18 4 0.418000 8.025000 15.865000 12.620000
420 18 2 0.060000 8.166000 16.610000 10.464000
421 18 2 0.060000 9.374000 15.323000 10.862000
422 18 8 0.030000 8.239000 14.951000 8.674000
423 18 8 0.030000 6.644000 14.904000 9.463000
424 18 8 0.030000 7.171000 11.759000 10.937000
425 18 8 0.030000 6.175000 13.231000 10.943000
426 18 8 0.030000 5.191000 11.486000 9.503000
427 18 8 0.030000 5.711000 12.893000 8.480000
428 18 8 0.030000 5.184000 11.026000 7.113000
429 18 8 0.030000 6.782000 10.783000 6.358000
430 18 2 0.060000 7.117000 8.672000 7.639000
431 18 2 0.060000 5.628000 8.636000 6.611000
432 18 4 0.418000 5.291000 7.848000 8.729000
433 19 3 -0.683000 1.675000 0.516000 19.126000
434 19 5 0.145000 1.819000 1.905000 19.032000
435 19 7 0.140000 3.271000 2.261000 18.725000
436 19 6 -0.400000 4.103000 1.909000 19.815000
437 19 7 0.140000 4.860000 0.744000 19.540000
438 19 7 0.140000 6.189000 1.106000 18.876000
439 19 6 -0.400000 6.909000 1.984000 19.715000
440 19 7 0.140000 8.177000 2.284000 19.157000
441 19 5 0.145000 9.278000 1.709000 20.041000
442 19 3 -0.683000 9.208000 0.310000 20.040000
443 19 4 0.418000 0.718000 0.351000 19.331000
444 19 2 0.060000 1.170000 2.294000 18.216000
445 19 2 0.060000 1.516000 2.384000 19.990000
446 19 8 0.030000 3.334000 3.362000 18.591000
447 19 8 0.030000 3.573000 1.813000 17.748000
448 19 8 0.030000 5.080000 0.242000 20.506000
449 19 8 0.030000 4.307000 -0.001000 18.923000
450 19 8 0.030000 6.760000 0.164000 18.710000
451 19 8 0.030000 5.984000 1.587000 17.893000
452 19 8 0.030000 8.322000 1.929000 18.108000
453 19 8 0.030000 8.289000 3.388000 19.135000
454 19 2 0.060000 9.161000 2.094000 21.078000
455 19 2 0.060000 10.267000 2.033000 19.647000
456 19 4 0.418000 9.941000 -0.003000 20.632000
457 20 3 -0.683000 9.987000 15.498000 1.583000
458 20 5 0.145000 10.861000 14.404000 1.562000
459 20 7 0.140000 10.113000 13.145000 1.135000
460 20 6 -0.400000 9.151000 12.790000 2.112000
461 20 7 0.140000 7.836000 13.104000 1.689000
462 20 7 0.140000 7.221000 11.935000 0.919000
463 20 6 -0.400000 7.222000 10.783000 1.735000
464 20 7 0.140000 6.596000 9.698000 1.073000
465 20 5 0.145000 5.311000 9.320000 1.804000
466 20 3 -0.683000 4.390000 10.372000 1.721000
467 20 4 0.418000 10.528000 16.278000 1.872000
468 20 2 0.060000 11.686000 14.598000 0.842000
469 20 2 0.060000 11.297000 14.248000 2.575000
470 20 8 0.030000 10.848000 12.316000 1.065000
471 20 8 0.030000 9.700000 13.280000 0.106000
472 20 8 0.030000 7.219000 13.287000 2.594000
473 20 8 0.030000 7.783000 14.038000 1.085000
474 20 8 0.030000 6.180000 12.216000 0.637000
475 20 8 0.030000 7.815000 11.757000 -0.007000
476 20 8 0.030000 6.367000 9.877000 -0.006000
477 20 8 0.030000 7.285000 8.829000 1.110000
478 20 2 0.060000 5.542000 9.100000 2.870000
479 20 2 0.060000 4.881000 8.409000 1.334000
480 20 4 0.418000 3.584000 10.070000 2.216000
481 21 3 -0.683000 9.161000 7.893000 11.373000
482 21 5 0.145000 9.350000 9.278000 11.448000
483 21 7 0.140000 9.305000 9.889000 10.051000
484 21 6 -0.400000 10.407000 9.439000 9.284000
485 21 7 0.140000 10.016000 8.474000 8.324000
486 21 7 0.140000 9.609000 9.147000 7.013000
487 21 6 -0.400000 10.684000 9.925000 6.531000
488 21 7 0.140000 10.361000 10.508000 5.281000
489 21 5 0.145000 11.254000 9.922000 4.192000
490 21 3 -0.683000 10.979000 8.558000 4.033000
491 21 4 0.418000 9.206000 7.558000 12.306000
492 21 2 0.060000 8.546000 9.733000 12.069000
493 21 2 0.060000 10.335000 9.501000 11.918000
494 21 8 0.030000 9.392000 10.991000 10.155000
495 21 8 0.030000 8.309000 9.699000 9.585000
496 21 8 0.030000 10.890000 7.818000 8.121000
497 21 8 0.030000 9.204000 7.803000 8.685000
498 21 8 0.030000 9.342000 8.349000 6.283000
499 21 8 0.030000 8.716000 9.788000 7.196000
500 21 8 0.030000 9.291000 10.401000 4.977000
501 21 8 0.030000 10.563000 11.597000 5.348000
502 21 2 0.060000 12.322000 10.065000 4.472000
503 21 2 0.060000 11.059000 10.456000 3.236000
504 21 4 0.418000 11.591000 8.235000 3.321000
505 22 3 -0.683000 15.973000 1.547000 15.756000
506 22 5 0.145000 16.952000 1.196000 14.818000
507 22 7 0.140000 18.092000 2.210000 14.846000
508 22 6 -0.400000 17.635000 3.474000 14.401000
509 22 7 0.140000 17.476000 4.381000 15.476000
510 22 7 0.140000 18.775000 5.144000 15.738000
511 22 6 -0.400000 19.165000 5.824000 14.564000
512 22 7 0.140000 20.331000 6.596000 14.795000
513 22 5 0.145000 20.000000 8.080000 14.668000
514 22 3 -0.683000 19.112000 8.458000 15.682000
515 22 4 0.418000 15.263000 0.858000 15.685000
516 22 2 0.060000 17.356000 0.188000 15.058000
517 22 2 0.060000 16.506000 1.169000 13.798000
518 22 8 0.030000 18.876000 1.864000 14.140000
519 22 8 0.030000 18.566000 2.219000 15.857000
520 22 8 0.030000 16.693000 5.116000 15.193000
521 22 8 0.030000 17.117000 3.892000 16.411000
522 22 8 0.030000 18.591000 5.865000 16.568000
523 22 8 0.030000 19.564000 4.422000 16.050000
524 22 8 0.030000 20.827000 6.412000 15.779000
525 22 8 0.030000 21.074000 6.337000 14.013000
526 22 2 0.060000 19.544000 8.274000 13.671000
527 22 2 0.060000 20.939000 8.669000 14.753000
528 22 4 0.418000 18.933000 9.425000 15.543000
529 23 3 -0.683000 6.242000 13.595000 13.393000
530 23 5 0.145000 6.225000 12.195000 13.378000
531 23 7 0.140000 7.638000 11.653000 13.570000
532 23 6 -0.400000 8.448000 11.993000 12.459000
533 23 7 0.140000 9.352000 13.037000 12.771000
534 23 7 0.140000 10.661000 12.475000 13.326000
535 23 6 -0.400000 11.227000 11.590000 12.383000
536 23 7 0.140000 12.478000 11.104000 12.840000
537 23 5 0.145000 13.593000 11.617000 11.935000
538 23 3 -0.683000 13.688000 13.011000 12.041000
539 23 4 0.418000 5.302000 13.883000 13.259000
540 23 2 0.060000 5.577000 11.819000 14.201000
541 23 2 0.060000 5.818000 11.831000 12.408000
542 23 8 0.030000 7.577000 10.545000 13.619000
543 23 8 0.030000 8.042000 11.985000 14.556000
544 23 8 0.030000 9.579000 13.586000 11.832000
545 23 8 0.030000 8.924000 13.790000 13.473000
546 23 8 0.030000 11.347000 13.330000 13.524000
547 23 8 0.030000 10.452000 11.945000 14.282000
548 23 8 0.030000 12.719000 11.356000 13.901000
549 23 8 0.030000 12.460000 9.996000 12.775000
550 23 2 0.060000 13.376000 11.331000 10.881000
551 23 2 0.060000 14.555000 11.152000 12.243000
552 23 4 0.418000 14.422000 13.283000 11.430000
553 24 3 -0.683000 10.389000 19.114000 1.265000
554 24 5 0.145000 11.261000 20.088000 1.764000
555 24 7 0.140000 12.704000 19.719000 1.434000
556 24 6 -0.400000 13.079000 18.543000 2.127000
557 24 7 0.140000 13.128000 17.420000 1.265000
558 24 7 0.140000 14.514000 17.277000 0.638000
559 24 6 -0.400000 15.482000 17.165000 1.660000
560 24 7 0.140000 16.772000 16.962000 1.109000
561 24 5 0.145000 17.280000 15.574000 1.483000
562 24 3 -0.683000 16.477000 14.595000 0.883000
563 24 4 0.418000 9.475000 19.407000 1.515000
564 24 2 0.060000 11.024000 21.074000 1.304000
565 24 2 0.060000 11.144000 20.172000 2.868000
566 24 8 0.030000 13.359000 20.544000 1.785000
567 24 8 0.030000 12.838000 19.666000 0.327000
568 24 8 0.030000 12.926000 16.512000 1.873000
569 24 8 0.030000 12.343000 17.443000 0.474000
570 24 8 0.030000 14.511000 16.366000 -0.003000
571 24 8 0.030000 14.720000 18.169000 0.004000
572 24 8 0.030000 16.834000 17.092000 0.001000
573 24 8 0.030000 17.457000 17.714000 1.554000
574 24 2 0.060000 17.260000 15.457000 2.590000
575 24 2 0.060000 18.329000 15.463000 1.129000
576 24 4 0.418000 16.852000 13.721000 1.166000
577 25 3 -0.683000 12.522000 12.478000 4.091000
578 25 5 0.145000 13.222000 12.791000 2.920000
579 25 7 0.140000 14.646000 12.248000 3.000000
580 25 6 -0.400000 15.370000 12.919000 4.016000
581 25 7 0.140000 15.536000 12.106000 5.163000
582 25 7 0.140000 16.811000 11.271000 5.056000
583 25 6 -0.400000 17.920000 12.127000 4.886000
584 25 7 0.140000 19.127000 11.385000 4.852000
585 25 5 0.145000 19.978000 11.727000 6.071000
586 25 3 -0.683000 19.329000 11.304000 7.238000
587 25 4 0.418000 11.613000 12.860000 3.979000
588 25 2 0.060000 12.709000 12.336000 2.044000
589 25 2 0.060000 13.255000 13.896000 2.781000
590 25 8 0.030000 15.148000 12.456000 2.032000
591 25 8 0.030000 14.623000 11.137000 3.105000
592 25 8 0.030000 15.631000 12.774000 6.046000
593 25 8 0.030000 14.657000 11.451000 5.365000
594 25 8 0.030000 16.914000 10.675000 5.993000
595 25 8 0.030000 16.719000 10.576000 4.190000
596 25 8 0.030000 18.994000 10.277000 4.795000
597 25 8 0.030000 19.687000 11.683000 3.941000
598 25 2 0.060000 20.148000 12.827000 6.107000
599 25 2 0.060000 20.961000 11.214000 5.983000
600 25 4 0.418000 19.926000 11.558000 7.990000
601 26 3 -0.683000 19.184000 12.751000 14.889000
602 26 5 0.145000 18.185000 11.782000 14.732000
603 26 7 0.140000 16.866000 12.448000 14.352000
604 26 6 -0.400000 16.395000 13.248000 15.421000
605 26 7 0.140000 16.582000 14.628000 15.163000
606 26 7 0.140000 15.374000 15.211000 14.431000
607 26 6 -0.400000 14.211000 15.001000 15.203000
608 26 7 0.140000 13.082000 15.592000 14.582000
609 26 5 0.145000 12.561000 16.738000 15.443000
610 26 3 -0.683000 13.515000 17.761000 15.501000
611 26 4 0.418000 20.008000 12.259000 15.140000
612 26 2 0.060000 18.477000 11.070000 13.929000
613 26 2 0.060000 18.053000 11.216000 15.682000
614 26 8 0.030000 16.117000 11.648000 14.171000
615 26 8 0.030000 16.980000 12.991000 13.383000
616 26 8 0.030000 16.682000 15.149000 16.139000
617 26 8 0.030000 17.519000 14.844000 14.600000
618 26 8 0.030000 15.554000 16.301000 14.280000
619 26 8 0.030000 15.277000 14.717000 13.438000
620 26 8 0.030000 13.260000 15.962000 13.543000
621 26 8 0.030000 12.287000 14.820000 14.510000
622 26 2 0.060000 12.342000 16.362000 16.467000
623 26 2 0.060000 11.620000 17.129000 14.996000
624 26 4 0.418000 13.122000 18.470000 16.075000
625 27 3 -0.683000 0.976000 1.140000 6.715000
626 27 5 0.145000 1.997000 1.655000 5.907000
627 27 7 0.140000 3.357000 1.366000 6.534000
628 27 6 -0.400000 3.498000 2.077000 7.751000
629 27 7 0.140000 3.364000 1.224000 8.873000
630 27 7 0.140000 4.718000 0.635000 9.270000
631 27 6 -0.400000 5.624000 1.682000 9.544000
632 27 7 0.140000 6.869000 1.167000 9.981000
633 27 5 0.145000 7.109000 1.563000 11.434000
634 27 3 -0.683000 6.158000 0.950000 12.259000
635 27 4 0.418000 0.124000 1.365000 6.259000
636 27 2 0.060000 1.953000 1.183000 4.901000
637 27 2 0.060000 1.870000 2.756000 5.791000
638 27 8 0.030000 4.142000 1.728000 5.836000
639 27 8 0.030000 3.507000 0.263000 6.623000
640 27 8 0.030000 2.987000 1.832000 9.723000
641 27 8 0.030000 2.616000 0.413000 8.719000
642 27 8 0.030000 4.566000 -0.000000 10.174000
643 27 8 0.030000 5.096000 -0.000000 8.437000
644 27 8 0.030000 6.980000 0.060000 9.878000
645 27 8 0.030000 7.667000 1.624000 9.360000
646 27 2 0.060000 7.041000 2.670000 11.533000
647 27 2 0.060000 8.130000 1.238000 11.735000
648 27 4 0.418000 6.362000 1.248000 13.183000
649 28 1 -0.060000 13.792000 15.263000 8.812000
650 28 7 0.140000 14.079000 16.593000 9.545000
651 28 6 -0.400000 15.401000 16.618000 10.050000
652 28 7 0.140000 15.429000 16.196000 11.398000
653 28 5 0.145000 16.878000 16.038000 11.847000
654 28 3 -0.683000 17.537000 15.083000 11.060000
655 28 7 0.140000 12.349000 15.249000 8.274000
656 28 6 -0.400000 12.063000 13.986000 7.709000
657 28 7 0.140000 10.706000 13.912000 7.312000
658 28 5 0.145000 9.869000 13.222000 8.391000
659 28 3 -0.683000 10.389000 11.953000 8.682000
660 28 7 0.140000 14.816000 15.005000 7.688000
661 28 6 -0.400000 14.747000 16.032000 6.720000
662 28 7 0.140000 15.688000 15.784000 5.697000
663 28 5 0.145000 15.594000 16.887000 4.647000
664 28 3 -0.683000 14.308000 16.930000 4.090000
665 28 2 0.060000 13.881000 14.435000 9.548000
666 28 8 0.030000 13.309000 16.773000 10.335000
667 28 8 0.030000 13.974000 17.433000 8.826000
668 28 8 0.030000 14.943000 16.960000 12.046000
669 28 8 0.030000 14.909000 15.220000 11.533000
670 28 2 0.060000 17.404000 17.011000 11.743000
671 28 2 0.060000 16.912000 15.746000 12.921000
672 28 4 0.418000 17.214000 14.194000 11.363000
673 28 8 0.030000 11.655000 15.461000 9.120000
674 28 8 0.030000 12.234000 16.052000 7.509000
675 28 8 0.030000 10.652000 13.305000 6.384000
676 28 8 0.030000 10.256000 14.903000 7.062000
677 28 2 0.060000 8.811000 13.138000 8.051000
678 28 2 0.060000 9.876000 13.833000 9.317000
679 28 4 0.418000 10.125000 11.359000 7.931000
680 28 8 0.030000 14.598000 14.015000 7.226000
681 28 8 0.030000 15.834000 14.954000 8.136000
682 28 8 0.030000 15.490000 14.806000 5.201000
683 28 8 0.030000 16.723000 15.784000 6.108000
684 28 2 0.060000 15.810000 17.866000 5.123000
685 28 2 0.060000 16.356000 16.718000 3.851000
686 28 4 0.418000 14.244000 16.164000 3.462000
687 29 1 -0.060000 14.700000 8.778000 18.667000
688 29 7 0.140000 14.195000 10.083000 19.322000
689 29 6 -0.400000 13.592000 10.932000 18.363000
690 29 7 0.140000 14.526000 11.873000 17.874000
691 29 5 0.145000 13.910000 12.632000 16.702000
692 29 3 -0.683000 13.572000 11.750000 15.667000
693 29 7 0.140000 15.356000 7.868000 19.722000
694 29 6 -0.400000 15.916000 6.733000 19.092000
695 29 7 0.140000 16.625000 5.941000 20.027000
696 29 5 0.145000 18.119000 6.263000 19.979000
697 29 3 -0.683000 18.618000 6.094000 18.680000
698 29 7 0.140000 13.568000 8.046000 17.916000
699 29 6 -0.400000 12.541000 7.684000 18.817000
700 29 7 0.140000 11.512000 7.015000 18.118000
701 29 5 0.145000 10.416000 6.611000 19.100000
702 29 3 -0.683000 10.930000 5.761000 20.090000
703 29 2 0.060000 15.483000 9.043000 17.923000
704 29 8 0.030000 15.023000 10.580000 19.883000
705 29 8 0.030000 13.425000 9.831000 20.083000
706 29 8 0.030000 14.781000 12.605000 18.672000
707 29 8 0.030000 15.461000 11.379000 17.521000
708 29 2 0.060000 12.991000 13.153000 17.045000
709 29 2 0.060000 14.623000 13.405000 16.336000
710 29 4 0.418000 14.421000 11.498000 15.219000
711 29 8 0.030000 16.149000 8.450000 20.246000
712 29 8 0.030000 14.588000 7.558000 20.468000
713 29 8 0.030000 16.486000 4.875000 19.749000
714 29 8 0.030000 16.251000 6.040000 21.075000
715 29 2 0.060000 18.669000 5.609000 20.693000
716 29 2 0.060000 18.285000 7.315000 20.292000
717 29 4 0.418000 18.705000 5.115000 18.534000
718 29 8 0.030000 13.993000 7.144000 17.421000
719 29 8 0.030000 13.174000 8.718000 17.120000
720 29 8 0.030000 11.899000 6.096000 17.621000
721 29 8 0.030000 11.060000 7.685000 17.351000
722 29 2 0.060000 10.006000 7.520000 19.588000
723 29 2 0.060000 9.584000 6.111000 18.553000
724 29 4 0.418000 11.044000 4.869000 19.668000
725 30 1 -0.060000 2.401000 7.345000 11.028000
726 30 7 0.140000 2.571000 8.879000 10.952000
727 30 6 -0.400000 2.467000 9.465000 12.237000
728 30 7 0.140000 1.147000 9.908000 12.477000
729 30 5 0.145000 1.018000 10.341000 13.934000
730 30 3 -0.683000 1.300000 9.272000 14.794000
731 30 7 0.140000 2.512000 6.724000 9.623000
732 30 6 -0.400000 2.239000 5.339000 9.691000
733 30 7 0.140000 2.223000 4.769000 8.394000
734 30 5 0.145000 0.788000 4.664000 7.874000
735 30 3 -0.683000 -0.008000 3.933000 8.767000
736 30 7 0.140000 3.410000 6.711000 12.007000
737 30 6 -0.400000 4.732000 6.957000 11.571000
738 30 7 0.140000 5.645000 6.372000 12.475000
739 30 5 0.145000 7.069000 6.626000 11.988000
740 30 3 -0.683000 7.261000 6.072000 10.714000
741 30 2 0.060000 1.379000 7.128000 11.408000
742 30 8 0.030000 1.851000 9.313000 10.217000
743 30 8 0.030000 3.582000 9.111000 10.555000
744 30 8 0.030000 0.915000 10.781000 11.829000
745 30 8 0.030000 0.402000 9.102000 12.283000
746 30 2 0.060000 1.737000 11.164000 14.137000
747 30 2 0.060000 -0.008000 10.732000 14.123000
748 30 4 0.418000 0.509000 8.673000 14.772000
749 30 8 0.030000 1.779000 7.231000 8.954000
750 30 8 0.030000 3.539000 6.898000 9.224000
751 30 8 0.030000 2.647000 3.745000 8.464000
752 30 8 0.030000 2.853000 5.317000 7.654000
753 30 2 0.060000 0.786000 4.182000 6.870000
754 30 2 0.060000 0.356000 5.681000 7.759000
755 30 4 0.418000 0.231000 2.977000 8.643000
756 30 8 0.030000 3.213000 5.616000 12.064000
757 30 8 0.030000 3.243000 7.140000 13.021000
758 30 8 0.030000 5.487000 5.271000 12.546000
759 30 8 0.030000 5.540000 6.824000 13.487000
760 30 2 0.060000 7.249000 7.720000 11.932000
761 30 2 0.060000 7.799000 6.196000 12.712000
762 30 4 0.418000 7.353000 5.092000 10.841000
763 31 1 -0.060000 18.082000 4.519000 5.497000
764 31 7 0.140000 19.225000 3.847000 4.703000
765 31 6 -0.400000 19.188000 2.440000 4.856000
766 31 7 0.140000 20.051000 2.029000 5.898000
767 31 5 0.145000 19.835000 0.544000 6.174000
768 31 3 -0.683000 18.510000 0.301000 6.561000
769 31 7 0.140000 18.139000 6.048000 5.324000
770 31 6 -0.400000 17.162000 6.658000 6.145000
771 31 7 0.140000 17.273000 8.069000 6.090000
772 31 5 0.145000 18.084000 8.589000 7.278000
773 31 3 -0.683000 17.514000 8.165000 8.487000
774 31 7 0.140000 16.705000 3.956000 5.092000
775 31 6 -0.400000 16.459000 4.207000 3.722000
776 31 7 0.140000 15.196000 3.688000 3.365000
777 31 5 0.145000 14.929000 3.979000 1.891000
778 31 3 -0.683000 14.946000 5.360000 1.650000
779 31 2 0.060000 18.234000 4.301000 6.576000
780 31 8 0.030000 20.209000 4.290000 4.992000
781 31 8 0.030000 19.098000 4.074000 3.623000
782 31 8 0.030000 21.111000 2.180000 5.596000
783 31 8 0.030000 19.856000 2.594000 6.838000
784 31 2 0.060000 20.052000 -0.036000 5.252000
785 31 2 0.060000 20.540000 0.200000 6.965000
786 31 4 0.418000 18.426000 0.616000 7.499000
787 31 8 0.030000 19.157000 6.398000 5.609000
788 31 8 0.030000 17.960000 6.305000 4.254000
789 31 8 0.030000 16.250000 8.496000 6.148000
790 31 8 0.030000 17.714000 8.448000 5.137000
791 31 2 0.060000 18.133000 9.701000 7.242000
792 31 2 0.060000 19.124000 8.205000 7.218000
793 31 4 0.418000 16.712000 8.731000 8.637000
794 31 8 0.030000 15.923000 4.434000 5.725000
795 31 8 0.030000 16.689000 2.862000 5.300000
796 31 8 0.030000 14.385000 4.156000 3.970000
797 31 8 0.030000 15.170000 2.584000 3.510000
798 31 2 0.060000 15.718000 3.500000 1.274000
799 31 2 0.060000 13.949000 3.544000 1.590000
800 31 4 0.418000 14.088000 5.719000 1.997000
801 32 1 -0.060000 2.988000 18.784000 13.588000
802 32 7 0.140000 1.574000 19.265000 13.194000
803 32 6 -0.400000 1.353000 19.103000 11.805000
804 32 7 0.140000 1.645000 20.299000 11.111000
805 32 5 0.145000 1.597000 20.035000 9.609000
806 32 3 -0.683000 2.539000 19.062000 9.249000
807 32 7 0.140000 3.214000 18.971000 15.100000
808 32 6 -0.400000 4.548000 18.636000 15.428000
809 32 7 0.140000 4.811000 18.910000 16.792000
810 32 5 0.145000 5.491000 20.272000 16.943000
811 32 3 -0.683000 6.661000 20.328000 16.173000
812 32 7 0.140000 3.230000 17.323000 13.158000
813 32 6 -0.400000 2.309000 16.466000 13.802000
814 32 7 0.140000 2.541000 15.133000 13.400000
815 32 5 0.145000 1.555000 14.211000 14.114000
816 32 3 -0.683000 1.709000 14.308000 15.504000
817 32 2 0.060000 3.731000 19.420000 13.060000
818 32 8 0.030000 1.411000 20.314000 13.541000
819 32 8 0.030000 0.820000 18.651000 13.731000
820 32 8 0.030000 0.886000 21.076000 11.355000
821 32 8 0.030000 2.658000 20.686000 11.369000
822 32 2 0.060000 0.584000 19.674000 9.332000
823 32 2 0.060000 1.785000 20.982000 9.053000
824 32 4 0.418000 3.427000 19.504000 9.270000
825 32 8 0.030000 3.007000 20.034000 15.359000
826 32 8 0.030000 2.503000 18.321000 15.661000
827 32 8 0.030000 5.502000 18.129000 17.173000
828 32 8 0.030000 3.905000 18.867000 17.442000
829 32 2 0.060000 5.724000 20.460000 18.017000
830 32 2 0.060000 4.802000 21.074000 16.605000
831 32 4 0.418000 7.347000 19.800000 16.661000
832 32 8 0.030000 4.276000 17.042000 13.417000
833 32 8 0.030000 3.124000 17.253000 12.051000
834 32 8 0.030000 3.576000 14.811000 13.659000
835 32 8 0.030000 2.386000 15.021000 12.303000
836 32 2 0.060000 0.519000 14.507000 13.848000
837 32 2 0.060000 1.709000 13.160000 13.778000
838 32 4 0.418000 2.531000 13.802000 15.735000
839 33 1 -0.060000 3.184000 4.396000 3.735000
840 33 7 0.140000 3.769000 4.028000 2.353000
841 33 6 -0.400000 2.846000 3.263000 1.599000
842 33 7 0.140000 3.096000 1.881000 1.757000
843 33 5 0.145000 1.968000 1.087000 1.106000
844 33 3 -0.683000 0.738000 1.397000 1.702000
845 33 7 0.140000 4.201000 5.222000 4.543000
846 33 6 -0.400000 3.701000 5.453000 5.845000
847 33 7 0.140000 4.668000 6.111000 6.643000
848 33 5 0.145000 5.433000 5.101000 7.500000
849 33 3 -0.683000 4.546000 4.349000 8.284000
850 33 7 0.140000 1.837000 5.134000 3.600000
851 33 6 -0.400000 2.013000 6.345000 2.892000
852 33 7 0.140000 0.773000 7.010000 2.776000
853 33 5 0.145000 0.974000 8.325000 2.027000
854 33 3 -0.683000 1.879000 9.148000 2.711000
855 33 2 0.060000 3.000000 3.454000 4.295000
856 33 8 0.030000 4.757000 3.521000 2.473000
857 33 8 0.030000 3.978000 4.961000 1.788000
858 33 8 0.030000 4.052000 1.608000 1.258000
859 33 8 0.030000 3.152000 1.596000 2.833000
860 33 2 0.060000 1.917000 1.342000 0.025000
861 33 2 0.060000 2.177000 -0.004000 1.188000
862 33 4 0.418000 0.725000 0.934000 2.581000
863 33 8 0.030000 5.159000 4.654000 4.592000
864 33 8 0.030000 4.386000 6.190000 4.022000
865 33 8 0.030000 4.136000 6.814000 7.318000
866 33 8 0.030000 5.389000 6.730000 6.056000
867 33 2 0.060000 6.165000 5.635000 8.148000
868 33 2 0.060000 6.005000 4.412000 6.845000
869 33 4 0.418000 4.256000 4.939000 9.029000
870 33 8 0.030000 1.433000 5.331000 4.620000
871 33 8 0.030000 1.116000 4.470000 3.072000
872 33 8 0.030000 0.346000 7.238000 3.780000
873 33 8 0.030000 0.048000 6.391000 2.200000
874 33 2 0.060000 1.380000 8.112000 1.015000
875 33 2 0.060000 -0.004000 8.842000 1.901000
876 33 4 0.418000 1.387000 9.529000 3.485000
877 34 1 -0.060000 12.863000 5.654000 7.595000
878 34 7 0.140000 13.429000 4.219000 7.513000
879 34 6 -0.400000 12.609000 3.396000 6.703000
880 34 7 0.140000 11.682000 2.682000 7.495000
881 34 5 0.145000 10.685000 1.970000 6.585000
882 34 3 -0.683000 9.989000 2.895000 5.797000
883 34 7 0.140000 13.762000 6.534000 8.483000
884 34 6 -0.400000 13.173000 7.809000 8.644000
885 34 7 0.140000 13.925000 8.596000 9.550000
886 34 5 0.145000 13.315000 8.530000 10.951000
887 34 3 -0.683000 11.970000 8.924000 10.921000
888 34 7 0.140000 12.677000 6.270000 6.193000
889 34 6 -0.400000 13.922000 6.356000 5.530000
890 34 7 0.140000 13.738000 6.921000 4.249000
891 34 5 0.145000 15.089000 7.028000 3.546000
892 34 3 -0.683000 15.967000 7.833000 4.285000
893 34 2 0.060000 11.863000 5.606000 8.079000
894 34 8 0.030000 13.582000 3.804000 8.538000
895 34 8 0.030000 14.437000 4.253000 7.049000
896 34 8 0.030000 12.212000 1.916000 8.103000
897 34 8 0.030000 11.116000 3.359000 8.176000
898 34 2 0.060000 11.233000 1.270000 5.918000
899 34 2 0.060000 9.975000 1.369000 7.199000
900 34 4 0.418000 9.324000 3.332000 6.391000
901 34 8 0.030000 13.879000 6.034000 9.472000
902 34 8 0.030000 14.767000 6.628000 8.009000
903 34 8 0.030000 13.891000 9.649000 9.200000
904 34 8 0.030000 15.006000 8.319000 9.596000
905 34 2 0.060000 13.894000 9.181000 11.645000
906 34 2 0.060000 13.375000 7.491000 11.336000
907 34 4 0.418000 11.966000 9.914000 10.839000
908 34 8 0.030000 12.221000 7.280000 6.304000
909 34 8 0.030000 11.966000 5.638000 5.615000
910 34 8 0.030000 13.297000 7.942000 4.323000
911 34 8 0.030000 13.075000 6.278000 3.628000
912 34 2 0.060000 15.532000 6.014000 3.447000
913 34 2 0.060000 14.950000 7.443000 2.522000
914 34 4 0.418000 15.684000 8.773000 4.137000
915 35 1 -0.060000 2.393000 16.043000 2.313000
916 35 7 0.140000 2.405000 14.919000 3.374000
917 35 6 -0.400000 2.450000 13.644000 2.761000
918 35 7 0.140000 1.148000 13.111000 2.621000
919 35 5 0.145000 1.211000 11.842000 1.778000
920 35 3 -0.683000 1.725000 12.120000 0.504000
921 35 7 0.140000 2.339000 17.422000 2.996000
922 35 6 -0.400000 2.212000 18.434000 2.017000
923 35 7 0.140000 2.045000 19.701000 2.627000
924 35 5 0.145000 0.562000 20.073000 2.690000
925 35 3 -0.683000 -0.010000 20.038000 1.412000
926 35 7 0.140000 3.600000 15.932000 1.359000
927 35 6 -0.400000 4.807000 16.061000 2.082000
928 35 7 0.140000 5.903000 15.958000 1.198000
929 35 5 0.145000 7.202000 16.117000 1.983000
930 35 3 -0.683000 7.241000 17.363000 2.625000
931 35 2 0.060000 1.469000 15.936000 1.705000
932 35 8 0.030000 1.539000 15.036000 4.070000
933 35 8 0.030000 3.313000 15.025000 4.003000
934 35 8 0.030000 0.735000 12.849000 3.621000
935 35 8 0.030000 0.461000 13.832000 2.121000
936 35 2 0.060000 1.872000 11.101000 2.278000
937 35 2 0.060000 0.196000 11.391000 1.697000
938 35 4 0.418000 1.000000 12.570000 -0.003000
939 35 8 0.030000 1.465000 17.440000 3.686000
940 35 8 0.030000 3.269000 17.574000 3.592000
941 35 8 0.030000 2.569000 20.455000 2.003000
942 35 8 0.030000 2.496000 19.773000 3.645000
943 35 2 0.060000 0.447000 21.086000 3.140000
944 35 2 0.060000 0.024000 19.354000 3.343000
945 35 4 0.418000 0.295000 20.859000 0.942000
946 35 8 0.030000 3.518000 16.730000 0.585000
947 35 8 0.030000 3.556000 14.949000 0.838000
948 35 8 0.030000 5.862000 16.753000 0.418000
949 35 8 0.030000 5.917000 14.960000 0.705000
950 35 2 0.060000 7.266000 15.318000 2.752000
951 35 2 0.060000 8.074000 16.005000 1.299000
952 35 4 0.418000 7.444000 18.037000 1.924000
953 36 1 -0.060000 3.335000 5.604000 16.759000
954 36 7 0.140000 3.249000 5.834000 15.233000
955 36 6 -0.400000 2.040000 5.315000 14.710000
956 36 7 0.140000 2.232000 4.005000 14.216000
957 36 5 0.145000 0.880000 3.400000 13.851000
958 36 3 -0.683000 0.046000 3.342000 14.976000
959 36 7 0.140000 4.656000 6.169000 17.312000
960 36 6 -0.400000 4.774000 5.851000 18.684000
961 36 7 0.140000 6.034000 6.260000 19.185000
962 36 5 0.145000 7.014000 5.086000 19.193000
963 36 3 -0.683000 6.493000 4.013000 19.929000
964 36 7 0.140000 2.115000 6.201000 17.491000
965 36 6 -0.400000 2.061000 7.599000 17.287000
966 36 7 0.140000 0.941000 8.133000 17.962000
967 36 5 0.145000 0.900000 9.644000 17.753000
968 36 3 -0.683000 2.067000 10.242000 18.249000
969 36 2 0.060000 3.338000 4.508000 16.945000
970 36 8 0.030000 4.154000 5.420000 14.728000
971 36 8 0.030000 3.265000 6.926000 15.030000
972 36 8 0.030000 2.863000 4.033000 13.300000
973 36 8 0.030000 2.719000 3.348000 14.973000
974 36 2 0.060000 0.394000 4.030000 13.076000
975 36 2 0.060000 1.024000 2.383000 13.421000
976 36 4 0.418000 0.373000 2.589000 15.533000
977 36 8 0.030000 5.499000 5.723000 16.737000
978 36 8 0.030000 4.672000 7.275000 17.168000
979 36 8 0.030000 5.891000 6.606000 20.231000
980 36 8 0.030000 6.480000 7.121000 18.631000
981 36 2 0.060000 7.989000 5.413000 19.622000
982 36 2 0.060000 7.202000 4.749000 18.153000
983 36 4 0.418000 6.590000 4.253000 20.888000
984 36 8 0.030000 2.198000 5.965000 18.576000
985 36 8 0.030000 1.192000 5.712000 17.106000
986 36 8 0.030000 0.999000 7.929000 19.056000
987 36 8 0.030000 -0.003000 7.702000 17.557000
988 36 2 0.060000 0.821000 9.863000 16.667000
989 36 2 0.060000 0.002000 10.071000 18.255000
990 36 4 0.418000 1.980000 10.258000 19.238000

Bonds

1 3 1 2
2 1 2 3
3 4 3 4
4 4 4 5
5 1 5 6
6 4 6 7
7 4 7 8
8 1 8 9
9 3 9 10
10 5 1 11
11 2 2 12
12 2 2 13
13 2 3 14
14 2 3 15
15 2 5 16
16 2 5 17
17 2 6 18
18 2 6 19
19 2 8 20
20 2 8 21
21 2 9 22
22 2 9 23
23 5 10 24
24 3 25 26
25 1 26 27
26 4 27 28
27 4 28 29
28 1 29 30
29 4 30 31
30 4 31 32
31 1 32 33
32 3 33 34
33 5 25 35
34 2 26 36
35 2 26 37
36 2 27 38
37 2 27 39
38 2 29 40
39 2 29 41
40 2 30 42
41 2 30 43
42 2 32 44
43 2 32 45
44 2 33 46
45 2 33 47
46 5 34 48
47 3 49 50
48 1 50 51
49 4 51 52
50 4 52 53
51 1 53 54
52 4 54 55
53 4 55 56
54 1 56 57
55 3 57 58
56 5 49 59
57 2 50 60
58 2 50 61
59 2 51 62
60 2 51 63
61 2 53 64
62 2 53 65
63 2 54 66
64 2 54 67
65 2 56 68
66 2 56 69
67 2 57 70
68 2 57 71
69 5 58 72
70 3 73 74
71 1 74 75
72 4 75 76
73 4 76 77
74 1 77 78
75 4 78 79
76 4 79 80
77 1 80 81
78 3 81 82
79 5 73 83
80 2 74 84
81 2 74 85
82 2 75 86
83 2 75 87
84 2 77 88
85 2 77 89
86 2 78 90
87 2 78 91
88 2 80 92
89 2 80 93
90 2 81 94
91 2 81 95
92 5 82 96
93 3 97 98
94 1 98 99
95 4 99 100
96 4 100 101
97 1 101 102
98 4 102 103
99 4 103 104
100 1 104 105
101 3 105 106
102 5 97 107
103 2 98 108
104 2 98 109
105 2 99 110
106 2 99 111
107 2 101 112
108 2 101 113
109 2 102 114
110 2 102 115
111 2 104 116
112 2 104 117
113 2 105 118
114 2 105 119
115 5 106 120
116 3 121 122
117 1 122 123
118 4 123 124
119 4 124 125
120 1 125 126
121 4 126 127
122 4 127 128
123 1 128 129
124 3 129 130
125 5 121 131
126 2 122 132
127 2 122 133
128 2 123 134
129 2 123 135
130 2 125 136
131 2 125 137
132 2 126 138
133 2 126 139
134 2 128 140
135 2 128 141
136 2 129 142
137 2 129 143
138 5 130 144
139 3 145 146
140 1 146 147
141 4 147 148
142 4 148 149
143 1 149 150
144 4 150 151
145 4 151 152
146 1 152 153
147 3 153 154
148 5 145 155
149 2 146 156
150 2 146 157
151 2 147 158
152 2 147 159
153 2 149 160
154 2 149 161
155 2 150 162
156 2 150 163
157 2 152 164
158 2 152 165
159 2 153 166
160 2 153 167
161 5 154 168
162 3 169 170
163 1 170 171
164 4 171 172
165 4 172 173
166 1 173 174
167 4 174 175
168 4 175 176
169 1 176 177
170 3 177 178
171 5 169 179
172 2 170 180
173 2 170 181
174 2 171 182
175 2 171 183
176 2 173 184
177 2 173 185
178 2 174 186
179 2 174 187
180 2 176 188
181 2 176 189
182 2 177 190
183 2 177 191
184 5 178 192
185 3 193 194
186 1 194 195
187 4 195 196
188 4 196 197
189 1 197 198
190 4 198 199
191 4 199 200
192 1 200 201
193 3 201 202
194 5 193 203
195 2 194 204
196 2 194 205
197 2 195 206
198 2 195 207
199 2 197 208
200 2 197 209
201 2 198 210
202 2 198 211
203 2 200 212
204 2 200 213
205 2 201 214
206 2 201 215
207 5 202 216
208 3 217 218
209 1 218 219
210 4 219 220
211 4 220 221
212 1 221 222
213 4 222 223
214 4 223 224
215 1 224 225
216 3 225 226
217 5 217 227
218 2 218 228
219 2 218 229
220 2 219 230
221 2 219 231
222 2 221 232
223 2 221 233
224 2 222 234
225 2 222 235
226 2 224 236
227 2 224 237
228 2 225 238
229 2 225 239
230 5 226 240
231 3 241 242
232 1 242 243
233 4 243 244
234 4 244 245
235 1 245 246
236 4 246 247
237 4 247 248
238 1 248 249
239 3 249 250
240 5 241 251
241 2 242 252
242 2 242 253
243 2 243 254
244 2 243 255
245 2 245 256
246 2 245 257
247 2 246 258
248 2 246 259
249 2 248 260
250 2 248 261
251 2 249 262
252 2 249 263
253 5 250 264
254 3 265 266
255 1 266 267
256 4 267 268
257 4 268 269
258 1 269 270
259 4 270 271
260 4 271 272
261 1 272 273
262 3 273 274
263 5 265 275
264 2 266 276
265 2 266 277
266 2 267 278
267 2 267 279
268 2 269 280
269 2 269 281
270 2 270 282
271 2 270 283
272 2 272 284
273 2 272 285
274 2 273 286
275 2 273 287
276 5 274 288
277 3 289 290
278 1 290 291
279 4 291 292
280 4 292 293
281 1 293 294
282 4 294 295
283 4 295 296
284 1 296 297
285 3 297 298
286 5 289 299
287 2 290 300
288 2 290 301
289 2 291 302
290 2 291 303
291 2 293 304
292 2 293 305
293 2 294 306
294 2 294 307
295 2 296 308
296 2 296 309
297 2 297 310
298 2 297 311
299 5 298 312
300 3 313 314
301 1 314 315
302 4 315 316
303 4 316 317
304 1 317 318
305 4 318 319
306 4 319 320
307 1 320 321
308 3 321 322
309 5 313 323
310 2 314 324
311 2 314 325
312 2 315 326
313 2 315 327
314 2 317 328
315 2 317 329
316 2 318 330
317 2 318 331
318 2 320 332
319 2 320 333
320 2 321 334
321 2 321 335
322 5 322 336
323 3 337 338
324 1 338 339
325 4 339 340
326 4 340 341
327 1 341 342
328 4 342 343
329 4 343 344
330 1 344 345
331 3 345 346
332 5 337 347
333 2 338 348
334 2 338 349
335 2 339 350
336 2 339 351
337 2 341 352
338 2 341 353
339 2 342 354
340 2 342 355
341 2 344 356
342 2 344 357
343 2 345 358
344 2 345 359
345 5 346 360
346 3 361 362
347 1 362 363
348 4 363 364
349 4 364 365
350 1 365 366
351 4 366 367
352 4 367 368
353 1 368 369
354 3 369 370
355 5 361 371
356 2 362 372
357 2 362 373
358 2 363 374
359 2 363 375
360 2 365 376
361 2 365 377
362 2 366 378
363 2 366 379
364 2 368 380
365 2 368 381
366 2 369 382
367 2 369 383
368 5 370 384
369 3 385 386
370 1 386 387
371 4 387 388
372 4 388 389
373 1 389 390
374 4 390 391
375 4 391 392
376 1 392 393
377 3 393 394
378 5 385 395
379 2 386 396
380 2 386 397
381 2 387 398
382 2 387 399
383 2 389 400
384 2 389 401
385 2 390 402
386 2 390 403
387 2 392 404
388 2 392 405
389 2 393 406
390 2 393 407
391 5 394 408
392 3 409 410
393 1 410 411
394 4 411 412
395 4 412 413
396 1 413 414
397 4 414 415
398 4 415 416
399 1 416 417
400 3 417 418
401 5 409 419
402 2 410 420
403 2 410 421
404 2 411 422
405 2 411 423
406 2 413 424
407 2 413 425
408 2 414 426
409 2 414 427
410 2 416 428
411 2 416 429
412 2 417 430
413 2 417 431
414 5 418 432
415 3 433 434
416 1 434 435
417 4 435 436
418 4 436 437
419 1 437 438
420 4 438 439
421 4 439 440
422 1 440 441
423 3 441 442
424 5 433 443
425 2 434 444
426 2 434 445
427 2 435 446
428 2 435 447
429 2 437 448
430 2 437 449
431 2 438 450
432 2 438 451
433 2 440 452
434 2 440 453
435 2 441 454
436 2 441 455
437 5 442 456
438 3 457 458
439 1 458 459
440 4 459 460
441 4 460 461
442 1 461 462
443 4 462 463
444 4 463 464
445 1 464 465
446 3 465 466
447 5 457 467
448 2 458 468
449 2 458 469
450 2 459 470
451 2 459 471
452 2 461 472
453 2 461 473
454 2 462 474
455 2 462 475
456 2 464 476
457 2 464 477
458 2 465 478
459 2 465 479
460 5 466 480
461 3 481 482
462 1 482 483
463 4 483 484
464 4 484 485
465 1 485 486
466 4 486 487
467 4 487 488
468 1 488 489
469 3 489 490
470 5 481 491
471 2 482 492
472 2 482 493
473 2 483 494
474 2 483 495
475 2 485 496
476 2 485 497
477 2 486 498
478 2 486 499
479 2 488 500
480 2 488 501
481 2 489 502
482 2 489 503
483 5 490 504
484 3 505 506
485 1 506 507
486 4 507 508
487 4 508 509
488 1 509 510
489 4 510 511
490 4 511 512
491 1 512 513
492 3 513 514
493 5 505 515
494 2 506 516
495 2 506 517
496 2 507 518
497 2 507 519
498 2 509 520
499 2 509 521
500 2 510 522
501 2 510 523
502 2 512 524
503 2 512 525
504 2 513 526
505 2 513 527
506 5 514 528
507 3 529 530
508 1 530 531
509 4 531 532
510 4 532 533
511 1 533 534
512 4 534 535
513 4 535 536
514 1 536 537
515 3 537 538
516 5 529 539
517 2 530 540
518 2 530 541
519 2 531 542
520 2 531 543
521 2 533 544
522 2 533 545
523 2 534 546
524 2 534 547
525 2 536 548
526 2 536 549
527 2 537 550
528 2 537 551
529 5 538 552
530 3 553 554
531 1 554 555
532 4 555 556
533 4 556 557
534 1 557 558
535 4 558 559
536 4 559 560
537 1 560 561
538 3 561 562
539 5 553 563
540 2 554 564
541 2 554 565
542 2 555 566
543 2 555 567
544 2 557 568
545 2 557 569
546 2 558 570
547 2 558 571
548 2 560 572
549 2 560 573
550 2 561 574
551 2 561 575
552 5 562 576
553 3 577 578
554 1 578 579
555 4 579 580
556 4 580 581
557 1 581 582
558 4 582 583
559 4 583 584
560 1 584 585
561 3 585 586
562 5 577 587
563 2 578 588
564 2 578 589
565 2 579 590
566 2 579 591
567 2 581 592
568 2 581 593
569 2 582 594
570 2 582 595
571 2 584 596
572 2 584 597
573 2 585 598
574 2 585 599
575 5 586 600
576 3 601 602
577 1 602 603
578 4 603 604
579 4 604 605
580 1 605 606
581 4 606 607
582 4 607 608
583 1 608 609
584 3 609 610
585 5 601 611
586 2 602 612
587 2 602 613
588 2 603 614
589 2 603 615
590 2 605 616
591 2 605 617
592 2 606 618
593 2 606 619
594 2 608 620
595 2 608 621
596 2 609 622
597 2 609 623
598 5 610 624
599 3 625 626
600 1 626 627
601 4 627 628
602 4 628 629
603 1 629 630
604 4 630 631
605 4 631 632
606 1 632 633
607 3 633 634
608 5 625 635
609 2 626 636
610 2 626 637
611 2 627 638
612 2 627 639
613 2 629 640
614 2 629 641
615 2 630 642
616 2 630 643
617 2 632 644
618 2 632 645
619 2 633 646
620 2 633 647
621 5 634 648
622 1 649 650
623 4 650 651
624 4 651 652
625 1 652 653
626 3 653 654
627 1 649 655
628 4 655 656
629 4 656 657
630 1 657 658
631 3 658 659
632 1 649 660
633 4 660 661
634 4 661 662
635 1 662 663
636 3 663 664
637 2 649 665
638 2 650 666
639 2 650 667
640 2 652 668
641 2 652 669
642 2 653 670
643 2 653 671
644 5 654 672
645 2 655 673
646 2 655 674
647 2 657 675
648 2 657 676
649 2 658 677
650 2 658 678
651 5 659 679
652 2 660 680
653 2 660 681
654 2 662 682
655 2 662 683
656 2 663 684
657 2 663 685
658 5 664 686
659 1 687 688
660 4 688 689
661 4 689 690
662 1 690 691
663 3 691 692
664 1 687 693
665 4 693 694
666 4 694 695
667 1 695 696
668 3 696 697
669 1 687 698
670 4 698 699
671 4 699 700
672 1 700 701
673 3 701 702
674 2 687 703
675 2 688 704
676 2 688 705
677 2 690 706
678 2 690 707
679 2 691 708
680 2 691 709
681 5 692 710
682 2 693 711
683 2 693 712
684 2 695 713
685 2 695 714
686 2 696 715
687 2 696 716
688 5 697 717
689 2 698 718
690 2 698 719
691 2 700 720
692 2 700 721
693 2 701 722
694 2 701 723
695 5 702 724
696 1 725 726
697 4 726 727
698 4 727 728
699 1 728 729
700 3 729 730
701 1 725 731
702 4 731 732
703 4 732 733
704 1 733 734
705 3 734 735
706 1 725 736
707 4 736 737
708 4 737 738
709 1 738 739
710 3 739 740
711 2 725 741
712 2 726 742
713 2 726 743
714 2 728 744
715 2 728 745
716 2 729 746
717 2 729 747
718 5 730 748
719 2 731 749
720 2 731 750
721 2 733 751
722 2 733 752
723 2 734 753
724 2 734 754
725 5 735 755
726 2 736 756
727 2 736 757
728 2 738 758
729 2 738 759
730 2 739 760
731 2 739 761
732 5 740 762
733 1 763 764
734 4 764 765
735 4 765 766
736 1 766 767
737 3 767 768
738 1 763 769
739 4 769 770
740 4 770 771
741 1 771 772
742 3 772 773
743 1 763 774
744 4 774 775
745 4 775 776
746 1 776 777
747 3 777 778
748 2 763 779
749 2 764 780
750 2 764 781
751 2 766 782
752 2 766 783
753 2 767 784
754 2 767 785
755 5 768 786
756 2 769 787
757 2 769 788
758 2 771 789
759 2 771 790
760 2 772 791
761 2 772 792
762 5 773 793
763 2 774 794
764 2 774 795
765 2 776 796
766 2 776 797
767 2 777 798
768 2 777 799
769 5 778 800
770 1 801 802
771 4 802 803
772 4 803 804
773 1 804 805
774 3 805 806
775 1 801 807
776 4 807 808
777 4 808 809
778 1 809 810
779 3 810 811
780 1 801 812
781 4 812 813
782 4 813 814
783 1 814 815
784 3 815 816
785 2 801 817
786 2 802 818
787 2 802 819
788 2 804 820
789 2 804 821
790 2 805 822
791 2 805 823
792 5 806 824
793 2 807 825
794 2 807 826
795 2 809 827
796 2 809 828
797 2 810 829
798 2 810 830
799 5 811 831
800 2 812 832
801 2 812 833
802 2 814 834
803 2 814 835
804 2 815 836
805 2 815 837
806 5 816 838
807 1 839 840
808 4 840 841
809 4 841 842
810 1 842 843
811 3 843 844
812 1 839 845
813 4 845 846
814 4 846 847
815 1 847 848
816 3 848 849
817 1 839 850
818 4 850 851
819 4 851 852
820 1 852 853
821 3 853 854
822 2 839 855
823 2 840 856
824 2 840 857
825 2 842 858
826 2 842 859
827 2 843 860
828 2 843 861
829 5 844 862
830 2 845 863
831 2 845 864
832 2 847 865
833 2 847 866
834 2 848 867
835 2 848 868
836 5 849 869
837 2 850 870
838 2 850 871
839 2 852 872
840 2 852 873
841 2 853 874
842 2 853 875
843 5 854 876
844 1 877 878
845 4 878 879
846 4 879 880
847 1 880 881
848 3 881 882
849 1 877 883
850 4 883 884
851 4 884 885
852 1 885 886
853 3 886 887
854 1 877 888
855 4 888 889
856 4 889 890
857 1 890 891
858 3 891 892
859 2 877 893
860 2 878 894
861 2 878 895
862 2 880 896
863 2 880 897
864 2 881 898
865 2 881 899
866 5 882 900
867 2 883 901
868 2 883 902
869 2 885 903
870 2 885 904
871 2 886 905
872 2 886 906
873 5 887 907
874 2 888 908
875 2 888 909
876 2 890 910
877 2 890 911
878 2 891 912
879 2 891 913
880 5 892 914
881 1 915 916
882 4 916 917
883 4 917 918
884 1 918 919
885 3 919 920
886 1 915 921
887 4 921 922
888 4 922 923
889 1 923 924
890 3 924 925
891 1 915 926
892 4 926 927
893 4 927 928
894 1 928 929
895 3 929 930
896 2 915 931
897 2 916 932
898 2 916 933
899 2 918 934
900 2 918 935
901 2 919 936
902 2 919 937
903 5 920 938
904 2 921 939
905 2 921 940
906 2 923 941
907 2 923 942
908 2 924 943
909 2 924 944
910 5 925 945
911 2 926 946
912 2 926 947
913 2 928 948
914 2 928 949
915 2 929 950
916 2 929 951
917 5 930 952
918 1 953 954
919 4 954 955
920 4 955 956
921 1 956 957
922 3 957 958
923 1 953 959
924 4 959 960
925 4 960 961
926 1 961 962
927 3 962 963
928 1 953 964
929 4 964 965
930 4 965 966
931 1 966 967
932 3 967 968
933 2 953 969
934 2 954 970
935 2 954 971
936 2 956 972
937 2 956 973
938 2 957 974
939 2 957 975
940 5 958 976
941 2 959 977
942 2 959 978
943 2 961 979
944 2 961 980
945 2 962 981
946 2 962 982
947 5 963 983
948 2 964 984
949 2 964 985
950 2 966 986
951 2 966 987
952 2 967 988
953 2 967 989
954 5 968 990

Angles

1 3 1 2 3
2 8 1 2 12
3 8 1 2 13
4 5 2 1 11
5 4 2 3 4
6 2 2 3 14
7 2 2 3 15
8 2 3 2 12
9 2 3 2 13
10 6 3 4 5
11 9 4 3 14
12 9 4 3 15
13 4 4 5 6
14 9 4 5 16
15 9 4 5 17
16 4 5 6 7
17 2 5 6 18
18 2 5 6 19
19 2 6 5 16
20 2 6 5 17
21 6 6 7 8
22 9 7 6 18
23 9 7 6 19
24 4 7 8 9
25 9 7 8 20
26 9 7 8 21
27 3 8 9 10
28 2 8 9 22
29 2 8 9 23
30 2 9 8 20
31 2 9 8 21
32 5 9 10 24
33 8 10 9 22
34 8 10 9 23
35 7 12 2 13
36 7 14 3 15
37 7 16 5 17
38 7 18 6 19
39 7 20 8 21
40 7 22 9 23
41 3 25 26 27
42 8 25 26 36
43 8 25 26 37
44 5 26 25 35
45 4 26 27 28
46 2 26 27 38
47 2 26 27 39
48 2 27 26 36
49 2 27 26 37
50 6 27 28 29
51 9 28 27 38
52 9 28 27 39
53 4 28 29 30
54 9 28 29 40
55 9 28 29 41
56 4 29 30 31
57 2 29 30 42
58 2 29 30 43
59 2 30 29 40
60 2 30 29 41
61 6 30 31 32
62 9 31 30 42
63 9 31 30 43
64 4 31 32 33
65 9 31 32 44
66 9 31 32 45
67 3 32 33 34
68 2 32 33 46
69 2 32 33 47
70 2 33 32 44
71 2 33 32 45
72 5 33 34 48
73 8 34 33 46
74 8 34 33 47
75 7 36 26 37
76 7 38 27 39
77 7 40 29 41
78 7 42 30 43
79 7 44 32 45
80 7 46 33 47
81 3 49 50 51
82 8 49 50 60
83 8 49 50 61
84 5 50 49 59
85 4 50 51 52
86 2 50 51 62
87 2 50 51 63
88 2 51 50 60
89 2 51 50 61
90 6 51 52 53
91 9 52 51 62
92 9 52 51 63
93 4 52 53 54
94 9 52 53 64
95 9 52 53 65
96 4 53 54 55
97 2 53 54 66
98 2 53 54 67
99 2 54 53 64
100 2 54 53 65
101 6 54 55 56
102 9 55 54 66
103 9 55 54 67
104 4 55 56 57
105 9 55 56 68
106 9 55 56 69
107 3 56 57 58
108 2 56 57 70
109 2 56 57 71
110 2 57 56 68
111 2 57 56 69
112 5 57 58 72
113 8 58 57 70
114 8 58 57 71
115 7 60 50 61
116 7 62 51 63
117 7 64 53 65
118 7 66 54 67
119 7 68 56 69
120 7 70 57 71
121 3 73 74 75
122 8 73 74 84
123 8 73 74 85
124 5 74 73 83
125 4 74 75 76
126 2 74 75 86
127 2 74 75 87
128 2 75 74 84
129 2 75 74 85
130 6 75 76 77
131 9 76 75 86
132 9 76 75 87
133 4 76 77 78
134 9 76 77 88
135 9 76 77 89
136 4 77 78 79
137 2 77 78 90
138 2 77 78 91
139 2 78 77 88
140 2 78 77 89
141 6 78 79 80
142 9 79 78 90
143 9 79 78 91
144 4 79 80 81
145 9 79 80 92
146 9 79 80 93
147 3 80 81 82
148 2 80 81 94
149 2 80 81 95
150 2 81 80 92
151 2 81 80 93
152 5 81 82 96
153 8 82 81 94
154 8 82 81 95
155 7 84 74 85
156 7 86 75 87
157 7 88 77 89
158 7 90 78 91
159 7 92 80 93
160 7 94 81 95
161 3 97 98 99
162 8 97 98 108
163 8 97 98 109
164 5 98 97 107
165 4 98 99 100
166 2 98 99 110
167 2 98 99 111
168 2 99 98 108
169 2 99 98 109
170 6 99 100 101
171 9 100 99 110
172 9 100 99 111
173 4 100 101 102
174 9 100 101 112
175 9 100 101 113
176 4 101 102 103
177 2 101 102 114
178 2 101 102 115
179 2 102 101 112
180 2 102 101 113
181 6 102 103 104
182 9 103 102 114
183 9 103 102 115
184 4 103 104 105
185 9 103 104 116
186 9 103 104 117
187 3 104 105 106
188 2 104 105 118
189 2 104 105 119
190 2 105 104 116
191 2 105 104 117
192 5 105 106 120
193 8 106 105 118
194 8 106 105 119
195 7 108 98 109
196 7 110 99 111
197 7 112 101 113
198 7 114 102 115
199 7 116 104 117
200 7 118 105 119
201 3 121 122 123
202 8 121 122 132
203 8 121 122 133
204 5 122 121 131
205 4 122 123 124
206 2 122 123 134
207 2 122 123 135
208 2 123 122 132
209 2 123 122 133
210 6 123 124 125
211 9 124 123 134
212 9 124 123 135
213 4 124 125 126
214 9 124 125 136
215 9 124 125 137
216 4 125 126 127
217 2 125 126 138
218 2 125 126 139
219 2 126 125 136
220 2 126 125 137
221 6 126 127 128
222 9 127 126 138
223 9 127 126 139
224 4 127 128 129
225 9 127 128 140
226 9 127 128 141
227 3 128 129 130
228 2 128 129 142
229 2 128 129 143
230 2 129 128 140
231 2 129 128 141
232 5 129 130 144
233 8 130 129 142
234 8 130 129 143
235 7 132 122 133
236 7 134 123 135
237 7 136 125 137
238 7 138 126 139
239 7 140 128 141
240 7 142 129 143
241 3 145 146 147
242 8 145 146 156
243 8 145 146 157
244 5 146 145 155
245 4 146 147 148
246 2 146 147 158
247 2 146 147 159
248 2 147 146 156
249 2 147 146 157
250 6 147 148 149
251 9 148 147 158
252 9 148 147 159
253 4 148 149 150
254 9 148 149 160
255 9 148 149 161
256 4 149 150 151
257 2 149 150 162
258 2 149 150 163
259 2 150 149 160
260 2 150 149 161
261 6 150 151 152
262 9 151 150 162
263 9 151 150 163
264 4 151 152 153
265 9 151 152 164
266 9 151 152 165
267 3 152 153 154
268 2 152 153 166
269 2 152 153 167
270 2 153 152 164
271 2 153 152 165
272 5 153 154 168
273 8 154 153 166
274 8 154 153 167
275 7 156 146 157
276 7 158 147 159
277 7 160 149 161
278 7 162 150 163
279 7 164 152 165
280 7 166 153 167
281 3 169 170 171
282 8 169 170 180
283 8 169 170 181
284 5 170 169 179
285 4 170 171 172
286 2 170 171 182
287 2 170 171 183
288 2 171 170 180
289 2 171 170 181
290 6 171 172 173
291 9 172 171 182
292 9 172 171 183
293 4 172 173 174
294 9 172 173 184
295 9 172 173 185
296 4 173 174 175
297 2 173 174 186
298 2 173 174 187
299 2 174 173 184
300 2 174 173 185
301 6 174 175 176
302 9 175 174 186
303 9 175 174 187
304 4 175 176 177
305 9 175 176 188
306 9 175 176 189
307 3 176 177 178
308 2 176 177 190
309 2 176 177 191
310 2 177 176 188
311 2 177 176 189
312 5 177 178 192
313 8 178 177 190
314 8 178 177 191
315 7 180 170 181
316 7 182 171 183
317 7 184 173 185
318 7 186 174 187
319 7 188 176 189
320 7 190 177 191
321 3 193 194 195
322 8 193 194 204
323 8 193 194 205
324 5 194 193 203
325 4 194 195 196
326 2 194 195 206
327 2 194 195 207
328 2 195 194 204
329 2 195 194 205
330 6 195 196 197
331 9 196 195 206
332 9 196 195 207
333 4 196 197 198
334 9 196 197 208
335 9 196 197 209
336 4 197 198 199
337 2 197 198 210
338 2 197 198 211
339 2 198 197 208
340 2 198 197 209
341 6 198 199 200
342 9 199 198 210
343 9 199 198 211
344 4 199 200 201
345 9 199 200 212
346 9 199 200 213
347 3 200 201 202
348 2 200 201 214
349 2 200 201 215
350 2 201 200 212
351 2 201 200 213
352 5 201 202 216
353 8 202 201 214
354 8 202 201 215
355 7 204 194 205
356 7 206 195 207
357 7 208 197 209
358 7 210 198 211
359 7 212 200 213
360 7 214 201 215
361 3 217 218 219
362 8 217 218 228
363 8 217 218 229
364 5 218 217 227
365 4 218 219 220
366 2 218 219 230
367 2 218 219 231
368 2 219 218 228
369 2 219 218 229
370 6 219 220 221
371 9 220 219 230
372 9 220 219 231
373 4 220 221 222
374 9 220 221 232
375 9 220 221 233
376 4 221 222 223
377 2 221 222 234
378 2 221 222 235
379 2 222 221 232
380 2 222 221 233
381 6 222 223 224
382 9 223 222 234
383 9 223 222 235
384 4 223 224 225
385 9 223 224 236
386 9 223 224 237
387 3 224 225 226
388 2 224 225 238
389 2 224 225 239
390 2 225 224 236
391 2 225 224 237
392 5 225 226 240
393 8 226 225 238
394 8 226 225 239
395 7 228 218 229
396 7 230 219 231
397 7 232 221 233
398 7 234 222 235
399 7 236 224 237
400 7 238 225 239
401 3 241 242 243
402 8 241 242 252
403 8 241 242 253
404 5 242 241 251
405 4 242 243 244
406 2 242 243 254
407 2 242 243 255
408 2 243 242 252
409 2 243 242 253
410 6 243 244 245
411 9 244 243 254
412 9 244 243 255
413 4 244 245 246
414 9 244 245 256
415 9 244 245 257
416 4 245 246 247
417 2 245 246 258
418 2 245 246 259
419 2 246 245 256
420 2 246 245 257
421 6 246 247 248
422 9 247 246 258
423 9 247 246 259
424 4 247 248 249
425 9 247 248 260
426 9 247 248 261
427 3 248 249 250
428 2 248 249 262
429 2 248 249 263
430 2 249 248 260
431 2 249 248 261
432 5 249 250 264
433 8 250 249 262
434 8 250 249 263
435 7 252 242 253
436 7 254 243 255
437 7 256 245 257
438 7 258 246 259
439 7 260 248 261
440 7 262 249 263
441 3 265 266 267
442 8 265 266 276
443 8 265 266 277
444 5 266 265 275
445 4 266 267 268
446 2 266 267 278
447 2 266 267 279
448 2 267 266 276
449 2 267 266 277
450 6 267 268 269
451 9 268 267 278
452 9 268 267 279
453 4 268 269 270
454 9 268 269 280
455 9 268 269 281
456 4 269 270 271
457 2 269 270 282
458 2 269 270 283
459 2 270 269 280
460 2 270 269 281
461 6 270 271 272
462 9 271 270 282
463 9 271 270 283
464 4 271 272 273
465 9 271 272 284
466 9 271 272 285
467 3 272 273 274
468 2 272 273 286
469 2 272 273 287
470 2 273 272 284
471 2 273 272 285
472 5 273 274 288
473 8 274 273 286
474 8 274 273 287
475 7 276 266 277
476 7 278 267 279
477 7 280 269 281
478 7 282 270 283
479 7 284 272 285
480 7 286 273 287
481 3 289 290 291
482 8 289 290 300
483 8 289 290 301
484 5 290 289 299
485 4 290 291 292
486 2 290 291 302
487 2 290 291 303
488 2 291 290 300
489 2 291 290 301
490 6 291 292 293
491 9 292 291 302
492 9 292 291 303
493 4 292 293 294
494 9 292 293 304
495 9 292 293 305
496 4 293 294 295
497 2 293 294 306
498 2 293 294 307
499 2 294 293 304
500 2 294 293 305
501 6 294 295 296
502 9 295 294 306
503 9 295 294 307
504 4 295 296 297
505 9 295 296 308
506 9 295 296 309
507 3 296 297 298
508 2 296 297 310
509 2 296 297 311
510 2 297 296 308
511 2 297 296 309
512 5 297 298 312
513 8 298 297 310
514 8 298 297 311
515 7 300 290 301
516 7 302 291 303
517 7 304 293 305
518 7 306 294 307
519 7 308 296 309
520 7 310 297 311
521 3 313 314 315
522 8 313 314 324
523 8 313 314 325
524 5 314 313 323
525 4 314 315 316
526 2 314 315 326
527 2 314 315 327
528 2 315 314 324
529 2 315 314 325
530 6 315 316 317
531 9 316 315 326
532 9 316 315 327
533 4 316 317 318
534 9 316 317 328
535 9 316 317 329
536 4 317 318 319
537 2 317 318 330
538 2 317 318 331
539 2 318 317 328
540 2 318 317 329
541 6 318 319 320
542 9 319 318 330
543 9 319 318 331
544 4 319 320 321
545 9 319 320 332
546 9 319 320 333
547 3 320 321 322
548 2 320 321 334
549 2 320 321 335
550 2 321 320 332
551 2 321 320 333
552 5 321 322 336
553 8 322 321 334
554 8 322 321 335
555 7 324 314 325
556 7 326 315 327
557 7 328 317 329
558 7 330 318 331
559 7 332 320 333
560 7 334 321 335
561 3 337 338 339
562 8 337 338 348
563 8 337 338 349
564 5 338 337 347
565 4 338 339 340
566 2 338 339 350
567 2 338 339 351
568 2 339 338 348
569 2 339 338 349
570 6 339 340 341
571 9 340 339 350
572 9 340 339 351
573 4 340 341 342
574 9 340 341 352
575 9 340 341 353
576 4 341 342 343
577 2 341 342 354
578 2 341 342 355
579 2 342 341 352
580 2 342 341 353
581 6 342 343 344
582 9 343 342 354
583 9 343 342 355
584 4 343 344 345
585 9 343 344 356
586 9 343 344 357
587 3 344 345 346
588 2 344 345 358
589 2 344 345 359
590 2 345 344 356
591 2 345 344 357
592 5 345 346 360
593 8 346 345 358
594 8 346 345 359
595 7 348 338 349
596 7 350 339 351
597 7 352 341 353
598 7 354 342 355
599 7 356 344 357
600 7 358 345 359
601 3 361 362 363
602 8 361 362 372
603 8 361 362 373
604 5 362 361 371
605 4 362 363 364
606 2 362 363 374
607 2 362 363 375
608 2 363 362 372
609 2 363 362 373
610 6 363 364 365
611 9 364 363 374
612 9 364 363 375
613 4 364 365 366
614 9 364 365 376
615 9 364 365 377
616 4 365 366 367
617 2 365 366 378
618 2 365 366 379
619 2 366 365 376
620 2 366 365 377
621 6 366 367 368
622 9 367 366 378
623 9 367 366 379
624 4 367 368 369
625 9 367 368 380
626 9 367 368 381
627 3 368 369 370
628 2 368 369 382
629 2 368 369 383
630 2 369 368 380
631 2 369 368 381
632 5 369 370 384
633 8 370 369 382
634 8 370 369 383
635 7 372 362 373
636 7 374 363 375
637 7 376 365 377
638 7 378 366 379
639 7 380 368 381
640 7 382 369 383
641 3 385 386 387
642 8 385 386 396
643 8 385 386 397
644 5 386 385 395
645 4 386 387 388
646 2 386 387 398
647 2 386 387 399
648 2 387 386 396
649 2 387 386 397
650 6 387 388 389
651 9 388 387 398
652 9 388 387 399
653 4 388 389 390
654 9 388 389 400
655 9 388 389 401
656 4 389 390 391
657 2 389 390 402
658 2 389 390 403
659 2 390 389 400
660 2 390 389 401
661 6 390 391 392
662 9 391 390 402
663 9 391 390 403
664 4 391 392 393
665 9 391 392 404
666 9 391 392 405
667 3 392 393 394
668 2 392 393 406
669 2 392 393 407
670 2 393 392 404
671 2 393 392 405
672 5 393 394 408
673 8 394 393 406
674 8 394 393 407
675 7 396 386 397
676 7 398 387 399
677 7 400 389 401
678 7 402 390 403
679 7 404 392 405
680 7 406 393 407
681 3 409 410 411
682 8 409 410 420
683 8 409 410 421
684 5 410 409 419
685 4 410 411 412
686 2 410 411 422
687 2 410 411 423
688 2 411 410 420
689 2 411 410 421
690 6 411 412 413
691 9 412 411 422
692 9 412 411 423
693 4 412 413 414
694 9 412 413 424
695 9 412 413 425
696 4 413 414 415
697 2 413 414 426
698 2 413 414 427
699 2 414 413 424
700 2 414 413 425
701 6 414 415 416
702 9 415 414 426
703 9 415 414 427
704 4 415 416 417
705 9 415 416 428
706 9 415 416 429
707 3 416 417 418
708 2 416 417 430
709 2 416 417 431
710 2 417 416 428
711 2 417 416 429
712 5 417 418 432
713 8 418 417 430
714 8 418 417 431
715 7 420 410 421
716 7 422 411 423
717 7 424 413 425
718 7 426 414 427
719 7 428 416 429
720 7 430 417 431
721 3 433 434 435
722 8 433 434 444
723 8 433 434 445
724 5 434 433 443
725 4 434 435 436
726 2 434 435 446
727 2 434 435 447
728 2 435 434 444
729 2 435 434 445
730 6 435 436 437
731 9 436 435 446
732 9 436 435 447
733 4 436 437 438
734 9 436 437 448
735 9 436 437 449
736 4 437 438 439
737 2 437 438 450
738 2 437 438 451
739 2 438 437 448
740 2 438 437 449
741 6 438 439 440
742 9 439 438 450
743 9 439 438 451
744 4 439 440 441
745 9 439 440 452
746 9 439 440 453
747 3 440 441 442
748 2 440 441 454
749 2 440 441 455
750 2 441 440 452
751 2 441 440 453
752 5 441 442 456
753 8 442 441 454
754 8 442 441 455
755 7 444 434 445
756 7 446 435 447
757 7 448 437 449
758 7 450 438 451
759 7 452 440 453
760 7 454 441 455
761 3 457 458 459
762 8 457 458 468
763 8 457 458 469
764 5 458 457 467
765 4 458 459 460
766 2 458 459 470
767 2 458 459 471
768 2 459 458 468
769 2 459 458 469
770 6 459 460 461
771 9 460 459 470
772 9 460 459 471
773 4 460 461 462
774 9 460 461 472
775 9 460 461 473
776 4 461 462 463
777 2 461 462 474
778 2 461 462 475
779 2 462 461 472
780 2 462 461 473
781 6 462 463 464
782 9 463 462 474
783 9 463 462 475
784 4 463 464 465
785 9 463 464 476
786 9 463 464 477
787 3 464 465 466
788 2 464 465 478
789 2 464 465 479
790 2 465 464 476
791 2 465 464 477
792 5 465 466 480
793 8 466 465 478
794 8 466 465 479
795 7 468 458 469
796 7 470 459 471
797 7 472 461 473
798 7 474 462 475
799 7 476 464 477
800 7 478 465 479
801 3 481 482 483
802 8 481 482 492
803 8 481 482 493
804 5 482 481 491
805 4 482 483 484
806 2 482 483 494
807 2 482 483 495
808 2 483 482 492
809 2 483 482 493
810 6 483 484 485
811 9 484 483 494
812 9 484 483 495
813 4 484 485 486
814 9 484 485 496
815 9 484 485 497
816 4 485 486 487
817 2 485 486 498
818 2 485 486 499
819 2 486 485 496
820 2 486 485 497
821 6 486 487 488
822 9 487 486 498
823 9 487 486 499
824 4 487 488 489
825 9 487 488 500
826 9 487 488 501
827 3 488 489 490
828 2 488 489 502
829 2 488 489 503
830 2 489 488 500
831 2 489 488 501
832 5 489 490 504
833 8 490 489 502
834 8 490 489 503
835 7 492 482 493
836 7 494 483 495
837 7 496 485 497
838 7 498 486 499
839 7 500 488 501
840 7 502 489 503
841 3 505 506 507
842 8 505 506 516
843 8 505 506 517
844 5 506 505 515
845 4 506 507 508
846 2 506 507 518
847 2 506 507 519
848 2 507 506 516
849 2 507 506 517
850 6 507 508 509
851 9 508 507 518
852 9 508 507 519
853 4 508 509 510
854 9 508 509 520
855 9 508 509 521
856 4 509 510 511
857 2 509 510 522
858 2 509 510 523
859 2 510 509 520
860 2 510 509 521
861 6 510 511 512
862 9 511 510 522
863 9 511 510 523
864 4 511 512 513
865 9 511 512 524
866 9 511 512 525
867 3 512 513 514
868 2 512 513 526
869 2 512 513 527
870 2 513 512 524
871 2 513 512 525
872 5 513 514 528
873 8 514 513 526
874 8 514 513 527
875 7 516 506 517
876 7 518 507 519
877 7 520 509 521
878 7 522 510 523
879 7 524 512 525
880 7 526 513 527
881 3 529 530 531
882 8 529 530 540
883 8 529 530 541
884 5 530 529 539
885 4 530 531 532
886 2 530 531 542
887 2 530 531 543
888 2 531 530 540
889 2 531 530 541
890 6 531 532 533
891 9 532 531 542
892 9 532 531 543
893 4 532 533 534
894 9 532 533 544
895 9 532 533 545
896 4 533 534 535
897 2 533 534 546
898 2 533 534 547
899 2 534 533 544
900 2 534 533 545
901 6 534 535 536
902 9 535 534 546
903 9 535 534 547
904 4 535 536 537
905 9 535 536 548
906 9 535 536 549
907 3 536 537 538
908 2 536 537 550
909 2 536 537 551
910 2 537 536 548
911 2 537 536 549
912 5 537 538 552
913 8 538 537 550
914 8 538 537 551
915 7 540 530 541
916 7 542 531 543
917 7 544 533 545
918 7 546 534 547
919 7 548 536 549
920 7 550 537 551
921 3 553 554 555
922 8 553 554 564
923 8 553 554 565
924 5 554 553 563
925 4 554 555 556
926 2 554 555 566
927 2 554 555 567
928 2 555 554 564
929 2 555 554 565
930 6 555 556 557
931 9 556 555 566
932 9 556 555 567
933 4 556 557 558
934 9 556 557 568
935 9 556 557 569
936 4 557 558 559
937 2 557 558 570
938 2 557 558 571
939 2 558 557 568
940 2 558 557 569
941 6 558 559 560
942 9 559 558 570
943 9 559 558 571
944 4 559 560 561
945 9 559 560 572
946 9 559 560 573
947 3 560 561 562
948 2 560 561 574
949 2 560 561 575
950 2 561 560 572
951 2 561 560 573
952 5 561 562 576
953 8 562 561 574
954 8 562 561 575
955 7 564 554 565
956 7 566 555 567
957 7 568 557 569
958 7 570 558 571
959 7 572 560 573
960 7 574 561 575
961 3 577 578 579
962 8 577 578 588
963 8 577 578 589
964 5 578 577 587
965 4 578 579 580
966 2 578 579 590
967 2 578 579 591
968 2 579 578 588
969 2 579 578 589
970 6 579 580 581
971 9 580 579 590
972 9 580 579 591
973 4 580 581 582
974 9 580 581 592
975 9 580 581 593
976 4 581 582 583
977 2 581 582 594
978 2 581 582 595
979 2 582 581 592
980 2 582 581 593
981 6 582 583 584
982 9 583 582 594
983 9 583 582 595
984 4 583 584 585
985 9 583 584 596
986 9 583 584 597
987 3 584 585 586
988 2 584 585 598
989 2 584 585 599
990 2 585 584 596
991 2 585 584 597
992 5 585 586 600
993 8 586 585 598
994 8 586 585 599
995 7 588 578 589
996 7 590 579 591
997 7 592 581 593
998 7 594 582 595
999 7 596 584 597
1000 7 598 585 599
1001 3 601 602 603
1002 8 601 602 612
1003 8 601 602 613
1004 5 602 601 611
1005 4 602 603 604
1006 2 602 603 614
1007 2 602 603 615
1008 2 603 602 612
1009 2 603 602 613
1010 6 603 604 605
1011 9 604 603 614
1012 9 604 603 615
1013 4 604 605 606
1014 9 604 605 616
1015 9 604 605 617
1016 4 605 606 607
1017 2 605 606 618
1018 2 605 606 619
1019 2 606 605 616
1020 2 606 605 617
1021 6 606 607 608
1022 9 607 606 618
1023 9 607 606 619
1024 4 607 608 609
1025 9 607 608 620
1026 9 607 608 621
1027 3 608 609 610
1028 2 608 609 622
1029 2 608 609 623
1030 2 609 608 620
1031 2 609 608 621
1032 5 609 610 624
1033 8 610 609 622
1034 8 610 609 623
1035 7 612 602 613
1036 7 614 603 615
1037 7 616 605 617
1038 7 618 606 619
1039 7 620 608 621
1040 7 622 609 623
1041 3 625 626 627
1042 8 625 626 636
1043 8 625 626 637
1044 5 626 625 635
1045 4 626 627 628
1046 2 626 627 638
1047 2 626 627 639
1048 2 627 626 636
1049 2 627 626 637
1050 6 627 628 629
1051 9 628 627 638
1052 9 628 627 639
1053 4 628 629 630
1054 9 628 629 640
1055 9 628 629 641
1056 4 629 630 631
1057 2 629 630 642
1058 2 629 630 643
1059 2 630 629 640
1060 2 630 629 641
1061 6 630 631 632
1062 9 631 630 642
1063 9 631 630 643
1064 4 631 632 633
1065 9 631 632 644
1066 9 631 632 645
1067 3 632 633 634
1068 2 632 633 646
1069 2 632 633 647
1070 2 633 632 644
1071 2 633 632 645
1072 5 633 634 648
1073 8 634 633 646
1074 8 634 633 647
1075 7 636 626 637
1076 7 638 627 639
1077 7 640 629 641
1078 7 642 630 643
1079 7 644 632 645
1080 7 646 633 647
1081 4 649 650 651
1082 2 649 650 666
1083 2 649 650 667
1084 4 649 655 656
1085 2 649 655 673
1086 2 649 655 674
1087 4 649 660 661
1088 2 649 660 680
1089 2 649 660 681
1090 1 650 649 655
1091 1 650 649 660
1092 2 650 649 665
1093 6 650 651 652
1094 9 651 650 666
1095 9 651 650 667
1096 4 651 652 653
1097 9 651 652 668
1098 9 651 652 669
1099 3 652 653 654
1100 2 652 653 670
1101 2 652 653 671
1102 2 653 652 668
1103 2 653 652 669
1104 5 653 654 672
1105 8 654 653 670
1106 8 654 653 671
1107 1 655 649 660
1108 2 655 649 665
1109 6 655 656 657
1110 9 656 655 673
1111 9 656 655 674
1112 4 656 657 658
1113 9 656 657 675
1114 9 656 657 676
1115 3 657 658 659
1116 2 657 658 677
1117 2 657 658 678
1118 2 658 657 675
1119 2 658 657 676
1120 5 658 659 679
1121 8 659 658 677
1122 8 659 658 678
1123 2 660 649 665
1124 6 660 661 662
1125 9 661 660 680
1126 9 661 660 681
1127 4 661 662 663
1128 9 661 662 682
1129 9 661 662 683
1130 3 662 663 664
1131 2 662 663 684
1132 2 662 663 685
1133 2 663 662 682
1134 2 663 662 683
1135 5 663 664 686
1136 8 664 663 684
1137 8 664 663 685
1138 7 666 650 667
1139 7 668 652 669
1140 7 670 653 671
1141 7 673 655 674
1142 7 675 657 676
1143 7 677 658 678
1144 7 680 660 681
1145 7 682 662 683
1146 7 684 663 685
1147 4 687 688 689
1148 2 687 688 704
1149 2 687 688 705
1150 4 687 693 694
1151 2 687 693 711
1152 2 687 693 712
1153 4 687 698 699
1154 2 687 698 718
1155 2 687 698 719
1156 1 688 687 693
1157 1 688 687 698
1158 2 688 687 703
1159 6 688 689 690
1160 9 689 688 704
1161 9 689 688 705
1162 4 689 690 691
1163 9 689 690 706
1164 9 689 690 707
1165 3 690 691 692
1166 2 690 691 708
1167 2 690 691 709
1168 2 691 690 706
1169 2 691 690 707
1170 5 691 692 710
1171 8 692 691 708
1172 8 692 691 709
1173 1 693 687 698
1174 2 693 687 703
1175 6 693 694 695
1176 9 694 693 711
1177 9 694 693 712
1178 4 694 695 696
1179 9 694 695 713
1180 9 694 695 714
1181 3 695 696 697
1182 2 695 696 715
1183 2 695 696 716
1184 2 696 695 713
1185 2 696 695 714
1186 5 696 697 717
1187 8 697 696 715
1188 8 697 696 716
1189 2 698 687 703
1190 6 698 699 700
1191 9 699 698 718
1192 9 699 698 719
1193 4 699 700 701
1194 9 699 700 720
1195 9 699 700 721
1196 3 700 701 702
1197 2 700 701 722
1198 2 700 701 723
1199 2 701 700 720
1200 2 701 700 721
1201 5 701 702 724
1202 8 702 701 722
1203 8 702 701 723
1204 7 704 688 705
1205 7 706 690 707
1206 7 708 691 709
1207 7 711 693 712
1208 7 713 695 714
1209 7 715 696 716
1210 7 718 698 719
1211 7 720 700 721
1212 7 722 701 723
1213 4 725 726 727
1214 2 725 726 742
1215 2 725 726 743
1216 4 725 731 732
1217 2 725 731 749
1218 2 725 731 750
1219 4 725 736 737
1220 2 725 736 756
1221 2 725 736 757
1222 1 726 725 731
1223 1 726 725 736
1224 2 726 725 741
1225 6 726 727 728
1226 9 727 726 742
1227 9 727 726 743
1228 4 727 728 729
1229 9 727 728 744
1230 9 727 728 745
1231 3 728 729 730
1232 2 728 729 746
1233 2 728 729 747
1234 2 729 728 744
1235 2 729 728 745
1236 5 729 730 748
1237 8 730 729 746
1238 8 730 729 747
1239 1 731 725 736
1240 2 731 725 741
1241 6 731 732 733
1242 9 732 731 749
1243 9 732 731 750
1244 4 732 733 734
1245 9 732 733 751
1246 9 732 733 752
1247 3 733 734 735
1248 2 733 734 753
1249 2 733 734 754
1250 2 734 733 751
1251 2 734 733 752
1252 5 734 735 755
1253 8 735 734 753
1254 8 735 734 754
1255 2 736 725 741
1256 6 736 737 738
1257 9 737 736 756
1258 9 737 736 757
1259 4 737 738 739
1260 9 737 738 758
1261 9 737 738 759
1262 3 738 739 740
1263 2 738 739 760
1264 2 738 739 761
1265 2 739 738 758
1266 2 739 738 759
1267 5 739 740 762
1268 8 740 739 760
1269 8 740 739 761
1270 7 742 726 743
1271 7 744 728 745
1272 7 746 729 747
1273 7 749 731 750
1274 7 751 733 752
1275 7 753 734 754
1276 7 756 736 757
1277 7 758 738 759
1278 7 760 739 761
1279 4 763 764 765
1280 2 763 764 780
1281 2 763 764 781
1282 4 763 769 770
1283 2 763 769 787
1284 2 763 769 788
1285 4 763 774 775
1286 2 763 774 794
1287 2 763 774 795
1288 1 764 763 769
1289 1 764 763 774
1290 2 764 763 779
1291 6 764 765 766
1292 9 765 764 780
1293 9 765 764 781
1294 4 765 766 767
1295 9 765 766 782
1296 9 765 766 783
1297 3 766 767 768
1298 2 766 767 784
1299 2 766 767 785
1300 2 767 766 782
1301 2 767 766 783
1302 5 767 768 786
1303 8 768 767 784
1304 8 768 767 785
1305 1 769 763 774
1306 2 769 763 779
1307 6 769 770 771
1308 9 770 769 787
1309 9 770 769 788
1310 4 770 771 772
1311 9 770 771 789
1312 9 770 771 790
1313 3 771 772 773
1314 2 771 772 791
1315 2 771 772 792
1316 2 772 771 789
1317 2 772 771 790
1318 5 772 773 793
1319 8 773 772 791
1320 8 773 772 792
1321 2 774 763 779
1322 6 774 775 776
1323 9 775 774 794
1324 9 775 774 795
1325 4 775 776 777
1326 9 775 776 796
1327 9 775 776 797
1328 3 776 777 778
1329 2 776 777 798
1330 2 776 777 799
1331 2 777 776 796
1332 2 777 776 797
1333 5 777 778 800
1334 8 778 777 798
1335 8 778 777 799
1336 7 780 764 781
1337 7 782 766 783
1338 7 784 767 785
1339 7 787 769 788
1340 7 789 771 790
1341 7 791 772 792
1342 7 794 774 795
1343 7 796 776 797
1344 7 798 777 799
1345 4 801 802 803
1346 2 801 802 818
1347 2 801 802 819
1348 4 801 807 808
1349 2 801 807 825
1350 2 801 807 826
1351 4 801 812 813
1352 2 801 812 832
1353 2 801 812 833
1354 1 802 801 807
1355 1 802 801 812
1356 2 802 801 817
1357 6 802 803 804
1358 9 803 802 818
1359 9 803 802 819
1360 4 803 804 805
1361 9 803 804 820
1362 9 803 804 821
1363 3 804 805 806
1364 2 804 805 822
1365 2 804 805 823
1366 2 805 804 820
1367 2 805 804 821
1368 5 805 806 824
1369 8 806 805 822
1370 8 806 805 823
1371 1 807 801 812
1372 2 807 801 817
1373 6 807 808 809
1374 9 808 807 825
1375 9 808 807 826
1376 4 808 809 810
1377 9 808 809 827
1378 9 808 809 828
1379 3 809 810 811
1380 2 809 810 829
1381 2 809 810 830
1382 2 810 809 827
1383 2 810 809 828
1384 5 810 811 831
1385 8 811 810 829
1386 8 811 810 830
1387 2 812 801 817
1388 6 812 813 814
1389 9 813 812 832
1390 9 813 812 833
1391 4 813 814 815
1392 9 813 814 834
1393 9 813 814 835
1394 3 814 815 816
1395 2 814 815 836
1396 2 814 815 837
1397 2 815 814 834
1398 2 815 814 835
1399 5 815 816 838
1400 8 816 815 836
1401 8 816 815 837
1402 7 818 802 819
1403 7 820 804 821
1404 7 822 805 823
1405 7 825 807 826
1406 7 827 809 828
1407 7 829 810 830
1408 7 832 812 833
1409 7 834 814 835
1410 7 836 815 837
1411 4 839 840 841
1412 2 839 840 856
1413 2 839 840 857
1414 4 839 845 846
1415 2 839 845 863
1416 2 839 845 864
1417 4 839 850 851
1418 2 839 850 870
1419 2 839 850 871
1420 1 840 839 845
1421 1 840 839 850
1422 2 840 839 855
1423 6 840 841 842
1424 9 841 840 856
1425 9 841 840 857
1426 4 841 842 843
1427 9 841 842 858
1428 9 841 842 859
1429 3 842 843 844
1430 2 842 843 860
1431 2 842 843 861
1432 2 843 842 858
1433 2 843 842 859
1434 5 843 844 862
1435 8 844 843 860
1436 8 844 843 861
1437 1 845 839 850
1438 2 845 839 855
1439 6 845 846 847
1440 9 846 845 863
1441 9 846 845 864
1442 4 846 847 848
1443 9 846 847 865
1444 9 846 847 866
1445 3 847 848 849
1446 2 847 848 867
1447 2 847 848 868
1448 2 848 847 865
1449 2 848 847 866
1450 5 848 849 869
1451 8 849 848 867
1452 8 849 848 868
1453 2 850 839 855
1454 6 850 851 852
1455 9 851 850 870
1456 9 851 850 871
1457 4 851 852 853
1458 9 851 852 872
1459 9 851 852 873
1460 3 852 853 854
1461 2 852 853 874
1462 2 852 853 875
1463 2 853 852 872
1464 2 853 852 873
1465 5 853 854 876
1466 8 854 853 874
1467 8 854 853 875
1468 7 856 840 857
1469 7 858 842 859
1470 7 860 843 861
1471 7 863 845 864
1472 7 865 847 866
1473 7 867 848 868
1474 7 870 850 871
1475 7 872 852 873
1476 7 874 853 875
1477 4 877 878 879
1478 2 877 878 894
1479 2 877 878 895
1480 4 877 883 884
1481 2 877 883 901
1482 2 877 883 902
1483 4 877 888 889
1484 2 877 888 908
1485 2 877 888 909
1486 1 878 877 883
1487 1 878 877 888
1488 2 878 877 893
1489 6 878 879 880
1490 9 879 878 894
1491 9 879 878 895
1492 4 879 880 881
1493 9 879 880 896
1494 9 879 880 897
1495 3 880 881 882
1496 2 880 881 898
1497 2 880 881 899
1498 2 881 880 896
1499 2 881 880 897
1500 5 881 882 900
1501 8 882 881 898
1502 8 882 881 899
1503 1 883 877 888
1504 2 883 877 893
1505 6 883 884 885
1506 9 884 883 901
1507 9 884 883 902
1508 4 884 885 886
1509 9 884 885 903
1510 9 884 885 904
1511 3 885 886 887
1512 2 885 886 905
1513 2 885 886 906
1514 2 886 885 903
1515 2 886 885 904
1516 5 886 887 907
1517 8 887 886 905
1518 8 887 886 906
1519 2 888 877 893
1520 6 888 889 890
1521 9 889 888 908
1522 9 889 888 909
1523 4 889 890 891
1524 9 889 890 910
1525 9 889 890 911
1526 3 890 891 892
1527 2 890 891 912
1528 2 890 891 913
1529 2 891 890 910
1530 2 891 890 911
1531 5 891 892 914
1532 8 892 891 912
1533 8 892 891 913
1534 7 894 878 895
1535 7 896 880 897
1536 7 898 881 899
1537 7 901 883 902
1538 7 903 885 904
1539 7 905 886 906
1540 7 908 888 909
1541 7 910 890 911
1542 7 912 891 913
1543 4 915 916 917
1544 2 915 916 932
1545 2 915 916 933
1546 4 915 921 922
1547 2 915 921 939
1548 2 915 921 940
1549 4 915 926 927
1550 2 915 926 946
1551 2 915 926 947
1552 1 916 915 921
1553 1 916 915 926
1554 2 916 915 931
1555 6 916 917 918
1556 9 917 916 932
1557 9 917 916 933
1558 4 917 918 919
1559 9 917 918 934
1560 9 917 918 935
1561 3 918 919 920
1562 2 918 919 936
1563 2 918 919 937
1564 2 919 918 934
1565 2 919 918 935
1566 5 919 920 938
1567 8 920 919 936
1568 8 920 919 937
1569 1 921 915 926
1570 2 921 915 931
1571 6 921 922 923
1572 9 922 921 939
1573 9 922 921 940
1574 4 922 923 924
1575 9 922 923 941
1576 9 922 923 942
1577 3 923 924 925
1578 2 923 924 943
1579 2 923 924 944
1580 2 924 923 941
1581 2 924 923 942
1582 5 924 925 945
1583 8 925 924 943
1584 8 925 924 944
1585 2 926 915 931
1586 6 926 927 928
1587 9 927 926 946
1588 9 927 926 947
1589 4 927 928 929
1590 9 927 928 948
1591 9 927 928 949
1592 3 928 929 930
1593 2 928 929 950
1594 2 928 929 951
1595 2 929 928 948
1596 2 929 928 949
1597 5 929 930 952
1598 8 930 929 950
1599 8 930 929 951
1600 7 932 916 933
1601 7 934 918 935
1602 7 936 919 937
1603 7 939 921 940
1604 7 941 923 942
1605 7 943 924 944
1606 7 946 926 947
1607 7 948 928 949
1608 7 950 929 951
1609 4 953 954 955
1610 2 953 954 970
1611 2 953 954 971
1612 4 953 959 960
1613 2 953 959 977
1614 2 953 959 978
1615 4 953 964 965
1616 2 953 964 984
1617 2 953 964 985
1618 1 954 953 959
1619 1 954 953 964
1620 2 954 953 969
1621 6 954 955 956
1622 9 955 954 970
1623 9 955 954 971
1624 4 955 956 957
1625 9 955 956 972
1626 9 955 956 973
1627 3 956 957 958
1628 2 956 957 974
1629 2 956 957 975
1630 2 957 956 972
1631 2 957 956 973
1632 5 957 958 976
1633 8 958 957 974
1634 8 958 957 975
1635 1 959 953 964
1636 2 959 953 969
1637 6 959 960 961
1638 9 960 959 977
1639 9 960 959 978
1640 4 960 961 962
1641 9 960 961 979
1642 9 960 961 980
1643 3 961 962 963
1644 2 961 962 981
1645 2 961 962 982
1646 2 962 961 979
1647 2 962 961 980
1648 5 962 963 983
1649 8 963 962 981
1650 8 963 962 982
1651 2 964 953 969
1652 6 964 965 966
1653 9 965 964 984
1654 9 965 964 985
1655 4 965 966 967
1656 9 965 966 986
1657 9 965 966 987
1658 3 966 967 968
1659 2 966 967 988
1660 2 966 967 989
1661 2 967 966 986
1662 2 967 966 987
1663 5 967 968 990
1664 8 968 967 988
1665 8 968 967 989
1666 7 970 954 971
1667 7 972 956 973
1668 7 974 957 975
1669 7 977 959 978
1670 7 979 961 980
1671 7 981 962 982
1672 7 984 964 985
1673 7 986 966 987
1674 7 988 967 989

Dihedrals

1 10 1 2 3 4
2 7 1 2 3 14
3 7 1 2 3 15
4 4 2 3 4 5
5 4 3 4 5 6
6 5 3 4 5 16
7 5 3 4 5 17
8 11 4 5 6 7
9 8 4 5 6 18
10 8 4 5 6 19
11 4 5 6 7 8
12 4 6 7 8 9
13 5 6 7 8 20
14 5 6 7 8 21
15 10 7 8 9 10
16 8 7 8 9 22
17 8 7 8 9 23
18 3 8 9 10 24
19 3 11 1 2 3
20 9 11 1 2 12
21 9 11 1 2 13
22 8 12 2 3 4
23 6 12 2 3 14
24 6 12 2 3 15
25 8 13 2 3 4
26 6 13 2 3 14
27 6 13 2 3 15
28 5 14 3 4 5
29 5 15 3 4 5
30 8 16 5 6 7
31 6 16 5 6 18
32 6 16 5 6 19
33 8 17 5 6 7
34 6 17 5 6 18
35 6 17 5 6 19
36 5 18 6 7 8
37 5 19 6 7 8
38 7 20 8 9 10
39 6 20 8 9 22
40 6 20 8 9 23
41 7 21 8 9 10
42 6 21 8 9 22
43 6 21 8 9 23
44 9 22 9 10 24
45 9 23 9 10 24
46 10 25 26 27 28
47 7 25 26 27 38
48 7 25 26 27 39
49 4 26 27 28 29
50 4 27 28 29 30
51 5 27 28 29 40
52 5 27 28 29 41
53 11 28 29 30 31
54 8 28 29 30 42
55 8 28 29 30 43
56 4 29 30 31 32
57 4 30 31 32 33
58 5 30 31 32 44
59 5 30 31 32 45
60 10 31 32 33 34
61 8 31 32 33 46
62 8 31 32 33 47
63 3 32 33 34 48
64 3 35 25 26 27
65 9 35 25 26 36
66 9 35 25 26 37
67 8 36 26 27 28
68 6 36 26 27 38
69 6 36 26 27 39
70 8 37 26 27 28
71 6 37 26 27 38
72 6 37 26 27 39
73 5 38 27 28 29
74 5 39 27 28 29
75 8 40 29 30 31
76 6 40 29 30 42
77 6 40 29 30 43
78 8 41 29 30 31
79 6 41 29 30 42
80 6 41 29 30 43
81 5 42 30 31 32
82 5 43 30 31 32
83 7 44 32 33 34
84 6 44 32 33 46
85 6 44 32 33 47
86 7 45 32 33 34
87 6 45 32 33 46
88 6 45 32 33 47
89 9 46 33 34 48
90 9 47 33 34 48
91 10 49 50 51 52
92 7 49 50 51 62
93 7 49 50 51 63
94 4 50 51 52 53
95 4 51 52 53 54
96 5 51 52 53 64
97 5 51 52 53 65
98 11 52 53 54 55
99 8 52 53 54 66
100 8 52 53 54 67
101 4 53 54 55 56
102 4 54 55 56 57
103 5 54 55 56 68
104 5 54 55 56 69
105 10 55 56 57 58
106 8 55 56 57 70
107 8 55 56 57 71
108 3 56 57 58 72
109 3 59 49 50 51
110 9 59 49 50 60
111 9 59 49 50 61
112 8 60 50 51 52
113 6 60 50 51 62
114 6 60 50 51 63
115 8 61 50 51 52
116 6 61 50 51 62
117 6 61 50 51 63
118 5 62 51 52 53
119 5 63 51 52 53
120 8 64 53 54 55
121 6 64 53 54 66
122 6 64 53 54 67
123 8 65 53 54 55
124 6 65 53 54 66
125 6 65 53 54 67
126 5 66 54 55 56
127 5 67 54 55 56
128 7 68 56 57 58
129 6 68 56 57 70
130 6 68 56 57 71
131 7 69 56 57 58
132 6 69 56 57 70
133 6 69 56 57 71
134 9 70 57 58 72
135 9 71 57 58 72
136 10 73 74 75 76
137 7 73 74 75 86
138 7 73 74 75 87
139 4 74 75 76 77
140 4 75 76 77 78
141 5 75 76 77 88
142 5 75 76 77 89
143 11 76 77 78 79
144 8 76 77 78 90
145 8 76 77 78 91
146 4 77 78 79 80
147 4 78 79 80 81
148 5 78 79 80 92
149 5 78 79 80 93
150 10 79 80 81 82
151 8 79 80 81 94
152 8 79 80 81 95
153 3 80 81 82 96
154 3 83 73 74 75
155 9 83 73 74 84
156 9 83 73 74 85
157 8 84 74 75 76
158 6 84 74 75 86
159 6 84 74 75 87
160 8 85 74 75 76
161 6 85 74 75 86
162 6 85 74 75 87
163 5 86 75 76 77
164 5 87 75 76 77
165 8 88 77 78 79
166 6 88 77 78 90
167 6 88 77 78 91
168 8 89 77 78 79
169 6 89 77 78 90
170 6 89 77 78 91
171 5 90 78 79 80
172 5 91 78 79 80
173 7 92 80 81 82
174 6 92 80 81 94
175 6 92 80 81 95
176 7 93 80 81 82
177 6 93 80 81 94
178 6 93 80 81 95
179 9 94 81 82 96
180 9 95 81 82 96
181 10 97 98 99 100
182 7 97 98 99 110
183 7 97 98 99 111
184 4 98 99 100 101
185 4 99 100 101 102
186 5 99 100 101 112
187 5 99 100 101 113
188 11 100 101 102 103
189 8 100 101 102 114
190 8 100 101 102 115
191 4 101 102 103 104
192 4 102 103 104 105
193 5 102 103 104 116
194 5 102 103 104 117
195 10 103 104 105 106
196 8 103 104 105 118
197 8 103 104 105 119
198 3 104 105 106 120
199 3 107 97 98 99
200 9 107 97 98 108
201 9 107 97 98 109
202 8 108 98 99 100
203 6 108 98 99 110
204 6 108 98 99 111
205 8 109 98 99 100
206 6 109 98 99 110
207 6 109 98 99 111
208 5 110 99 100 101
209 5 111 99 100 101
210 8 112 101 102 103
211 6 112 101 102 114
212 6 112 101 102 115
213 8 113 101 102 103
214 6 113 101 102 114
215 6 113 101 102 115
216 5 114 102 103 104
217 5 115 102 103 104
218 7 116 104 105 106
219 6 116 104 105 118
220 6 116 104 105 119
221 7 117 104 105 106
222 6 117 104 105 118
223 6 117 104 105 119
224 9 118 105 106 120
225 9 119 105 106 120
226 10 121 122 123 124
227 7 121 122 123 134
228 7 121 122 123 135
229 4 122 123 124 125
230 4 123 124 125 126
231 5 123 124 125 136
232 5 123 124 125 137
233 11 124 125 126 127
234 8 124 125 126 138
235 8 124 125 126 139
236 4 125 126 127 128
237 4 126 127 128 129
238 5 126 127 128 140
239 5 126 127 128 141
240 10 127 128 129 130
241 8 127 128 129 142
242 8 127 128 129 143
243 3 128 129 130 144
244 3 131 121 122 123
245 9 131 121 122 132
246 9 131 121 122 133
247 8 132 122 123 124
248 6 132 122 123 134
249 6 132 122 123 135
250 8 133 122 123 124
251 6 133 122 123 134
252 6 133 122 123 135
253 5 134 123 124 125
254 5 135 123 124 125
255 8 136 125 126 127
256 6 136 125 126 138
257 6 136 125 126 139
258 8 137 125 126 127
259 6 137 125 126 138
260 6 137 125 126 139
261 5 138 126 127 128
262 5 139 126 127 128
263 7 140 128 129 130
264 6 140 128 129 142
265 6 140 128 129 143
266 7 141 128 129 130
267 6 141 128 129 142
268 6 141 128 129 143
269 9 142 129 130 144
270 9 143 129 130 144
271 10 145 146 147 148
272 7 145 146 147 158
273 7 145 146 147 159
274 4 146 147 148 149
275 4 147 148 149 150
276 5 147 148 149 160
277 5 147 148 149 161
278 11 148 149 150 151
279 8 148 149 150 162
280 8 148 149 150 163
281 4 149 150 151 152
282 4 150 151 152 153
283 5 150 151 152 164
284 5 150 151 152 165
285 10 151 152 153 154
286 8 151 152 153 166
287 8 151 152 153 167
288 3 152 153 154 168
289 3 155 145 146 147
290 9 155 145 146 156
291 9 155 145 146 157
292 8 156 146 147 148
293 6 156 146 147 158
294 6 156 146 147 159
295 8 157 146 147 148
296 6 157 146 147 158
297 6 157 146 147 159
298 5 158 147 148 149
299 5 159 147 148 149
300 8 160 149 150 151
301 6 160 149 150 162
302 6 160 149 150 163
303 8 161 149 150 151
304 6 161 149 150 162
305 6 161 149 150 163
306 5 162 150 151 152
307 5 163 150 151 152
308 7 164 152 153 154
309 6 164 152 153 166
310 6 164 152 153 167
311 7 165 152 153 154
312 6 165 152 153 166
313 6 165 152 153 167
314 9 166 153 154 168
315 9 167 153 154 168
316 10 169 170 171 172
317 7 169 170 171 182
318 7 169 170 171 183
319 4 170 171 172 173
320 4 171 172 173 174
321 5 171 172 173 184
322 5 171 172 173 185
323 11 172 173 174 175
324 8 172 173 174 186
325 8 172 173 174 187
326 4 173 174 175 176
327 4 174 175 176 177
328 5 174 175 176 188
329 5 174 175 176 189
330 10 175 176 177 178
331 8 175 176 177 190
332 8 175 176 177 191
333 3 176 177 178 192
334 3 179 169 170 171
335 9 179 169 170 180
336 9 179 169 170 181
337 8 180 170 171 172
338 6 180 170 171 182
339 6 180 170 171 183
340 8 181 170 171 172
341 6 181 170 171 182
342 6 181 170 171 183
343 5 182 171 172 173
344 5 183 171 172 173
345 8 184 173 174 175
346 6 184 173 174 186
347 6 184 173 174 187
348 8 185 173 174 175
349 6 185 173 174 186
350 6 185 173 174 187
351 5 186 174 175 176
352 5 187 174 175 176
353 7 188 176 177 178
354 6 188 176 177 190
355 6 188 176 177 191
356 7 189 176 177 178
357 6 189 176 177 190
358 6 189 176 177 191
359 9 190 177 178 192
360 9 191 177 178 192
361 10 193 194 195 196
362 7 193 194 195 206
363 7 193 194 195 207
364 4 194 195 196 197
365 4 195 196 197 198
366 5 195 196 197 208
367 5 195 196 197 209
368 11 196 197 198 199
369 8 196 197 198 210
370 8 196 197 198 211
371 4 197 198 199 200
372 4 198 199 200 201
373 5 198 199 200 212
374 5 198 199 200 213
375 10 199 200 201 202
376 8 199 200 201 214
377 8 199 200 201 215
378 3 200 201 202 216
379 3 203 193 194 195
380 9 203 193 194 204
381 9 203 193 194 205
382 8 204 194 195 196
383 6 204 194 195 206
384 6 204 194 195 207
385 8 205 194 195 196
386 6 205 194 195 206
387 6 205 194 195 207
388 5 206 195 196 197
389 5 207 195 196 197
390 8 208 197 198 199
391 6 208 197 198 210
392 6 208 197 198 211
393 8 209 197 198 199
394 6 209 197 198 210
395 6 209 197 198 211
396 5 210 198 199 200
397 5 211 198 199 200
398 7 212 200 201 202
399 6 212 200 201 214
400 6 212 200 201 215
401 7 213 200 201 202
402 6 213 200 201 214
403 6 213 200 201 215
404 9 214 201 202 216
405 9 215 201 202 216
406 10 217 218 219 220
407 7 217 218 219 230
408 7 217 218 219 231
409 4 218 219 220 221
410 4 219 220 221 222
411 5 219 220 221 232
412 5 219 220 221 233
413 11 220 221 222 223
414 8 220 221 222 234
415 8 220 221 222 235
416 4 221 222 223 224
417 4 222 223 224 225
418 5 222 223 224 236
419 5 222 223 224 237
420 10 223 224 225 226
421 8 223 224 225 238
422 8 223 224 225 239
423 3 224 225 226 240
424 3 227 217 218 219
425 9 227 217 218 228
426 9 227 217 218 229
427 8 228 218 219 220
428 6 228 218 219 230
429 6 228 218 219 231
430 8 229 218 219 220
431 6 229 218 219 230
432 6 229 218 219 231
433 5 230 219 220 221
434 5 231 219 220 221
435 8 232 221 222 223
436 6 232 221 222 234
437 6 232 221 222 235
438 8 233 221 222 223
439 6 233 221 222 234
440 6 233 221 222 235
441 5 234 222 223 224
442 5 235 222 223 224
443 7 236 224 225 226
444 6 236 224 225 238
445 6 236 224 225 239
446 7 237 224 225 226
447 6 237 224 225 238
448 6 237 224 225 239
449 9 238 225 226 240
450 9 239 225 226 240
451 10 241 242 243 244
452 7 241 242 243 254
453 7 241 242 243 255
454 4 242 243 244 245
455 4 243 244 245 246
456 5 243 244 245 256
457 5 243 244 245 257
458 11 244 245 246 247
459 8 244 245 246 258
460 8 244 245 246 259
461 4 245 246 247 248
462 4 246 247 248 249
463 5 246 247 248 260
464 5 246 247 248 261
465 10 247 248 249 250
466 8 247 248 249 262
467 8 247 248 249 263
468 3 248 249 250 264
469 3 251 241 242 243
470 9 251 241 242 252
471 9 251 241 242 253
472 8 252 242 243 244
473 6 252 242 243 254
474 6 252 242 243 255
475 8 253 242 243 244
476 6 253 242 243 254
477 6 253 242 243 255
478 5 254 243 244 245
479 5 255 243 244 245
480 8 256 245 246 247
481 6 256 245 246 258
482 6 256 245 246 259
483 8 257 245 246 247
484 6 257 245 246 258
485 6 257 245 246 259
486 5 258 246 247 248
487 5 259 246 247 248
488 7 260 248 249 250
489 6 260 248 249 262
490 6 260 248 249 263
491 7 261 248 249 250
492 6 261 248 249 262
493 6 261 248 249 263
494 9 262 249 250 264
495 9 263 249 250 264
496 10 265 266 267 268
497 7 265 266 267 278
498 7 265 266 267 279
499 4 266 267 268 269
500 4 267 268 269 270
501 5 267 268 269 280
502 5 267 268 269 281
503 11 268 269 270 271
504 8 268 269 270 282
505 8 268 269 270 283
506 4 269 270 271 272
507 4 270 271 272 273
508 5 270 271 272 284
509 5 270 271 272 285
510 10 271 272 273 274
511 8 271 272 273 286
512 8 271 272 273 287
513 3 272 273 274 288
514 3 275 265 266 267
515 9 275 265 266 276
516 9 275 265 266 277
517 8 276 266 267 268
518 6 276 266 267 278
519 6 276 266 267 279
520 8 277 266 267 268
521 6 277 266 267 278
522 6 277 266 267 279
523 5 278 267 268 269
524 5 279 267 268 269
525 8 280 269 270 271
526 6 280 269 270 282
527 6 280 269 270 283
528 8 281 269 270 271
529 6 281 269 270 282
530 6 281 269 270 283
531 5 282 270 271 272
532 5 283 270 271 272
533 7 284 272 273 274
534 6 284 272 273 286
535 6 284 272 273 287
536 7 285 272 273 274
537 6 285 272 273 286
538 6 285 272 273 287
539 9 286 273 274 288
540 9 287 273 274 288
541 10 289 290 291 292
542 7 289 290 291 302
543 7 289 290 291 303
544 4 290 291 292 293
545 4 291 292 293 294
546 5 291 292 293 304
547 5 291 292 293 305
548 11 292 293 294 295
549 8 292 293 294 306
550 8 292 293 294 307
551 4 293 294 295 296
552 4 294 295 296 297
553 5 294 295 296 308
554 5 294 295 296 309
555 10 295 296 297 298
556 8 295 296 297 310
557 8 295 296 297 311
558 3 296 297 298 312
559 3 299 289 290 291
560 9 299 289 290 300
561 9 299 289 290 301
562 8 300 290 291 292
563 6 300 290 291 302
564 6 300 290 291 303
565 8 301 290 291 292
566 6 301 290 291 302
567 6 301 290 291 303
568 5 302 291 292 293
569 5 303 291 292 293
570 8 304 293 294 295
571 6 304 293 294 306
572 6 304 293 294 307
573 8 305 293 294 295
574 6 305 293 294 306
575 6 305 293 294 307
576 5 306 294 295 296
577 5 307 294 295 296
578 7 308 296 297 298
579 6 308 296 297 310
580 6 308 296 297 311
581 7 309 296 297 298
582 6 309 296 297 310
583 6 309 296 297 311
584 9 310 297 298 312
585 9 311 297 298 312
586 10 313 314 315 316
587 7 313 314 315 326
588 7 313 314 315 327
589 4 314 315 316 317
590 4 315 316 317 318
591 5 315 316 317 328
592 5 315 316 317 329
593 11 316 317 318 319
594 8 316 317 318 330
595 8 316 317 318 331
596 4 317 318 319 320
597 4 318 319 320 321
598 5 318 319 320 332
599 5 318 319 320 333
600 10 319 320 321 322
601 8 319 320 321 334
602 8 319 320 321 335
603 3 320 321 322 336
604 3 323 313 314 315
605 9 323 313 314 324
606 9 323 313 314 325
607 8 324 314 315 316
608 6 324 314 315 326
609 6 324 314 315 327
610 8 325 314 315 316
611 6 325 314 315 326
612 6 325 314 315 327
613 5 326 315 316 317
614 5 327 315 316 317
615 8 328 317 318 319
616 6 328 317 318 330
617 6 328 317 318 331
618 8 329 317 318 319
619 6 329 317 318 330
620 6 329 317 318 331
621 5 330 318 319 320
622 5 331 318 319 320
623 7 332 320 321 322
624 6 332 320 321 334
625 6 332 320 321 335
626 7 333 320 321 322
627 6 333 320 321 334
628 6 333 320 321 335
629 9 334 321 322 336
630 9 335 321 322 336
631 10 337 338 339 340
632 7 337 338 339 350
633 7 337 338 339 351
634 4 338 339 340 341
635 4 339 340 341 342
636 5 339 340 341 352
637 5 339 340 341 353
638 11 340 341 342 343
639 8 340 341 342 354
640 8 340 341 342 355
641 4 341 342 343 344
642 4 342 343 344 345
643 5 342 343 344 356
644 5 342 343 344 357
645 10 343 344 345 346
646 8 343 344 345 358
647 8 343 344 345 359
648 3 344 345 346 360
649 3 347 337 338 339
650 9 347 337 338 348
651 9 347 337 338 349
652 8 348 338 339 340
653 6 348 338 339 350
654 6 348 338 339 351
655 8 349 338 339 340
656 6 349 338 339 350
657 6 349 338 339 351
658 5 350 339 340 341
659 5 351 339 340 341
660 8 352 341 342 343
661 6 352 341 342 354
662 6 352 341 342 355
663 8 353 341 342 343
664 6 353 341 342 354
665 6 353 341 342 355
666 5 354 342 343 344
667 5 355 342 343 344
668 7 356 344 345 346
669 6 356 344 345 358
670 6 356 344 345 359
671 7 357 344 345 346
672 6 357 344 345 358
673 6 357 344 345 359
674 9 358 345 346 360
675 9 359 345 346 360
676 10 361 362 363 364
677 7 361 362 363 374
678 7 361 362 363 375
679 4 362 363 364 365
680 4 363 364 365 366
681 5 363 364 365 376
682 5 363 364 365 377
683 11 364 365 366 367
684 8 364 365 366 378
685 8 364 365 366 379
686 4 365 366 367 368
687 4 366 367 368 369
688 5 366 367 368 380
689 5 366 367 368 381
690 10 367 368 369 370
691 8 367 368 369 382
692 8 367 368 369 383
693 3 368 369 370 384
694 3 371 361 362 363
695 9 371 361 362 372
696 9 371 361 362 373
697 8 372 362 363 364
698 6 372 362 363 374
699 6 372 362 363 375
700 8 373 362 363 364
701 6 373 362 363 374
702 6 373 362 363 375
703 5 374 363 364 365
704 5 375 363 364 365
705 8 376 365 366 367
706 6 376 365 366 378
707 6 376 365 366 379
708 8 377 365 366 367
709 6 377 365 366 378
710 6 377 365 366 379
711 5 378 366 367 368
712 5 379 366 367 368
713 7 380 368 369 370
714 6 380 368 369 382
715 6 380 368 369 383
716 7 381 368 369 370
717 6 381 368 369 382
718 6 381 368 369 383
719 9 382 369 370 384
720 9 383 369 370 384
721 10 385 386 387 388
722 7 385 386 387 398
723 7 385 386 387 399
724 4 386 387 388 389
725 4 387 388 389 390
726 5 387 388 389 400
727 5 387 388 389 401
728 11 388 389 390 391
729 8 388 389 390 402
730 8 388 389 390 403
731 4 389 390 391 392
732 4 390 391 392 393
733 5 390 391 392 404
734 5 390 391 392 405
735 10 391 392 393 394
736 8 391 392 393 406
737 8 391 392 393 407
738 3 392 393 394 408
739 3 395 385 386 387
740 9 395 385 386 396
741 9 395 385 386 397
742 8 396 386 387 388
743 6 396 386 387 398
744 6 396 386 387 399
745 8 397 386 387 388
746 6 397 386 387 398
747 6 397 386 387 399
748 5 398 387 388 389
749 5 399 387 388 389
750 8 400 389 390 391
751 6 400 389 390 402
752 6 400 389 390 403
753 8 401 389 390 391
754 6 401 389 390 402
755 6 401 389 390 403
756 5 402 390 391 392
757 5 403 390 391 392
758 7 404 392 393 394
759 6 404 392 393 406
760 6 404 392 393 407
761 7 405 392 393 394
762 6 405 392 393 406
763 6 405 392 393 407
764 9 406 393 394 408
765 9 407 393 394 408
766 10 409 410 411 412
767 7 409 410 411 422
768 7 409 410 411 423
769 4 410 411 412 413
770 4 411 412 413 414
771 5 411 412 413 424
772 5 411 412 413 425
773 11 412 413 414 415
774 8 412 413 414 426
775 8 412 413 414 427
776 4 413 414 415 416
777 4 414 415 416 417
778 5 414 415 416 428
779 5 414 415 416 429
780 10 415 416 417 418
781 8 415 416 417 430
782 8 415 416 417 431
783 3 416 417 418 432
784 3 419 409 410 411
785 9 419 409 410 420
786 9 419 409 410 421
787 8 420 410 411 412
788 6 420 410 411 422
789 6 420 410 411 423
790 8 421 410 411 412
791 6 421 410 411 422
792 6 421 410 411 423
793 5 422 411 412 413
794 5 423 411 412 413
795 8 424 413 414 415
796 6 424 413 414 426
797 6 424 413 414 427
798 8 425 413 414 415
799 6 425 413 414 426
800 6 425 413 414 427
801 5 426 414 415 416
802 5 427 414 415 416
803 7 428 416 417 418
804 6 428 416 417 430
805 6 428 416 417 431
806 7 429 416 417 418
807 6 429 416 417 430
808 6 429 416 417 431
809 9 430 417 418 432
810 9 431 417 418 432
811 10 433 434 435 436
812 7 433 434 435 446
813 7 433 434 435 447
814 4 434 435 436 437
815 4 435 436 437 438
816 5 435 436 437 448
817 5 435 436 437 449
818 11 436 437 438 439
819 8 436 437 438 450
820 8 436 437 438 451
821 4 437 438 439 440
822 4 438 439 440 441
823 5 438 439 440 452
824 5 438 439 440 453
825 10 439 440 441 442
826 8 439 440 441 454
827 8 439 440 441 455
828 3 440 441 442 456
829 3 443 433 434 435
830 9 443 433 434 444
831 9 443 433 434 445
832 8 444 434 435 436
833 6 444 434 435 446
834 6 444 434 435 447
835 8 445 434 435 436
836 6 445 434 435 446
837 6 445 434 435 447
838 5 446 435 436 437
839 5 447 435 436 437
840 8 448 437 438 439
841 6 448 437 438 450
842 6 448 437 438 451
843 8 449 437 438 439
844 6 449 437 438 450
845 6 449 437 438 451
846 5 450 438 439 440
847 5 451 438 439 440
848 7 452 440 441 442
849 6 452 440 441 454
850 6 452 440 441 455
851 7 453 440 441 442
852 6 453 440 441 454
853 6 453 440 441 455
854 9 454 441 442 456
855 9 455 441 442 456
856 10 457 458 459 460
857 7 457 458 459 470
858 7 457 458 459 471
859 4 458 459 460 461
860 4 459 460 461 462
861 5 459 460 461 472
862 5 459 460 461 473
863 11 460 461 462 463
864 8 460 461 462 474
865 8 460 461 462 475
866 4 461 462 463 464
867 4 462 463 464 465
868 5 462 463 464 476
869 5 462 463 464 477
870 10 463 464 465 466
871 8 463 464 465 478
872 8 463 464 465 479
873 3 464 465 466 480
874 3 467 457 458 459
875 9 467 457 458 468
876 9 467 457 458 469
877 8 468 458 459 460
878 6 468 458 459 470
879 6 468 458 459 471
880 8 469 458 459 460
881 6 469 458 459 470
882 6 469 458 459 471
883 5 470 459 460 461
884 5 471 459 460 461
885 8 472 461 462 463
886 6 472 461 462 474
887 6 472 461 462 475
888 8 473 461 462 463
889 6 473 461 462 474
890 6 473 461 462 475
891 5 474 462 463 464
892 5 475 462 463 464
893 7 476 464 465 466
894 6 476 464 465 478
895 6 476 464 465 479
896 7 477 464 465 466
897 6 477 464 465 478
898 6 477 464 465 479
899 9 478 465 466 480
900 9 479 465 466 480
901 10 481 482 483 484
902 7 481 482 483 494
903 7 481 482 483 495
904 4 482 483 484 485
905 4 483 484 485 486
906 5 483 484 485 496
907 5 483 484 485 497
908 11 484 485 486 487
909 8 484 485 486 498
910 8 484 485 486 499
911 4 485 486 487 488
912 4 486 487 488 489
913 5 486 487 488 500
914 5 486 487 488 501
915 10 487 488 489 490
916 8 487 488 489 502
917 8 487 488 489 503
918 3 488 489 490 504
919 3 491 481 482 483
920 9 491 481 482 492
921 9 491 481 482 493
922 8 492 482 483 484
923 6 492 482 483 494
924 6 492 482 483 495
925 8 493 482 483 484
926 6 493 482 483 494
927 6 493 482 483 495
928 5 494 483 484 485
929 5 495 483 484 485
930 8 496 485 486 487
931 6 496 485 486 498
932 6 496 485 486 499
933 8 497 485 486 487
934 6 497 485 486 498
935 6 497 485 486 499
936 5 498 486 487 488
937 5 499 486 487 488
938 7 500 488 489 490
939 6 500 488 489 502
940 6 500 488 489 503
941 7 501 488 489 490
942 6 501 488 489 502
943 6 501 488 489 503
944 9 502 489 490 504
945 9 503 489 490 504
946 10 505 506 507 508
947 7 505 506 507 518
948 7 505 506 507 519
949 4 506 507 508 509
950 4 507 508 509 510
951 5 507 508 509 520
952 5 507 508 509 521
953 11 508 509 510 511
954 8 508 509 510 522
955 8 508 509 510 523
956 4 509 510 511 512
957 4 510 511 512 513
958 5 510 511 512 524
959 5 510 511 512 525
960 10 511 512 513 514
961 8 511 512 513 526
962 8 511 512 513 527
963 3 512 513 514 528
964 3 515 505 506 507
965 9 515 505 506 516
966 9 515 505 506 517
967 8 516 506 507 508
968 6 516 506 507 518
969 6 516 506 507 519
970 8 517 506 507 508
971 6 517 506 507 518
972 6 517 506 507 519
973 5 518 507 508 509
974 5 519 507 508 509
975 8 520 509 510 511
976 6 520 509 510 522
977 6 520 509 510 523
978 8 521 509 510 511
979 6 521 509 510 522
980 6 521 509 510 523
981 5 522 510 511 512
982 5 523 510 511 512
983 7 524 512 513 514
984 6 524 512 513 526
985 6 524 512 513 527
986 7 525 512 513 514
987 6 525 512 513 526
988 6 525 512 513 527
989 9 526 513 514 528
990 9 527 513 514 528
991 10 529 530 531 532
992 7 529 530 531 542
993 7 529 530 531 543
994 4 530 531 532 533
995 4 531 532 533 534
996 5 531 532 533 544
997 5 531 532 533 545
998 11 532 533 534 535
999 8 532 533 534 546
1000 8 532 533 534 547
1001 4 533 534 535 536
1002 4 534 535 536 537
1003 5 534 535 536 548
1004 5 534 535 536 549
1005 10 535 536 537 538
1006 8 535 536 537 550
1007 8 535 536 537 551
1008 3 536 537 538 552
1009 3 539 529 530 531
1010 9 539 529 530 540
1011 9 539 529 530 541
1012 8 540 530 531 532
1013 6 540 530 531 542
1014 6 540 530 531 543
1015 8 541 530 531 532
1016 6 541 530 531 542
1017 6 541 530 531 543
1018 5 542 531 532 533
1019 5 543 531 532 533
1020 8 544 533 534 535
1021 6 544 533 534 546
1022 6 544 533 534 547
1023 8 545 533 534 535
1024 6 545 533 534 546
1025 6 545 533 534 547
1026 5 546 534 535 536
1027 5 547 534 535 536
1028 7 548 536 537 538
1029 6 548 536 537 550
1030 6 548 536 537 551
1031 7 549 536 537 538
1032 6 549 536 537 550
1033 6 549 536 537 551
1034 9 550 537 538 552
1035 9 551 537 538 552
1036 10 553 554 555 556
1037 7 553 554 555 566
1038 7 553 554 555 567
1039 4 554 555 556 557
1040 4 555 556 557 558
1041 5 555 556 557 568
1042 5 555 556 557 569
1043 11 556 557 558 559
1044 8 556 557 558 570
1045 8 556 557 558 571
1046 4 557 558 559 560
1047 4 558 559 560 561
1048 5 558 559 560 572
1049 5 558 559 560 573
1050 10 559 560 561 562
1051 8 559 560 561 574
1052 8 559 560 561 575
1053 3 560 561 562 576
1054 3 563 553 554 555
1055 9 563 553 554 564
1056 9 563 553 554 565
1057 8 564 554 555 556
1058 6 564 554 555 566
1059 6 564 554 555 567
1060 8 565 554 555 556
1061 6 565 554 555 566
1062 6 565 554 555 567
1063 5 566 555 556 557
1064 5 567 555 556 557
1065 8 568 557 558 559
1066 6 568 557 558 570
1067 6 568 557 558 571
1068 8 569 557 558 559
1069 6 569 557 558 570
1070 6 569 557 558 571
1071 5 570 558 559 560
1072 5 571 558 559 560
1073 7 572 560 561 562
1074 6 572 560 561 574
1075 6 572 560 561 575
1076 7 573 560 561 562
1077 6 573 560 561 574
1078 6 573 560 561 575
1079 9 574 561 562 576
1080 9 575 561 562 576
1081 10 577 578 579 580
1082 7 577 578 579 590
1083 7 577 578 579 591
1084 4 578 579 580 581
1085 4 579 580 581 582
1086 5 579 580 581 592
1087 5 579 580 581 593
1088 11 580 581 582 583
1089 8 580 581 582 594
1090 8 580 581 582 595
1091 4 581 582 583 584
1092 4 582 583 584 585
1093 5 582 583 584 596
1094 5 582 583 584 597
1095 10 583 584 585 586
1096 8 583 584 585 598
1097 8 583 584 585 599
1098 3 584 585 586 600
1099 3 587 577 578 579
1100 9 587 577 578 588
1101 9 587 577 578 589
1102 8 588 578 579 580
1103 6 588 578 579 590
1104 6 588 578 579 591
1105 8 589 578 579 580
1106 6 589 578 579 590
1107 6 589 578 579 591
1108 5 590 579 580 581
1109 5 591 579 580 581
1110 8 592 581 582 583
1111 6 592 581 582 594
1112 6 592 581 582 595
1113 8 593 581 582 583
1114 6 593 581 582 594
1115 6 593 581 582 595
1116 5 594 582 583 584
1117 5 595 582 583 584
1118 7 596 584 585 586
1119 6 596 584 585 598
1120 6 596 584 585 599
1121 7 597 584 585 586
1122 6 597 584 585 598
1123 6 597 584 585 599
1124 9 598 585 586 600
1125 9 599 585 586 600
1126 10 601 602 603 604
1127 7 601 602 603 614
1128 7 601 602 603 615
1129 4 602 603 604 605
1130 4 603 604 605 606
1131 5 603 604 605 616
1132 5 603 604 605 617
1133 11 604 605 606 607
1134 8 604 605 606 618
1135 8 604 605 606 619
1136 4 605 606 607 608
1137 4 606 607 608 609
1138 5 606 607 608 620
1139 5 606 607 608 621
1140 10 607 608 609 610
1141 8 607 608 609 622
1142 8 607 608 609 623
1143 3 608 609 610 624
1144 3 611 601 602 603
1145 9 611 601 602 612
1146 9 611 601 602 613
1147 8 612 602 603 604
1148 6 612 602 603 614
1149 6 612 602 603 615
1150 8 613 602 603 604
1151 6 613 602 603 614
1152 6 613 602 603 615
1153 5 614 603 604 605
1154 5 615 603 604 605
1155 8 616 605 606 607
1156 6 616 605 606 618
1157 6 616 605 606 619
1158 8 617 605 606 607
1159 6 617 605 606 618
1160 6 617 605 606 619
1161 5 618 606 607 608
1162 5 619 606 607 608
1163 7 620 608 609 610
1164 6 620 608 609 622
1165 6 620 608 609 623
1166 7 621 608 609 610
1167 6 621 608 609 622
1168 6 621 608 609 623
1169 9 622 609 610 624
1170 9 623 609 610 624
1171 10 625 626 627 628
1172 7 625 626 627 638
1173 7 625 626 627 639
1174 4 626 627 628 629
1175 4 627 628 629 630
1176 5 627 628 629 640
1177 5 627 628 629 641
1178 11 628 629 630 631
1179 8 628 629 630 642
1180 8 628 629 630 643
1181 4 629 630 631 632
1182 4 630 631 632 633
1183 5 630 631 632 644
1184 5 630 631 632 645
1185 10 631 632 633 634
1186 8 631 632 633 646
1187 8 631 632 633 647
1188 3 632 633 634 648
1189 3 635 625 626 627
1190 9 635 625 626 636
1191 9 635 625 626 637
1192 8 636 626 627 628
1193 6 636 626 627 638
1194 6 636 626 627 639
1195 8 637 626 627 628
1196 6 637 626 627 638
1197 6 637 626 627 639
1198 5 638 627 628 629
1199 5 639 627 628 629
1200 8 640 629 630 631
1201 6 640 629 630 642
1202 6 640 629 630 643
1203 8 641 629 630 631
1204 6 641 629 630 642
1205 6 641 629 630 643
1206 5 642 630 631 632
1207 5 643 630 631 632
1208 7 644 632 633 634
1209 6 644 632 633 646
1210 6 644 632 633 647
1211 7 645 632 633 634
1212 6 645 632 633 646
1213 6 645 632 633 647
1214 9 646 633 634 648
1215 9 647 633 634 648
1216 4 649 650 651 652
1217 4 649 655 656 657
1218 4 649 660 661 662
1219 2 650 649 655 656
1220 1 650 649 655 673
1221 1 650 649 655 674
1222 2 650 649 660 661
1223 1 650 649 660 680
1224 1 650 649 660 681
1225 4 650 651 652 653
1226 5 650 651 652 668
1227 5 650 651 652 669
1228 10 651 652 653 654
1229 8 651 652 653 670
1230 8 651 652 653 671
1231 3 652 653 654 672
1232 2 655 649 650 651
1233 1 655 649 650 666
1234 1 655 649 650 667
1235 2 655 649 660 661
1236 1 655 649 660 680
1237 1 655 649 660 681
1238 4 655 656 657 658
1239 5 655 656 657 675
1240 5 655 656 657 676
1241 10 656 657 658 659
1242 8 656 657 658 677
1243 8 656 657 658 678
1244 3 657 658 659 679
1245 2 660 649 650 651
1246 1 660 649 650 666
1247 1 660 649 650 667
1248 2 660 649 655 656
1249 1 660 649 655 673
1250 1 660 649 655 674
1251 4 660 661 662 663
1252 5 660 661 662 682
1253 5 660 661 662 683
1254 10 661 662 663 664
1255 8 661 662 663 684
1256 8 661 662 663 685
1257 3 662 663 664 686
1258 8 665 649 650 651
1259 6 665 649 650 666
1260 6 665 649 650 667
1261 8 665 649 655 656
1262 6 665 649 655 673
1263 6 665 649 655 674
1264 8 665 649 660 661
1265 6 665 649 660 680
1266 6 665 649 660 681
1267 5 666 650 651 652
1268 5 667 650 651 652
1269 7 668 652 653 654
1270 6 668 652 653 670
1271 6 668 652 653 671
1272 7 669 652 653 654
1273 6 669 652 653 670
1274 6 669 652 653 671
1275 9 670 653 654 672
1276 9 671 653 654 672
1277 5 673 655 656 657
1278 5 674 655 656 657
1279 7 675 657 658 659
1280 6 675 657 658 677
1281 6 675 657 658 678
1282 7 676 657 658 659
1283 6 676 657 658 677
1284 6 676 657 658 678
1285 9 677 658 659 679
1286 9 678 658 659 679
1287 5 680 660 661 662
1288 5 681 660 661 662
1289 7 682 662 663 664
1290 6 682 662 663 684
1291 6 682 662 663 685
1292 7 683 662 663 664
1293 6 683 662 663 684
1294 6 683 662 663 685
1295 9 684 663 664 686
1296 9 685 663 664 686
1297 4 687 688 689 690
1298 4 687 693 694 695
1299 4 687 698 699 700
1300 2 688 687 693 694
1301 1 688 687 693 711
1302 1 688 687 693 712
1303 2 688 687 698 699
1304 1 688 687 698 718
1305 1 688 687 698 719
1306 4 688 689 690 691
1307 5 688 689 690 706
1308 5 688 689 690 707
1309 10 689 690 691 692
1310 8 689 690 691 708
1311 8 689 690 691 709
1312 3 690 691 692 710
1313 2 693 687 688 689
1314 1 693 687 688 704
1315 1 693 687 688 705
1316 2 693 687 698 699
1317 1 693 687 698 718
1318 1 693 687 698 719
1319 4 693 694 695 696
1320 5 693 694 695 713
1321 5 693 694 695 714
1322 10 694 695 696 697
1323 8 694 695 696 715
1324 8 694 695 696 716
1325 3 695 696 697 717
1326 2 698 687 688 689
1327 1 698 687 688 704
1328 1 698 687 688 705
1329 2 698 687 693 694
1330 1 698 687 693 711
1331 1 698 687 693 712
1332 4 698 699 700 701
1333 5 698 699 700 720
1334 5 698 699 700 721
1335 10 699 700 701 702
1336 8 699 700 701 722
1337 8 699 700 701 723
1338 3 700 701 702 724
1339 8 703 687 688 689
1340 6 703 687 688 704
1341 6 703 687 688 705
1342 8 703 687 693 694
1343 6 703 687 693 711
1344 6 703 687 693 712
1345 8 703 687 698 699
1346 6 703 687 698 718
1347 6 703 687 698 719
1348 5 704 688 689 690
1349 5 705 688 689 690
1350 7 706 690 691 692
1351 6 706 690 691 708
1352 6 706 690 691 709
1353 7 707 690 691 692
1354 6 707 690 691 708
1355 6 707 690 691 709
1356 9 708 691 692 710
1357 9 709 691 692 710
1358 5 711 693 694 695
1359 5 712 693 694 695
1360 7 713 695 696 697
1361 6 713 695 696 715
1362 6 713 695 696 716
1363 7 714 695 696 697
1364 6 714 695 696 715
1365 6 714 695 696 716
1366 9 715 696 697 717
1367 9 716 696 697 717
1368 5 718 698 699 700
1369 5 719 698 699 700
1370 7 720 700 701 702
1371 6 720 700 701 722
1372 6 720 700 701 723
1373 7 721 700 701 702
1374 6 721 700 701 722
1375 6 721 700 701 723
1376 9 722 701 702 724
1377 9 723 701 702 724
1378 4 725 726 727 728
1379 4 725 731 732 733
1380 4 725 736 737 738
1381 2 726 725 731 732
1382 1 726 725 731 749
1383 1 726 725 731 750
1384 2 726 725 736 737
1385 1 726 725 736 756
1386 1 726 725 736 757
1387 4 726 727 728 729
1388 5 726 727 728 744
1389 5 726 727 728 745
1390 10 727 728 729 730
1391 8 727 728 729 746
1392 8 727 728 729 747
1393 3 728 729 730 748
1394 2 731 725 726 727
1395 1 731 725 726 742
1396 1 731 725 726 743
1397 2 731 725 736 737
1398 1 731 725 736 756
1399 1 731 725 736 757
1400 4 731 732 733 734
1401 5 731 732 733 751
1402 5 731 732 733 752
1403 10 732 733 734 735
1404 8 732 733 734 753
1405 8 732 733 734 754
1406 3 733 734 735 755
1407 2 736 725 726 727
1408 1 736 725 726 742
1409 1 736 725 726 743
1410 2 736 725 731 732
1411 1 736 725 731 749
1412 1 736 725 731 750
1413 4 736 737 738 739
1414 5 736 737 738 758
1415 5 736 737 738 759
1416 10 737 738 739 740
1417 8 737 738 739 760
1418 8 737 738 739 761
1419 3 738 739 740 762
1420 8 741 725 726 727
1421 6 741 725 726 742
1422 6 741 725 726 743
1423 8 741 725 731 732
1424 6 741 725 731 749
1425 6 741 725 731 750
1426 8 741 725 736 737
1427 6 741 725 736 756
1428 6 741 725 736 757
1429 5 742 726 727 728
1430 5 743 726 727 728
1431 7 744 728 729 730
1432 6 744 728 729 746
1433 6 744 728 729 747
1434 7 745 728 729 730
1435 6 745 728 729 746
1436 6 745 728 729 747
1437 9 746 729 730 748
1438 9 747 729 730 748
1439 5 749 731 732 733
1440 5 750 731 732 733
1441 7 751 733 734 735
1442 6 751 733 734 753
1443 6 751 733 734 754
1444 7 752 733 734 735
1445 6 752 733 734 753
1446 6 752 733 734 754
1447 9 753 734 735 755
1448 9 754 734 735 755
1449 5 756 736 737 738
1450 5 757 736 737 738
1451 7 758 738 739 740
1452 6 758 738 739 760
1453 6 758 738 739 761
1454 7 759 738 739 740
1455 6 759 738 739 760
1456 6 759 738 739 761
1457 9 760 739 740 762
1458 9 761 739 740 762
1459 4 763 764 765 766
1460 4 763 769 770 771
1461 4 763 774 775 776
1462 2 764 763 769 770
1463 1 764 763 769 787
1464 1 764 763 769 788
1465 2 764 763 774 775
1466 1 764 763 774 794
1467 1 764 763 774 795
1468 4 764 765 766 767
1469 5 764 765 766 782
1470 5 764 765 766 783
1471 10 765 766 767 768
1472 8 765 766 767 784
1473 8 765 766 767 785
1474 3 766 767 768 786
1475 2 769 763 764 765
1476 1 769 763 764 780
1477 1 769 763 764 781
1478 2 769 763 774 775
1479 1 769 763 774 794
1480 1 769 763 774 795
1481 4 769 770 771 772
1482 5 769 770 771 789
1483 5 769 770 771 790
1484 10 770 771 772 773
1485 8 770 771 772 791
1486 8 770 771 772 792
1487 3 771 772 773 793
1488 2 774 763 764 765
1489 1 774 763 764 780
1490 1 774 763 764 781
1491 2 774 763 769 770
1492 1 774 763 769 787
1493 1 774 763 769 788
1494 4 774 775 776 777
1495 5 774 775 776 796
1496 5 774 775 776 797
1497 10 775 776 777 778
1498 8 775 776 777 798
1499 8 775 776 777 799
1500 3 776 777 778 800
1501 8 779 763 764 765
1502 6 779 763 764 780
1503 6 779 763 764 781
1504 8 779 763 769 770
1505 6 779 763 769 787
1506 6 779 763 769 788
1507 8 779 763 774 775
1508 6 779 763 774 794
1509 6 779 763 774 795
1510 5 780 764 765 766
1511 5 781 764 765 766
1512 7 782 766 767 768
1513 6 782 766 767 784
1514 6 782 766 767 785
1515 7 783 766 767 768
1516 6 783 766 767 784
1517 6 783 766 767 785
1518 9 784 767 768 786
1519 9 785 767 768 786
1520 5 787 769 770 771
1521 5 788 769 770 771
1522 7 789 771 772 773
1523 6 789 771 772 791
1524 6 789 771 772 792
1525 7 790 771 772 773
1526 6 790 771 772 791
1527 6 790 771 772 792
1528 9 791 772 773 793
1529 9 792 772 773 793
1530 5 794 774 775 776
1531 5 795 774 775 776
1532 7 796 776 777 778
1533 6 796 776 777 798
1534 6 796 776 777 799
1535 7 797 776 777 778
1536 6 797 776 777 798
1537 6 797 776 777 799
1538 9 798 777 778 800
1539 9 799 777 778 800
1540 4 801 802 803 804
1541 4 801 807 808 809
1542 4 801 812 813 814
1543 2 802 801 807 808
1544 1 802 801 807 825
1545 1 802 801 807 826
1546 2 802 801 812 813
1547 1 802 801 812 832
1548 1 802 801 812 833
1549 4 802 803 804 805
1550 5 802 803 804 820
1551 5 802 803 804 821
1552 10 803 804 805 806
1553 8 803 804 805 822
1554 8 803 804 805 823
1555 3 804 805 806 824
1556 2 807 801 802 803
1557 1 807 801 802 818
1558 1 807 801 802 819
1559 2 807 801 812 813
1560 1 807 801 812 832
1561 1 807 801 812 833
1562 4 807 808 809 810
1563 5 807 808 809 827
1564 5 807 808 809 828
1565 10 808 809 810 811
1566 8 808 809 810 829
1567 8 808 809 810 830
1568 3 809 810 811 831
1569 2 812 801 802 803
1570 1 812 801 802 818
1571 1 812 801 802 819
1572 2 812 801 807 808
1573 1 812 801 807 825
1574 1 812 801 807 826
1575 4 812 813 814 815
1576 5 812 813 814 834
1577 5 812 813 814 835
1578 10 813 814 815 816
1579 8 813 814 815 836
1580 8 813 814 815 837
1581 3 814 815 816 838
1582 8 817 801 802 803
1583 6 817 801 802 818
1584 6 817 801 802 819
1585 8 817 801 807 808
1586 6 817 801 807 825
1587 6 817 801 807 826
1588 8 817 801 812 813
1589 6 817 801 812 832
1590 6 817 801 812 833
1591 5 818 802 803 804
1592 5 819 802 803 804
1593 7 820 804 805 806
1594 6 820 804 805 822
1595 6 820 804 805 823
1596 7 821 804 805 806
1597 6 821 804 805 822
1598 6 821 804 805 823
1599 9 822 805 806 824
1600 9 823 805 806 824
1601 5 825 807 808 809
1602 5 826 807 808 809
1603 7 827 809 810 811
1604 6 827 809 810 829
1605 6 827 809 810 830
1606 7 828 809 810 811
1607 6 828 809 810 829
1608 6 828 809 810 830
1609 9 829 810 811 831
1610 9 830 810 811 831
1611 5 832 812 813 814
1612 5 833 812 813 814
1613 7 834 814 815 816
1614 6 834 814 815 836
1615 6 834 814 815 837
1616 7 835 814 815 816
1617 6 835 814 815 836
1618 6 835 814 815 837
1619 9 836 815 816 838
1620 9 837 815 816 838
1621 4 839 840 841 842
1622 4 839 845 846 847
1623 4 839 850 851 852
1624 2 840 839 845 846
1625 1 840 839 845 863
1626 1 840 839 845 864
1627 2 840 839 850 851
1628 1 840 839 850 870
1629 1 840 839 850 871
1630 4 840 841 842 843
1631 5 840 841 842 858
1632 5 840 841 842 859
1633 10 841 842 843 844
1634 8 841 842 843 860
1635 8 841 842 843 861
1636 3 842 843 844 862
1637 2 845 839 840 841
1638 1 845 839 840 856
1639 1 845 839 840 857
1640 2 845 839 850 851
1641 1 845 839 850 870
1642 1 845 839 850 871
1643 4 845 846 847 848
1644 5 845 846 847 865
1645 5 845 846 847 866
1646 10 846 847 848 849
1647 8 846 847 848 867
1648 8 846 847 848 868
1649 3 847 848 849 869
1650 2 850 839 840 841
1651 1 850 839 840 856
1652 1 850 839 840 857
1653 2 850 839 845 846
1654 1 850 839 845 863
1655 1 850 839 845 864
1656 4 850 851 852 853
1657 5 850 851 852 872
1658 5 850 851 852 873
1659 10 851 852 853 854
1660 8 851 852 853 874
1661 8 851 852 853 875
1662 3 852 853 854 876
1663 8 855 839 840 841
1664 6 855 839 840 856
1665 6 855 839 840 857
1666 8 855 839 845 846
1667 6 855 839 845 863
1668 6 855 839 845 864
1669 8 855 839 850 851
1670 6 855 839 850 870
1671 6 855 839 850 871
1672 5 856 840 841 842
1673 5 857 840 841 842
1674 7 858 842 843 844
1675 6 858 842 843 860
1676 6 858 842 843 861
1677 7 859 842 843 844
1678 6 859 842 843 860
1679 6 859 842 843 861
1680 9 860 843 844 862
1681 9 861 843 844 862
1682 5 863 845 846 847
1683 5 864 845 846 847
1684 7 865 847 848 849
1685 6 865 847 848 867
1686 6 865 847 848 868
1687 7 866 847 848 849
1688 6 866 847 848 867
1689 6 866 847 848 868
1690 9 867 848 849 869
1691 9 868 848 849 869
1692 5 870 850 851 852
1693 5 871 850 851 852
1694 7 872 852 853 854
1695 6 872 852 853 874
1696 6 872 852 853 875
1697 7 873 852 853 854
1698 6 873 852 853 874
1699 6 873 852 853 875
1700 9 874 853 854 876
1701 9 875 853 854 876
1702 4 877 878 879 880
1703 4 877 883 884 885
1704 4 877 888 889 890
1705 2 878 877 883 884
1706 1 878 877 883 901
1707 1 878 877 883 902
1708 2 878 877 888 889
1709 1 878 877 888 908
1710 1 878 877 888 909
1711 4 878 879 880 881
1712 5 878 879 880 896
1713 5 878 879 880 897
1714 10 879 880 881 882
1715 8 879 880 881 898
1716 8 879 880 881 899
1717 3 880 881 882 900
1718 2 883 877 878 879
1719 1 883 877 878 894
1720 1 883 877 878 895
1721 2 883 877 888 889
1722 1 883 877 888 908
1723 1 883 877 888 909
1724 4 883 884 885 886
1725 5 883 884 885 903
1726 5 883 884 885 904
1727 10 884 885 886 887
1728 8 884 885 886 905
1729 8 884 885 886 906
1730 3 885 886 887 907
1731 2 888 877 878 879
1732 1 888 877 878 894
1733 1 888 877 878 895
1734 2 888 877 883 884
1735 1 888 877 883 901
1736 1 888 877 883 902
1737 4 888 889 890 891
1738 5 888 889 890 910
1739 5 888 889 890 911
1740 10 889 890 891 892
1741 8 889 890 891 912
1742 8 889 890 891 913
1743 3 890 891 892 914
1744 8 893 877 878 879
1745 6 893 877 878 894
1746 6 893 877 878 895
1747 8 893 877 883 884
1748 6 893 877 883 901
1749 6 893 877 883 902
1750 8 893 877 888 889
1751 6 893 877 888 908
1752 6 893 877 888 909
1753 5 894 878 879 880
1754 5 895 878 879 880
1755 7 896 880 881 882
1756 6 896 880 881 898
1757 6 896 880 881 899
1758 7 897 880 881 882
1759 6 897 880 881 898
1760 6 897 880 881 899
1761 9 898 881 882 900
1762 9 899 881 882 900
1763 5 901 883 884 885
1764 5 902 883 884 885
1765 7 903 885 886 887
1766 6 903 885 886 905
1767 6 903 885 886 906
1768 7 904 885 886 887
1769 6 904 885 886 905
1770 6 904 885 886 906
1771 9 905 886 887 907
1772 9 906 886 887 907
1773 5 908 888 889 890
1774 5 909 888 889 890
1775 7 910 890 891 892
1776 6 910 890 891 912
1777 6 910 890 891 913
1778 7 911 890 891 892
1779 6 911 890 891 912
1780 6 911 890 891 913
1781 9 912 891 892 914
1782 9 913 891 892 914
1783 4 915 916 917 918
1784 4 915 921 922 923
1785 4 915 926 927 928
1786 2 916 915 921 922
1787 1 916 915 921 939
1788 1 916 915 921 940
1789 2 916 915 926 927
1790 1 916 915 926 946
1791 1 916 915 926 947
1792 4 916 917 918 919
1793 5 916 917 918 934
1794 5 916 917 918 935
1795 10 917 918 919 920
1796 8 917 918 919 936
1797 8 917 918 919 937
1798 3 918 919 920 938
1799 2 921 915 916 917
1800 1 921 915 916 932
1801 1 921 915 916 933
1802 2 921 915 926 927
1803 1 921 915 926 946
1804 1 921 915 926 947
1805 4 921 922 923 924
1806 5 921 922 923 941
1807 5 921 922 923 942
1808 10 922 923 924 925
1809 8 922 923 924 943
1810 8 922 923 924 944
1811 3 923 924 925 945
1812 2 926 915 916 917
1813 1 926 915 916 932
1814 1 926 915 916 933
1815 2 926 915 921 922
1816 1 926 915 921 939
1817 1 926 915 921 940
1818 4 926 927 928 929
1819 5 926 927 928 948
1820 5 926 927 928 949
1821 10 927 928 929 930
1822 8 927 928 929 950
1823 8 927 928 929 951
1824 3 928 929 930 952
1825 8 931 915 916 917
1826 6 931 915 916 932
1827 6 931 915 916 933
1828 8 931 915 921 922
1829 6 931 915 921 939
1830 6 931 915 921 940
1831 8 931 915 926 927
1832 6 931 915 926 946
1833 6 931 915 926 947
1834 5 932 916 917 918
1835 5 933 916 917 918
1836 7 934 918 919 920
1837 6 934 918 919 936
1838 6 934 918 919 937
1839 7 935 918 919 920
1840 6 935 918 919 936
1841 6 935 918 919 937
1842 9 936 919 920 938
1843 9 937 919 920 938
1844 5 939 921 922 923
1845 5 940 921 922 923
1846 7 941 923 924 925
1847 6 941 923 924 943
1848 6 941 923 924 944
1849 7 942 923 924 925
1850 6 942 923 924 943
1851 6 942 923 924 944
1852 9 943 924 925 945
1853 9 944 924 925 945
1854 5 946 926 927 928
1855 5 947 926 927 928
1856 7 948 928 929 930
1857 6 948 928 929 950
1858 6 948 928 929 951
1859 7 949 928 929 930
1860 6 949 928 929 950
1861 6 949 928 929 951
1862 9 950 929 930 952
1863 9 951 929 930 952
1864 4 953 954 955 956
1865 4 953 959 960 961
1866 4 953 964 965 966
1867 2 954 953 959 960
1868 1 954 953 959 977
1869 1 954 953 959 978
1870 2 954 953 964 965
1871 1 954 953 964 984
1872 1 954 953 964 985
1873 4 954 955 956 957
1874 5 954 955 956 972
1875 5 954 955 956 973
1876 10 955 956 957 958
1877 8 955 956 957 974
1878 8 955 956 957 975
1879 3 956 957 958 976
1880 2 959 953 954 955
1881 1 959 953 954 970
1882 1 959 953 954 971
1883 2 959 953 964 965
1884 1 959 953 964 984
1885 1 959 953 964 985
1886 4 959 960 961 962
1887 5 959 960 961 979
1888 5 959 960 961 980
1889 10 960 961 962 963
1890 8 960 961 962 981
1891 8 960 961 962 982
1892 3 961 962 963 983
1893 2 964 953 954 955
1894 1 964 953 954 970
1895 1 964 953 954 971
1896 2 964 953 959 960
1897 1 964 953 959 977
1898 1 964 953 959 978
1899 4 964 965 966 967
1900 5 964 965 966 986
1901 5 964 965 966 987
1902 10 965 966 967 968
1903 8 965 966 967 988
1904 8 965 966 967 989
1905 3 966 967 968 990
1906 8 969 953 954 955
1907 6 969 953 954 970
1908 6 969 953 954 971
1909 8 969 953 959 960
1910 6 969 953 959 977
1911 6 969 953 959 978
1912 8 969 953 964 965
1913 6 969 953 964 984
1914 6 969 953 964 985
1915 5 970 954 955 956
1916 5 971 954 955 956
1917 7 972 956 957 958
1918 6 972 956 957 974
1919 6 972 956 957 975
1920 7 973 956 957 958
1921 6 973 956 957 974
1922 6 973 956 957 975
1923 9 974 957 958 976
1924 9 975 957 958 976
1925 5 977 959 960 961
1926 5 978 959 960 961
1927 7 979 961 962 963
1928 6 979 961 962 981
1929 6 979 961 962 982
1930 7 980 961 962 963
1931 6 980 961 962 981
1932 6 980 961 962 982
1933 9 981 962 963 983
1934 9 982 962 963 983
1935 5 984 964 965 966
1936 5 985 964 965 966
1937 7 986 966 967 968
1938 6 986 966 967 988
1939 6 986 966 967 989
1940 7 987 966 967 968
1941 6 987 966 967 988
1942 6 987 966 967 989
1943 9 988 967 968 990
1944 9 989 967 968 990
