# Supplementary material for: MolPy: A Large Language Model-Friendly Toolkit for Reactive Topology Editing in Polymer Simulations
Source: J Chem Inf Model. 2026 Jul 1;66(13):7562–72. doi: 10.1021/acs.jcim.6c01137 (PMC13370848; doi:10.1021/acs.jcim.6c01137)
Supplement: Supplementary file 2 [file ci6c01137_si_003.zip › SI/case3/rxn1_post.mol]

# Molecule template written by molpy on 2026-04-08 20:36:45

23 atoms
19 bonds
33 angles
33 dihedrals

Coords

1 -3.149800 -1.160027 -0.359260
2 -3.079410 0.238133 -0.332516
3 -1.665268 0.697286 -0.676350
4 -0.759862 0.293567 0.336486
5 0.038328 -0.798911 -0.080861
6 1.309639 -0.309333 -0.772982
7 -4.085471 -1.392593 -0.124183
8 -3.789210 0.662508 -1.077183
9 -3.354118 0.613014 0.678917
10 -1.662837 1.807308 -0.710955
11 -1.393230 0.353970 -1.702585
12 0.333476 -1.372582 0.823346
13 -0.509592 -1.515323 -0.736216
14 -3.149800 -1.160027 -0.359260
15 0.038328 -0.798911 -0.080861
16 -1.662837 1.807308 -0.710955
17 -1.665268 0.697286 -0.676350
18 -3.079410 0.238133 -0.332516
19 -4.085471 -1.392593 -0.124183
20 -3.354118 0.613014 0.678917
21 -1.393230 0.353970 -1.702585
22 -0.759862 0.293567 0.336486
23 -3.789210 0.662508 -1.077183

Types

1 3
2 7
3 7
4 6
5 7
6 7
7 4
8 8
9 8
10 8
11 8
12 8
13 8
14 6
15 7
16 8
17 7
18 7
19 4
20 8
21 8
22 6
23 8

Charges

1 -0.683000
2 0.140000
3 0.140000
4 -0.400000
5 0.140000
6 0.140000
7 0.418000
8 0.060000
9 0.060000
10 0.030000
11 0.030000
12 0.030000
13 0.030000
14 -0.400000
15 0.140000
16 0.030000
17 0.140000
18 0.145000
19 0.418000
20 0.060000
21 0.030000
22 -0.400000
23 0.060000

Masses

1 15.999400
2 12.011000
3 12.011000
4 15.999400
5 12.011000
6 12.011000
7 1.008000
8 1.008000
9 1.008000
10 1.008000
11 1.008000
12 1.008000
13 1.008000
14 15.999400
15 12.011000
16 1.008000
17 12.011000
18 12.011000
19 1.008000
20 1.008000
21 1.008000
22 15.999400
23 1.008000

Bonds

1 1 2 3
2 4 3 4
3 4 4 5
4 1 5 6
5 2 2 8
6 2 2 9
7 2 3 10
8 2 3 11
9 2 5 12
10 2 5 13
11 3 14 18
12 1 18 17
13 4 17 22
14 4 22 15
15 2 18 23
16 2 18 20
17 2 17 16
18 2 17 21
19 4 2 14

Angles

1 4 2 3 4
2 2 2 3 10
3 2 2 3 11
4 2 3 2 8
5 2 3 2 9
6 6 3 4 5
7 9 4 3 10
8 9 4 3 11
9 4 4 5 6
10 9 4 5 12
11 9 4 5 13
12 2 6 5 12
13 2 6 5 13
14 7 8 2 9
15 7 10 3 11
16 7 12 5 13
17 3 14 18 17
18 8 14 18 23
19 8 14 18 20
20 4 18 17 22
21 2 18 17 16
22 2 18 17 21
23 2 17 18 23
24 2 17 18 20
25 6 17 22 15
26 9 22 17 16
27 9 22 17 21
28 7 23 18 20
29 7 16 17 21
30 4 3 2 14
31 9 8 2 14
32 9 9 2 14
33 6 2 14 18

Dihedrals

1 4 2 3 4 5
2 4 3 4 5 6
3 5 3 4 5 12
4 5 3 4 5 13
5 8 8 2 3 4
6 6 8 2 3 10
7 6 8 2 3 11
8 8 9 2 3 4
9 6 9 2 3 10
10 6 9 2 3 11
11 5 10 3 4 5
12 5 11 3 4 5
13 10 14 18 17 22
14 7 14 18 17 16
15 7 14 18 17 21
16 4 18 17 22 15
17 8 23 18 17 22
18 6 23 18 17 16
19 6 23 18 17 21
20 8 20 18 17 22
21 6 20 18 17 16
22 6 20 18 17 21
23 5 16 17 22 15
24 5 21 17 22 15
25 4 3 2 14 18
26 5 8 2 14 18
27 5 9 2 14 18
28 4 2 14 18 17
29 5 2 14 18 23
30 5 2 14 18 20
31 11 4 3 2 14
32 8 10 3 2 14
33 8 11 3 2 14
