# Supplementary material for: MolPy: A Large Language Model-Friendly Toolkit for Reactive Topology Editing in Polymer Simulations
Source: J Chem Inf Model. 2026 Jul 1;66(13):7562–72. doi: 10.1021/acs.jcim.6c01137 (PMC13370848; doi:10.1021/acs.jcim.6c01137)
Supplement: Supplementary file 2 [file ci6c01137_si_003.zip › SI/case3/final.data]

LAMMPS data file via write_data, version 22 Jul 2025, timestep = 20000, units = real

885 atoms
8 atom types
884 bonds
5 bond types
1639 angles
9 angle types
1944 dihedrals
11 dihedral types

-0.18393492183093976 21.25731092183082 xlo xhi
-0.18393492183093976 21.25731092183082 ylo yhi
-0.18393492183093976 21.25731092183082 zlo zhi

Atom Type Labels

1 opls_137
2 opls_140
3 opls_154
4 opls_155
5 opls_157
6 opls_180
7 opls_182
8 opls_185

Bond Type Labels

1 CT-CT
2 CT-HC
3 CT-OH
4 CT-OS
5 HO-OH

Angle Type Labels

1 CT-CT-CT
2 CT-CT-HC
3 CT-CT-OH
4 CT-CT-OS
5 CT-OH-HO
6 CT-OS-CT
7 HC-CT-HC
8 HC-CT-OH
9 HC-CT-OS

Dihedral Type Labels

1 CT-CT-CT-HC
2 CT-CT-CT-OS
3 CT-CT-OH-HO
4 CT-CT-OS-CT
5 CT-OS-CT-HC
6 HC-CT-CT-HC
7 HC-CT-CT-OH
8 HC-CT-CT-OS
9 HC-CT-OH-HO
10 OH-CT-CT-OS
11 OS-CT-CT-OS

Masses

1 12.01078
2 1.007947
3 15.99943
4 1.007947
5 12.01078
6 15.99943
7 12.01078
8 1.007947

Pair Coeffs # lj/cut/coul/long

1 0.066 3.5
2 0.03 2.5
3 0.17 3.12
4 0 10
5 0.066 3.5
6 0.14 2.9
7 0.066 3.5
8 0.03 2.5

Bond Coeffs # harmonic

1 268 1.529
2 340 1.09
3 320 1.41
4 320 1.41
5 553 0.945

Angle Coeffs # harmonic

1 58.35 112.7
2 37.5 110.7
3 50 109.5
4 50 109.5
5 55 108.5
6 60 109.5
7 33 107.8
8 35 109.5
9 35 109.5

Dihedral Coeffs # opls

1 0 -0 0.3 -0
2 1.711 -0.5 0.663001 -0
3 -0.356005 -0.173999 0.491999 -0
4 0.65 -0.25 0.67 -0
5 0 -0 0.76 -0
6 0 -0 0.3 -0
7 2e-06 -0 0.468 -0
8 2e-06 -0 0.468 -0
9 0 -0 0.45 -0
10 4.319 -0 -0 -0
11 -0.55 -0 -0 -0

Atoms # full

839 1 1 -0.06 0.6352497740706194 5.288505017656852 2.7348013397888895 0 0 0
840 1 7 0.14 0.5263765644445741 4.43455413825874 1.426622605492308 0 0 0
846 1 6 -0.4 1.8558259602972316 3.3673654184523816 3.614078008142588 0 0 0
856 1 8 0.03 0.2559902709658168 3.431509239287734 1.738734018557501 0 0 0
857 1 8 0.03 1.5135495871335587 4.23849002935104 0.9904916759378828 0 0 0
848 1 7 0.145 2.6044110285968065 1.3481775248308832 4.62253833579825 0 0 0
867 1 8 0.06 2.934002894637633 1.1302944477725818 3.5999189476273035 0 0 0
323 1 4 0.418 4.250877185527686 5.907618175728184 0.7055197085641112 0 0 0
845 1 7 0.14 1.752567441478869 4.805103546677075 3.6428235588349955 0 0 0
847 1 7 0.14 2.6808523575985936 2.8579464807428603 4.682573173853679 0 0 0
864 1 8 0.03 1.613059367256834 5.164392981432396 4.678260716721768 0 0 0
863 1 8 0.03 2.7400144933406727 5.13263452975583 3.1918275416890265 0 0 0
316 1 6 -0.4 5.194959368710854 5.104138867796749 2.818420599321158 0 0 0
328 1 8 0.03 5.2841349777793125 5.489412195669624 4.759128346176029 0 0 0
850 1 7 0.14 0.8644059333376364 6.802133513718839 2.4862598820215718 0 0 0
851 1 6 -0.4 2.0700658119075737 7.06925764892321 1.83087588228247 0 0 0
942 1 8 0.03 1.3309093437423687 0.7777831986607042 20.255254887216235 0 1 -1
943 1 8 0.06 2.1078734835097466 1.2042710931332987 0.950067905418563 0 1 0
317 1 7 0.14 6.043618231014884 5.411582571389716 3.961602058577908 0 0 0
870 1 8 0.03 0.7811203798630063 7.288696391638835 3.428922592694108 0 0 0
866 1 8 0.03 3.78294905470145 3.103726407050507 4.579057532739963 0 0 0
326 1 8 0.03 6.5515144606227285 5.165534918167227 1.3402663947349096 0 0 0
315 1 7 0.14 5.822996349915785 4.459696434416258 1.7741799492589683 0 0 0
899 1 8 0.06 7.200630908647844 2.012362387515395 5.097723552716346 0 0 0
403 1 8 0.03 4.695738461268504 0.3126338390911641 2.106632692329215 0 1 0
402 1 8 0.03 5.699335927260743 -0.0011039576220868404 3.45581671273577 0 1 0
388 1 6 -0.4 6.972923094938127 1.012436005637286 1.1609969772701823 0 1 0
868 1 8 0.06 1.5257466277936778 1.0750474051727565 4.59196164589444 0 0 0
865 1 8 0.03 2.4114446137406618 3.231132683769916 5.686377283325313 0 0 0
849 1 6 -0.4 3.3064004375590237 0.6279872494788681 5.718916626624574 0 0 0
314 1 5 0.145 4.838828613459397 4.089408985124578 0.7383401361850721 0 0 0
324 1 2 0.06 3.9925698002568293 3.603109942316935 1.2102019145139102 0 0 0
327 1 8 0.03 6.39850425083729 3.591263367433799 2.127380328000833 0 0 0
313 1 3 -0.6830000000000001 4.374814542411241 5.225336416122075 0.04958013970548773 0 0 0
325 1 2 0.06 5.280011363912005 3.493134502050701 0.02165604485777435 0 0 0
329 1 8 0.03 6.675498239389303 4.5165101415635025 4.23243469299069 0 0 0
331 1 8 0.03 7.446615347746975 6.934552873672777 4.818452792875807 0 0 0
318 1 7 0.14 6.923555137562375 6.693476853874872 3.8909186646342464 0 0 0
330 1 8 0.03 6.278974704911565 7.515028468967184 3.555613797014563 0 0 0
398 1 8 0.03 8.966489705207469 0.7806766192093655 0.9496290292695959 0 1 0
888 1 7 0.14 11.279572755260636 3.6128986855998186 2.5184062524991697 0 0 0
898 1 8 0.06 8.004621618825915 3.124823574451423 6.326834499205137 0 0 0
909 1 8 0.03 10.435433438327406 3.1238760573589732 2.11071296933221 0 0 0
908 1 8 0.03 11.3134857201191 4.507907545840104 1.8160776494045998 0 0 0
877 1 1 -0.06 10.976028817597557 4.103949710141449 3.8687836348171714 0 0 0
879 1 6 -0.4 9.725236060958634 2.0527174486737656 4.5257330148238 0 0 0
893 1 2 0.06 10.037938221800394 4.662363525442391 3.8047862385343225 0 0 0
878 1 7 0.14 10.785281412211337 2.94803365220985 4.851970558579066 0 0 0
881 1 7 0.145 7.800946668278814 2.1289752346124335 6.000928067373653 0 0 0
883 1 7 0.14 12.034726188620178 5.08095711760654 4.354706983843242 0 0 0
889 1 6 -0.4 12.505588310933327 2.9251721423319887 2.4594095725785405 0 0 0
902 1 8 0.03 13.030694524017083 4.653649265861074 4.248571394157064 0 0 0
895 1 8 0.03 11.569403761578691 2.219496029671578 4.95975548837855 0 0 0
884 1 6 -0.4 12.003861022449763 6.417963404774991 3.638787931432299 0 0 0
890 1 7 0.14 12.856986764298819 2.2243721144212123 1.2984976587383004 0 0 0
901 1 8 0.03 11.870297470423594 5.249077112828267 5.390152574721272 0 0 0
880 1 7 0.14 9.140770758922606 1.4604282713724435 5.6836975855122605 0 0 0
897 1 8 0.03 9.884592072487 1.3701391268094565 6.483123729749045 0 0 0
894 1 8 0.03 10.75626488296229 3.3795525099040677 5.853154783746053 0 0 0
319 1 6 -0.4 7.974073359846283 6.545295939609652 2.9199124289291856 0 0 0
335 1 8 0.06 10.128130577561095 6.517942712386722 1.4847596666000884 0 0 0
896 1 8 0.03 8.851690404881406 0.4306842654054913 5.4583267910862725 0 0 0
911 1 8 0.03 12.215779170461227 1.2322885332964564 1.2549736628790393 0 0 0
910 1 8 0.03 12.724266332423655 2.763616582059083 0.3505698488206076 0 0 0
914 1 4 0.418 13.786624630078823 1.918519843303746 3.231538238966624 0 0 0
891 1 5 0.145 14.30856366611519 1.840514737604147 1.440359190115939 0 0 0
892 1 3 -0.6830000000000001 14.513151763396316 1.4779866797472612 2.839045838731888 0 0 0
109 1 8 0.06 14.395730701154937 4.915434189831074 1.6852308487385048 0 0 0
108 1 8 0.06 14.18539032823808 6.527656201473078 1.7260694690850977 0 0 0
912 1 2 0.06 14.552331041236771 1.0839561252011773 0.7532812802222199 0 0 0
913 1 2 0.06 14.885305063486339 2.667603908192572 1.1559216602287044 0 0 0
885 1 7 0.14 13.017103437538351 7.289189411012014 4.1487898226151945 0 0 0
904 1 8 0.03 12.87584658813284 7.376132676807542 5.243058473487432 0 0 0
903 1 8 0.03 14.041344621889348 6.940668954096463 3.9915489391951264 0 0 0
401 1 8 0.03 7.521370988446467 20.546265597494884 1.956343202525775 0 0 0
387 1 7 0.14 8.182101570326004 1.1121891337460392 0.28639247357564573 0 1 0
564 1 8 0.06 10.953712221977444 2.2887001426635223 20.930943128849037 0 1 -1
841 1 6 -0.4 21.00443950524378 4.934412492448524 0.4738586681890934 -1 0 0
871 1 8 0.03 0.09451224653492689 7.133765083377989 1.8219183534745291 0 0 0
855 1 2 0.06 21.190574691649594 5.151616258854495 3.240538704067007 -1 0 0
763 1 1 -0.06 17.1566661595435 4.504347550590801 4.849090478951399 0 0 0
769 1 7 0.14 18.200385915750168 5.619452726217 4.559122979887247 0 0 0
774 1 7 0.14 17.631096848146306 3.1185090885533 4.253205276153939 0 0 0
775 1 6 -0.4 18.775952965869468 2.6906304139398025 4.908966273466549 0 0 0
776 1 7 0.14 19.23172557990433 1.4774307139448746 4.437984371135513 0 0 0
787 1 8 0.03 19.112028017185484 5.468425687733348 5.170934293878329 0 0 0
788 1 8 0.03 18.547622306560843 5.728427926851708 3.541594612985177 0 0 0
794 1 8 0.03 17.973022183456138 3.206098369727055 3.223814354631108 0 0 0
795 1 8 0.03 16.764290168553917 2.4728025963681652 4.338220162888316 0 0 0
779 1 2 0.06 16.26420154111716 4.729681851054987 4.237192537072846 0 0 0
796 1 8 0.03 20.314749586982927 1.607494808136433 4.453363425769812 0 0 0
777 1 5 0.145 18.864640381869307 0.3442189170673367 5.3507764018254935 0 0 0
797 1 8 0.03 18.880510564514413 1.2872215222891208 3.3817069607300647 0 0 0
862 1 4 0.418 18.93828479109112 5.627305218744795 -0.16754617017660578 -1 0 0
764 1 7 0.14 16.762840773659317 4.511523091058261 6.370178414910178 0 0 0
765 1 6 -0.4 15.547254633852175 3.8844659636433274 6.473429305278271 0 0 0
98 1 7 0.14 14.784260456581029 5.789852678161766 1.174017234394869 0 0 0
770 1 6 -0.4 17.42349559387399 6.733252760047328 4.8950699102937945 0 0 0
99 1 7 0.14 16.311713868528773 6.124900006452576 1.3554496860809877 0 0 0
110 1 8 0.03 16.999744822237087 5.328616527550108 1.2539952166586998 0 0 0
111 1 8 0.03 16.423769085754696 6.430499709082217 2.365618850998403 0 0 0
798 1 2 0.06 17.80923286482974 0.03446834022348173 5.214960174844484 0 0 0
66 1 8 0.03 16.779207864391886 6.445062168285972 9.086743570253695 0 0 0
780 1 8 0.03 16.668330329928768 5.5467450683358175 6.749197826158687 0 0 0
860 1 2 0.06 20.414672134229377 6.094172402457469 19.70781224491794 -1 0 -1
100 1 6 -0.4 16.814559367815068 7.035184135274347 0.4474988386679551 0 0 0
876 1 4 0.418 4.017287930602923 8.208884500830766 2.227218260935319 0 0 0
852 1 7 0.14 2.094560900455711 8.267325805125429 1.0354819219937883 0 0 0
853 1 5 0.145 3.5096348092972915 8.434443131724205 0.4695318583642394 0 0 0
854 1 3 -0.6830000000000001 4.482993803976806 8.634509375340494 1.5318187837290875 0 0 0
874 1 2 0.06 3.740713539544807 7.635757478777403 21.212070733018848 0 0 -1
875 1 2 0.06 3.4362489035108856 9.376296258070383 21.247179617914654 0 0 -1
380 1 8 0.03 5.5259383834429805 11.021259908059344 2.375736348993411 0 0 0
368 1 7 0.14 5.522836122308915 11.942486151148218 1.7876959681276203 0 0 0
367 1 6 -0.4 5.166686454684921 12.900207217581247 2.8183394699018267 0 0 0
381 1 8 0.03 4.725556881219704 11.737112387139286 1.0395424762160503 0 0 0
428 1 8 0.03 3.9244193378418952 9.784761514556093 3.7736445463242205 0 0 0
431 1 8 0.06 2.340019649231778 7.797626924950476 4.710722587016897 0 0 0
416 1 7 0.14 3.7231523558646193 9.536504185126516 4.7997316085254464 0 0 0
417 1 7 0.14 3.347171654539886 8.056946945518847 5.091280533942097 0 0 0
430 1 8 0.06 3.955704795824052 7.400948062267702 4.405022896263983 0 0 0
425 1 8 0.03 1.178500630028288 12.171860699928146 5.975680604987537 0 0 0
872 1 8 0.03 1.7733397654479766 9.11288371537717 1.6259913667089139 0 0 0
378 1 8 0.03 3.96688904770449 14.39621262120936 3.180784008542045 0 0 0
429 1 8 0.03 4.683697000746157 9.733052676595754 5.350814508393227 0 0 0
369 1 7 0.14 6.725515595750157 12.099840896041572 0.9616638135878743 0 0 0
382 1 8 0.06 6.644830624665412 12.896248459114037 0.23083503293673954 0 0 0
383 1 8 0.06 6.880025854372867 11.232010881231435 0.41139406008805945 0 0 0
873 1 8 0.03 1.5181323607257904 7.99405802233347 0.14888574563602291 0 0 0
424 1 8 0.03 2.5411193267460135 12.776385538972665 6.856278981278772 0 0 0
375 1 8 0.03 7.577582116099762 14.226317669369784 3.797460858157546 0 0 0
363 1 7 0.14 6.891835113824876 15.011818667867308 4.247764435023109 0 0 0
366 1 7 0.14 4.58965662842774 14.142252292724622 2.318982338223066 0 0 0
413 1 7 0.14 2.0870613413935284 12.727784483657736 5.871955842864184 0 0 0
374 1 8 0.03 6.144930173781643 14.477780772187893 4.875550498459955 0 0 0
379 1 8 0.03 3.8609455887588684 14.063224153887678 1.5133836300981405 0 0 0
426 1 8 0.03 2.8598700124897753 11.858577549052502 4.023577622810385 0 0 0
414 1 7 0.14 2.946105876641908 11.75952627493101 5.101971405832574 0 0 0
415 1 6 -0.4 2.7129003682250485 10.402035153706334 5.376365178388227 0 0 0
427 1 8 0.03 4.043213104803467 12.019523096948198 5.118865436602097 0 0 0
412 1 6 -0.4 2.2178549600300905 13.926813145614037 5.22795624067323 0 0 0
320 1 7 0.14 8.537984861714056 7.729789395983083 2.4453567156209086 0 0 0
334 1 8 0.06 8.655334186215622 6.922640971990691 0.4782559556045319 0 0 0
321 1 7 0.145 9.354458744350746 7.300167582683455 1.17955671884982 0 0 0
466 1 6 -0.4 7.93409235266535 12.322838302907353 1.6738306097175117 0 0 0
332 1 8 0.03 7.7550942627562085 8.498626997653728 2.221332671588226 0 0 0
479 1 8 0.06 8.904585036054499 12.584594229910545 -0.17971431312110442 0 0 0
465 1 7 0.145 9.177460010773487 12.324815723741617 0.9006341400574783 0 0 0
478 1 8 0.06 9.575615278372062 11.33133277546118 0.8526003086938673 0 0 0
499 1 8 0.03 9.984944799972952 12.119888901867641 6.263881860850647 0 0 0
498 1 8 0.03 9.98998242981177 12.262160927385947 4.522963142659865 0 0 0
486 1 7 0.14 10.021729132082909 11.579982695732577 5.346549837699161 0 0 0
333 1 8 0.03 9.206669957549856 8.109155001459998 3.277761895469478 0 0 0
464 1 7 0.14 10.238565345185467 13.265931232960614 1.5651867040262974 0 0 0
463 1 6 -0.4 10.965525303415253 14.112857395930586 0.666283957961339 0 0 0
477 1 8 0.03 9.665660833199432 13.926715327948997 2.227102507500082 0 0 0
476 1 8 0.03 10.916362573336633 12.782143168088249 2.2244868426587905 0 0 0
322 1 6 -0.4 9.995444074975321 8.42651069238858 0.740755434651182 0 0 0
500 1 8 0.03 12.413803364780026 12.046474331638448 4.5351376650629325 0 0 0
593 1 8 0.03 12.496965597772768 11.968915334198085 -0.05948607675979645 0 0 0
588 1 8 0.06 11.878480752220236 7.623192920172129 0.40999036405729317 0 0 0
580 1 6 -0.4 12.347391227858758 10.028369992785555 0.5220679138407406 0 0 0
581 1 7 0.14 13.146666987313244 11.118226334123692 0.23060949282526932 0 0 0
906 1 8 0.06 13.135428400288605 8.60836546169726 2.4789101958529343 0 0 0
487 1 6 -0.4 11.09637576893108 10.629386366120904 5.280430750766159 0 0 0
496 1 8 0.03 8.471574312414425 10.058123200898148 4.891933313655006 0 0 0
497 1 8 0.03 7.8513741706898585 11.551965897451485 5.110577411776885 0 0 0
485 1 7 0.14 8.631089586627859 10.916633065074217 5.516505775761398 0 0 0
905 1 8 0.06 11.673285993863926 8.924359034279679 3.461057290063893 0 0 0
488 1 7 0.14 12.329971583797434 11.352819299666132 5.400818968172499 0 0 0
887 1 6 -0.4 13.708951495431007 9.687945521574525 4.159521700548102 0 0 0
886 1 7 0.145 12.798297419736842 8.75344895051563 3.5242110490057743 0 0 0
489 1 7 0.14 13.381342023366658 10.230079792843286 5.506943949178293 0 0 0
502 1 8 0.06 13.11804194614176 9.420059517176725 6.107602023983972 0 0 0
594 1 8 0.03 13.226702367283574 11.843545149878313 2.2765759314034337 0 0 0
503 1 8 0.06 14.256778184416792 10.745697502176235 5.920360451263306 0 0 0
372 1 8 0.06 8.236881384618284 15.329627896723538 5.864582009976754 0 0 0
501 1 8 0.03 12.433741282504707 11.917296147148383 6.305337813091844 0 0 0
118 1 8 0.06 19.726332429290178 10.713109099800086 2.175685795319856 0 0 0
143 1 8 0.06 16.021288262526138 13.304064990245895 5.841596246080715 0 0 0
790 1 8 0.03 18.658255302812048 7.655778845072269 6.314102713255223 0 0 0
771 1 7 0.14 18.143456348563138 7.899598451917182 5.3472024618520715 0 0 0
595 1 8 0.03 14.399327808267827 10.584671856044086 1.9178724279505308 0 0 0
582 1 7 0.14 13.990502034690703 11.469622134711823 1.520648348810455 0 0 0
789 1 8 0.03 18.94672367569579 8.093267777643689 4.569664351234191 0 0 0
165 1 8 0.03 18.421779843771407 13.921234564695986 5.4471199102881815 -1 0 0
154 1 6 -0.4 17.940159604566535 12.342812600965715 3.5276866815068293 -1 0 0
583 1 6 -0.4 14.9940807529273 12.383599195000357 1.2043462117807484 0 0 0
584 1 7 0.14 15.745339170239127 12.735901906280038 2.3634567839937177 0 0 0
585 1 7 0.14 17.095599052302276 11.998235285985144 2.397907818539431 0 0 0
597 1 8 0.03 15.217162609889778 12.60524252403461 3.285948823530488 0 0 0
599 1 8 0.06 16.750027605728942 10.928031663644653 2.462548795726026 0 0 0
598 1 8 0.06 17.66475863588775 12.115215803384386 1.5114263203199934 0 0 0
792 1 2 0.06 16.60817392095581 9.076903518796138 4.580604662004809 0 0 0
793 1 4 0.418 17.9609620364909 10.879390565124108 5.207000655123131 0 0 0
772 1 5 0.145 17.13594933854958 9.024963530244149 5.538851907121658 0 0 0
773 1 3 -0.6830000000000001 17.854565218720506 10.238108729612039 5.895379987630288 0 0 0
164 1 8 0.03 19.84887773500355 13.000309787738683 5.044154593746559 -1 0 0
105 1 7 0.14 20.160095464865115 9.93281475763229 1.5247339631015238 0 0 0
119 1 8 0.06 20.843277897008527 9.287557841118826 2.116326425656843 0 0 0
130 1 6 -0.4 14.934881561863264 13.123839825268245 7.54087207223143 0 0 0
791 1 2 0.06 16.314929542212152 8.760790566683276 6.290473325983458 0 0 0
348 1 8 0.06 16.118438384892794 11.51169235606907 7.271984800993067 0 0 0
217 1 6 -0.4 21.041235072906897 10.508064494387611 0.5229256859960631 0 0 1
117 1 8 0.03 19.543249290637338 8.691257355217383 0.0014708269192167354 0 0 0
104 1 7 0.14 19.1079173600462 9.128436449059688 0.875881830781069 0 0 0
116 1 8 0.03 18.7502635747582 8.336731524059493 1.525356419884787 0 0 0
112 1 8 0.03 15.19560631772951 8.394515930923697 0.1559806107660984 0 0 0
113 1 8 0.03 16.19109974962105 8.729214659065804 1.4712959818529943 0 0 0
101 1 7 0.14 16.239539389743072 8.315404564906046 0.44829351444291166 0 0 0
103 1 6 -0.4 18.110459595121423 9.971791276072679 0.38024936941965914 0 0 0
923 1 7 0.14 1.4875293953610722 -0.14428249618634936 20.877773224915707 0 1 -1
924 1 7 0.145 2.3580994570951974 0.161631938321991 0.6684873074539005 0 1 0
941 1 8 0.03 0.41258368605244977 21.16968381893109 21.14125593259973 0 0 -1
944 1 8 0.06 3.425715213899231 0.20587168792832616 0.27109812052983084 0 1 0
364 1 6 -0.4 6.1886252384434535 15.833127186296563 3.289100011548958 0 0 0
925 1 6 -0.4 2.1603079218781818 20.76918809443617 1.7866755351688688 0 0 0
404 1 8 0.03 4.489396682656663 19.648358043467862 0.47658291324684204 0 0 0
405 1 8 0.03 4.216267556658302 18.1403341120671 1.3392172802356979 0 0 0
392 1 7 0.14 4.080651845918077 19.20686686106872 1.3711718087531433 0 0 0
407 1 8 0.06 2.04300853987733 18.943025552667823 0.9006814262495256 0 0 0
391 1 6 -0.4 4.89474009731915 19.70576919023964 2.423215126269841 0 0 0
390 1 7 0.14 5.43668250201431 21.038496808676765 2.4213907597742415 0 0 0
393 1 7 0.14 2.6362945990612072 19.421444307986263 1.6958043557063973 0 0 0
406 1 8 0.06 2.351404536183815 18.781566304629997 2.5359705098159147 0 0 0
376 1 8 0.03 5.30825638816527 16.033835499915742 1.5065990053675575 0 0 0
365 1 7 0.14 5.713867022727454 15.232410448582959 2.0599760887373235 0 0 0
389 1 7 0.14 6.672670548378167 21.113602002687106 1.513977953322064 0 0 0
400 1 8 0.03 6.501263760318927 20.637532717073938 0.5630914670756142 0 0 0
421 1 8 0.06 3.4239799939859017 15.897296434998578 5.705920451092296 0 0 0
422 1 8 0.03 0.9928746396973815 15.502243205071043 4.94602035960814 0 0 0
377 1 8 0.03 6.6325138081977455 14.951912621683455 1.5418389558912247 0 0 0
423 1 8 0.03 0.6691650610829469 14.707218312507708 6.484311731122658 0 0 0
411 1 7 0.14 1.4701261629682914 14.943437224571733 5.830849176414433 0 0 0
410 1 7 0.14 2.5616690066209236 15.833674002054803 6.442880800883466 0 0 0
160 1 8 0.03 20.25991959782196 18.112260954217806 4.4705921031677 -1 0 0
636 1 8 0.06 3.588955335461294 20.323060988772394 4.543507993656445 0 -1 0
420 1 8 0.06 2.2865870784741524 16.899814270983235 6.673088299143634 0 0 0
934 1 8 0.03 4.5020503210435905 16.26668270536442 20.037625792758433 0 0 -1
15 1 8 0.03 14.405509668319523 0.6760818104482527 5.408548618532648 0 1 0
474 1 8 0.03 12.178038034346326 14.863007040382744 2.1345152578181077 0 0 0
472 1 8 0.03 13.862441765162123 15.239567752243879 0.4512482908332972 0 0 0
19 1 8 0.03 12.147288453393655 0.24859462524025205 4.618894050258175 0 1 0
462 1 7 0.14 11.725528956421217 15.184269428024827 1.1975237618584398 0 0 0
21 1 8 0.03 12.816379183018398 19.44431837238595 2.0698448459944645 0 0 0
475 1 8 0.03 11.008791467532337 15.942742578406875 1.4496577744405565 0 0 0
18 1 8 0.03 10.760199428676612 20.52764860166581 4.9569466115061696 0 0 0
685 1 8 0.06 10.061606964836239 18.12256039740337 4.279179623761477 0 0 0
663 1 7 0.145 9.57067547785433 17.431582450656006 4.992945529690684 0 0 0
684 1 8 0.06 9.065339370444999 18.119507355244455 5.716448109025136 0 0 0
399 1 8 0.03 8.046156746594045 0.29354230016675437 21.02589456667543 0 1 -1
8 1 7 0.14 12.159171830197193 20.121339752273123 2.623976687235789 0 0 0
20 1 8 0.03 12.581525346291427 21.077082818276626 2.421824585624997 0 0 0
22 1 8 0.06 10.035624623365548 20.64304710825991 2.435870326449421 0 0 0
7 1 6 -0.4 12.106479744901696 19.70765603253844 3.94262134650515 0 0 0
6 1 7 0.14 11.868114186032589 20.70437250708891 4.916211589919541 0 0 0
664 1 6 -0.4 8.684315048064564 16.505435622457135 4.259252033105744 0 0 0
683 1 8 0.03 11.542220864679829 17.329241643858726 5.967221886288175 0 0 0
362 1 7 0.14 7.7454985172758395 15.930945108602723 5.10922581816494 0 0 0
662 1 7 0.14 10.752390719773164 16.6366181052159 5.694946487606893 0 0 0
682 1 8 0.03 11.250507855302196 15.93403857361829 5.002638128177227 0 0 0
10 1 6 -0.4 10.791600021866017 20.122515953215153 0.5878065824768997 0 0 0
9 1 7 0.145 10.791511521978146 19.9665992127905 2.0065872935088005 0 0 0
561 1 7 0.14 10.351409239140947 18.99795856178705 21.254263824025507 0 0 -1
23 1 8 0.06 10.433852158563674 19.039524843572593 2.38138336200239 0 0 0
574 1 8 0.06 10.909671334710492 18.122128193871983 0.16659337693542103 0 0 0
5 1 7 0.14 12.364977457693557 20.416064112746245 6.352864153926693 0 0 0
461 1 7 0.14 12.896188798610666 15.697405394982127 0.36193750669914376 0 0 0
473 1 8 0.03 12.951421000178025 16.744852112707008 0.7528523990239978 0 0 0
373 1 8 0.06 7.208773918439377 16.68078988048883 5.663250330494165 0 0 0
4 1 6 -0.4 13.738255627704651 20.18993136913374 6.3714701108116865 0 0 0
3 1 7 0.14 14.539799960609626 -0.07184669729936977 6.224892177812503 0 1 0
139 1 8 0.03 14.507530528288038 17.650688637579552 5.288464774657455 0 0 0
137 1 8 0.03 14.025941058040775 16.92864715625353 2.898791455201042 0 0 0
575 1 8 0.06 9.249997065356624 18.948055801067646 -0.14381993706091495 0 0 0
596 1 8 0.03 15.899173340785692 13.828057308391882 2.2531043952162744 0 0 0
142 1 8 0.06 16.626647892240825 14.296353867205289 6.951144873317696 0 0 0
152 1 7 0.14 19.237662717988133 13.854385202641861 4.735191940494479 -1 0 0
153 1 7 0.145 18.640945737673754 13.595702325142637 3.328479418464448 -1 0 0
166 1 8 0.06 19.381765309627166 13.380305172807052 2.585759796438218 -1 0 0
129 1 7 0.145 15.635558024499916 13.998730123237236 6.614482202516651 0 0 0
799 1 2 0.06 19.480577971578846 20.918714734662192 5.1775459361672285 0 -1 0
136 1 8 0.03 14.76236602919636 18.322139823550668 2.80640874747649 0 0 0
167 1 8 0.06 18.019812537141053 14.40601289628284 2.913083447162836 -1 0 0
138 1 8 0.03 16.13071854297726 17.747053049059115 4.942375687501698 0 0 0
126 1 7 0.14 15.28422020882675 17.176854431454487 4.678448947776059 0 0 0
127 1 6 -0.4 15.646709503334861 15.845370868312799 5.002174790639673 0 0 0
151 1 6 -0.4 19.980046464439997 15.04905109044789 4.813340562577639 -1 0 0
124 1 6 -0.4 16.02593477736668 16.707792752340485 2.383131830682388 0 0 0
122 1 7 0.145 17.200802749590892 18.192359487183936 0.8451511352354053 0 0 0
123 1 7 0.14 16.06349731605742 17.17007135408018 1.0405508124301246 0 0 0
125 1 7 0.14 15.003253621334851 17.309279619444823 3.1812705773568544 0 0 0
132 1 8 0.06 18.22537926394488 17.842363268610985 1.0552771736886697 0 0 0
133 1 8 0.06 16.97258411843387 19.095666832488998 1.4020309261508346 0 0 0
135 1 8 0.03 15.079501167012873 17.47217671383037 0.5999621631196289 0 0 0
150 1 7 0.14 19.20230289858764 16.235725950000656 4.632891176630444 -1 0 0
134 1 8 0.03 16.307177388022367 16.22053976709233 0.49007280579019497 0 0 0
149 1 7 0.14 19.747629814902524 17.53461405563162 5.256007738430637 -1 0 0
161 1 8 0.03 20.502263440789797 17.289809457296986 5.99507288438449 -1 0 0
128 1 7 0.14 14.850985565009664 15.215478910337996 6.043207345696547 0 0 0
162 1 8 0.03 18.187101057876127 16.05190176308609 5.032252369370765 -1 0 0
163 1 8 0.03 19.136241478393167 16.511836536447746 3.5664839642095623 -1 0 0
140 1 8 0.03 14.74469432368888 15.913527469110242 6.872153435704154 0 0 0
14 1 8 0.03 15.565925995091424 21.02681123771601 6.014663225225732 0 0 0
148 1 6 -0.4 18.61721076736966 18.275482773658062 5.6492102318398825 -1 0 0
141 1 8 0.03 13.827008528309777 14.998640381954479 5.654793507193457 0 0 0
95 1 8 0.06 5.591427946411071 1.2209742242073027 8.240554427669906 0 0 0
81 1 7 0.14 6.0257909355512975 1.9528395384031363 7.55619971760911 0 0 0
92 1 8 0.03 5.192688753301429 3.456149000620216 8.946095067540343 0 0 0
80 1 7 0.14 6.08174169784313 3.297537989299185 8.330516735124018 0 0 0
93 1 8 0.03 6.03923041885407 4.119898122379877 7.689823638120344 0 0 0
94 1 8 0.06 5.33750972896652 2.1202599472472947 6.6748956790020335 0 0 0
628 1 6 -0.4 1.443685247218412 20.534031277432955 7.102007077908911 0 -1 0
631 1 6 -0.4 0.4349876761115284 21.085741128922926 9.753805523623198 0 -1 0
632 1 7 0.14 0.14590440777088381 1.0448920318037893 9.992503545960403 0 0 0
58 1 6 -0.4 0.09315258115592623 3.187203816323306 9.164864360885094 1 0 0
647 1 8 0.06 0.3621640757705462 1.644139795270937 7.817391164392291 0 0 0
70 1 8 0.06 19.92338942802557 3.366173901763772 7.775323423422738 0 0 0
57 1 7 0.145 20.07925271389535 3.365479164837788 8.863503623175749 0 0 0
645 1 8 0.03 0.6981336998451058 1.3423431875743035 10.8683507960643 0 0 0
644 1 8 0.03 20.50336042897873 1.073335731657238 10.284007247402089 -1 0 0
633 1 7 0.14 0.5877758692360122 1.9354469330548218 8.831523047100282 0 0 0
630 1 7 0.14 20.970237185722407 20.543027856455826 8.752784632428623 -1 -1 0
643 1 8 0.03 20.291719104070786 19.828598085438347 9.293557927026399 -1 -1 0
642 1 8 0.03 20.321455426558025 -0.13484891522064757 8.452747354936884 -1 0 0
646 1 8 0.06 1.6546930111366955 1.8120550930947499 8.876984474027925 0 0 0
68 1 8 0.03 20.25866983688971 5.430517133968206 9.328957404785907 0 0 0
71 1 8 0.06 19.446205757008784 2.5559827988419768 9.267661632528137 0 0 0
56 1 7 0.14 19.517037126838304 4.634913745661167 9.47961637028917 0 0 0
69 1 8 0.03 19.54452325950148 4.462371953564969 10.600865399362561 0 0 0
55 1 6 -0.4 18.2538432765727 5.057020612395804 8.945145065524747 0 0 0
629 1 7 0.14 0.25945443632582227 19.808737150458484 7.641047808191598 0 -1 0
988 1 2 0.06 3.0772966298386475 3.9345836485638452 12.099517534571778 0 0 0
987 1 8 0.03 0.47980403677784933 4.490667246159638 12.203675970498816 0 0 0
967 1 5 0.145 2.715066249535183 4.9683028397521305 12.086774923601489 0 0 0
758 1 8 0.03 2.205701514803857 6.06886382456495 8.064047327190886 0 0 0
309 1 8 0.03 5.859560508288881 20.48247728144891 8.347010413944258 0 0 0
966 1 7 0.14 1.2718321875829626 5.025905778088254 12.850121749940378 0 0 0
882 1 6 -0.4 7.205453769262119 1.4111170746073565 7.029392942660146 0 0 0
90 1 8 0.03 7.008676845256226 5.3195167143293185 9.735004636483444 0 0 0
78 1 7 0.14 7.7456178474485675 4.686476729533717 9.218313821633252 0 0 0
79 1 6 -0.4 7.286716731194864 3.34836208812059 9.145788667226059 0 0 0
91 1 8 0.03 8.023087050101562 5.074107238762725 8.203573266845602 0 0 0
86 1 8 0.03 11.890856709600948 3.9566552801102484 9.076372817618052 0 0 0
87 1 8 0.03 11.437173143464866 4.185494989576742 10.60399713896826 0 0 0
88 1 8 0.03 8.852595685409279 4.436857456228319 10.956816872950634 0 0 0
89 1 8 0.03 9.577449620477006 5.632319101282542 9.956706166249718 0 0 0
77 1 7 0.14 9.084776290901202 4.6789596283201496 9.901161729961304 0 0 0
75 1 7 0.14 11.207982844898494 3.6205509233504443 9.786714050525188 0 0 0
74 1 5 0.145 11.57668899291006 2.2363402304303817 10.146362718927096 0 0 0
76 1 6 -0.4 9.851736219293073 3.6049107609716424 9.368480282786829 0 0 0
84 1 2 0.06 11.013084146107545 1.862824508346296 11.106938892460954 0 0 0
73 1 3 -0.6830000000000001 11.230176889001214 1.262157758697553 9.15364151873232 0 0 0
83 1 4 0.418 10.331029941321992 1.4369333552283021 8.884347698304104 0 0 0
278 1 8 0.03 11.533417245637562 4.665072904436394 12.922289167169689 0 0 0
282 1 8 0.03 7.674008230962599 5.665901723606242 13.322731275861686 0 0 0
783 1 8 0.03 14.04916654967071 3.8263916368585966 7.7492383252371715 0 0 0
13 1 8 0.06 13.678834770963613 1.3262852933191456 7.6862450159387 0 1 0
85 1 2 0.06 12.630786895040295 2.088659427863863 10.269295623833084 0 0 0
267 1 7 0.14 11.451543715517849 4.802731698993856 14.033373876175133 0 0 0
268 1 6 -0.4 10.14884375677863 5.296288077299682 14.319989462957777 0 0 0
276 1 8 0.06 10.737855075355313 2.9159438373226814 14.804703069492188 0 0 0
241 1 6 -0.4 12.731613570631797 2.759542163677559 14.28120672352762 0 0 0
2 1 7 0.14 14.550691052791942 0.6668266922065547 7.540687404710267 0 1 0
449 1 8 0.03 6.095969707121483 3.719599809819946 13.452820740766246 0 0 0
311 1 8 0.06 8.175438185435963 20.478960990440136 8.684535989377153 0 0 0
310 1 8 0.06 7.583655660188327 0.3874332626075287 9.849168605157583 0 1 0
446 1 8 0.03 4.5533636209021555 1.181358848402653 12.56817806649329 0 0 0
279 1 8 0.03 12.224956149377013 5.554580606000966 14.294115353463608 0 0 0
266 1 7 0.14 11.67097837505861 3.50774482196253 14.848030504810238 0 0 0
242 1 7 0.145 13.996388527368511 2.693643377958047 14.89782727355222 0 0 0
778 1 3 -0.6830000000000001 19.013298876871225 0.8357986500647063 6.6583138201875025 0 0 0
800 1 4 0.418 18.39509304000689 1.5742157572254252 6.585897384539168 0 0 0
54 1 7 0.14 17.744873337119806 6.194332881402837 9.594834702341721 0 0 0
640 1 8 0.03 20.998847323758604 19.521012653383934 6.866874173176185 -1 -1 0
781 1 8 0.03 17.542737355354355 4.115498517197757 6.983435644167601 0 0 0
60 1 8 0.06 18.208464656492122 5.141693204254236 13.997105024735 0 0 0
782 1 8 0.03 15.227197217766827 4.867368443398708 8.24013944071413 0 0 0
50 1 7 0.145 17.66621321174441 4.290507799939046 13.612057538711197 0 0 0
61 1 8 0.06 18.35428188542218 3.603666187616831 13.080188307958437 0 0 0
766 1 7 0.14 15.098867094545655 3.8877414635381 7.783643426467092 0 0 0
51 1 7 0.14 16.508964684768408 4.662705708546607 12.656856514603806 0 0 0
52 1 6 -0.4 16.78986683359682 4.989261606868093 11.323668104491944 0 0 0
53 1 7 0.14 17.408262516776894 6.190773810260607 11.093955052233554 0 0 0
62 1 8 0.03 15.81774731317265 5.346253653559929 13.133414291946272 0 0 0
63 1 8 0.03 15.917498012452386 3.7817250869674464 12.476050537116294 0 0 0
64 1 8 0.03 16.82257814462995 7.0509444491899895 11.47770615379702 0 0 0
65 1 8 0.03 18.28731172956988 6.181345692301546 11.77384154671507 0 0 0
784 1 8 0.06 16.932732153604924 2.8558194768562144 8.623943249604311 0 0 0
767 1 7 0.145 15.841343078731486 2.6528591704562525 8.45575895804105 0 0 0
768 1 6 -0.4 15.774629607434434 1.4613592251636334 7.661390110421924 0 0 0
785 1 8 0.06 15.442307729615987 2.5322785217780783 9.431385509333065 0 0 0
49 1 6 -0.4 17.06227850740008 3.5365582361858303 14.681938451528003 0 0 0
506 1 7 0.14 17.719648493398136 3.681627541995135 15.863375436460073 0 0 0
67 1 8 0.03 18.482143837306502 6.9953038444992695 9.393158066443076 0 0 0
252 1 8 0.06 14.767067456115685 2.2854793333660557 14.266188513303321 0 0 0
706 1 8 0.03 14.948651516929807 7.175980437186809 14.211888485745366 0 0 0
740 1 6 -0.4 3.5483235915999733 7.5412415055572115 6.368138826203146 0 0 0
760 1 8 0.06 1.7340365723070865 8.481100047633433 7.0888002051212124 0 0 0
284 1 8 0.03 5.784843277684285 7.4134787969524325 13.047336783819336 0 0 0
989 1 2 0.06 2.744458568992679 5.294142223677277 11.030753636859227 0 0 0
738 1 7 0.14 2.547749355874394 6.984314326691108 8.548551751926562 0 0 0
756 1 8 0.03 2.854369095062241 7.769896460699463 11.030452175238814 0 0 0
759 1 8 0.03 3.616597814946268 6.880341588182738 8.7496501515287 0 0 0
761 1 8 0.06 3.270685696531353 8.930713138603009 7.84219895195317 0 0 0
739 1 7 0.145 2.7339163457564983 8.0779397253449 7.444812493574392 0 0 0
737 1 6 -0.4 1.6242188220470233 7.410980812861865 9.481793392448779 0 0 0
731 1 7 0.14 0.1146718050321791 9.872239120335122 10.590106194460706 0 0 0
749 1 8 0.03 20.704307109591383 9.95563141990543 11.354354226726313 -1 0 0
750 1 8 0.03 0.4460869306389786 10.984379269091134 10.442286881711528 0 0 0
736 1 7 0.14 2.1526969565729828 8.340907581678527 10.429658990000783 0 0 0
757 1 8 0.03 2.694275949968257 9.134502302241938 9.974283910094796 0 0 0
725 1 1 -0.06 1.088685528583121 8.91730161228625 11.287904278441193 0 0 0
727 1 6 -0.4 2.3572363745329756 10.827068357591289 12.334826773726986 0 0 0
741 1 2 0.06 0.41537294039173966 8.165351790417017 11.79149154631767 0 0 0
732 1 6 -0.4 20.919623064518248 9.256080840427725 9.492695572632043 -1 0 0
612 1 8 0.06 21.00519150049226 13.836980010408407 12.706372789420225 0 0 0
726 1 7 0.14 1.750084057744204 9.576584220985117 12.471325057005258 0 0 0
742 1 8 0.03 2.440605327191837 8.855894306168349 13.009448680561285 0 0 0
752 1 8 0.03 21.036157280599227 10.722031254819216 7.93988378368963 -1 0 0
743 1 8 0.03 1.0119311156000554 9.641724194914826 13.225832217012696 0 0 0
746 1 8 0.06 4.865058132008859 11.631199984565923 12.357617818335964 0 0 0
675 1 8 0.03 6.4165006518320205 13.777400840979798 9.124175054984196 0 0 0
751 1 8 0.03 20.08000942058874 9.231433519044069 7.7654960186592845 -1 0 0
733 1 7 0.14 20.37317291024077 10.01995983246511 8.42466934316559 -1 0 0
272 1 7 0.14 6.286688300695213 8.028081202458322 13.852467225470056 0 0 0
273 1 7 0.14 6.199633442056159 9.498447782490887 13.645243053329484 0 0 0
286 1 8 0.06 6.672524349799272 9.874744957002507 12.720312916447227 0 0 0
281 1 8 0.03 9.912177971485137 6.364129262037773 12.580249959412114 0 0 0
269 1 7 0.14 9.725125794130488 6.434924514021809 13.639637755174721 0 0 0
271 1 6 -0.4 7.678516251013997 7.6988477790458125 13.64640643193681 0 0 0
270 1 7 0.14 8.210629115504299 6.413259820499001 13.96519543864304 0 0 0
494 1 8 0.03 6.5365200670625745 10.25670530012867 6.762936826585174 0 0 0
495 1 8 0.03 7.66237166591312 8.828151911788558 6.7081843857995285 0 0 0
492 1 8 0.06 6.62174620678939 8.926048211961769 8.884229150835647 0 0 0
358 1 2 0.06 10.047276062354149 9.48297559165098 10.618599576807162 0 0 0
345 1 5 0.145 11.073792391546304 9.231699885754052 10.71907151278643 0 0 0
346 1 3 -0.6830000000000001 11.28636797780469 8.529161801383152 11.917198064522701 0 0 0
356 1 8 0.03 11.50283384094665 8.554280753696567 8.63595348418651 0 0 0
344 1 7 0.14 11.616132170534549 8.238879723190587 9.662382998492735 0 0 0
360 1 4 0.418 12.19350648717935 8.262799208907577 11.82901917564967 0 0 0
357 1 8 0.03 10.957246193084773 7.370264550349703 9.816507033177725 0 0 0
659 1 6 -0.4 6.748420203767907 10.927546880255045 9.328703426799805 0 0 0
482 1 7 0.14 7.298038721419744 9.751723007737153 8.706052507965856 0 0 0
483 1 7 0.14 7.4359155768198555 9.841385426987145 7.19035571113967 0 0 0
359 1 2 0.06 11.609215093050855 10.238645333571164 10.6882954235303 0 0 0
677 1 8 0.06 8.530050259295196 11.674101747740549 9.984507924031462 0 0 0
658 1 7 0.145 7.693469642072562 11.969399091795593 9.356045214021 0 0 0
678 1 8 0.06 8.140964438646034 12.179541395502344 8.41250090238724 0 0 0
484 1 6 -0.4 8.574011874851651 10.653158473614232 6.902277587235574 0 0 0
493 1 8 0.06 8.241213352490648 9.30483798951436 9.067207084476935 0 0 0
546 1 8 0.03 7.879698372590476 12.125612390201274 12.64841327651748 0 0 0
549 1 8 0.03 11.13823123338184 12.005485324334725 13.433259110614866 0 0 0
548 1 8 0.03 9.93632660480117 10.89792212759499 12.780038246890946 0 0 0
657 1 7 0.14 7.0850056567970725 13.342724393026787 9.842399470765734 0 0 0
656 1 6 -0.4 8.224430893955146 14.142432635747298 10.178714657183844 0 0 0
343 1 6 -0.4 13.00902769870125 8.03400676485842 9.824655298985295 0 0 0
342 1 7 0.14 13.889096177166499 8.809443994021763 8.953309531820977 0 0 0
355 1 8 0.03 14.185795610253082 8.24320516488314 8.07924622908895 0 0 0
354 1 8 0.03 13.281573576060056 9.627588398849976 8.524854896453919 0 0 0
676 1 8 0.03 6.58396168640412 13.066898733927363 10.736522100685164 0 0 0
534 1 7 0.14 8.589101233102719 12.798356488917051 13.021728397902066 0 0 0
547 1 8 0.03 9.316936371279045 13.064670278098182 12.241469161182378 0 0 0
280 1 8 0.03 10.271658474835338 7.324669993497954 13.96954878436368 0 0 0
536 1 7 0.14 10.284574329778406 11.364099531882736 13.717564953199089 0 0 0
602 1 7 0.14 20.156674808795163 13.379075062740823 13.158884569755246 0 0 0
816 1 6 -0.4 19.45572258847984 12.670640947451936 12.179770563579112 -1 0 0
615 1 8 0.03 20.946385875022262 11.4830398695247 13.932860311688884 0 0 0
603 1 7 0.14 20.448323054297013 12.399967195536577 14.30985735498143 0 0 0
707 1 8 0.03 13.688001866480972 7.552600633607483 13.047375759924138 0 0 0
350 1 8 0.03 14.21185989006514 11.54465153906217 9.308994184692128 0 0 0
353 1 8 0.03 14.945941481997751 9.455443752397912 10.787433191821286 0 0 0
341 1 7 0.14 15.118560793513714 9.136147733098431 9.740186589237183 0 0 0
351 1 8 0.03 15.627872710145361 11.779701424575562 10.293980922018497 0 0 0
352 1 8 0.03 15.792347848480395 8.252022677616841 9.690440210846441 0 0 0
339 1 7 0.14 15.291208388867032 11.442723905440559 9.302515729980318 0 0 0
340 1 6 -0.4 15.818995112277507 10.142585172464806 9.091205189224992 0 0 0
338 1 7 0.14 15.840304245392746 12.194841703611244 8.121275873184734 0 0 0
755 1 4 0.418 18.46742408663618 11.192496024610444 7.135194348062255 -1 0 0
754 1 2 0.06 18.216012739701632 10.190852217371281 9.246570625950545 -1 0 0
753 1 2 0.06 19.349401874272537 11.513409197728878 9.70604948742758 -1 0 0
734 1 5 0.145 19.073287566050563 10.798565563794568 8.896005300990906 -1 0 0
735 1 3 -0.6830000000000001 18.702257121569573 11.697445104709459 7.906206102851857 -1 0 0
837 1 8 0.06 18.01135547891957 12.945624493552131 10.707946001982762 -1 0 0
525 1 8 0.03 17.96869858657125 8.08822191245261 13.677267940021979 0 0 0
526 1 8 0.06 17.425635737891263 10.54986914410719 12.687166119592462 0 0 0
692 1 6 -0.4 15.661796803703474 9.471794578131744 13.001184218344942 0 0 0
513 1 7 0.14 16.835848649424886 10.075984809638491 13.424875477674233 0 0 0
527 1 8 0.06 16.51356109384015 10.834473085062927 14.168182548630622 0 0 0
690 1 7 0.14 14.116445625830572 7.872845775269619 13.977009967573629 0 0 0
511 1 6 -0.4 17.41505060995718 9.126958485740975 15.404020459814898 0 0 0
512 1 7 0.14 17.85907447904678 9.097947592197988 14.043253676804014 0 0 0
524 1 8 0.03 18.78482186695543 9.668909155924363 14.083439967685946 0 0 0
691 1 7 0.145 14.713839721725918 9.305617586247036 14.079706003513245 0 0 0
604 1 6 -0.4 19.290876548458275 11.961564158714099 15.037910669695151 0 0 0
620 1 8 0.03 15.309999075800443 13.102358751410367 12.918116676516622 0 0 0
607 1 6 -0.4 16.81543232647132 13.446980057267874 14.199188146630126 0 0 0
608 1 7 0.14 15.42068094110991 13.252576696563422 13.928175145746991 0 0 0
621 1 8 0.03 15.053723193890265 12.343182974915537 14.418319946036883 0 0 0
637 1 8 0.06 3.846426066501246 20.173507265748565 6.308074524946527 0 -1 0
626 1 7 0.14 3.314450213913495 20.62781596101473 5.570942871103932 0 -1 0
627 1 7 0.14 1.9533863365117297 20.00256978791437 5.906539482020873 0 -1 0
307 1 8 0.03 3.5443918891617305 21.133421430836933 10.965471256945932 0 0 0
830 1 8 0.06 2.8914228109810183 14.513750371866468 12.682614387214207 0 0 0
638 1 8 0.03 2.000356817843772 18.900301175842884 5.905642951410789 0 -1 0
641 1 8 0.03 0.5003575448027724 18.786995984076704 7.933431112153851 0 -1 0
304 1 8 0.03 2.4747255973943347 18.97771107065238 10.379909748448659 0 0 0
817 1 2 0.06 21.239580967282855 18.502607847696414 11.40477068466878 -1 0 0
832 1 8 0.03 0.07063059537913793 16.292894357174593 10.271647812570862 0 0 0
301 1 8 0.06 4.572379243211476 16.58388586150754 7.539325348295007 0 0 0
290 1 7 0.145 4.019627078605043 15.976879568477974 8.281458321632885 0 0 0
300 1 8 0.06 4.779670951317944 15.294565615987581 8.628129458533197 0 0 0
289 1 6 -0.4 3.036352444872242 15.176415855171241 7.575261583683667 0 0 0
303 1 8 0.03 2.3767406904480786 17.09407351410824 9.189101915205457 0 0 0
808 1 6 -0.4 1.1349274851005282 16.530130282975477 12.76313662651293 0 0 0
291 1 7 0.14 3.434007585997377 16.932576705070744 9.334861864821605 0 0 0
293 1 7 0.14 3.554862708641862 19.033814236560378 10.412691800853812 0 0 0
305 1 8 0.03 4.027817990460358 18.60509542783702 11.269848499199776 0 0 0
302 1 8 0.03 3.5313919431302554 16.424279760213413 10.273188807650085 0 0 0
292 1 6 -0.4 4.085186003556342 18.178471260210017 9.396644629911103 0 0 0
807 1 7 0.14 -0.10549261411589468 17.164291607903387 13.06559655692758 0 0 0
294 1 7 0.14 3.9839944134974026 20.52320552724904 10.18970622378804 0 0 0
306 1 8 0.03 3.6971882895815837 21.019431117492612 9.263230043139435 0 0 0
639 1 8 0.03 1.1822306997179337 20.1221968569395 5.163698777646451 0 -1 0
444 1 8 0.06 4.850602441040535 20.859386413419028 14.192568184364779 0 -1 0
295 1 6 -0.4 5.385585305377825 20.718872851895725 10.388954544820495 0 0 0
829 1 8 0.06 3.8107493010209024 15.848561529534514 12.777107885417164 0 0 0
810 1 7 0.145 3.123620802791389 15.276257354337757 13.40024957129169 0 0 0
17 1 8 0.03 11.96881038660448 21.242525286843787 6.9738663787142166 0 0 0
661 1 6 -0.4 10.324239756870869 15.828752637763978 6.793620645283309 0 0 0
674 1 8 0.03 8.580247320760305 14.415741786370784 8.203820676588256 0 0 0
665 1 2 0.06 10.862856682935044 14.894106677477492 9.217902681994635 0 0 0
445 1 8 0.06 6.237590308095214 20.723873530105834 13.010986680633113 0 -1 0
190 1 8 0.06 9.97385670806981 20.010988043478765 10.437493931309193 0 0 0
191 1 8 0.06 9.498331029886975 -0.03266036570680809 11.319224004309696 0 1 0
188 1 8 0.03 9.288419187168031 18.721381523003807 12.671250582981633 0 0 0
177 1 7 0.14 9.27480188435307 20.323635219436987 11.181580815863835 0 0 0
189 1 8 0.03 8.941376901449415 20.195473128808803 13.324141414314695 0 0 0
297 1 7 0.145 7.618459301069934 20.76712444456172 9.592131560777204 0 0 0
669 1 8 0.03 11.883453798903968 14.335203999252723 11.188250996136208 0 0 0
16 1 8 0.03 11.866661762597484 19.500959093962027 6.736783450051895 0 0 0
298 1 6 -0.4 7.955123635141185 20.03786864019061 10.742930497445794 0 0 0
176 1 7 0.14 9.588090287584572 19.73828584341541 12.569858092891778 0 0 0
175 1 6 -0.4 11.009306086085012 19.83970300043794 12.707208961718992 0 0 0
308 1 8 0.03 6.196770912832736 19.146073803848672 9.515362213218806 0 0 0
296 1 7 0.14 6.2310296033227734 20.25558483912722 9.354216561897472 0 0 0
666 1 8 0.03 9.78221926632115 16.2000204470794 11.456553768094144 0 0 0
655 1 7 0.14 8.64111716417443 15.038852125949909 9.145934642216819 0 0 0
673 1 8 0.03 7.877466196893223 15.809491361622644 9.022180403747907 0 0 0
649 1 1 -0.06 10.104264960569601 15.672987349188354 9.267420000511855 0 0 0
660 1 7 0.14 10.379266684065788 16.593990050015844 7.998414565990707 0 0 0
667 1 8 0.03 10.140608836862869 17.535622525776617 10.408460443838852 0 0 0
650 1 7 0.14 10.40968068760155 16.469615683298425 10.577491782257328 0 0 0
681 1 8 0.03 9.707408087347506 17.441455930517094 8.045246401226796 0 0 0
680 1 8 0.03 11.439833586376439 16.977093144802236 8.136216688446343 0 0 0
651 1 6 -0.4 11.792551309692092 16.34786665007165 10.993704267781213 0 0 0
652 1 7 0.14 12.000416776681758 15.197250524312134 11.828177395048055 0 0 0
668 1 8 0.03 11.166662938606025 15.244868682803677 12.52180735204298 0 0 0
174 1 7 0.14 11.548434536956366 19.36063099652443 13.960420469934762 0 0 0
653 1 7 0.145 13.329605568292918 15.372384930924001 12.567672078663307 0 0 0
544 1 8 0.03 7.676565883450664 14.6783728204885 12.494586078843641 0 0 0
654 1 6 -0.4 13.405739847003806 14.508790900495361 13.650764614823197 0 0 0
670 1 8 0.06 14.092233840923965 15.08735724695166 11.844157308169603 0 0 0
671 1 8 0.06 13.48203602845311 16.40674597470686 12.82742166057703 0 0 0
533 1 7 0.14 7.915352063408616 14.131628614476979 13.465366507368577 0 0 0
349 1 8 0.06 16.676229201130482 12.746530230469844 8.592230496541317 0 0 0
622 1 8 0.06 15.262483887388479 15.40798362655198 14.269912824397155 0 0 0
613 1 8 0.06 19.542070313633385 14.20584155269577 13.495648623283323 0 0 0
801 1 1 -0.06 20.65315303401846 17.690308116966833 11.796174835412083 -1 0 0
812 1 7 0.14 20.515262174921418 16.664355518507048 10.711878267635425 -1 0 0
834 1 8 0.03 20.428268133266272 13.782761246554067 10.011213658248048 -1 0 0
833 1 8 0.03 19.908824149337207 16.958675711728304 9.839789508346636 -1 0 0
12 1 8 0.06 14.529229766221484 -0.004970415734486815 8.372231342163381 0 1 0
815 1 7 0.145 18.625856060495632 13.522921475371456 11.354134482457514 -1 0 0
836 1 8 0.06 17.89412451409777 14.112233253821067 12.037787970066079 -1 0 0
609 1 7 0.14 14.674079302317693 14.496664880795286 14.38780937248627 0 0 0
813 1 6 -0.4 19.916630016783436 15.53374255447529 11.271292946470677 -1 0 0
814 1 7 0.14 19.63775880268047 14.350571340544787 10.482896093061738 -1 0 0
823 1 8 0.06 16.80633197471748 20.499101279423535 9.429712711298908 -1 0 0
835 1 8 0.03 19.094508378981946 14.652935306598637 9.595091847502419 -1 0 0
802 1 7 0.14 19.27343508968978 18.292559983264876 12.166166361918703 -1 0 0
803 1 6 -0.4 18.67404580559172 18.72430994634485 10.956856739078445 -1 0 0
819 1 8 0.03 18.61109508850935 17.688272624986816 12.745024436387345 -1 0 0
821 1 8 0.03 17.4187433347478 19.993263164651754 11.646614916948508 -1 0 0
158 1 8 0.03 17.775224093669625 16.95697705713208 6.88750111069411 -1 0 0
804 1 7 0.14 17.324749530580334 19.10437232014553 11.050143538823944 -1 0 0
820 1 8 0.03 16.735794648527744 18.410058971458803 11.598852714723341 -1 0 0
156 1 8 0.06 16.172057719302238 18.836358332534246 7.04278914067437 -1 0 0
159 1 8 0.03 18.983542218489912 17.91003848223227 7.625815068063212 -1 0 0
147 1 7 0.14 18.179925852599577 17.93336541886822 6.936358253290654 -1 0 0
806 1 6 -0.4 17.247347052465337 18.62281211102112 8.817610394474535 -1 0 0
822 1 8 0.06 15.476677489355001 19.47539133528295 9.699791711648059 -1 0 0
146 1 7 0.14 17.17289973288835 18.953699556308024 7.438365956631815 -1 0 0
157 1 8 0.06 17.35210635957822 20.00901466252536 7.296511862136986 -1 0 0
805 1 7 0.145 16.5911840600465 19.484246446684296 9.68513401354533 -1 0 0
859 1 8 0.03 20.809059743637157 3.1826098354500263 20.71531914725624 -1 0 -1
451 1 8 0.03 4.539922917073593 4.679022514466547 15.183389375846728 0 0 0
977 1 8 0.03 1.8635418414023261 4.329203145965863 17.887769520018498 0 0 0
953 1 1 -0.06 0.5339414156283986 3.9949885317800953 16.34832154862516 0 0 0
954 1 7 0.14 0.8651585894295012 2.530700633817673 16.469080350261397 0 0 0
955 1 6 -0.4 21.156729989094313 1.7775334945917236 15.994201840677 -1 0 0
956 1 7 0.14 -0.1469393120739608 0.8908125320170802 14.859343809283994 0 0 0
959 1 7 0.14 1.545066139270292 4.9541352940265035 16.99095122186783 0 0 0
964 1 7 0.14 0.27993023865597516 4.472400912581774 14.906785758037511 0 0 0
970 1 8 0.03 0.8481829782321373 2.1170035207656523 17.539588173307482 0 0 0
978 1 8 0.03 2.460872301056754 5.2188115781025 16.385455416655237 0 0 0
971 1 8 0.03 1.826438403812795 2.310547200678153 15.995058751703152 0 0 0
972 1 8 0.03 20.501963762771698 1.0969086518490074 14.113162355276947 -1 0 0
965 1 6 -0.4 1.4561355298368241 4.439955123708129 14.088733375083423 0 0 0
968 1 3 -0.6830000000000001 3.5982103389364917 5.79353005773853 12.804573193765448 0 0 0
990 1 4 0.418 3.3769395340929997 5.6879486302529365 13.717935505251297 0 0 0
453 1 8 0.03 4.363993039153592 3.891371100449483 18.29233412703732 0 0 0
454 1 8 0.06 5.8869211155395975 5.374160331203663 19.536535233287392 0 0 0
440 1 7 0.14 5.03135402954759 4.5407270034649425 17.72330490704134 0 0 0
452 1 8 0.03 4.436484434373107 5.363573630893937 17.34613099776036 0 0 0
439 1 6 -0.4 5.385996442335428 3.613623038871105 16.69575105587077 0 0 0
985 1 8 0.03 20.884570763737983 3.976663557171502 14.381199184416156 -1 0 0
969 1 2 0.06 21.059563926834823 4.1637069193890985 16.98333956957474 -1 0 0
980 1 8 0.03 1.3061829808527445 7.258082628626098 19.187987815300087 0 0 0
984 1 8 0.03 0.0180079141238917 5.5137914303507936 14.890404151033007 0 0 0
960 1 6 -0.4 0.8769556322262032 6.128516304987459 17.516930373244083 0 0 0
979 1 8 0.03 2.6322564562888315 6.208832022368199 18.64072463720716 0 0 0
986 1 8 0.03 0.854602216508639 5.967519817640707 13.000760741845358 0 0 0
961 1 7 0.14 1.835194995976913 6.865764438326247 18.311328691934698 0 0 0
396 1 8 0.06 8.224315728510357 3.2483691186530477 0.2831072866368083 0 1 0
386 1 7 0.145 8.288804797553546 2.4272110066681805 20.967486224750672 0 1 -1
397 1 8 0.06 7.351724729267627 2.5931386801877907 20.348901035398573 0 1 -1
455 1 8 0.06 6.826917208177885 4.164686880351533 18.765997586327003 0 0 0
441 1 7 0.14 6.174302653995478 4.989108049492514 18.53147153801539 0 0 0
565 1 8 0.06 10.457654518656978 3.972137303803686 20.61500170725914 0 1 -1
712 1 8 0.03 12.047561496322716 5.875046048833907 19.22021695893884 0 0 0
702 1 6 -0.4 6.965730661467205 6.024754198020985 17.93321046549104 0 0 0
277 1 8 0.06 11.867982933370094 3.771501022473474 15.88596577814785 0 0 0
283 1 8 0.03 8.034920668801997 6.361509366481498 15.005809107286492 0 0 0
438 1 7 0.14 5.528876400455368 4.308176273656544 15.459609514933181 0 0 0
723 1 8 0.06 8.27421580340558 6.817467449290378 19.377895552669536 0 0 0
701 1 7 0.145 8.241063032099369 6.118275173554871 18.501910549354253 0 0 0
722 1 8 0.06 8.625762076867478 5.094454571953706 18.79747905178363 0 0 0
720 1 8 0.03 9.465704782531324 5.9832209536639605 16.77367788154432 0 0 0
450 1 8 0.03 6.175394880909187 5.2001857159077876 15.708021084928838 0 0 0
255 1 8 0.03 13.545120819476677 2.678002021503644 17.013846680795655 0 0 0
687 1 1 -0.06 12.355897248191628 6.699672798359843 17.18006788648286 0 0 0
693 1 7 0.14 12.834712124430897 6.1016390376336265 18.51663887629369 0 0 0
703 1 2 0.06 11.797286142094977 5.8820309187080415 16.653730863813472 0 0 0
436 1 6 -0.4 5.0204756551225005 2.2392538251725855 14.23584533796388 0 0 0
554 1 7 0.14 10.499828183911346 2.9542620902780943 20.211414947610844 0 1 -1
569 1 8 0.03 10.499517237541173 1.1034148882724968 16.71432287699337 0 1 -1
437 1 7 0.14 6.013195713374866 3.2587979514613044 14.425883114760122 0 0 0
448 1 8 0.03 7.0295418649588965 2.8867581500638395 14.711054932375108 0 0 0
567 1 8 0.03 10.598423835287969 3.31139878133507 18.123647012729045 0 1 -1
555 1 7 0.14 11.200193487806752 2.817047555666905 18.815910561830083 0 1 -1
566 1 8 0.03 12.135595656807926 3.3572027541820053 18.954391693922176 0 1 -1
557 1 7 0.14 10.465926622116477 0.8369085120897289 17.7736372860468 0 1 -1
556 1 6 -0.4 11.5026873262896 1.4652991557984278 18.51319361582172 0 1 -1
568 1 8 0.03 9.477481210294238 1.1066807897663724 18.161320802090252 0 1 -1
716 1 8 0.06 14.674043110082826 3.699603058856862 20.592269489899024 0 0 0
697 1 6 -0.4 14.2770934759376 5.687991160480889 21.216023994941512 0 0 0
243 1 7 0.14 13.863950847615035 1.9299544657399832 16.222176213453317 0 0 0
253 1 8 0.06 14.405861377180146 3.732037644938613 14.998895064514214 0 0 0
254 1 8 0.03 13.160698495470603 1.0719881111881946 16.16345686167637 0 0 0
245 1 7 0.14 15.249337151046975 0.4796800922666134 17.501853840706325 0 0 0
256 1 8 0.03 15.136231482317529 1.0975234226636557 18.40819023052765 0 0 0
385 1 6 -0.4 9.229269597710841 2.507785698424052 19.903481223656748 0 1 -1
257 1 8 0.03 14.322773794571948 -0.09485688530053449 17.51551847666995 0 0 0
858 1 8 0.03 0.5919371857804252 4.388631948198191 20.221165366743147 0 0 -1
842 1 7 0.14 21.034219576782093 4.25953153517166 20.63493718392534 -1 0 -1
843 1 5 0.145 20.052467892889215 5.063572208289265 19.81042260286928 -1 0 -1
844 1 3 -0.6830000000000001 18.787619640308918 5.161023409129161 20.45985374666409 -1 0 -1
263 1 8 0.06 17.7432817160247 20.41132842048369 21.200273839771366 0 -1 0
517 1 8 0.06 18.798134260371558 3.6433203901967772 15.748584396267745 0 0 0
508 1 6 -0.4 17.845606669838652 6.180765926560189 16.027757687886396 0 0 0
516 1 8 0.06 17.587954580852877 2.820279535095669 16.566849209875176 0 0 0
509 1 7 0.14 17.70877968372613 7.246355788328751 16.94002551068307 0 0 0
507 1 7 0.14 17.23331662155444 4.990568017985549 16.564058673752097 0 0 0
519 1 8 0.03 16.216637768955877 5.122289977061198 16.385078449413594 0 0 0
520 1 8 0.03 16.645330449548677 7.329420941944728 17.24375974214234 0 0 0
711 1 8 0.03 13.397394801777216 6.873785521202082 19.096203586827322 0 0 0
688 1 7 0.14 13.543282968675804 7.224600743546813 16.16995799429947 0 0 0
696 1 7 0.145 15.015187194213965 4.714157367252003 20.45822625260795 0 0 0
715 1 8 0.06 16.064716534103564 4.723008216212852 20.75972964224259 0 0 0
521 1 8 0.03 18.285174646436325 6.922453887098528 17.839556515611346 0 0 0
976 1 4 0.418 19.942627748938296 0.3931593220350295 16.786591117757844 -1 0 0
861 1 2 0.06 20.16725122509116 4.527435675040381 18.858748227757243 -1 0 -1
714 1 8 0.03 15.55686528724295 4.222301130150508 18.40586268362792 0 0 0
694 1 6 -0.4 13.6489708702218 5.000948350492006 18.20041543558986 0 0 0
695 1 7 0.14 14.913902832430962 4.998239097726634 18.914819182183084 0 0 0
713 1 8 0.03 15.501143500983378 5.877936179989563 18.763561917290474 0 0 0
518 1 8 0.03 17.37386178486801 4.955112041485563 17.632023372983326 0 0 0
244 1 6 -0.4 15.169353419248198 1.3747047805929347 16.4138671570833 0 0 0
259 1 8 0.03 17.53588514624234 0.13885977252519582 17.182989186652552 0 0 0
704 1 8 0.03 14.286303241276052 6.481277321439724 16.153599907361336 0 0 0
261 1 8 0.03 18.638744479052946 20.73623368837935 18.82793378687315 0 -1 0
246 1 7 0.14 16.519875730309536 21.07621092014818 17.427934372930892 0 -1 0
248 1 7 0.14 17.913655025062898 19.98430641109646 19.001746740195767 0 -1 0
247 1 6 -0.4 16.596447504684832 20.467796410771285 18.75493866743942 0 -1 0
258 1 8 0.03 16.349893285891532 20.345891074322026 16.601016915736757 0 -1 0
285 1 8 0.03 6.051718200466727 7.630499387180199 14.800985458028832 0 0 0
730 1 6 -0.4 4.851719959568735 9.899156736946155 13.551985436205992 0 0 0
744 1 8 0.03 2.7429614831287865 12.4350656385657 13.631354473193179 0 0 0
728 1 7 0.14 3.0456189383049237 11.397782033701843 13.467126171733042 0 0 0
729 1 7 0.145 4.58927863666874 11.272139581985119 13.334461982901276 0 0 0
747 1 8 0.06 5.059810344557789 11.873298333355745 14.074271607743672 0 0 0
204 1 8 0.06 4.902333579186588 9.41978344408699 16.74164144405352 0 0 0
981 1 8 0.06 2.0288394652630637 8.828493065060785 17.138257565696907 0 0 0
982 1 8 0.06 3.0768105161240795 7.548591391358515 16.676673233736448 0 0 0
962 1 7 0.145 2.635041877985361 7.992533844973712 17.573830706595892 0 0 0
745 1 8 0.03 2.768881123646272 10.848247702234994 14.294399193434991 0 0 0
205 1 8 0.06 4.254779613961044 10.482267411813709 18.035026797465996 0 0 0
963 1 6 -0.4 3.763466571264693 8.476196130389132 18.33989981072671 0 0 0
194 1 7 0.14 4.66303206212676 9.490441394245263 17.823500039147937 0 0 0
230 1 8 0.03 0.6141909201083634 11.923865672140128 19.81212568105699 1 0 0
231 1 8 0.03 1.5378169792840117 12.298214668033904 21.212510680399333 1 0 0
287 1 8 0.06 6.698091934464654 9.961108246985594 14.470027084926732 0 0 0
195 1 7 0.14 6.047746570048847 9.446778058929945 18.45176881953967 0 0 0
196 1 6 -0.4 6.8283590586231595 10.592807622511064 17.988671425065988 0 0 0
206 1 8 0.03 6.5440128867765575 8.529713933549012 18.172624122698874 0 0 0
207 1 8 0.03 5.912547964857849 9.382012061922872 19.53982030494887 0 0 0
233 1 8 0.03 2.1977273715196333 14.348911327435225 19.609664349906733 1 0 0
232 1 8 0.03 1.0768009939732492 15.661087887163095 19.93362671310823 1 0 0
221 1 7 0.14 1.1051917668607398 14.509473703567224 19.687545447095157 1 0 0
235 1 8 0.03 0.6764144334748798 13.1253503351009 17.962974952551193 1 0 0
222 1 7 0.14 0.5367506700811647 14.217355070645121 18.228861890507627 1 0 0
592 1 8 0.03 13.86783992848232 11.011977743784735 20.837622345659952 0 0 -1
590 1 8 0.03 11.335553788021397 9.944510059666237 20.15756013606004 0 0 -1
718 1 8 0.03 10.837428036118686 8.055429749055932 16.427984734864705 0 0 0
700 1 7 0.14 9.098890322743019 6.7362413584039995 17.445847601536926 0 0 0
699 1 6 -0.4 10.217315166524989 7.210700769572237 18.174569746313868 0 0 0
721 1 8 0.03 8.628394701655317 7.551217664453493 16.965167035056908 0 0 0
698 1 7 0.14 11.260537040881841 7.743678276277547 17.397330712989056 0 0 0
578 1 7 0.14 11.185471936512354 8.136765212878032 -0.1408011400841692 0 0 0
579 1 7 0.14 11.98803969396605 9.368843600121963 20.81117357990651 0 0 -1
591 1 8 0.03 12.836601319144368 9.045443966185227 20.270857623559877 0 0 -1
589 1 8 0.06 10.853363451290972 7.585832143213832 20.45251567336277 0 0 -1
689 1 6 -0.4 13.055031211331137 7.630875555627772 14.908164487574167 0 0 0
551 1 8 0.06 11.231751994641721 9.633543171092548 14.565178873924143 0 0 0
535 1 6 -0.4 9.173373004853381 12.176763553754762 14.136877197005196 0 0 0
719 1 8 0.03 11.663766385546 8.66308424727547 17.80958160322458 0 0 0
199 1 6 -0.4 8.14291062250962 13.01030032137622 19.12738667054846 0 0 0
537 1 7 0.14 10.590343371051606 10.472570805103217 14.870663418008087 0 0 0
550 1 8 0.06 9.75946816963076 9.995366465327097 15.30916332745628 0 0 0
211 1 8 0.03 8.804080607326341 12.21626318047957 17.203231688069334 0 0 0
198 1 7 0.14 8.810305929582455 12.011722859693645 18.324649920046042 0 0 0
209 1 8 0.03 8.677542676895424 9.795083754401503 18.185221308329016 0 0 0
197 1 7 0.14 8.126490938934298 10.656848870822294 18.577931688958163 0 0 0
208 1 8 0.03 8.09903159474525 10.508882298843162 19.66021363738943 0 0 0
33 1 7 0.145 12.449999303093236 11.136539022213652 16.18596736913381 0 0 0
34 1 6 -0.4 11.09714333877089 11.236199632557886 15.934499693943183 0 0 0
44 1 8 0.03 12.171480434262625 11.894237922521953 18.245084976097573 0 0 0
46 1 8 0.06 12.687925067633499 10.091938633219453 16.282159287126014 0 0 0
47 1 8 0.06 12.981082837318716 11.458617370680505 15.291109878281338 0 0 0
32 1 7 0.14 12.854699762024513 11.956217354045727 17.41275000445597 0 0 0
45 1 8 0.03 12.98300451377729 12.963506806998245 17.089972234401962 0 0 0
210 1 8 0.03 9.858652406725884 11.991096047585923 18.69382012195061 0 0 0
510 1 7 0.14 18.275772131172545 8.604475847570985 16.369249655572446 0 0 0
522 1 8 0.03 18.56046974039303 9.408851731472106 17.095189836954713 0 0 0
523 1 8 0.03 19.232969829581254 8.288798813653786 15.902344834502632 0 0 0
614 1 8 0.03 21.11763638108949 12.827829509438498 15.06274119617581 0 0 0
31 1 6 -0.4 14.16284312549128 11.532324582843392 17.721483541766812 0 0 0
30 1 7 0.14 14.797445407064318 12.53475815408304 18.55594560573641 0 0 0
705 1 8 0.03 14.073204813985951 8.032800817659677 16.62358606547683 0 0 0
229 1 8 0.06 20.852907549757585 12.44125178306586 1.1838558596896016 0 0 1
218 1 7 0.145 20.908284706214044 11.863186803782192 0.26924099776606236 0 0 1
616 1 8 0.03 19.018923152169908 12.827381115387178 16.869106234837776 0 0 0
40 1 8 0.03 16.5873326305372 11.624379274090865 18.118596073440646 0 0 0
708 1 8 0.06 13.922984245440711 9.999590867569479 14.081041635694534 0 0 0
102 1 7 0.14 17.136722281385772 9.238724795062694 21.015348712571086 0 0 -1
115 1 8 0.03 16.460569580369373 9.964413095773214 20.72038970241228 0 0 -1
228 1 8 0.06 19.933579543163287 11.971425995096055 21.173576565025826 0 0 0
709 1 8 0.06 15.105635587516772 9.473501778783147 15.104895011918241 0 0 0
114 1 8 0.03 17.49077508216403 8.797233376039264 20.09154745408745 0 0 -1
606 1 7 0.14 17.18388496744038 13.057931604927315 15.544682436703 0 0 0
618 1 8 0.03 16.7080932816067 12.112560474317437 15.860071628475195 0 0 0
605 1 7 0.14 18.714995003772067 12.99448625904632 15.804572526416187 0 0 0
41 1 8 0.03 16.34390175855259 11.692283744247645 19.91321269178843 0 0 0
29 1 7 0.14 16.24665500745 12.230427748610234 18.925658705571962 0 0 0
28 1 6 -0.4 17.094399633522062 13.400128362316288 18.75591029047346 0 0 0
219 1 7 0.14 0.5308862820978232 12.425777674775038 20.825647961121504 1 0 0
619 1 8 0.03 16.76972964121584 13.814206104687699 16.176481182018687 0 0 0
220 1 6 -0.4 0.36104259626922075 13.840814244991428 20.70390672094796 1 0 0
922 1 6 -0.4 1.9538634904039265 20.276534816561156 19.966724249244187 0 0 -1
937 1 8 0.06 6.611019956212282 17.118459528530845 19.096751738632143 0 0 -1
973 1 8 0.03 0.8278469039383292 1.0582605984634268 14.351154503528432 0 0 0
940 1 8 0.03 2.1110659127448694 -0.15342212543435169 18.15146976272487 0 1 -1
921 1 7 0.14 2.6779748775611667 20.64093111218464 18.82520258302576 0 0 -1
932 1 8 0.03 2.8694366283612056 17.882103037152014 19.555500611335763 0 0 -1
920 1 6 -0.4 6.73648996656533 15.228094660554955 19.80519548446028 0 0 -1
939 1 8 0.03 3.629351660778705 21.0746593927991 19.18774531810112 0 0 -1
935 1 8 0.03 4.236625336307223 15.284264557335419 18.69009949521037 0 0 -1
951 1 8 0.06 6.8361145183904 1.0597856586562664 16.92374482204461 0 1 -1
811 1 6 -0.4 3.7961190466400723 14.522594636661571 14.41701263754154 0 0 0
541 1 8 0.06 4.943523186688692 14.748054524672932 16.049380231957763 0 0 0
530 1 7 0.14 4.81179388527332 15.21918353231017 15.122472859969548 0 0 0
950 1 8 0.06 5.2601283575309346 0.6805444584189505 16.195353434272427 0 1 -1
916 1 7 0.14 3.664594736600114 18.27713540287827 18.936697950127833 0 0 -1
827 1 8 0.03 1.2771811280743444 15.574034811793064 14.582150813225143 0 0 0
809 1 7 0.14 1.8421164228911704 16.054532394120276 13.888745614756234 0 0 0
919 1 7 0.145 6.319049922553269 16.11320970287444 18.81040192455248 0 0 -1
540 1 8 0.06 4.394250494807432 16.20103735855641 15.443727492649653 0 0 0
936 1 8 0.06 6.659123992974108 15.893505616241717 17.84970305214125 0 0 -1
918 1 7 0.14 4.7300082020263 16.258269604712105 18.96263134427633 0 0 -1
917 1 6 -0.4 4.3617681509062205 17.311889431163003 18.19769940756335 0 0 -1
915 1 1 -0.06 3.111683371037322 19.384416697031654 17.988481482897345 0 0 -1
933 1 8 0.03 4.416179096721897 18.703028835736003 19.547848405129812 0 0 -1
929 1 7 0.145 6.334253311397315 0.355472509704023 16.233073751818814 0 1 -1
825 1 8 0.03 0.08342585705580191 18.012227705479035 13.769974400910979 0 0 0
828 1 8 0.03 2.2841681471933994 16.90379453821516 14.387346395520082 0 0 0
926 1 7 0.14 4.169311301563572 19.786872101656456 16.88685034543154 0 0 -1
948 1 8 0.03 6.7988100154286295 19.765668946147592 15.954699111377614 0 0 -1
947 1 8 0.03 4.343810198372253 18.997494202313323 16.193508246473044 0 0 -1
946 1 8 0.03 3.828858298025059 20.60541498831686 16.272348408862786 0 0 -1
930 1 6 -0.4 6.819450223011533 0.2052858748689626 14.852647241713886 0 1 -1
949 1 8 0.03 7.478207333665227 20.37921607004377 17.492516819783162 0 0 -1
928 1 7 0.14 6.595677019211152 20.449555985624595 16.80599682607014 0 0 -1
927 1 6 -0.4 5.436990893026239 20.078025251811322 17.579437423092994 0 0 -1
931 1 2 0.06 2.244798006326741 18.884897591594388 17.528707381339544 0 0 -1
543 1 8 0.03 5.931912393636199 15.706956804894102 13.361451598702551 0 0 0
531 1 7 0.14 6.172516919156728 15.247355571598561 14.311965463066917 0 0 0
234 1 8 0.03 1.201781572685254 14.692321624226315 17.473602038441626 1 0 0
201 1 7 0.14 8.120065956662103 15.119526592376287 20.008333851529343 0 0 0
214 1 8 0.06 8.661268991230335 16.12025456907423 19.853349045823684 0 0 0
215 1 8 0.06 8.28650960686154 14.852653864506602 21.056451819358724 0 0 0
186 1 8 0.03 11.21259251463859 18.352407281114836 14.085202667159747 0 0 0
570 1 8 0.03 10.122849651446353 20.21332485360995 17.23539600333905 0 0 -1
571 1 8 0.03 11.765877884059128 20.473425461420696 17.89791768686818 0 0 -1
558 1 7 0.14 10.717456185146068 20.763836559921984 17.973061638850318 0 0 -1
573 1 8 0.03 11.92530729785981 19.406931090939302 19.863785336223348 0 0 -1
42 1 8 0.03 14.25774136142267 12.465163507407423 19.472968175993643 0 0 0
434 1 7 0.14 5.786991240911896 -0.08405218635503009 13.81343139724536 0 0 0
187 1 8 0.03 11.078496266402121 20.01315560232102 14.740345146509645 0 0 0
173 1 7 0.14 13.076287680376566 19.506276187253828 14.003270144836955 0 0 0
545 1 8 0.03 8.665156559320872 14.701848166016543 14.037737059750635 0 0 0
447 1 8 0.03 6.176094901516578 1.6271165095997162 12.59202753892304 0 0 0
435 1 7 0.14 5.367858763530582 1.2983558803874231 13.269607021813567 0 0 0
182 1 8 0.03 12.607760462136783 17.738315112807808 15.930551670436449 0 0 0
200 1 7 0.14 8.83661272584662 14.196643342467064 19.21234707393583 0 0 0
212 1 8 0.03 9.82985132274072 14.02467969290229 19.75170813522898 0 0 0
532 1 6 -0.4 6.675217399691455 13.913017736414984 14.049763357612193 0 0 0
460 1 6 -0.4 12.555240075150952 15.705750060841863 20.386293469502974 0 0 -1
470 1 8 0.03 13.993891935803438 17.150461750189713 19.88973912464518 0 0 -1
471 1 8 0.03 14.33351868977713 15.465236140484127 19.622191076483563 0 0 -1
213 1 8 0.03 9.04881736835102 14.660537137584273 18.26038377179146 0 0 0
459 1 7 0.14 13.586679398837566 16.214702534935576 19.53016926632459 0 0 -1
469 1 8 0.06 12.881361463102339 15.300727201820083 17.840880982891292 0 0 -1
458 1 7 0.145 13.238809331887428 16.314182857711867 18.1061502398809 0 0 -1
468 1 8 0.06 12.456660090324354 17.11584935082876 17.832620313662467 0 0 -1
542 1 8 0.03 6.924495333318761 15.82551126442905 14.891977995134866 0 0 0
559 1 6 -0.4 10.17818806650454 20.307635518471134 19.210998226242932 0 0 -1
181 1 8 0.06 14.254589533017123 18.72322834644005 17.850744908109615 0 0 0
171 1 7 0.14 13.629792811723018 18.096399167334738 15.795088547264308 0 0 0
172 1 6 -0.4 13.540228107319333 19.448026561258164 15.354027666580237 0 0 0
457 1 6 -0.4 14.432094022725312 16.6692883342108 17.414145963747448 0 0 -1
170 1 7 0.14 14.532977221854097 18.04453661127035 17.016753720187413 0 0 0
560 1 7 0.14 10.86359696345425 19.22261908709229 19.83675756572836 0 0 -1
572 1 8 0.03 10.727974786928593 18.31031603975851 19.23325042554095 0 0 -1
262 1 8 0.06 18.9675145956487 19.369879470868938 20.748796904646888 0 -1 0
249 1 7 0.14 17.916853174970488 19.558533205059895 20.513928730177852 0 -1 0
121 1 6 -0.4 17.15988918033767 18.435783552750266 20.89553923923931 0 0 -1
185 1 8 0.03 13.56076280272 18.768387962834687 13.387310951130019 0 0 0
818 1 8 0.03 19.34864328811931 19.09287522561643 12.910643749262006 -1 0 0
184 1 8 0.03 13.384596834210967 20.535515385133014 13.78388460025973 0 0 0
623 1 8 0.06 14.432374618533656 14.48859611623123 15.481150461632488 0 0 0
958 1 3 -0.6830000000000001 20.087793324547235 20.94892267751183 16.438685130602384 -1 -1 0
957 1 5 0.145 21.024821569216456 20.890827484104854 15.371109061787536 -1 -1 0
975 1 2 0.06 0.4991028531439502 20.61664682777505 15.8972934560143 0 -1 0
974 1 2 0.06 20.834367919611537 20.062989429715557 14.659012346857715 -1 -1 0
43 1 8 0.03 14.731074720047166 13.468330411582189 18.064940894117335 0 0 0
37 1 8 0.06 18.561750603264084 15.358979546577729 20.891961262688373 0 0 0
39 1 8 0.03 17.124141047903592 13.600909363935944 20.840226937213423 0 0 0
826 1 8 0.03 20.676240530282605 16.50256410276506 13.570651932172112 -1 0 0
180 1 8 0.06 15.544538829876714 18.358723688104114 16.749214798648957 0 0 0
183 1 8 0.03 14.11289784014642 17.38954745472147 15.08581461017961 0 0 0
617 1 8 0.03 19.10926812213139 13.957622707045553 15.5509364946826 0 0 0
260 1 8 0.03 18.134688221050826 19.171046259015213 18.291384757950237 0 -1 0
27 1 7 0.14 17.135609899654025 14.167856940103729 19.893355725833526 0 0 0
38 1 8 0.03 16.21406172832648 14.711534551601444 20.016486048187897 0 0 0
26 1 7 0.14 18.323214503248302 15.11088226524278 19.953920832978547 0 0 0
36 1 8 0.06 19.275686005221683 14.493535819202549 19.830127419446065 0 0 0
226 1 6 -0.4 18.286592841159443 16.326991420465713 19.26032819696535 0 0 0
239 1 8 0.06 18.44909690980127 17.116357667123804 17.459001532385834 0 0 0
236 1 8 0.03 20.85424389662981 16.49817025369516 18.586148386943183 0 0 0
237 1 8 0.03 20.579037738320626 16.43797730107995 16.903196041170716 0 0 0
238 1 8 0.06 18.28618197379677 15.493580956472332 17.253759468988267 0 0 0
223 1 6 -0.4 20.584241193968523 14.602984215746385 17.81248055451268 0 0 0
224 1 7 0.14 20.29074810362787 16.021137719309603 17.818079123590625 0 0 0
225 1 7 0.145 18.789419318515797 16.226085180302576 17.920478548385223 0 0 0

Velocities

839 0.010610771638021078 0.0025735864451085816 -0.0008407520016114379
840 0.008138540093640036 0.0004580795858241552 0.009764527395151582
846 -0.003356302739919451 -0.0024285650281209077 -0.005959643623543627
856 0.011936631456976671 -0.0018074589396499645 -0.006056396071986628
857 0.009755166533247416 0.008166994516920595 0.01450442952241117
848 -0.007821493044328706 -0.0009627266897870083 -0.0024612777105378044
867 0.00887275752275425 0.000993780097699396 0.02199880602985306
323 0.006052968641911543 0.027233194532094204 -0.03342681728336299
845 -0.005523877973472782 -0.009025713833496063 -0.0011824736643583915
847 -0.0029256417350475867 -0.004267661975801011 0.006727279220575621
864 -0.008191993069968935 -0.044827614420381884 0.011450721658884543
863 0.005524403027196776 0.0036209126300133345 0.014794620436284265
316 0.0006660044244161611 -0.0015118058329100699 0.0016132796704096432
328 -0.0372779912067286 -0.008242579646375547 -0.006242466526474326
850 0.002097448607742817 -0.00330237386808965 -0.0005679832589144267
851 9.308454867306117e-05 -0.003032119561418091 -0.008082429623491018
942 0.018465066291462617 0.018342961641991107 -0.03372136091594422
943 -0.03856901012828105 -0.02064068765323052 -0.004301426956296109
317 -0.0016542524844277893 0.0009451021181757637 -0.0016519185249012963
870 -0.0047265910999069 0.0001529263364678961 -0.019195077121044513
866 -0.044546840185473016 -0.011608348760578438 -0.018182152210746184
326 -0.011443332530627941 0.023121082202643105 -0.009157806396328913
315 -0.005079030722445838 0.003872604463440604 0.0029375670666682762
899 -0.0016721992969635285 0.020230353805975695 -0.025032221349000426
403 -0.0014312634212579815 0.016701475015009647 -0.025973853494459125
402 -0.006130806786376539 -0.004469574400128604 0.005937536435254483
388 0.0015189137985162624 0.004961928947709328 0.00532020522271491
868 0.0004737729150755564 -0.011876156084314174 0.022973013922616126
865 -0.0032781976617179474 -0.0052884026049517955 0.002634307775733812
849 0.00720553115301019 -0.004148080106898549 0.0016296322381878325
314 -0.010708988699341768 -0.00359921381588575 0.0056525943327293176
324 0.01287494187585768 0.005572104513660402 -0.01986926429723534
327 0.0008650206236215665 -0.0006731054687304069 0.02205846149966629
313 0.006220456574409938 0.004684261970236712 -0.0047994092366610615
325 0.009516924407984111 0.012759215461005039 0.006086196521216311
329 -0.005213674662068694 -0.02911764120813912 -0.006821853710317213
331 0.0052860743632723705 -0.0034167704469100168 0.00010327724328063713
318 0.007066326853879997 0.004931168736839732 0.005498868826867773
330 0.014394803413126924 0.018688324507862206 -0.005955014315611647
398 -0.010406455027467901 0.004737895191819266 0.009510264182590045
888 0.0029174115119322934 0.0003822041689999405 -0.0014048165408609443
898 0.014637302919311644 -0.03032499395409715 0.029186093748711187
909 -0.028037667919332425 -0.0019462490685408101 -0.005851955392529032
908 -0.0014608662415292767 0.010374896597503892 0.001511813729076577
877 5.079288305145162e-05 0.0013302608514615948 0.0030058566816597494
879 -0.0008279408604558815 -0.0013392464875651795 0.010303995663515288
893 0.0045115724027031305 -0.017544325731247288 -0.015356790381011079
878 -0.0004460666859409143 -0.002619923899559445 -0.005267181411770554
881 0.0111879611952246 -0.0030707465023511117 -0.0015770385309148152
883 -0.004088470316573894 -0.0003596215698970392 -0.001084850506988928
889 -0.0008814195619739431 0.00335349038257016 0.0029593791438379618
902 -0.01724283613091513 0.01859406132135506 0.003872517115325474
895 -0.022031052463994102 -0.021852494116629918 0.009898111334014331
884 0.003905141270412049 -0.001171976411479262 0.0038375267967150836
890 0.0033837361214583412 0.0022824868097336107 -0.006769290396924911
901 0.0066559596856897735 0.0009172738434966409 0.02700210775193785
880 -0.0006810278737877254 -0.0016473917966266665 0.002327346393325737
897 -0.0017309741763606552 -0.0009206247920501373 0.0006718694214743077
894 -0.011123148348365235 -0.0005196580389139578 -0.00715839869356762
319 0.005579813846316694 -0.004831681518379191 -0.0013967369539929898
335 -0.01641442703339671 -0.032115530449871324 -0.0024324407207525055
896 0.008292343536532687 0.0004878279293977617 -0.009491315661532001
911 -0.013783810960766531 -0.019389597006728678 0.021168584173001513
910 0.004959170520707079 0.029524299123441847 0.01549358234626447
914 0.013192123199980203 0.014318694148030638 -0.009690453105664803
891 -0.0025844611498899287 0.01011731000148702 -0.005391344599467359
892 -0.006452207029124234 0.0052349149700631785 -0.00023439423566059056
109 0.00010063379844305582 0.012140551645088343 0.008149306270034832
108 0.007931528549098999 0.007244367015905943 0.02030388856092496
912 0.009965497956950162 -0.002069920486977485 -0.007754877077786608
913 -0.008292268613657576 0.006776456514407769 0.007792226123757759
885 -0.0019074094501008115 0.0027597969210185237 0.0044774927765246575
904 -0.01633728841789083 -0.007076848989615483 -0.011387084864507959
903 0.020902095665945756 -0.023108224291984374 -0.0019060058590926712
401 0.004289013111387384 0.004437625669587712 0.011681054241342371
387 -0.002425821067390345 0.0002220765636395183 0.001482862143232661
564 0.02250752739737657 0.00021955844774499298 0.00524911250196164
841 -0.004223673172277307 0.0015577534125854723 -0.004787396822186276
871 -0.02921054964356959 0.030928491274022994 -0.014382836343445506
855 -0.019859200361245426 -0.008533483240971708 -0.016184169227917752
763 0.005904698129816668 -0.003178914080384344 -0.0017098409307623904
769 -0.005236872310789711 0.003887225887572772 0.00044348262119912977
774 -0.0004776385112757265 0.00015403089743439295 0.004231843794221327
775 0.00335049380027678 0.004289141785344026 0.0043273906336007495
776 -0.003962894082957823 -0.007729938877378064 -0.0009833529847571951
787 0.007158284811911827 0.005608047187104724 -0.015676920779833223
788 -0.012427299364599784 -0.0278010994818441 0.004915446003019757
794 -0.00853285737395937 0.002124965031055549 0.0007417931851887079
795 0.0021712260643806597 -0.014328740056937617 -0.005677696529840196
779 -0.0033576699750022744 0.0029290252891435394 0.012036040810498364
796 0.015071019448185103 0.012385239877575215 0.011456480785764786
777 0.004536083477070662 -0.0012748407132216494 0.007027331149491193
797 -0.005225146461670647 0.01540483028346093 -0.0018446032172903673
862 -0.0005630552757185942 0.009695417704772995 0.00490711465880367
764 -0.0059148927888141535 -0.009731891710644218 0.007965362926356256
765 0.005795599950423573 0.006987386837852584 -0.0058658147802494965
98 0.0001805223209211986 -0.007171003600768954 0.0022184094810260503
770 -0.0019702308200828644 0.005652370971699931 0.003088672723882003
99 0.0035278346948492143 0.007653664279506428 0.004313788243532378
110 0.0044747228511279056 0.010524570957680555 0.014927404904766567
111 0.002257902421547512 0.008114718642030689 -0.022480678417547844
798 -0.002056320659967752 -0.020879255190521237 -0.019901299898251183
66 -0.015039930152687097 -0.0008984876836536151 -0.004235890094209233
780 -0.003022793455804399 -0.002786041554516162 0.021655170132011237
860 -0.005288498366778748 0.014738891152549354 -0.0006786668613808683
100 0.005302528583948865 -0.007070759197332791 -0.0012055577993899341
876 -0.0022091769879045322 0.003875539973563452 -0.010158855766883426
852 -0.0025932105244986935 0.0003500013607557434 0.0023834401517721063
853 0.003624949049237002 0.005582112172514369 -0.005776454916121582
854 0.008882691980540564 0.0020755064306436223 0.00017759498753630584
874 -0.02971143307743029 -0.01579534406710792 -0.018344664320486884
875 -0.01015548062561344 0.02092079078889779 -0.019597697130280912
380 0.012239756791882073 -0.010936080955332939 -0.006168570971094672
368 0.00429069314191023 0.002311772039665258 0.0008011120161736951
367 0.004554870566913444 0.0019487556418614981 -0.0024171476282042774
381 -0.011845892743802504 -0.00644421866605743 0.002176761024457926
428 0.011387755479954858 0.014739172292563203 0.012278911742618748
431 -0.003493385111822145 -0.0053133327802540745 0.006522471203258959
416 0.0006975947232367573 -0.0025910736608865657 -0.002963376196174998
417 0.00036725738007405866 -0.0028673189300344134 0.0003375510977011886
430 0.018505120864057478 -0.009999090057925722 0.030960720797645894
425 -0.016212261742705257 0.0064661793644344295 -0.02279263161745595
872 0.0052142007070539375 0.012565343150004276 -0.00841191680872552
378 0.017197374749669092 0.01233120679400234 0.005080695866517561
429 -0.0034616447187815072 -0.0003242935305060486 0.017645893898769957
369 0.002349099696695045 0.0041237612071056955 0.00031974420589063295
382 0.03565155041884555 0.010075449337761033 0.011419234596334437
383 -0.016554770087556396 -0.005667355860951407 -0.018750691357803745
873 0.01944141573740374 0.007631636480947596 -0.012917837304928218
424 -0.0005791393642930009 -0.003939412949994333 -0.011577669883255376
375 -0.008157101862904054 -0.02120575943771509 -0.017463001966954942
363 0.008958821142220267 -0.004972167832091748 0.0007613227999912362
366 0.0035976188328012836 -0.0024273065999363833 0.002274715402655052
413 0.0063125106554193155 0.0024537675034584294 -0.006331558978175773
374 0.010514714732253023 -0.020338490940480174 -0.017001807096693793
379 -0.021189841403369828 0.009870738853451522 0.007166174210552269
426 0.010015015404263616 -3.584806401741685e-05 -0.010317962050042278
414 0.012245901931743108 -0.005414355100367547 -0.003933792984376827
415 0.004815168510335782 0.0024981862032092995 0.0031757936305155015
427 0.008183850695215367 -0.009961012277673638 -0.02310426550734634
412 0.0006356674207180575 -0.002093538582502803 -0.0005730179356607843
320 0.0016848398168767505 0.007143319090906129 -0.002027645463030001
334 -0.0028121308762384238 -0.016108715518218155 -0.006574287635060761
321 0.003287705965515842 0.0038440329350178265 -0.0013938595879703863
466 0.003296163989508432 -0.0012566221052759685 -0.008391528240076006
332 -0.007047404337885007 -0.0068963748989378714 0.015464954906039356
479 -0.005724293590708815 0.02472641702070992 -0.0008521550697747807
465 -0.007398202211268853 -0.00463599079553982 -0.002335995021601353
478 -0.03590836115052837 -0.01327804494855581 -0.0035829856709019134
499 0.006033353472186361 0.015710739728538366 -0.02183301169691671
498 0.011150599083831689 0.026681909107064795 0.008533357414834224
486 -0.003513036831566771 -0.0021026631064918096 -0.0017120815965999121
333 0.017418414522828562 0.01718580740534994 -0.01841087421000567
464 -0.013068663241721653 -0.0004402889039888539 0.005629740522276263
463 0.002544934697263251 2.9105000923950654e-05 0.001139577813281265
477 0.014108827030345395 0.006126369623797722 0.006497221024155168
476 -0.02443817101415027 0.012838161189945472 0.025060010936322628
322 -0.0034897348614632232 -0.000804796550411372 -0.001072452919197442
500 -0.03150096238738225 -0.010608505974452237 -0.01092277631402369
593 -0.0013003446321323067 0.020867768073027464 0.01208304310585291
588 -0.010589333872399005 3.113531450159226e-05 0.0015775015608620463
580 -5.852601615170641e-05 -0.003245447987111799 -0.0011784343784551838
581 0.0022230252194069783 -0.007335110001530693 0.0010837525416284544
906 0.021001304827502534 0.005018825866852261 0.01937692352673338
487 -0.0074866243041165565 0.0003515082540484268 0.0005104522040683265
496 0.028547654723110504 0.02673224424005355 0.008445015510203678
497 -0.00990424277916074 -0.017961891620876413 0.041721511487329055
485 0.00284776865234422 0.005050965807928516 -0.004621652304872551
905 -0.03128672434300218 -0.018985302955423958 -0.007694418679876176
488 -0.003980919090082099 0.0028397812055965892 -0.006168847820613026
887 -0.0024297938025089447 0.004720134014490954 0.0018591792035937101
886 5.788730001486223e-06 0.0046610101301015104 -0.0001806321563677996
489 0.000656746730107869 0.0033521570938286845 0.00974495929869968
502 0.01187971566347564 8.026685127614694e-05 0.004315852612853575
594 0.00544645653442936 0.010979076224960376 -0.021022919884666633
503 0.015545286491635182 -0.017020949733871783 -0.00042740210011640866
372 0.017020480116765997 0.012113391079614363 -0.0067125039198465165
501 -0.023242975825808643 0.0071666331603144895 -0.0008734700184632885
118 0.01235495657916329 0.006898304426294841 -0.0028770283664634176
143 0.008237174630608069 0.0016368509832511743 -0.01585843965472998
790 0.0026007968949136265 0.03050994109991297 0.024483314880994155
771 0.008101837024007238 0.004030244567480583 -0.0014729999902510513
595 -0.004506889271396878 0.007683458591496032 0.018207373719337637
582 -0.0029475952554920528 -0.00363770029583882 -0.0022909606188763064
789 0.026606678686208966 0.035504986025916195 0.0032122856662578224
165 -0.025797473589948675 -0.008463462148947172 -0.007562045352529084
154 -0.004993236671935177 0.0014289974774312035 0.0078028158217242575
583 -0.0008100565979720209 -0.004876774660836073 0.0047893226208280265
584 -0.0030861944077409257 -0.005333566730526514 0.0012645192233780521
585 -0.007585231481865551 0.004894596117644929 -0.00043925097148617067
597 -0.01715218243637099 0.014124286630528095 0.03652572819448209
599 0.009223712851352666 -0.011330857594112556 0.012098242256261906
598 0.024925365588159113 0.0005736568814542235 -0.0044908427711232496
792 -0.0001396406359074474 -0.0060772933526608616 0.00320789643632753
793 0.03923838277660134 -0.01820505283315759 -0.00734718163046887
772 0.0012220075651907596 0.0060597807012042265 -0.006204414275978491
773 -0.0013764955934154933 0.0016101518760926056 0.004315681709796373
164 -0.012581344604178472 0.0026133404761104688 -0.0037339371719684327
105 -0.008632221394056477 0.002555706976133866 -0.0049700753844476725
119 0.005300166477148898 0.027746444535865816 -0.0010796438116192552
130 -0.003971494589489705 -0.010246267084760835 -0.001882619324276605
791 -0.01595574743479322 -0.011864368264286261 0.008881157722161833
348 -0.00467105911903762 -0.007208622255848498 -0.0008023911453436656
217 0.0002446749916034179 0.0030333734381601633 0.0032616813390603065
117 -0.011614376216913445 0.0006674109742882739 0.008116881343909093
104 0.0008676648005774935 -0.0025016958352568714 -0.0004169440032449707
116 -0.0103295411673102 0.018402809954288557 0.005740609159238346
112 0.006158231258873739 0.001428931590756474 0.00892107043663674
113 -0.019331665914467458 -0.025091452920551052 -0.005406891828373073
101 0.001352707996057586 0.0037235033139082613 -0.005187683408928058
103 -0.0010426865188742972 0.0010967857448582461 -0.00661586348487845
923 -0.008291129610964709 0.007673813278189164 -0.0009671138304379971
924 0.0007606621393337759 0.001199357592562371 -0.0012179569234803504
941 0.01864674899941713 -0.010437267784489102 0.021915613198492542
944 3.481506724791297e-05 -0.0004498731091865536 -0.017582659509196637
364 -0.0004441007863830421 -0.0032049041544864143 -0.00414177701045073
925 -0.00437550432069986 0.001628893928905692 0.0038387514585182694
404 0.008329295279844277 -0.002964612050548391 -0.0038707203560673395
405 0.01531213922436805 -0.001056332101117559 0.016871464108491236
392 -0.0002676084026995398 0.0032070618662959527 -0.007809147571173975
407 -0.0073777824691709055 0.036533051550834174 -0.013002025717072197
391 0.0028492790585460323 -0.0027696120712353708 -0.004781981504319666
390 -0.011360083200259692 -0.00191140470018946 -0.003932020961268299
393 0.0015653606786798135 -0.0018594634006529834 -0.0015855722954770573
406 0.012088948531990981 0.004255083970133604 -0.009758129731162699
376 -0.024549626229905995 0.006303623844856007 -0.00640935023733382
365 0.00029066911043610993 -0.00578129190063117 -0.0005014345993057335
389 -0.00026911367443826145 0.000777534790851174 0.0015786794707239502
400 0.008549799652771273 0.010358973702014239 -0.021392976450895447
421 -0.014384140929783592 0.016282750786104618 0.012554566565701052
422 -0.02847118665251483 -0.006866113553120497 0.005255912899198994
377 -0.031080974123508843 0.019633163788752926 -0.012062607139637685
423 -0.005039575535633736 -0.011550326800034637 0.014828616158143374
411 -0.001289851289999086 0.008551924529743562 -0.006931052815891748
410 0.0013218928542269083 0.008873297553364664 0.002242062747589978
160 -0.002963415769830523 -0.01055049579953518 0.03235262814425002
636 -0.007910256429701171 0.003009264451195773 -0.003745530297979465
420 0.002571580149640485 0.013742375617121579 -0.023858895979661524
934 -0.01440085455409506 0.010810156380668604 0.015389951358903711
15 -0.012009095609749531 -0.015984622059407125 -0.005784533589340976
474 0.02491180985356373 -0.012242789629091975 -0.006878494006447592
472 -0.010682569981396252 0.003634458387380899 0.027685886707768226
19 0.013271008363765796 -0.007454714415247791 0.026487773583847435
462 0.002564814153441388 0.003389820943427608 -0.0018473161702888818
21 0.02072437571919481 -0.010645658257334696 0.0028988138141730563
475 -0.022997806937710343 0.0030456802899066844 0.008032542557319153
18 0.007329155690696668 0.0008191771154502042 0.02078235720611655
685 0.011334742517989115 -0.005753046699293559 0.00020114506374836695
663 0.0018532182584085992 -0.0011726277852573102 0.0020032927776139626
684 -0.017875593244305873 0.011210221216475698 0.020659498742002
399 0.015375122804356416 -0.010711849178152408 -0.00946929772227314
8 -0.000537384450082312 0.007613792054420279 0.004891319485471905
20 -0.0011109432253206507 0.003251912479495922 -0.007643598915237482
22 0.03483952847571036 0.00401335922588574 0.01178754208127848
7 -0.005097814090312888 -0.007113510364869018 0.002402491128964755
6 0.009313224621929779 -0.0008412704000966079 -0.005502131936345535
664 -0.0040864372723690345 0.0007286002411169646 0.0007879043370371501
683 -0.007574802431714047 0.002107410566478559 -0.002268903762556015
362 0.0034928548577766085 0.00457451012814826 0.0012632337710546883
662 -0.007767590029966667 0.0030718023367581086 0.0006203702479390654
682 0.01614718246749246 -0.01360811836866742 0.010671879807670877
10 -0.0016176378805279731 0.003796796530121657 -0.0010915209937138416
9 -0.0004655398915987623 0.009136027484918095 -0.002244564573436301
561 0.002732384917157584 -0.00766763795777758 0.007338357092717237
23 0.0034749132606123213 -0.02124629204454158 -0.04236256677268333
574 -0.0026897685528907045 -0.029772324973182388 -0.015410228698138038
5 -0.004177483866784923 0.00016075255088207524 -0.002091441037859203
461 -0.01225826975748253 0.007248794388213084 -0.0021862610548442733
473 -0.009962991124173879 0.004403978688971732 -0.031240786999955632
373 -0.008207017278301459 0.034912726320313794 0.007107319503214682
4 0.006209423223187788 -0.008740551895857223 0.000572924747609388
3 0.001321739828111327 -0.0035736865051295605 0.011774485499006832
139 -0.01268086191702413 -0.024242213993512386 0.0068216712355898155
137 -0.002678645931284127 0.03134417240178515 0.001932653628365384
575 -0.019461886055392303 0.006396675995052408 -0.010508725759963972
596 0.007531319155533027 0.0052228956510622735 -0.004227291508712763
142 -0.028539663495793094 -0.007460343612410784 0.006963195758415159
152 0.0008014940880590274 0.0006655882993038842 -0.0008456230164327883
153 0.00705592915409626 0.003699359108346317 0.0015130627880664362
166 0.012810368473311993 0.006735165109757311 0.019128750249249885
129 0.0025189702435130987 0.005524047948537285 -0.00018556865881317502
799 0.006723735622365666 0.016650142807555255 0.01496989813870234
136 0.011184842305644545 -0.02475878406952733 0.010404157666843997
167 -0.0077454996424608565 -0.01290776335367638 0.017477958951216753
138 0.013290948731678423 0.011913465337132957 0.026901466699953448
126 -0.001651212119424706 -0.0021263041822477077 0.0008206766648485824
127 0.0011869773754500045 -0.005287777940611187 -0.0036601584530274365
151 0.0009009363500844249 -0.002198662547803326 0.003485512158571162
124 -0.008546206211075701 0.0007312661104541981 0.0019770799484617177
122 -0.005134751070686014 -0.003788607156938657 -0.00028757285241526765
123 0.00023834815468484007 -0.0007707896252146565 -0.003602271792035518
125 -0.0071014504865190625 -0.001375877339190331 -0.005697585180372319
132 0.028946684583161353 0.010500489058519772 0.025740547156081036
133 0.0049293629375948165 0.017365532538645537 -0.026237636566405504
135 -0.014990045305809397 0.002900968126437402 -0.007897945732553735
150 0.006390143250132994 -0.0009920865770247282 -0.005451989701866995
134 -0.008422049106098992 0.019312413164491535 0.00366590436514289
149 -0.002517501128244798 -0.0043907329254909725 -0.004172529485992179
161 -0.0034432438820421914 0.0010661366156386196 -0.0032917774965285887
128 0.0011651646873306193 -0.000655619781147245 0.006990000474053677
162 -0.017441370287030498 0.014561764594801211 -0.022255722674912406
163 -0.0060378031145167 0.0019641085995374735 -0.000360044706783552
140 -0.0044564517521630724 0.0067560220058194495 -0.00716518704200245
14 0.01851501169839996 -0.015701596218084396 0.017286804763968773
148 0.011244228477637007 -0.006009878265457251 0.005258272918119063
141 0.000909186351205048 0.008092932636620169 0.008731639898700762
95 -0.012867965551504254 -0.015014869151273525 0.007076590400491001
81 -0.009203844572266816 0.0012933244539153617 3.849346214921659e-05
92 0.005267193008750688 0.01652167969603735 0.02044682291563729
80 0.0029849761245592655 -0.0002135843772667413 0.0006490345189017608
93 0.0009451317213989238 0.030267534099831885 -0.015295755936787071
94 0.015238604159284793 0.007463240923890996 -0.00028007076030722055
628 -0.00044401050063428115 -0.0011850468303376898 -3.740282106300766e-05
631 0.0018914486201722506 0.007022041517078287 0.005176647630433271
632 -0.00254889386678305 0.00831552479002984 0.0026902562594481897
58 0.0007289035676200993 -0.005922531863475282 -0.000653348470511375
647 -0.005212131382187217 0.002073118468746819 0.0056855010254982675
70 0.00039638933857686525 0.00998779706994175 0.024332950601130818
57 -0.006004037049016916 0.007633788288897367 -0.0009834521012946388
645 0.02077906630167191 0.012737961118849521 -0.009827125904289769
644 0.00820499166159772 0.010300142281659142 0.00482588339688961
633 -0.0024044171293007904 -0.002519833030927609 -0.00285608943115428
630 0.0011525012393737185 6.974568044519588e-05 -0.0013131747251831313
643 -0.0011430223901772734 -0.005670646614435563 -0.014440175749141389
642 -0.0006816489347745015 0.01368360673002104 -0.01298993909338879
646 0.009394307878101017 0.014258421261616866 -0.005010314784707185
68 -0.0210567150234591 -0.005249556080700385 -0.01896562148938293
71 -0.007069157633195854 0.019992363834407487 0.007535558525581675
56 0.00348053384742601 -0.008429301103187476 -0.0010402751962096577
69 0.002816259586819324 -0.0051034617134094315 0.005031704683417499
55 -0.00400723373327207 0.0016004151984776562 5.8572966003039314e-05
629 0.0052613846396855225 -0.0023376831438589527 0.01589486307961785
988 -0.02405768496257745 0.009546441710186971 0.00803648184500838
987 0.01654108611626261 -0.012662763823221583 -0.008528466858816492
967 -0.00010052113292863333 -0.0038209798319322596 -0.002326694370086148
758 -0.030101918942336905 -0.014933172845134006 -0.00600952169125826
309 0.005256157118574546 0.00037924916945776576 -0.00011197464318655757
966 -0.0016123730919765963 0.000723461348754391 0.012713712717155908
882 -0.004852933433878878 -0.0033114261744275316 -0.0060325449499774465
90 0.004617838017137292 0.022862073243413765 0.004863593915184392
78 -0.005211701548325037 -0.010411618819152804 -2.297831606053356e-05
79 0.008936009600266602 -0.007060157491260864 -0.009476558430475554
91 0.004161706018458977 0.018154209133700732 -0.0008203484560264771
86 0.01449562714630467 -0.016899913290158497 0.01682626242292461
87 -0.010553293697557914 0.002494094505595125 0.010289072173692057
88 0.030614005294224117 0.004577963478237155 -0.011854376068273057
89 -0.022674359936618864 -7.066812988800467e-06 -0.02087409952609689
77 0.002258857372770163 -0.0016825902302247781 -0.0033154451953279827
75 0.00789544904946808 -0.0036678921634360423 -0.0066742240630697
74 0.003633087026904486 -0.0017222773066031042 -0.0008837731916770036
76 -0.0021815179882611595 -0.005635962675050047 0.0027729491452045734
84 -0.004819897409170088 0.010021606810802034 0.0380211029373678
73 -0.0017346833476998885 -0.0032993214398979918 0.009122776974409308
83 0.0058891503850167885 -0.005074843822551748 0.009798921321453559
278 0.0029192485968337054 -0.03218441331881105 0.013230848461494436
282 0.004651129564342314 0.031216024992081648 0.010237028331581934
783 -0.000987531178093279 0.005726740461172551 -0.030060728055697938
13 -0.05963347738340593 0.001502581187093988 -0.0013621337100922545
85 0.011537255856211223 -0.01405755917446543 0.03077598243937397
267 0.007995159078025199 0.0013590541992021814 0.00046149118875424305
268 0.006046158855819895 3.7542651937866772e-06 0.0030897780526083197
276 -0.0018185925527132321 0.0014000135663766373 -0.004772538185450199
241 -0.004156852343741497 0.003061324199831614 -0.005063387702095256
2 -0.002103515687109945 -0.009751768533026383 -0.006080320649497149
449 -0.013998101385851046 0.01173583836753844 0.02012665068864634
311 0.0013417923900377055 -0.011907737701685536 -0.004011197913701041
310 0.02864838324090703 -0.020013794663683988 0.010822460660236366
446 -0.009718921533981649 -0.018880919215675425 -0.013820685646708346
279 -0.0011300025839579766 0.00670391459405425 -0.03032854134613519
266 -0.004117626495840174 0.0007845891405392237 9.70385179501979e-05
242 -0.0030596481304273645 0.004107348652220226 -0.0020533773404045083
778 0.001298645446775682 0.002437479085870268 -3.9481246627392374e-05
800 -0.008666494381818234 -0.0025371073634988858 0.0008365847565107514
54 -0.004171877610047151 -0.005872738353104938 0.006775952569770127
640 0.01717959855438145 -0.028072493745400665 0.0009542252107561175
781 -0.015927506957273543 -0.0026798810090121633 0.018974650999188044
60 -0.005189490126449208 -0.0028705419565212957 -0.007994059034564823
782 -0.0010917793256571445 -0.009922912155058018 0.0016224641551516512
50 0.0027537600282326945 0.006510280584897389 0.005366205104895943
61 -0.012042042946287001 0.0037246207367277427 0.0005932681848202913
766 -0.0033162399930315345 0.0007074900771424118 0.001972265359003148
51 -0.0009931723354771355 0.006326654347522473 -0.0045304255645243876
52 -0.0077592599118228795 0.004037710295278459 -0.004925392757941608
53 -0.0013533916121830469 -0.0003933668651444644 0.007442518665594888
62 -0.020714244009509594 0.004050271756292486 0.00012684891325354
63 -0.0014985927791222044 0.008729981948327812 0.005283425372529835
64 0.0064829672619924495 -0.010651474605940636 0.007850401338007176
65 -0.022075618893688476 -0.016858439584776033 0.004032360788755
784 -0.008042149197780745 -0.013813918668943152 -0.0033752372472080246
767 -0.0016756778317218203 0.007658079510094588 -0.005672892103374602
768 -0.003301443271939882 -0.0017911353470742189 -0.002034183489350434
785 0.010941209050776403 -0.0035932031193858537 -0.023620431725434987
49 0.005934649712676802 0.003982285636748242 -0.0013153165550821772
506 0.000808977234738708 -0.0022316643867982123 -0.006253916579275605
67 -0.01820171714176782 -0.0020993319304104647 0.026689147894768745
252 0.00741357674305863 0.01900868487808201 0.015553165049853743
706 -0.009546600954176178 0.005721558649273369 0.009318932465730893
740 -0.0005535537666978494 -0.0005573164992849674 -0.0007552002477750954
760 -0.013982586210943001 0.003706681990060089 -0.013042943366457274
284 0.01997612555404905 0.012627814995581785 0.012434443283891377
989 -0.032743525306375 0.009162584432715096 -0.04586212659076571
738 0.006802449497502891 0.00046032217489800324 -0.002760313007359186
756 -0.019377722330676594 -0.0022611155864903096 -0.01737106041559153
759 -0.01675158559011921 0.008316264860999165 -0.0008195592483256196
761 0.011307677781752014 -0.011510985348383067 -0.001764195904792152
739 0.0066670533615184385 0.0012156327040603147 0.003587270239863347
737 -0.0037753601253633358 -0.0007492469487070978 -0.005134837244142423
731 0.0013823764057695406 0.0007587771073170714 0.0012657929362594107
749 0.00749414095222854 0.004693513244833254 0.010320660203652328
750 -0.025916583896549064 0.01630782973639202 0.025140037048165826
736 -0.0075603255756007265 0.0022404873907359026 0.0010641836426117403
757 -0.0005602227143181518 0.024137414154249043 0.03054880399215093
725 0.004867792803289071 -0.009985737139024143 0.002356851762555725
727 -0.002938383048653781 0.00401549224856351 0.004577644874824465
741 -0.022281764594585793 -0.0057785752433971655 0.012643120359312515
732 0.002604940838847656 -0.004593493422723082 -0.0007145202072506713
612 0.013191299380108745 -0.0008085093391031644 -0.025164163818701034
726 0.004572818030425127 -0.0011905191624420701 -0.005850720080870872
742 -0.0008056505273895103 0.006469740774633943 0.007712193229692892
752 -0.006562973192378035 -0.0014187395093299754 -0.007533192258793395
743 0.009420078124039076 0.0010332807287711221 -0.013192876930838341
746 0.007465854048772596 -0.0035655658870825447 -0.0007805781077558844
675 0.025835528781839506 -0.01303568982821278 0.029647094361021163
751 0.020389777423850574 -0.0018586868702764024 0.03896439789246667
733 -0.0065634707022721684 -0.007433190139403159 -0.005013578850854979
272 0.000330386737139365 -0.0037518692740512523 0.0023314657416164883
273 -0.00033935634039619915 -0.006521435665436484 -0.004902265256851192
286 0.02253476571291956 0.026522969511672 -0.034231722106700224
281 -0.007725848663136708 -0.006705248425407299 -0.02585711354075726
269 0.0027310929632043293 -0.0020360766283060504 -0.0007677765151926086
271 -0.00018444548016156845 0.0020903660619683365 -0.004184700956764724
270 -0.000710261209291678 0.002989275484964792 -0.0021617117365113152
494 0.029792238052496735 0.02545778676239282 -0.0005205338797536329
495 -0.0028599804021034233 0.015566298542730422 -0.007835025870279762
492 0.012555328879516034 -0.0068262692381292405 0.026180095194225036
358 0.001442067437553662 -0.008357604221037809 -0.02262556356904455
345 0.0038771694841212316 -0.004387502059620034 -0.0037595505707003827
346 0.0031204803478696074 0.0035877953270619482 -0.004295581443666014
356 0.02696969280850868 -0.0037479472506048157 -0.002669827368781111
344 0.004259018567871346 -0.0004308715012126672 0.0005587329593768386
360 -0.004014521134486296 0.006307138446079943 0.027534292316184834
357 -0.002818036564329133 -7.588869708124344e-05 0.00046099798327574093
659 0.0017854862559381136 -0.0010651320896228722 0.0079664251790444
482 -0.0029121439109260953 0.0052020004729013995 -0.005242137285374059
483 -0.002926885634141344 -0.000124870838820132 -0.0035767524327014705
359 0.007522663026587317 -0.014680544072566325 -0.0408277778459621
677 -0.015976356498877603 0.006482337476473585 0.00034456167654116224
658 -0.002635009963084765 0.0039472976153506496 -0.006428018465689937
678 -0.010115691480549473 0.0031211747969963006 0.007633263685417579
484 -0.003048910322647803 -0.0013759594729884164 -0.0028215465885130407
493 0.009719814188616822 0.026455903267243078 0.015822068980196606
546 0.00346189270545458 -0.006871934186546255 0.030824781896407954
549 -0.014550256193370255 0.028436696565081618 -0.02859551206671237
548 -0.010493247496535319 -0.01825919224957372 -8.123931110733733e-05
657 -0.005100263755527687 -0.003558182056389856 0.0025902677102288916
656 0.004961845057453202 0.004843932431818211 0.0037067326038345374
343 0.006266724292389618 -0.006936218527107439 0.0011378715352292734
342 0.007170687761663583 0.0009464011187656982 0.0033387560614308925
355 -0.005010771668418738 -0.01871357579572947 -0.03145563266672721
354 -0.022288905902891044 -0.00295370802368392 0.009329844093203268
676 -0.0024054048376681756 -0.03387706288954859 0.008517489712024807
534 -0.0030346938009232715 -0.004344183651050925 7.69843232745955e-05
547 -0.004005662813807965 -0.018118610277806826 -0.0060195428967393235
280 0.010558380994572838 -0.00012227381231998954 -0.014630109365896975
536 0.006089278542343978 0.00011684859220328609 -0.00011094288714121072
602 0.0048900172087006115 -0.004489481237392125 -0.008377243511683919
816 0.0011549051631669235 -0.004537490576420773 -0.002597576615743071
615 0.006832198282392811 0.019448229632933595 0.010263360361532178
603 0.0008945384673164884 0.0006526739591386046 -0.0007678507513343821
707 -0.003286833487322637 0.015515744811402641 0.036895367251916285
350 -0.019086953656364994 -0.01278303629216157 0.009930409335509958
353 0.019003369436961556 0.0066806157848786785 0.004347638943347582
341 -0.0033800638935386896 0.004958425075416197 -0.004950141817885185
351 -0.015148119869606808 -0.01913377809041793 0.023287219352219734
352 -0.008400179682824142 -0.012974409915681943 0.01593220598488944
339 -0.0021648292526205743 -0.0066163837648150385 0.004756932823562363
340 0.0017727795169635624 0.004636916789944217 0.003970830758715498
338 -0.009832245222811812 -0.0068644542474876865 -0.0002840765621004675
755 0.0021971432179363763 -0.003824426237164205 -0.0018970020365447965
754 -0.004321050061621882 -0.012376720324125318 0.005777546359607671
753 -0.010052087221633532 0.004204505998174877 -0.02036931687883211
734 0.0004962902482226982 -0.005659781842581515 0.0035011322766443993
735 0.0028893570080371802 -0.004202161348308805 -0.0014349482251173233
837 -0.0007450905992692242 -0.002884626364710425 0.009954035756270053
525 -0.01763173989528387 -0.006817334751409732 0.004957607171101978
526 0.00019628512799834094 0.005857252163753553 0.012347570699427868
692 -0.0027351583886127432 -0.003740475639083066 -0.005341708965609271
513 -0.003951489603873924 0.0023740499545553562 -0.0012106333047892132
527 -0.017734249508188072 -0.007562023588813417 -0.013700282574145125
690 -0.005184586500987991 -0.0035908326467038705 -0.003307915905287082
511 0.0038186716375135806 -0.01458428349005397 0.0008108182572127928
512 0.0031607072148554646 -0.006776027939789709 0.0037095584336193275
524 -0.012919015444625008 -0.0060091964793667005 0.020015354028654404
691 -0.00522283929546597 -0.008110764594930563 0.004443633232596725
604 -0.004392469576672167 0.005013545143989395 -0.008943234211902611
620 -0.01804121330395763 -0.00045950434370736455 -0.014314015613197513
607 -0.002918974278424206 -0.0041020213885165045 0.002214554137881139
608 0.006667320152788549 0.007935508676813273 -0.0029249698982419838
621 -0.01174969277294885 0.005163783483166935 0.018721084018308968
637 0.00926010652629338 0.004803264812853419 0.010476688465544587
626 0.006261197245132865 0.010363264452837622 0.00010287148895750815
627 0.0016459706354747567 0.007307941746126966 0.005888359849948421
307 -0.001742812899045541 -0.00917174094113256 0.007705174983803272
830 0.01260520176865976 -0.022324779579409176 -0.004795522901761303
638 0.010597162165077568 -0.010742944819532429 -0.009969120149379946
641 0.020073320122759183 -0.010583004645964811 0.035127905766505214
304 0.021484778966498187 0.0018510160302362454 0.0015979119910342896
817 -0.00018178573155541668 0.025074263672272182 -0.0024513311904564364
832 -0.0282465266507805 -0.0027553500904551587 0.004785482589937751
301 -0.005301049804779583 -0.007547455504332754 -0.008463405806000182
290 -0.0076451853063846855 -0.0059215981792737704 0.005132577796220416
300 0.00044586569928486074 0.0035244407545474135 0.020210173433400792
289 0.005590509790098984 0.001225482730409873 0.005918387388714934
303 0.004224492453081345 0.006715499151642964 -0.013772938838139875
808 0.006521462470686767 0.0003247219719758258 0.004671068977780736
291 -0.002069470188732363 0.011474117133678827 0.0038392960012873776
293 0.003237572745602549 0.005030201547511884 -0.008637208712095753
305 0.01218854939559666 0.009986643499461474 -0.02289680296407464
302 0.006944231343328246 0.004512661646308588 0.002312563527977224
292 -0.00014602543894853522 -0.0032999022953599856 -0.004908272662752862
807 -0.00027436453293904313 0.0019332960498287426 -0.0038620698345189193
294 0.0017236207691832415 0.005194672986761112 -0.003956239040104519
306 -0.02917653486559197 -0.01843924639725848 -0.024175534537619062
639 -0.012792754420695595 -0.016137300403178897 0.012448705355194413
444 -0.009632646928526693 -0.013159536375472345 -0.0035467574504827117
295 0.0022269300422377725 0.0023294176104783 0.0017322678395478629
829 0.0011641625062945174 -0.003730596314140271 -0.005221182246916163
810 0.0023092823414804274 0.004192295797209305 0.0008299444794955143
17 -0.016634926679976583 -0.0075927254558727664 0.0015892332500937205
661 -0.0041461837766444114 0.00010512469103502252 0.0027695302449915636
674 -0.0038279395894376227 0.024812127483771252 -0.012603460222117948
665 0.01611184558313247 -0.002364213496633592 0.007201181237315826
445 -0.026084788812957227 -0.023160986974046154 -0.011311982068663818
190 0.026176085885927982 -0.003617008805584811 0.015733175042470977
191 -0.019791956919681043 0.0015047643276221794 0.0008514712571234919
188 -0.002604038198619067 -0.029260831970418396 -0.015336553444031845
177 0.003245038016368462 0.0018099993503069055 -0.0019511668511716202
189 -0.006240932201663842 0.001475059945298077 0.015407027510199903
297 -0.004841030037750047 -0.0007088451824381559 0.003401643975566172
669 -0.010590333955682674 0.006496079970486934 -0.014656231068296019
16 -0.017609221637113093 -0.004360100216172423 -0.014224197632981625
298 0.008711112013094546 -0.005110879804209613 -0.00440697038442117
176 0.0029976496195274764 0.0067201965865033 0.009130084498302566
175 0.004146445290166639 -0.007815466648080941 -0.006400877976980087
308 -0.01185010289404702 -0.005651344687899493 -0.013193290259032937
296 -0.007913058474462366 0.007640274353372786 0.00311614937599134
666 -0.005748575298313996 0.024999664272047643 -0.02243224225864021
655 -0.0022755143731425028 0.006881920718587783 0.002407499262224719
673 -0.014651635131476581 0.0016392596168385816 0.015763866971400375
649 -0.007309857262350573 0.0010392508677951801 -0.00046699416799492085
660 0.0018594228125699379 0.002491497855298128 -0.004071577227501012
667 -0.005591770856617498 0.011218624521635906 -0.02110845212469652
650 -0.0004304537760678247 0.006084765495109168 -0.004884151196078405
681 -0.008166327234595297 -0.007106981188221321 -0.011711921376135194
680 0.010368995328652946 -0.003492967616967941 -0.002544768756791901
651 0.0011304787867111408 0.001110284852826262 -0.005667774157955214
652 -0.002100991160512307 0.0027169866175378067 -0.006741692563037537
668 -0.01911257559341237 -0.0075201878748812475 -0.002224492286145056
174 0.0006839892206531412 -0.0038043003244831648 -0.0010559537987327602
653 0.00019030162272367862 -0.007519221546694212 -0.00471225469194672
544 0.012168203500878251 -0.026553011565293147 0.006189598396465826
654 0.0048378751990527805 0.0020149537621724093 0.0006277817815044197
670 0.01936405167097279 0.021216634011520845 0.010884027049608098
671 -0.012856622136628927 0.021657255077149273 0.007597386549348399
533 -0.003422678621833419 -0.006789188901726146 0.0004439094596519018
349 0.004746081505726297 0.02123828115599979 0.000983375152948925
622 0.017310863733747232 -0.006443603109462239 -0.000853794056542882
613 -0.006117259717088753 -0.006695766449269639 -0.0122984886591493
801 -0.005321607414296969 -0.0013304704135062109 -0.0029508144634751324
812 -0.0015805846739594817 -0.0010190357866135989 0.004450140004787718
834 0.03078859239399192 0.01681475487635552 0.01841168601540201
833 0.045785406069467516 -0.00495767152775328 -0.0068339214636854795
12 0.04267689991300201 -0.0018791893785122772 -0.009831873323592838
815 -0.007095293572708146 0.004562605069968862 6.471505110274353e-05
836 -0.0014993690118167947 0.006207450775891295 0.00686236626691887
609 0.0031282481465908446 0.004605006287007322 0.00797578252375126
813 -0.0035726944250429474 2.7748335940876266e-06 0.0017389718913619495
814 0.0027886065757199443 -0.0034831367330940264 -0.004412695276236349
823 -0.010373321567370022 -0.025526916472067816 0.003965753070107664
835 -0.023744686662376974 0.014800138023401669 -0.0052560205385444635
802 -0.006626591744625568 -0.0011618985648797129 -0.0015071950181041404
803 -0.0024076702314233503 -0.0006576348874574164 -0.0033959015884564114
819 -0.007561100874594604 -0.006256524852601765 -0.0141481068659507
821 -0.006933682910970003 0.007369204029636022 -0.0049288687256844
158 0.01633612669764814 0.00042658155915579636 0.005861525168426331
804 -0.007156299957078605 -0.008444549232700488 0.0027463509633699297
820 -0.006050457657328682 0.012626338745290856 -0.017090462271068356
156 -0.006677638045966087 0.030062022754978247 -0.00795908008158913
159 -0.008508245199135685 0.0011766713686131717 -0.02971525730920516
147 -0.0020089223883490537 0.0028408554710209065 0.0016011686533219335
806 -0.0033042303080229175 -0.0021857393408661573 -0.005024784617762882
822 -0.004236376984433441 -0.0011136233086813214 -0.005294494820237735
146 0.0008907158023727713 -0.0012334306612925836 0.0032334208801279947
157 -0.014262171101062924 -0.009748796234720193 0.0034273444819658853
805 0.0011329426564107993 0.0017463957338066684 -0.00015723614467366305
859 0.004601535590900518 0.023701804278513008 -0.04222750544229558
451 -0.008403429115590201 0.024348596118216114 -0.00854799676804137
977 0.020607721947846405 -0.015144408211884256 0.007892662142659572
953 -0.0002141626004809534 0.005600987252588406 0.007211748949989108
954 0.00023228671096952653 0.008376840852751935 0.007946738497659856
955 0.0014273034843819928 0.0017818360182571967 0.0042431110496394695
956 -0.0010129639847185903 -0.002818861043007853 0.0037054690542126017
959 -0.006517889737442686 -0.005426479780058698 0.0021884574944916546
964 0.004303421143453546 -0.0010061857871649907 0.003046594537917807
970 0.010697927932640046 -0.003132929777303841 -0.008616750578800252
978 -0.010196089319155464 -1.1660276299469729e-05 -0.003371266125041297
971 0.03636521436572662 -0.001815904426863503 -0.0022473055268917635
972 0.016577851815227633 0.017230709302575985 -0.030732286696519638
965 0.000325815122264688 0.0010943249270209939 0.004735927447510652
968 -0.008243120355238779 -0.006420976429211019 -0.0036757522288882296
990 -0.01730880162638068 -0.008949910926643505 0.0020989631251118624
453 -0.0075549690411077465 0.005547043476196436 0.02786094329829657
454 0.007698384902503315 0.02092583222650453 0.0035732493181660726
440 -0.003942073450601189 0.0013024129529760214 -0.002286260903142536
452 -0.010241652832033236 0.0035743646682765287 0.007494382572764248
439 -0.0017797491011359789 -0.003978961923549798 0.0009060163871106822
985 0.020177206778234414 -0.00455335441134017 0.0026688923461639555
969 0.011997552222951536 -0.01783478018561079 -0.004074354352092424
980 0.015558856536786805 -0.012717367389526621 -0.002174620919237712
984 0.012884402523052672 0.004402356635685827 -0.0006145062156287312
960 -0.0026936673217060115 0.0012893831734403715 -0.0021605217713364273
979 -0.0009646733005022223 -0.009436091062934703 0.0027809638556269525
986 -0.006388584543871324 0.010503883271568941 0.017110890364121126
961 0.003989262020590955 0.0016804411036766699 -0.0006304706411922101
396 0.00031929384689318525 0.024276891144571794 0.008751184588952137
386 -0.00031192566474304463 0.008071825729177928 -0.006685832510106525
397 -0.000761002330397785 0.033163088319061486 0.007410958430519948
455 -0.01185333629422559 0.02820361639384272 0.022275122559507497
441 0.0019553933110847293 -0.0009325975302507695 -0.0026338288390466078
565 -0.022996309035310827 0.011105841179496131 -0.0025513515241090546
712 0.017508488992127074 0.033211743560440536 0.014673101375040248
702 -0.004835519012878376 -0.0025062614181248903 0.0019645018771194626
277 -0.010329313925579828 -0.0037334302351935598 0.0020011477917902727
283 0.006234464985864869 -0.002826732974400651 0.020555790242953825
438 0.0026221980138229936 -8.346500222456571e-05 -0.00047172811888032717
723 -0.004167656975034671 0.017586642308890364 -0.0105679088354679
701 -0.005991377075250925 0.0017673917688852752 0.006640852354822671
722 -0.0045833930614196175 0.0004335218158720052 -0.010440125882817928
720 -0.005544269664337847 0.004109559960445993 0.004384971066154966
450 0.03611443709311739 0.011496595424945563 8.464495687417266e-05
255 0.026240707975582284 -0.005208304835040191 -0.005597967496197184
687 0.012847536072362692 0.00448319144912057 -0.005329563515756557
693 0.004592614826510955 -0.0011935112893210998 -0.002405399976664131
703 -0.00308653150727513 -0.008718958139526846 0.011238810763931625
436 -0.007135841597988031 0.007060547504180445 0.0005543358634088057
554 0.005332273402491082 0.0027679260274071 -0.007117795379604987
569 0.003781830500669868 -0.006849014237136149 0.014701123383745235
437 -0.005740299155961141 0.0034726081979619735 -0.0016070659587973228
448 -0.0004899182452474722 -0.025468738781297136 0.016773974260010552
567 -0.009061814417839532 -0.02425558834717409 -0.007697163322061708
555 0.005113498675259223 0.005883485390810653 0.003505510438357417
566 -0.03152723629592405 -0.0009416846327903615 -0.0017223219933495014
557 0.0015066113991538818 0.006746461223677471 0.0004603151791792065
556 -0.0016415722040901619 -0.0032162524795718364 0.006837311283636859
568 0.0022512400257874376 0.0013869281993488932 0.005140401653186298
716 -0.004210000040499994 0.018972448170639936 0.012037578881650642
697 0.00260715735515639 0.00135431618466595 0.002250742346237363
243 -0.005039662783717174 0.0007740638901565144 0.003830830425408558
253 0.00653030838735556 0.022880291932497823 0.013952095382503353
254 -0.004022301488349227 0.018006094779368067 0.0029126961556956155
245 -0.006398019542717513 -0.0031613712138788596 0.0025752125387868145
256 0.01520812748124912 -0.010699291437750036 0.01579417425751274
385 0.0042389566963937355 -0.005427949078117091 0.007696435471171653
257 0.014076883420359398 -0.017987844820821174 -0.015429782776280225
858 -0.0010816325248905296 0.007354999256365263 -0.030610367930808256
842 0.00022152077477199854 0.0005407457072758988 -0.0035584883247741232
843 -0.004323622979032135 0.0020326139125881743 -0.009157437535053629
844 0.0009226910208234849 -0.004193413109310942 0.0002822041231143488
263 -0.03546388430319125 0.0028903464973518466 0.017326262541684477
517 -0.012930802279895064 0.003680293006917443 0.016177799030759867
508 0.0016114072238458516 0.0011763737352909994 7.784486903396688e-05
516 -0.014307678016650189 -0.004581326052539644 0.013865061555370562
509 -0.004094464559538077 0.006783682304613523 0.003354213148324301
507 0.001146464413018671 -0.0015353007670739075 0.006639306310182112
519 0.017487916297900988 0.01144243271061826 -0.008772055146479605
520 0.021655283106324714 0.019100085206401756 -0.002594461239103942
711 -0.024890274673434225 -0.021043420760165046 0.010656374885193373
688 -0.00437880407964799 0.0011837205207396804 0.005628226280449733
696 0.0006853006213846756 -0.003250485156797865 0.0008537267424320942
715 0.00128877264144657 0.006792336306253642 -0.0024039234852504454
521 -0.002407985479037054 0.00895875447274125 0.022322699017769662
976 -0.002813576933520858 -0.0031475995171387308 0.004477455162630748
861 -0.004753983860324038 0.01757236478172489 -0.01781107381675989
714 0.0060455742342168375 -0.025226426558794576 0.008671529998796508
694 0.0009318262519452835 -0.004588913728406326 0.00020871512687918603
695 0.006622446420967069 0.0057981403259342755 0.0027572219945335855
713 -0.00815869968252283 0.004174186871022363 0.04280509630540323
518 0.005726691385525672 -0.037209299469633875 0.01803039466934516
244 -0.0005428825538836481 0.000927780019985555 0.004212525244012982
259 0.009387586994431832 0.01706914666074516 0.010189556349069978
704 -0.018816830514294353 0.015178678888760134 -0.00886381134012019
261 0.011978765741631665 0.00017445343476189468 0.004106899869789849
246 0.00025950700469969687 -0.008241377635394467 0.006747177758659117
248 0.002378885737764858 0.0006166603823776789 -0.0011459025468446387
247 0.00096722346502288 -0.002324533490843099 -0.001578587541784062
258 0.019070294785031645 0.015748141827046095 0.021087491430203116
285 -0.013905802326575364 -0.0025223050152245706 -0.003574806547500784
730 0.004878842851924423 -0.0006313944786830119 -0.010802529752617009
744 0.00918597964730089 -0.011701967301430019 -0.007070923035191514
728 0.00427237398701874 0.0004072736523102627 -0.0003361715620961361
729 -0.00040060702827915553 0.0037326797856810385 -0.0032097723837504035
747 0.000849442765714081 0.0009355833574941983 -0.010440448236506998
204 -0.0010457451481274214 0.012904237964689145 0.024994937893515277
981 -0.016620909207938933 0.0034397227738137523 -0.008376111358383363
982 -0.02603124723377419 0.013609439088751023 0.0052189290305554754
962 -0.004769707605013255 -0.006754699617421354 -0.009579746646336672
745 0.022605326913391413 -0.020849402304308245 -0.018268429959102755
205 0.0051499532659444675 -0.0024035484563358044 0.006009418176517903
963 -0.0014152324276689723 -0.0019234631319075977 -0.0059502942880741054
194 -0.004345047344214305 0.008012848811722881 0.005808466174517233
230 0.023922699825693693 -0.00926930010131544 0.007989457052434316
231 -0.021494816001947588 -0.008813764081923511 -0.009289218474558611
287 0.02251749441559203 -0.018377089538326404 0.012936218631266308
195 -0.000595608460996792 -0.0008500938925113519 0.0013797742326199377
196 -0.0010200141519805532 0.0009177536598791757 -0.0007563158696631176
206 -0.008353236014067626 -0.006124373048419672 0.00583164823988412
207 0.005842395943865042 0.0007035025831317493 0.00028901333028541807
233 0.010524938108694941 -0.012655325663829424 0.005825583883862992
232 -0.015577699144374041 -0.0005280900139247696 -0.006606679627311415
221 -0.005791204527087105 -0.0018458741853733408 0.00044883108678297324
235 0.0007337894407019496 0.006791542066941503 -0.011643768558189072
222 -0.0009134881297548407 -0.0003069539160462763 0.0028575128655868726
592 -0.017240933336510788 0.004210615080011385 -0.017567802351018107
590 0.018360225231937772 -0.009606602364295695 0.011638007892878796
718 -0.022984935713919998 -0.010282650478091085 0.008847589001997098
700 0.00644203391452417 -0.004754736102622071 -0.005655163579098998
699 -0.00102509926147905 -0.0012939409011004837 -0.0021154416088200374
721 0.03377735664494056 -0.013956527805711941 -0.011158469091051237
698 0.0004890209173636425 -0.001702881507426327 -0.0033824470772315977
578 -0.009038080692226565 0.0010421156775567394 -0.011567832471444146
579 0.0024981797038609635 0.00467155829385345 0.0051390546097651426
591 -0.015271602262523588 -0.005327298911986646 -0.00357564786855675
589 -0.013141580506429697 0.017786257706993457 -0.02281183655355362
689 -0.0036282003968995994 0.007423715769722613 0.005780860901495956
551 0.013237884777084683 -0.0024724232998808863 -0.015124048203259554
535 -0.0020837006829274012 0.008073877159935247 -0.0028727475691863046
719 0.0021066629505068104 0.006782446778392124 0.021930458081149306
199 0.007745390648548884 0.0002950973379915909 0.0050418583157785515
537 -0.001618716404005237 -0.0016865296875826798 -0.0029223826518199043
550 0.02918027483585461 -0.0022431446630463963 -0.007157182560372833
211 -0.01112726254667955 -0.012656247147062398 -0.01799757082198788
198 -0.0011168849340781376 0.0033157686522718105 0.009525644059313963
209 -0.000990480160624998 0.01291302071160253 -0.019604572131494573
197 -0.0005870328454622812 0.0031965996119212607 -0.0035632570106733253
208 0.01301536674747564 -0.007220379555623625 -0.00431094650860967
33 -0.004928150005153099 -0.00029033430455973486 0.005182841217321293
34 -0.0010630630442631389 0.0022473526232054124 4.311994165420198e-05
44 0.03435266834287968 0.02159778403791161 -0.010955671629562744
46 0.00682542606279078 -0.047477908644408734 -0.011751128133270542
47 -0.0031215936245793897 -0.015274741940554282 0.0025642101063776874
32 -0.006957683847180194 0.0018761689067535324 0.0009031720497642714
45 -0.007590985965621243 -0.0021905445982427713 -0.02469818205897466
210 0.008396561288927271 -0.005862750787452627 0.013011959420380907
510 -0.0014185321697734463 0.0020750047770050754 0.005139210896907342
522 -0.001167532866092879 -0.008329923291754873 -0.017335621313546257
523 0.00022894334225643641 0.025066780992731266 -0.002961780724721854
614 0.0196162063706602 0.019792501967651407 -0.0014831846972563
31 -0.008531273044053194 -0.004012401035705663 -0.0034513740727034658
30 -0.0015685484272550936 -0.0011954821755832121 0.004388825144101697
705 -0.005788119630762346 0.011198304088131572 0.007530177233090388
229 -0.011942599247947463 0.003984645131073622 -0.01779451311855656
218 0.005626433947066042 0.006011914113004298 -0.0024621887971883593
616 0.0142433253077873 -0.008467877014320868 -0.025615753280637765
40 0.0113004899697807 0.0062945516484257695 -0.010707867459372994
708 -0.02087034495683112 -0.01587325411737273 0.019860812856666073
102 -0.003457499335621081 -0.004204719708488049 -0.0009955974824006318
115 0.023736975316943968 0.01462639911973696 0.002833959759702606
228 -0.017443815578118558 0.01683541255372153 -0.006971917038839575
709 0.0014473005260696528 -0.015331045560637085 -0.0028932508831922606
114 -0.025782701374094788 -0.017775995047036804 -0.0023740180873897546
606 0.00014706555349632764 0.0023893160604598527 0.005070775373424786
618 0.005062265337154477 -0.040795957271174264 -0.003978751185214813
605 0.001409532077120767 -0.002867704704119715 -0.0034216763648092026
41 0.006959689863363681 0.0184412176261552 0.02105606609896812
29 -0.005240512213259636 0.0011344749857922158 -0.003959128141981888
28 0.001206925294795841 0.004234813237636957 0.000368596981211567
219 0.0006063687619864191 7.375773530773152e-05 -0.007999652218257816
619 -0.0032823266600921193 0.0046805110453494204 0.013880610776550879
220 -0.0041672579555253565 -0.0008494367941776908 -0.00022297023549562646
922 0.005460584518112791 0.0006113725836144691 0.0010806450545537926
937 -0.015688504412031568 0.016930318032824833 -0.031036547489710343
973 0.0024617710075871928 -0.007501565546602861 0.02552168035435981
940 -0.020703219373442897 0.013055505805489274 0.0026979530262100987
921 0.002679591200145988 -0.0014427354334808169 -0.0009440703080733372
932 0.013535585976687463 -0.004091667010313859 -0.013234695431160721
920 0.003940182863416128 0.002944918499828441 -0.003933660231326694
939 -0.02074020427736603 -0.02888433042662664 -0.008269164476046776
935 0.015299437247103389 -0.00646844195561419 -0.0041467520239396195
951 -0.015505565618716726 0.0015683927801845787 0.018050045545439458
811 0.006000457631932853 -0.0016931432733167107 -0.0008606803612084768
541 -0.014530531435927406 -0.022018327087990924 0.007924423334585798
530 0.0032341136203142694 -0.009294849026768665 -0.0067813090850049025
950 0.02542307009427809 -0.007118743288237959 -0.0028398279405659845
916 0.005961248150708305 -0.0013290253162524042 -0.0021630012837505373
827 -0.0007101468471474112 -0.04161979768280382 0.0032252649205410083
809 0.0034098360674877995 -0.005469538995723203 0.005676894203820865
919 -0.0022896009263751143 0.0026333987825926954 0.004489281306790656
540 0.01409782985167938 0.004654078518247447 0.005583968298025223
936 -0.00257112050046986 -0.016711204380299775 0.003263837776631934
918 -0.0019910222887099746 -0.004179069149261348 -0.00247178606606177
917 -0.005663787700828081 -0.0007984986009660867 0.0002214776421787852
915 -0.005564181230917482 0.002528468183757201 -0.003105414392873849
933 -0.0010361512354751835 0.0060478200479487315 -0.03076971652499347
929 0.0002046694482239184 0.014623478607555886 -0.00024717413782266687
825 -0.005082148752704038 0.03323248283834354 -0.007253109288540239
828 0.025338884184903068 -0.009251654580800833 0.0184666896121924
926 -0.004644125156752836 -0.006206900425258251 -0.0031255870677602124
948 -0.012032638015929948 0.011486473357077103 -0.04330157008202698
947 -0.010588479647584557 -0.020564663857913744 -0.013467216526644909
946 -0.0022640360921143353 -0.004763980772317596 0.0003314840751631545
930 -0.0015225080803565425 0.004017794406450748 0.003760237917069837
949 -0.004599754452568931 0.007667191521776514 0.0029376107295302624
928 -0.0012417859163039735 0.0075325403129896246 -0.003345775560009148
927 0.0024442268748792145 -0.011726066798755142 -0.00011089845566595632
931 -0.006193936026814471 0.005516150997463444 -0.0017602869322025803
543 -0.010263588803275287 -0.01376582281288535 -0.02404049917907566
531 -0.004252751159813923 -0.0010512910394092827 -0.005123563640123963
234 -0.004477916967105125 -0.010474082043912659 -0.0021751187302961297
201 0.008132685520516499 -0.0016789713089469457 0.00040403581812412657
214 0.006674905951638377 0.014631928367451889 -0.004435887067298349
215 -0.007273006992018742 0.0009694493662962401 -0.016106707003722975
186 0.00399357224992521 -0.0012746017669809362 -0.029275988217314773
570 -0.007371154903074648 0.025686428118655465 -0.022767802923750198
571 0.007545942195272242 0.0006576991956619279 0.014287399216823173
558 -0.0034634707901324427 0.0008591574359622398 0.0007160546633720958
573 -0.025390463875641863 0.014123751756292357 0.009284802798651562
42 0.010841900232360849 -0.010476672586789266 -0.020073174506881623
434 0.004714205497774857 -0.010279674985993581 -0.0013438265491543043
187 -0.003153387317529909 -0.0052006579066141215 -0.011919339901775782
173 -0.0007030145870090548 0.003061473403545634 -0.005574530925703764
545 0.012588376210404333 -0.02764953219864075 -0.0010178939907668529
447 -0.029283721783393526 -0.020298229508157756 0.004352329897898131
435 -0.000533315991506766 0.002040672843068902 -0.0048521368423246935
182 0.01381510356810775 -0.0039045681687561603 0.027851493102850903
200 0.00898652492693317 -0.00019291614018550647 0.008066297264080821
212 0.01060255533644749 -0.020904210608420484 0.012776186054088883
532 -0.0029291035810069415 0.00043757267575059725 0.001979956671601764
460 0.004961980274738252 0.005072925571361508 0.0010392234852193078
470 -0.013750698977099182 -0.002282096792201089 0.02576205891362817
471 0.018448112411274538 0.007331461174418941 -0.020083348891222815
213 -0.022769478517676862 -0.011596447274074979 -0.008501829832444397
459 -0.006680010584136098 0.005103557052946649 3.4100027412605906e-05
469 0.01191926063483433 0.0013291930628910847 -0.015047343438209487
458 -0.0039087336744169 -0.007226990519677759 0.004217563055058099
468 -0.01958986471959589 0.0012805747878267572 0.012691841706918387
542 0.02970186636259675 -0.015970573094342935 -0.007029899278358238
559 -0.004290705494212582 -0.008237159035437855 -0.0036992825843496888
181 0.004398622370805316 0.02687399350832155 -0.0008797951702589044
171 -0.006258055210104862 0.003602667113712291 -0.003834449947075691
172 0.0030223193644048785 0.002209260580370192 -0.0011464037701752524
457 -0.009265690303450437 0.0012279495457573866 -0.008709398224120812
170 0.0004356563907519111 -0.0008069402457809331 -0.0025181019006664074
560 0.00648690580802085 0.0011605857444864783 0.0004418189242400387
572 -0.0026744890679759052 0.006354756690837211 -0.024636454601863565
262 0.01667049632048094 0.030785242671862043 -0.011121976666887742
249 0.005825852272746873 -0.003172993453341951 -0.003865272552699221
121 0.007265709845838017 0.005253162021535732 0.002213777163154168
185 -0.012801796109411755 0.011535079902636362 -0.001471658534485586
818 0.004168077073248328 -0.011560636036706892 -0.00041081493521852276
184 -0.012310986711044221 -0.010647759294012064 -0.0282885423305279
623 0.01168505424415828 0.009457167495190653 0.008893224564827367
958 0.004046472621542672 -0.00019822952982899886 -0.00020189548251456848
957 0.0017602073278173698 -0.0005503122908722514 -0.006346212335341742
975 -0.016118471469827835 -0.0062403711888964555 0.007017591767365714
974 -0.008233246195518174 0.016979623582467143 0.02069746715266641
43 0.00308030781056185 0.0061641700635580825 0.01989729916715804
37 0.02691682859915239 -0.0168605027104016 0.019625798956727808
39 -0.029956463360260376 -0.008801741392474392 -0.016109435111352426
826 0.004072429731970629 -0.0049736577451504225 -0.04538028847682534
180 0.008263064193790502 0.0025306173790219173 -0.0017594955896020495
183 -0.021646432168838724 -0.007104005159829057 -0.01483833851799851
617 0.005744799307638141 0.013726030672298163 -0.005470182024336744
260 0.010109513535147262 -0.017743598712887925 -0.0016871684678821297
27 -0.00024746537903650996 0.000345164962695924 0.00017639527513106217
38 0.02594918993170738 -0.009090705248986771 0.005320764914688195
26 0.00231314837138169 -0.0015765586997524943 -0.006701649006282556
36 -0.015260048665344715 -0.010801704545415044 -0.016883378769497987
226 0.00041525529895077565 0.001518112116937325 0.0028209890991066516
239 -0.012037415699885586 0.02206360966771634 -0.002707223919031935
236 -0.026155312724001185 0.021119626981752262 0.034889763054775175
237 -0.013379223605384617 -0.018294571135182847 -0.005702034809437121
238 -0.007649806382477451 0.010589903677496928 -0.0071044032630588165
223 0.00021984702374251103 0.0007036708079617177 0.004922367002091024
224 0.0034175768147554 0.009657033755172347 -0.002283269251538844
225 0.003172336118089847 0.007098725643774181 0.00025935572074915785

Bonds

1 1 839 840
2 1 839 845
3 1 839 850
4 2 839 855
5 4 840 841
6 2 840 856
7 2 840 857
8 4 846 847
9 1 848 847
10 2 848 867
11 2 848 868
12 4 845 846
13 2 845 863
14 2 845 864
15 2 847 865
16 2 847 866
17 4 316 317
18 4 850 851
19 2 850 870
20 2 850 871
21 4 851 852
22 1 317 318
23 2 317 328
24 2 317 329
25 4 315 316
26 2 315 326
27 2 315 327
28 4 388 389
29 3 849 848
30 1 314 315
31 2 314 324
32 2 314 325
33 3 313 314
34 5 313 323
35 4 318 319
36 2 318 330
37 2 318 331
38 4 888 889
39 2 888 908
40 2 888 909
41 1 877 878
42 1 877 883
43 1 877 888
44 2 877 893
45 4 879 880
46 4 878 879
47 2 878 894
48 2 878 895
49 1 881 880
50 2 881 898
51 2 881 899
52 4 883 884
53 2 883 901
54 2 883 902
55 4 889 890
56 4 884 885
57 1 890 891
58 2 890 910
59 2 890 911
60 2 880 896
61 2 880 897
62 4 319 320
63 3 891 892
64 2 891 912
65 2 891 913
66 5 892 914
67 2 885 903
68 2 885 904
69 4 387 388
70 2 387 398
71 2 387 399
72 4 841 842
73 1 763 764
74 1 763 769
75 1 763 774
76 2 763 779
77 4 769 770
78 2 769 787
79 2 769 788
80 4 774 775
81 2 774 794
82 2 774 795
83 4 775 776
84 1 776 777
85 2 776 796
86 2 776 797
87 3 777 778
88 2 777 798
89 2 777 799
90 4 764 765
91 2 764 780
92 2 764 781
93 4 765 766
94 1 98 99
95 2 98 108
96 2 98 109
97 4 98 697
98 4 770 771
99 4 99 100
100 2 99 110
101 2 99 111
102 4 100 101
103 1 852 853
104 2 852 872
105 2 852 873
106 3 853 854
107 2 853 874
108 2 853 875
109 5 854 876
110 4 368 367
111 2 368 380
112 2 368 381
113 4 416 415
114 2 416 428
115 2 416 429
116 1 417 416
117 2 417 430
118 2 417 431
119 4 417 740
120 1 369 368
121 2 369 382
122 2 369 383
123 4 369 466
124 4 363 364
125 2 363 374
126 2 363 375
127 4 366 367
128 2 366 378
129 2 366 379
130 1 413 414
131 2 413 424
132 2 413 425
133 4 414 415
134 2 414 426
135 2 414 427
136 4 412 413
137 2 320 332
138 2 320 333
139 1 321 320
140 2 321 334
141 2 321 335
142 3 466 465
143 1 465 464
144 2 465 478
145 2 465 479
146 4 486 487
147 2 486 498
148 2 486 499
149 2 464 476
150 2 464 477
151 4 463 464
152 3 322 321
153 4 580 581
154 1 581 582
155 2 581 592
156 2 581 593
157 1 485 486
158 2 485 496
159 2 485 497
160 4 488 487
161 2 488 500
162 2 488 501
163 3 887 886
164 1 886 885
165 2 886 905
166 2 886 906
167 1 489 488
168 2 489 502
169 2 489 503
170 4 489 887
171 1 771 772
172 2 771 789
173 2 771 790
174 4 582 583
175 2 582 594
176 2 582 595
177 3 154 153
178 4 584 583
179 2 584 596
180 2 584 597
181 1 585 584
182 2 585 598
183 2 585 599
184 4 585 154
185 3 772 773
186 2 772 791
187 2 772 792
188 5 773 793
189 1 105 104
190 2 105 118
191 2 105 119
192 4 105 217
193 3 130 129
194 3 217 218
195 4 104 103
196 2 104 116
197 2 104 117
198 1 101 102
199 2 101 112
200 2 101 113
201 2 923 941
202 2 923 942
203 1 924 923
204 2 924 943
205 2 924 944
206 4 364 365
207 3 925 924
208 4 392 391
209 2 392 404
210 2 392 405
211 4 390 391
212 2 390 402
213 2 390 403
214 1 393 392
215 2 393 406
216 2 393 407
217 4 393 925
218 1 365 366
219 2 365 376
220 2 365 377
221 1 389 390
222 2 389 400
223 2 389 401
224 4 411 412
225 2 411 422
226 2 411 423
227 1 410 411
228 2 410 420
229 2 410 421
230 4 410 289
231 4 462 463
232 2 462 474
233 2 462 475
234 1 663 662
235 2 663 684
236 2 663 685
237 2 8 20
238 2 8 21
239 4 7 8
240 4 6 7
241 2 6 18
242 2 6 19
243 3 664 663
244 1 362 363
245 2 362 372
246 2 362 373
247 4 362 664
248 2 662 682
249 2 662 683
250 3 10 9
251 1 9 8
252 2 9 22
253 2 9 23
254 1 561 560
255 2 561 574
256 2 561 575
257 4 561 10
258 1 5 6
259 2 5 16
260 2 5 17
261 1 461 462
262 2 461 472
263 2 461 473
264 4 4 5
265 4 3 4
266 2 3 14
267 2 3 15
268 2 152 164
269 2 152 165
270 1 153 152
271 2 153 166
272 2 153 167
273 1 129 128
274 2 129 142
275 2 129 143
276 4 126 127
277 2 126 138
278 2 126 139
279 4 127 128
280 4 151 152
281 4 124 125
282 1 122 123
283 2 122 132
284 2 122 133
285 4 123 124
286 2 123 134
287 2 123 135
288 1 125 126
289 2 125 136
290 2 125 137
291 4 150 151
292 2 150 162
293 2 150 163
294 1 149 150
295 2 149 160
296 2 149 161
297 2 128 140
298 2 128 141
299 4 148 149
300 1 81 80
301 2 81 94
302 2 81 95
303 4 81 882
304 4 80 79
305 2 80 92
306 2 80 93
307 4 628 629
308 4 632 631
309 2 632 644
310 2 632 645
311 3 58 57
312 1 57 56
313 2 57 70
314 2 57 71
315 1 633 632
316 2 633 646
317 2 633 647
318 4 633 58
319 4 630 631
320 2 630 642
321 2 630 643
322 2 56 68
323 2 56 69
324 4 55 56
325 1 629 630
326 2 629 640
327 2 629 641
328 3 967 968
329 2 967 988
330 2 967 989
331 1 966 967
332 2 966 986
333 2 966 987
334 3 882 881
335 4 78 79
336 2 78 90
337 2 78 91
338 1 77 78
339 2 77 88
340 2 77 89
341 4 75 76
342 2 75 86
343 2 75 87
344 1 74 75
345 2 74 84
346 2 74 85
347 4 76 77
348 3 73 74
349 5 73 83
350 4 267 268
351 2 267 278
352 2 267 279
353 4 268 269
354 3 241 242
355 1 2 3
356 2 2 12
357 2 2 13
358 4 2 768
359 1 266 267
360 2 266 276
361 2 266 277
362 4 266 241
363 1 242 243
364 2 242 252
365 2 242 253
366 5 778 800
367 4 54 55
368 2 54 66
369 2 54 67
370 1 50 51
371 2 50 60
372 2 50 61
373 2 766 782
374 2 766 783
375 4 51 52
376 2 51 62
377 2 51 63
378 4 52 53
379 1 53 54
380 2 53 64
381 2 53 65
382 1 767 766
383 2 767 784
384 2 767 785
385 3 768 767
386 3 49 50
387 1 506 507
388 2 506 516
389 2 506 517
390 4 506 49
391 3 740 739
392 2 738 758
393 2 738 759
394 1 739 738
395 2 739 760
396 2 739 761
397 4 737 738
398 4 731 732
399 2 731 749
400 2 731 750
401 4 736 737
402 2 736 756
403 2 736 757
404 1 725 726
405 1 725 731
406 1 725 736
407 2 725 741
408 4 727 728
409 4 732 733
410 4 726 727
411 2 726 742
412 2 726 743
413 1 733 734
414 2 733 751
415 2 733 752
416 4 272 271
417 2 272 284
418 2 272 285
419 1 273 272
420 2 273 286
421 2 273 287
422 4 273 730
423 1 269 270
424 2 269 280
425 2 269 281
426 4 270 271
427 2 270 282
428 2 270 283
429 3 345 346
430 2 345 358
431 2 345 359
432 5 346 360
433 1 344 345
434 2 344 356
435 2 344 357
436 3 659 658
437 1 482 483
438 2 482 492
439 2 482 493
440 4 482 659
441 4 483 484
442 2 483 494
443 2 483 495
444 1 658 657
445 2 658 677
446 2 658 678
447 4 484 485
448 2 657 675
449 2 657 676
450 4 656 657
451 4 343 344
452 4 342 343
453 2 342 354
454 2 342 355
455 4 534 535
456 2 534 546
457 2 534 547
458 4 536 535
459 2 536 548
460 2 536 549
461 1 602 603
462 2 602 612
463 2 602 613
464 4 602 816
465 3 816 815
466 4 603 604
467 2 603 614
468 2 603 615
469 1 341 342
470 2 341 352
471 2 341 353
472 4 339 340
473 2 339 350
474 2 339 351
475 4 340 341
476 1 338 339
477 2 338 348
478 2 338 349
479 4 338 130
480 3 734 735
481 2 734 753
482 2 734 754
483 5 735 755
484 3 692 691
485 1 513 512
486 2 513 526
487 2 513 527
488 4 513 692
489 2 690 706
490 2 690 707
491 4 512 511
492 2 512 524
493 2 512 525
494 1 691 690
495 2 691 708
496 2 691 709
497 4 604 605
498 4 608 607
499 2 608 620
500 2 608 621
501 1 626 627
502 2 626 636
503 2 626 637
504 4 626 849
505 4 627 628
506 2 627 638
507 2 627 639
508 1 290 291
509 2 290 300
510 2 290 301
511 3 289 290
512 4 808 809
513 4 291 292
514 2 291 302
515 2 291 303
516 1 293 294
517 2 293 304
518 2 293 305
519 4 292 293
520 4 807 808
521 2 807 825
522 2 807 826
523 4 294 295
524 2 294 306
525 2 294 307
526 4 295 296
527 1 810 809
528 2 810 829
529 2 810 830
530 4 661 662
531 1 177 176
532 2 177 190
533 2 177 191
534 4 177 298
535 1 297 296
536 2 297 310
537 2 297 311
538 3 298 297
539 4 176 175
540 2 176 188
541 2 176 189
542 2 296 308
543 2 296 309
544 4 655 656
545 2 655 673
546 2 655 674
547 1 649 650
548 1 649 655
549 1 649 660
550 2 649 665
551 4 660 661
552 2 660 680
553 2 660 681
554 4 650 651
555 2 650 666
556 2 650 667
557 4 651 652
558 2 652 668
559 2 652 669
560 4 174 175
561 2 174 186
562 2 174 187
563 1 653 652
564 2 653 670
565 2 653 671
566 3 654 653
567 1 533 534
568 2 533 544
569 2 533 545
570 1 801 802
571 1 801 807
572 1 801 812
573 2 801 817
574 4 812 813
575 2 812 832
576 2 812 833
577 1 815 814
578 2 815 836
579 2 815 837
580 1 609 608
581 2 609 622
582 2 609 623
583 4 609 654
584 4 813 814
585 2 814 834
586 2 814 835
587 4 802 803
588 2 802 818
589 2 802 819
590 4 803 804
591 2 804 820
592 2 804 821
593 4 147 148
594 2 147 158
595 2 147 159
596 3 806 805
597 1 146 147
598 2 146 156
599 2 146 157
600 4 146 806
601 1 805 804
602 2 805 822
603 2 805 823
604 1 953 954
605 1 953 959
606 1 953 964
607 2 953 969
608 4 954 955
609 2 954 970
610 2 954 971
611 4 955 956
612 1 956 957
613 2 956 972
614 2 956 973
615 4 959 960
616 2 959 977
617 2 959 978
618 4 964 965
619 2 964 984
620 2 964 985
621 4 965 966
622 5 968 990
623 4 440 439
624 2 440 452
625 2 440 453
626 4 960 961
627 2 961 979
628 2 961 980
629 1 386 387
630 2 386 396
631 2 386 397
632 1 441 440
633 2 441 454
634 2 441 455
635 4 441 702
636 3 702 701
637 4 438 439
638 2 438 450
639 2 438 451
640 1 701 700
641 2 701 722
642 2 701 723
643 1 687 688
644 1 687 693
645 1 687 698
646 2 687 703
647 4 693 694
648 2 693 711
649 2 693 712
650 4 436 437
651 1 554 555
652 2 554 564
653 2 554 565
654 4 554 385
655 1 437 438
656 2 437 448
657 2 437 449
658 4 555 556
659 2 555 566
660 2 555 567
661 1 557 558
662 2 557 568
663 2 557 569
664 4 556 557
665 3 697 696
666 4 243 244
667 2 243 254
668 2 243 255
669 1 245 246
670 2 245 256
671 2 245 257
672 3 385 386
673 1 842 843
674 2 842 858
675 2 842 859
676 3 843 844
677 2 843 860
678 2 843 861
679 5 844 862
680 4 508 509
681 1 509 510
682 2 509 520
683 2 509 521
684 4 507 508
685 2 507 518
686 2 507 519
687 4 688 689
688 2 688 704
689 2 688 705
690 1 696 695
691 2 696 715
692 2 696 716
693 4 694 695
694 2 695 713
695 2 695 714
696 4 244 245
697 4 246 247
698 2 246 258
699 2 246 259
700 4 248 247
701 2 248 260
702 2 248 261
703 3 730 729
704 2 728 744
705 2 728 745
706 1 729 728
707 2 729 746
708 2 729 747
709 1 962 961
710 2 962 981
711 2 962 982
712 3 963 962
713 1 194 195
714 2 194 204
715 2 194 205
716 4 194 963
717 4 195 196
718 2 195 206
719 2 195 207
720 4 196 197
721 1 221 222
722 2 221 232
723 2 221 233
724 4 222 223
725 2 222 234
726 2 222 235
727 2 700 720
728 2 700 721
729 4 699 700
730 4 698 699
731 2 698 718
732 2 698 719
733 1 578 579
734 2 578 588
735 2 578 589
736 4 578 322
737 4 579 580
738 2 579 590
739 2 579 591
740 4 689 690
741 1 537 536
742 2 537 550
743 2 537 551
744 4 537 34
745 4 198 199
746 2 198 210
747 2 198 211
748 1 197 198
749 2 197 208
750 2 197 209
751 1 33 32
752 2 33 46
753 2 33 47
754 3 34 33
755 2 32 44
756 2 32 45
757 4 510 511
758 2 510 522
759 2 510 523
760 4 31 32
761 4 30 31
762 2 30 42
763 2 30 43
764 1 218 219
765 2 218 228
766 2 218 229
767 4 102 103
768 2 102 114
769 2 102 115
770 4 606 607
771 2 606 618
772 2 606 619
773 1 605 606
774 2 605 616
775 2 605 617
776 1 29 30
777 2 29 40
778 2 29 41
779 4 28 29
780 4 219 220
781 2 219 230
782 2 219 231
783 4 220 221
784 4 922 923
785 4 921 922
786 2 921 939
787 2 921 940
788 3 920 919
789 3 811 810
790 1 530 531
791 2 530 540
792 2 530 541
793 4 530 811
794 4 916 917
795 2 916 932
796 2 916 933
797 2 809 827
798 2 809 828
799 1 919 918
800 2 919 936
801 2 919 937
802 2 918 934
803 2 918 935
804 4 917 918
805 1 915 916
806 1 915 921
807 1 915 926
808 2 915 931
809 1 929 928
810 2 929 950
811 2 929 951
812 4 926 927
813 2 926 946
814 2 926 947
815 3 930 929
816 2 928 948
817 2 928 949
818 4 927 928
819 4 531 532
820 2 531 542
821 2 531 543
822 1 201 200
823 2 201 214
824 2 201 215
825 4 201 920
826 4 558 559
827 2 558 570
828 2 558 571
829 1 434 435
830 2 434 444
831 2 434 445
832 4 434 930
833 1 173 174
834 2 173 184
835 2 173 185
836 4 435 436
837 2 435 446
838 2 435 447
839 4 200 199
840 2 200 212
841 2 200 213
842 4 532 533
843 4 460 461
844 4 459 460
845 2 459 470
846 2 459 471
847 1 458 459
848 2 458 468
849 2 458 469
850 4 171 172
851 2 171 182
852 2 171 183
853 4 172 173
854 3 457 458
855 1 170 171
856 2 170 180
857 2 170 181
858 4 170 457
859 4 560 559
860 2 560 572
861 2 560 573
862 1 249 248
863 2 249 262
864 2 249 263
865 4 249 121
866 3 121 122
867 5 958 976
868 3 957 958
869 2 957 974
870 2 957 975
871 4 27 28
872 2 27 38
873 2 27 39
874 1 26 27
875 2 26 36
876 2 26 37
877 4 26 226
878 3 226 225
879 4 223 224
880 2 224 236
881 2 224 237
882 1 225 224
883 2 225 238
884 2 225 239

Angles

1 1 840 839 845
2 1 840 839 850
3 2 840 839 855
4 1 845 839 850
5 2 845 839 855
6 2 850 839 855
7 4 839 840 841
8 2 839 840 856
9 2 839 840 857
10 9 841 840 856
11 9 841 840 857
12 7 856 840 857
13 6 845 846 847
14 3 849 848 847
15 8 849 848 867
16 8 849 848 868
17 2 847 848 867
18 2 847 848 868
19 7 867 848 868
20 4 839 845 846
21 2 839 845 863
22 2 839 845 864
23 9 846 845 863
24 9 846 845 864
25 7 863 845 864
26 4 848 847 846
27 2 848 847 865
28 2 848 847 866
29 9 846 847 865
30 9 846 847 866
31 7 865 847 866
32 6 315 316 317
33 4 839 850 851
34 2 839 850 870
35 2 839 850 871
36 9 851 850 870
37 9 851 850 871
38 7 870 850 871
39 6 850 851 852
40 4 316 317 318
41 9 316 317 328
42 9 316 317 329
43 2 318 317 328
44 2 318 317 329
45 7 328 317 329
46 4 314 315 316
47 2 314 315 326
48 2 314 315 327
49 9 316 315 326
50 9 316 315 327
51 7 326 315 327
52 6 387 388 389
53 6 626 849 848
54 3 313 314 315
55 8 313 314 324
56 8 313 314 325
57 2 315 314 324
58 2 315 314 325
59 7 324 314 325
60 5 314 313 323
61 4 317 318 319
62 2 317 318 330
63 2 317 318 331
64 9 319 318 330
65 9 319 318 331
66 7 330 318 331
67 4 877 888 889
68 2 877 888 908
69 2 877 888 909
70 9 889 888 908
71 9 889 888 909
72 7 908 888 909
73 1 878 877 883
74 1 878 877 888
75 2 878 877 893
76 1 883 877 888
77 2 883 877 893
78 2 888 877 893
79 6 878 879 880
80 4 877 878 879
81 2 877 878 894
82 2 877 878 895
83 9 879 878 894
84 9 879 878 895
85 7 894 878 895
86 3 882 881 880
87 8 882 881 898
88 8 882 881 899
89 2 880 881 898
90 2 880 881 899
91 7 898 881 899
92 4 877 883 884
93 2 877 883 901
94 2 877 883 902
95 9 884 883 901
96 9 884 883 902
97 7 901 883 902
98 6 888 889 890
99 6 883 884 885
100 4 889 890 891
101 9 889 890 910
102 9 889 890 911
103 2 891 890 910
104 2 891 890 911
105 7 910 890 911
106 4 881 880 879
107 2 881 880 896
108 2 881 880 897
109 9 879 880 896
110 9 879 880 897
111 7 896 880 897
112 6 318 319 320
113 3 890 891 892
114 2 890 891 912
115 2 890 891 913
116 8 892 891 912
117 8 892 891 913
118 7 912 891 913
119 5 891 892 914
120 4 886 885 884
121 2 886 885 903
122 2 886 885 904
123 9 884 885 903
124 9 884 885 904
125 7 903 885 904
126 4 386 387 388
127 2 386 387 398
128 2 386 387 399
129 9 388 387 398
130 9 388 387 399
131 7 398 387 399
132 6 840 841 842
133 1 764 763 769
134 1 764 763 774
135 2 764 763 779
136 1 769 763 774
137 2 769 763 779
138 2 774 763 779
139 4 763 769 770
140 2 763 769 787
141 2 763 769 788
142 9 770 769 787
143 9 770 769 788
144 7 787 769 788
145 4 763 774 775
146 2 763 774 794
147 2 763 774 795
148 9 775 774 794
149 9 775 774 795
150 7 794 774 795
151 6 774 775 776
152 4 775 776 777
153 9 775 776 796
154 9 775 776 797
155 2 777 776 796
156 2 777 776 797
157 7 796 776 797
158 3 776 777 778
159 2 776 777 798
160 2 776 777 799
161 8 778 777 798
162 8 778 777 799
163 7 798 777 799
164 4 763 764 765
165 2 763 764 780
166 2 763 764 781
167 9 765 764 780
168 9 765 764 781
169 7 780 764 781
170 6 764 765 766
171 2 99 98 108
172 2 99 98 109
173 7 108 98 109
174 4 99 98 697
175 9 108 98 697
176 9 109 98 697
177 6 769 770 771
178 4 98 99 100
179 2 98 99 110
180 2 98 99 111
181 9 100 99 110
182 9 100 99 111
183 7 110 99 111
184 6 99 100 101
185 4 851 852 853
186 9 851 852 872
187 9 851 852 873
188 2 853 852 872
189 2 853 852 873
190 7 872 852 873
191 3 852 853 854
192 2 852 853 874
193 2 852 853 875
194 8 854 853 874
195 8 854 853 875
196 7 874 853 875
197 5 853 854 876
198 4 369 368 367
199 2 369 368 380
200 2 369 368 381
201 9 367 368 380
202 9 367 368 381
203 7 380 368 381
204 6 368 367 366
205 4 417 416 415
206 2 417 416 428
207 2 417 416 429
208 9 415 416 428
209 9 415 416 429
210 7 428 416 429
211 2 416 417 430
212 2 416 417 431
213 7 430 417 431
214 4 416 417 740
215 9 430 417 740
216 9 431 417 740
217 2 368 369 382
218 2 368 369 383
219 7 382 369 383
220 4 368 369 466
221 9 382 369 466
222 9 383 369 466
223 4 362 363 364
224 2 362 363 374
225 2 362 363 375
226 9 364 363 374
227 9 364 363 375
228 7 374 363 375
229 4 365 366 367
230 2 365 366 378
231 2 365 366 379
232 9 367 366 378
233 9 367 366 379
234 7 378 366 379
235 4 412 413 414
236 9 412 413 424
237 9 412 413 425
238 2 414 413 424
239 2 414 413 425
240 7 424 413 425
241 4 413 414 415
242 2 413 414 426
243 2 413 414 427
244 9 415 414 426
245 9 415 414 427
246 7 426 414 427
247 6 416 415 414
248 6 411 412 413
249 4 321 320 319
250 2 321 320 332
251 2 321 320 333
252 9 319 320 332
253 9 319 320 333
254 7 332 320 333
255 3 322 321 320
256 8 322 321 334
257 8 322 321 335
258 2 320 321 334
259 2 320 321 335
260 7 334 321 335
261 6 369 466 465
262 3 466 465 464
263 8 466 465 478
264 8 466 465 479
265 2 464 465 478
266 2 464 465 479
267 7 478 465 479
268 4 485 486 487
269 2 485 486 498
270 2 485 486 499
271 9 487 486 498
272 9 487 486 499
273 7 498 486 499
274 4 465 464 463
275 2 465 464 476
276 2 465 464 477
277 9 463 464 476
278 9 463 464 477
279 7 476 464 477
280 6 462 463 464
281 6 578 322 321
282 6 579 580 581
283 4 580 581 582
284 9 580 581 592
285 9 580 581 593
286 2 582 581 592
287 2 582 581 593
288 7 592 581 593
289 6 488 487 486
290 4 484 485 486
291 9 484 485 496
292 9 484 485 497
293 2 486 485 496
294 2 486 485 497
295 7 496 485 497
296 4 489 488 487
297 2 489 488 500
298 2 489 488 501
299 9 487 488 500
300 9 487 488 501
301 7 500 488 501
302 6 489 887 886
303 3 887 886 885
304 8 887 886 905
305 8 887 886 906
306 2 885 886 905
307 2 885 886 906
308 7 905 886 906
309 2 488 489 502
310 2 488 489 503
311 7 502 489 503
312 4 488 489 887
313 9 502 489 887
314 9 503 489 887
315 4 770 771 772
316 9 770 771 789
317 9 770 771 790
318 2 772 771 789
319 2 772 771 790
320 7 789 771 790
321 4 581 582 583
322 2 581 582 594
323 2 581 582 595
324 9 583 582 594
325 9 583 582 595
326 7 594 582 595
327 6 585 154 153
328 6 584 583 582
329 4 585 584 583
330 2 585 584 596
331 2 585 584 597
332 9 583 584 596
333 9 583 584 597
334 7 596 584 597
335 2 584 585 598
336 2 584 585 599
337 7 598 585 599
338 4 584 585 154
339 9 598 585 154
340 9 599 585 154
341 3 771 772 773
342 2 771 772 791
343 2 771 772 792
344 8 773 772 791
345 8 773 772 792
346 7 791 772 792
347 5 772 773 793
348 2 104 105 118
349 2 104 105 119
350 7 118 105 119
351 4 104 105 217
352 9 118 105 217
353 9 119 105 217
354 6 338 130 129
355 6 105 217 218
356 4 105 104 103
357 2 105 104 116
358 2 105 104 117
359 9 103 104 116
360 9 103 104 117
361 7 116 104 117
362 4 100 101 102
363 9 100 101 112
364 9 100 101 113
365 2 102 101 112
366 2 102 101 113
367 7 112 101 113
368 6 104 103 102
369 4 924 923 922
370 2 924 923 941
371 2 924 923 942
372 9 922 923 941
373 9 922 923 942
374 7 941 923 942
375 3 925 924 923
376 8 925 924 943
377 8 925 924 944
378 2 923 924 943
379 2 923 924 944
380 7 943 924 944
381 6 363 364 365
382 6 393 925 924
383 4 393 392 391
384 2 393 392 404
385 2 393 392 405
386 9 391 392 404
387 9 391 392 405
388 7 404 392 405
389 6 392 391 390
390 4 389 390 391
391 2 389 390 402
392 2 389 390 403
393 9 391 390 402
394 9 391 390 403
395 7 402 390 403
396 2 392 393 406
397 2 392 393 407
398 7 406 393 407
399 4 392 393 925
400 9 406 393 925
401 9 407 393 925
402 4 364 365 366
403 9 364 365 376
404 9 364 365 377
405 2 366 365 376
406 2 366 365 377
407 7 376 365 377
408 4 388 389 390
409 9 388 389 400
410 9 388 389 401
411 2 390 389 400
412 2 390 389 401
413 7 400 389 401
414 4 410 411 412
415 2 410 411 422
416 2 410 411 423
417 9 412 411 422
418 9 412 411 423
419 7 422 411 423
420 2 411 410 420
421 2 411 410 421
422 7 420 410 421
423 4 411 410 289
424 9 420 410 289
425 9 421 410 289
426 4 461 462 463
427 2 461 462 474
428 2 461 462 475
429 9 463 462 474
430 9 463 462 475
431 7 474 462 475
432 3 664 663 662
433 8 664 663 684
434 8 664 663 685
435 2 662 663 684
436 2 662 663 685
437 7 684 663 685
438 4 9 8 7
439 2 9 8 20
440 2 9 8 21
441 9 7 8 20
442 9 7 8 21
443 7 20 8 21
444 6 6 7 8
445 4 5 6 7
446 2 5 6 18
447 2 5 6 19
448 9 7 6 18
449 9 7 6 19
450 7 18 6 19
451 6 362 664 663
452 2 363 362 372
453 2 363 362 373
454 7 372 362 373
455 4 363 362 664
456 9 372 362 664
457 9 373 362 664
458 4 663 662 661
459 2 663 662 682
460 2 663 662 683
461 9 661 662 682
462 9 661 662 683
463 7 682 662 683
464 6 561 10 9
465 3 10 9 8
466 8 10 9 22
467 8 10 9 23
468 2 8 9 22
469 2 8 9 23
470 7 22 9 23
471 2 560 561 574
472 2 560 561 575
473 7 574 561 575
474 4 560 561 10
475 9 574 561 10
476 9 575 561 10
477 4 4 5 6
478 9 4 5 16
479 9 4 5 17
480 2 6 5 16
481 2 6 5 17
482 7 16 5 17
483 4 460 461 462
484 9 460 461 472
485 9 460 461 473
486 2 462 461 472
487 2 462 461 473
488 7 472 461 473
489 6 3 4 5
490 4 2 3 4
491 2 2 3 14
492 2 2 3 15
493 9 4 3 14
494 9 4 3 15
495 7 14 3 15
496 4 153 152 151
497 2 153 152 164
498 2 153 152 165
499 9 151 152 164
500 9 151 152 165
501 7 164 152 165
502 3 154 153 152
503 8 154 153 166
504 8 154 153 167
505 2 152 153 166
506 2 152 153 167
507 7 166 153 167
508 3 130 129 128
509 8 130 129 142
510 8 130 129 143
511 2 128 129 142
512 2 128 129 143
513 7 142 129 143
514 4 125 126 127
515 2 125 126 138
516 2 125 126 139
517 9 127 126 138
518 9 127 126 139
519 7 138 126 139
520 6 126 127 128
521 6 150 151 152
522 6 123 124 125
523 3 121 122 123
524 8 121 122 132
525 8 121 122 133
526 2 123 122 132
527 2 123 122 133
528 7 132 122 133
529 4 122 123 124
530 2 122 123 134
531 2 122 123 135
532 9 124 123 134
533 9 124 123 135
534 7 134 123 135
535 4 124 125 126
536 9 124 125 136
537 9 124 125 137
538 2 126 125 136
539 2 126 125 137
540 7 136 125 137
541 4 149 150 151
542 2 149 150 162
543 2 149 150 163
544 9 151 150 162
545 9 151 150 163
546 7 162 150 163
547 4 148 149 150
548 9 148 149 160
549 9 148 149 161
550 2 150 149 160
551 2 150 149 161
552 7 160 149 161
553 4 129 128 127
554 2 129 128 140
555 2 129 128 141
556 9 127 128 140
557 9 127 128 141
558 7 140 128 141
559 6 147 148 149
560 2 80 81 94
561 2 80 81 95
562 7 94 81 95
563 4 80 81 882
564 9 94 81 882
565 9 95 81 882
566 4 81 80 79
567 2 81 80 92
568 2 81 80 93
569 9 79 80 92
570 9 79 80 93
571 7 92 80 93
572 6 627 628 629
573 6 632 631 630
574 4 633 632 631
575 2 633 632 644
576 2 633 632 645
577 9 631 632 644
578 9 631 632 645
579 7 644 632 645
580 6 633 58 57
581 3 58 57 56
582 8 58 57 70
583 8 58 57 71
584 2 56 57 70
585 2 56 57 71
586 7 70 57 71
587 2 632 633 646
588 2 632 633 647
589 7 646 633 647
590 4 632 633 58
591 9 646 633 58
592 9 647 633 58
593 4 629 630 631
594 2 629 630 642
595 2 629 630 643
596 9 631 630 642
597 9 631 630 643
598 7 642 630 643
599 4 57 56 55
600 2 57 56 68
601 2 57 56 69
602 9 55 56 68
603 9 55 56 69
604 7 68 56 69
605 6 54 55 56
606 4 628 629 630
607 9 628 629 640
608 9 628 629 641
609 2 630 629 640
610 2 630 629 641
611 7 640 629 641
612 3 966 967 968
613 2 966 967 988
614 2 966 967 989
615 8 968 967 988
616 8 968 967 989
617 7 988 967 989
618 4 965 966 967
619 9 965 966 986
620 9 965 966 987
621 2 967 966 986
622 2 967 966 987
623 7 986 966 987
624 6 81 882 881
625 4 77 78 79
626 2 77 78 90
627 2 77 78 91
628 9 79 78 90
629 9 79 78 91
630 7 90 78 91
631 6 80 79 78
632 4 76 77 78
633 9 76 77 88
634 9 76 77 89
635 2 78 77 88
636 2 78 77 89
637 7 88 77 89
638 4 74 75 76
639 2 74 75 86
640 2 74 75 87
641 9 76 75 86
642 9 76 75 87
643 7 86 75 87
644 3 73 74 75
645 8 73 74 84
646 8 73 74 85
647 2 75 74 84
648 2 75 74 85
649 7 84 74 85
650 6 75 76 77
651 5 74 73 83
652 4 266 267 268
653 2 266 267 278
654 2 266 267 279
655 9 268 267 278
656 9 268 267 279
657 7 278 267 279
658 6 267 268 269
659 6 266 241 242
660 2 3 2 12
661 2 3 2 13
662 7 12 2 13
663 4 3 2 768
664 9 12 2 768
665 9 13 2 768
666 2 267 266 276
667 2 267 266 277
668 7 276 266 277
669 4 267 266 241
670 9 276 266 241
671 9 277 266 241
672 3 241 242 243
673 8 241 242 252
674 8 241 242 253
675 2 243 242 252
676 2 243 242 253
677 7 252 242 253
678 5 777 778 800
679 4 53 54 55
680 2 53 54 66
681 2 53 54 67
682 9 55 54 66
683 9 55 54 67
684 7 66 54 67
685 3 49 50 51
686 8 49 50 60
687 8 49 50 61
688 2 51 50 60
689 2 51 50 61
690 7 60 50 61
691 4 767 766 765
692 2 767 766 782
693 2 767 766 783
694 9 765 766 782
695 9 765 766 783
696 7 782 766 783
697 4 50 51 52
698 2 50 51 62
699 2 50 51 63
700 9 52 51 62
701 9 52 51 63
702 7 62 51 63
703 6 51 52 53
704 4 52 53 54
705 9 52 53 64
706 9 52 53 65
707 2 54 53 64
708 2 54 53 65
709 7 64 53 65
710 3 768 767 766
711 8 768 767 784
712 8 768 767 785
713 2 766 767 784
714 2 766 767 785
715 7 784 767 785
716 6 2 768 767
717 6 506 49 50
718 2 507 506 516
719 2 507 506 517
720 7 516 506 517
721 4 507 506 49
722 9 516 506 49
723 9 517 506 49
724 6 417 740 739
725 4 739 738 737
726 2 739 738 758
727 2 739 738 759
728 9 737 738 758
729 9 737 738 759
730 7 758 738 759
731 3 740 739 738
732 8 740 739 760
733 8 740 739 761
734 2 738 739 760
735 2 738 739 761
736 7 760 739 761
737 6 736 737 738
738 4 725 731 732
739 2 725 731 749
740 2 725 731 750
741 9 732 731 749
742 9 732 731 750
743 7 749 731 750
744 4 725 736 737
745 2 725 736 756
746 2 725 736 757
747 9 737 736 756
748 9 737 736 757
749 7 756 736 757
750 1 726 725 731
751 1 726 725 736
752 2 726 725 741
753 1 731 725 736
754 2 731 725 741
755 2 736 725 741
756 6 726 727 728
757 6 731 732 733
758 4 725 726 727
759 2 725 726 742
760 2 725 726 743
761 9 727 726 742
762 9 727 726 743
763 7 742 726 743
764 4 732 733 734
765 9 732 733 751
766 9 732 733 752
767 2 734 733 751
768 2 734 733 752
769 7 751 733 752
770 4 273 272 271
771 2 273 272 284
772 2 273 272 285
773 9 271 272 284
774 9 271 272 285
775 7 284 272 285
776 2 272 273 286
777 2 272 273 287
778 7 286 273 287
779 4 272 273 730
780 9 286 273 730
781 9 287 273 730
782 4 268 269 270
783 9 268 269 280
784 9 268 269 281
785 2 270 269 280
786 2 270 269 281
787 7 280 269 281
788 6 272 271 270
789 4 269 270 271
790 2 269 270 282
791 2 269 270 283
792 9 271 270 282
793 9 271 270 283
794 7 282 270 283
795 3 344 345 346
796 2 344 345 358
797 2 344 345 359
798 8 346 345 358
799 8 346 345 359
800 7 358 345 359
801 5 345 346 360
802 4 343 344 345
803 9 343 344 356
804 9 343 344 357
805 2 345 344 356
806 2 345 344 357
807 7 356 344 357
808 6 482 659 658
809 2 483 482 492
810 2 483 482 493
811 7 492 482 493
812 4 483 482 659
813 9 492 482 659
814 9 493 482 659
815 4 482 483 484
816 2 482 483 494
817 2 482 483 495
818 9 484 483 494
819 9 484 483 495
820 7 494 483 495
821 3 659 658 657
822 8 659 658 677
823 8 659 658 678
824 2 657 658 677
825 2 657 658 678
826 7 677 658 678
827 6 483 484 485
828 4 658 657 656
829 2 658 657 675
830 2 658 657 676
831 9 656 657 675
832 9 656 657 676
833 7 675 657 676
834 6 655 656 657
835 6 342 343 344
836 4 341 342 343
837 2 341 342 354
838 2 341 342 355
839 9 343 342 354
840 9 343 342 355
841 7 354 342 355
842 4 533 534 535
843 2 533 534 546
844 2 533 534 547
845 9 535 534 546
846 9 535 534 547
847 7 546 534 547
848 4 537 536 535
849 2 537 536 548
850 2 537 536 549
851 9 535 536 548
852 9 535 536 549
853 7 548 536 549
854 2 603 602 612
855 2 603 602 613
856 7 612 602 613
857 4 603 602 816
858 9 612 602 816
859 9 613 602 816
860 6 602 816 815
861 4 602 603 604
862 2 602 603 614
863 2 602 603 615
864 9 604 603 614
865 9 604 603 615
866 7 614 603 615
867 4 340 341 342
868 9 340 341 352
869 9 340 341 353
870 2 342 341 352
871 2 342 341 353
872 7 352 341 353
873 4 338 339 340
874 2 338 339 350
875 2 338 339 351
876 9 340 339 350
877 9 340 339 351
878 7 350 339 351
879 6 339 340 341
880 2 339 338 348
881 2 339 338 349
882 7 348 338 349
883 4 339 338 130
884 9 348 338 130
885 9 349 338 130
886 3 733 734 735
887 2 733 734 753
888 2 733 734 754
889 8 735 734 753
890 8 735 734 754
891 7 753 734 754
892 5 734 735 755
893 6 513 692 691
894 2 512 513 526
895 2 512 513 527
896 7 526 513 527
897 4 512 513 692
898 9 526 513 692
899 9 527 513 692
900 4 691 690 689
901 2 691 690 706
902 2 691 690 707
903 9 689 690 706
904 9 689 690 707
905 7 706 690 707
906 6 512 511 510
907 4 513 512 511
908 2 513 512 524
909 2 513 512 525
910 9 511 512 524
911 9 511 512 525
912 7 524 512 525
913 3 692 691 690
914 8 692 691 708
915 8 692 691 709
916 2 690 691 708
917 2 690 691 709
918 7 708 691 709
919 6 603 604 605
920 6 608 607 606
921 4 609 608 607
922 2 609 608 620
923 2 609 608 621
924 9 607 608 620
925 9 607 608 621
926 7 620 608 621
927 2 627 626 636
928 2 627 626 637
929 7 636 626 637
930 4 627 626 849
931 9 636 626 849
932 9 637 626 849
933 4 626 627 628
934 2 626 627 638
935 2 626 627 639
936 9 628 627 638
937 9 628 627 639
938 7 638 627 639
939 3 289 290 291
940 8 289 290 300
941 8 289 290 301
942 2 291 290 300
943 2 291 290 301
944 7 300 290 301
945 6 410 289 290
946 6 807 808 809
947 4 290 291 292
948 2 290 291 302
949 2 290 291 303
950 9 292 291 302
951 9 292 291 303
952 7 302 291 303
953 4 292 293 294
954 9 292 293 304
955 9 292 293 305
956 2 294 293 304
957 2 294 293 305
958 7 304 293 305
959 6 291 292 293
960 4 801 807 808
961 2 801 807 825
962 2 801 807 826
963 9 808 807 825
964 9 808 807 826
965 7 825 807 826
966 4 293 294 295
967 2 293 294 306
968 2 293 294 307
969 9 295 294 306
970 9 295 294 307
971 7 306 294 307
972 6 294 295 296
973 3 811 810 809
974 8 811 810 829
975 8 811 810 830
976 2 809 810 829
977 2 809 810 830
978 7 829 810 830
979 6 660 661 662
980 2 176 177 190
981 2 176 177 191
982 7 190 177 191
983 4 176 177 298
984 9 190 177 298
985 9 191 177 298
986 3 298 297 296
987 8 298 297 310
988 8 298 297 311
989 2 296 297 310
990 2 296 297 311
991 7 310 297 311
992 6 177 298 297
993 4 177 176 175
994 2 177 176 188
995 2 177 176 189
996 9 175 176 188
997 9 175 176 189
998 7 188 176 189
999 6 176 175 174
1000 4 297 296 295
1001 2 297 296 308
1002 2 297 296 309
1003 9 295 296 308
1004 9 295 296 309
1005 7 308 296 309
1006 4 649 655 656
1007 2 649 655 673
1008 2 649 655 674
1009 9 656 655 673
1010 9 656 655 674
1011 7 673 655 674
1012 1 650 649 655
1013 1 650 649 660
1014 2 650 649 665
1015 1 655 649 660
1016 2 655 649 665
1017 2 660 649 665
1018 4 649 660 661
1019 2 649 660 680
1020 2 649 660 681
1021 9 661 660 680
1022 9 661 660 681
1023 7 680 660 681
1024 4 649 650 651
1025 2 649 650 666
1026 2 649 650 667
1027 9 651 650 666
1028 9 651 650 667
1029 7 666 650 667
1030 6 650 651 652
1031 4 653 652 651
1032 2 653 652 668
1033 2 653 652 669
1034 9 651 652 668
1035 9 651 652 669
1036 7 668 652 669
1037 4 173 174 175
1038 2 173 174 186
1039 2 173 174 187
1040 9 175 174 186
1041 9 175 174 187
1042 7 186 174 187
1043 3 654 653 652
1044 8 654 653 670
1045 8 654 653 671
1046 2 652 653 670
1047 2 652 653 671
1048 7 670 653 671
1049 6 609 654 653
1050 4 532 533 534
1051 9 532 533 544
1052 9 532 533 545
1053 2 534 533 544
1054 2 534 533 545
1055 7 544 533 545
1056 1 802 801 807
1057 1 802 801 812
1058 2 802 801 817
1059 1 807 801 812
1060 2 807 801 817
1061 2 812 801 817
1062 4 801 812 813
1063 2 801 812 832
1064 2 801 812 833
1065 9 813 812 832
1066 9 813 812 833
1067 7 832 812 833
1068 3 816 815 814
1069 8 816 815 836
1070 8 816 815 837
1071 2 814 815 836
1072 2 814 815 837
1073 7 836 815 837
1074 2 608 609 622
1075 2 608 609 623
1076 7 622 609 623
1077 4 608 609 654
1078 9 622 609 654
1079 9 623 609 654
1080 6 812 813 814
1081 4 815 814 813
1082 2 815 814 834
1083 2 815 814 835
1084 9 813 814 834
1085 9 813 814 835
1086 7 834 814 835
1087 4 801 802 803
1088 2 801 802 818
1089 2 801 802 819
1090 9 803 802 818
1091 9 803 802 819
1092 7 818 802 819
1093 6 802 803 804
1094 4 805 804 803
1095 2 805 804 820
1096 2 805 804 821
1097 9 803 804 820
1098 9 803 804 821
1099 7 820 804 821
1100 4 146 147 148
1101 2 146 147 158
1102 2 146 147 159
1103 9 148 147 158
1104 9 148 147 159
1105 7 158 147 159
1106 6 146 806 805
1107 2 147 146 156
1108 2 147 146 157
1109 7 156 146 157
1110 4 147 146 806
1111 9 156 146 806
1112 9 157 146 806
1113 3 806 805 804
1114 8 806 805 822
1115 8 806 805 823
1116 2 804 805 822
1117 2 804 805 823
1118 7 822 805 823
1119 1 954 953 959
1120 1 954 953 964
1121 2 954 953 969
1122 1 959 953 964
1123 2 959 953 969
1124 2 964 953 969
1125 4 953 954 955
1126 2 953 954 970
1127 2 953 954 971
1128 9 955 954 970
1129 9 955 954 971
1130 7 970 954 971
1131 6 954 955 956
1132 4 955 956 957
1133 9 955 956 972
1134 9 955 956 973
1135 2 957 956 972
1136 2 957 956 973
1137 7 972 956 973
1138 4 953 959 960
1139 2 953 959 977
1140 2 953 959 978
1141 9 960 959 977
1142 9 960 959 978
1143 7 977 959 978
1144 4 953 964 965
1145 2 953 964 984
1146 2 953 964 985
1147 9 965 964 984
1148 9 965 964 985
1149 7 984 964 985
1150 6 964 965 966
1151 5 967 968 990
1152 4 441 440 439
1153 2 441 440 452
1154 2 441 440 453
1155 9 439 440 452
1156 9 439 440 453
1157 7 452 440 453
1158 6 440 439 438
1159 6 959 960 961
1160 4 962 961 960
1161 2 962 961 979
1162 2 962 961 980
1163 9 960 961 979
1164 9 960 961 980
1165 7 979 961 980
1166 3 385 386 387
1167 8 385 386 396
1168 8 385 386 397
1169 2 387 386 396
1170 2 387 386 397
1171 7 396 386 397
1172 2 440 441 454
1173 2 440 441 455
1174 7 454 441 455
1175 4 440 441 702
1176 9 454 441 702
1177 9 455 441 702
1178 6 441 702 701
1179 4 437 438 439
1180 2 437 438 450
1181 2 437 438 451
1182 9 439 438 450
1183 9 439 438 451
1184 7 450 438 451
1185 3 702 701 700
1186 8 702 701 722
1187 8 702 701 723
1188 2 700 701 722
1189 2 700 701 723
1190 7 722 701 723
1191 1 688 687 693
1192 1 688 687 698
1193 2 688 687 703
1194 1 693 687 698
1195 2 693 687 703
1196 2 698 687 703
1197 4 687 693 694
1198 2 687 693 711
1199 2 687 693 712
1200 9 694 693 711
1201 9 694 693 712
1202 7 711 693 712
1203 6 435 436 437
1204 2 555 554 564
1205 2 555 554 565
1206 7 564 554 565
1207 4 555 554 385
1208 9 564 554 385
1209 9 565 554 385
1210 4 436 437 438
1211 9 436 437 448
1212 9 436 437 449
1213 2 438 437 448
1214 2 438 437 449
1215 7 448 437 449
1216 4 554 555 556
1217 2 554 555 566
1218 2 554 555 567
1219 9 556 555 566
1220 9 556 555 567
1221 7 566 555 567
1222 4 556 557 558
1223 9 556 557 568
1224 9 556 557 569
1225 2 558 557 568
1226 2 558 557 569
1227 7 568 557 569
1228 6 555 556 557
1229 6 98 697 696
1230 4 242 243 244
1231 2 242 243 254
1232 2 242 243 255
1233 9 244 243 254
1234 9 244 243 255
1235 7 254 243 255
1236 4 244 245 246
1237 9 244 245 256
1238 9 244 245 257
1239 2 246 245 256
1240 2 246 245 257
1241 7 256 245 257
1242 6 554 385 386
1243 4 841 842 843
1244 9 841 842 858
1245 9 841 842 859
1246 2 843 842 858
1247 2 843 842 859
1248 7 858 842 859
1249 3 842 843 844
1250 2 842 843 860
1251 2 842 843 861
1252 8 844 843 860
1253 8 844 843 861
1254 7 860 843 861
1255 5 843 844 862
1256 6 507 508 509
1257 4 508 509 510
1258 9 508 509 520
1259 9 508 509 521
1260 2 510 509 520
1261 2 510 509 521
1262 7 520 509 521
1263 4 506 507 508
1264 2 506 507 518
1265 2 506 507 519
1266 9 508 507 518
1267 9 508 507 519
1268 7 518 507 519
1269 4 687 688 689
1270 2 687 688 704
1271 2 687 688 705
1272 9 689 688 704
1273 9 689 688 705
1274 7 704 688 705
1275 3 697 696 695
1276 8 697 696 715
1277 8 697 696 716
1278 2 695 696 715
1279 2 695 696 716
1280 7 715 696 716
1281 6 693 694 695
1282 4 696 695 694
1283 2 696 695 713
1284 2 696 695 714
1285 9 694 695 713
1286 9 694 695 714
1287 7 713 695 714
1288 6 243 244 245
1289 4 245 246 247
1290 2 245 246 258
1291 2 245 246 259
1292 9 247 246 258
1293 9 247 246 259
1294 7 258 246 259
1295 4 249 248 247
1296 2 249 248 260
1297 2 249 248 261
1298 9 247 248 260
1299 9 247 248 261
1300 7 260 248 261
1301 6 248 247 246
1302 6 273 730 729
1303 4 729 728 727
1304 2 729 728 744
1305 2 729 728 745
1306 9 727 728 744
1307 9 727 728 745
1308 7 744 728 745
1309 3 730 729 728
1310 8 730 729 746
1311 8 730 729 747
1312 2 728 729 746
1313 2 728 729 747
1314 7 746 729 747
1315 3 963 962 961
1316 8 963 962 981
1317 8 963 962 982
1318 2 961 962 981
1319 2 961 962 982
1320 7 981 962 982
1321 6 194 963 962
1322 2 195 194 204
1323 2 195 194 205
1324 7 204 194 205
1325 4 195 194 963
1326 9 204 194 963
1327 9 205 194 963
1328 4 194 195 196
1329 2 194 195 206
1330 2 194 195 207
1331 9 196 195 206
1332 9 196 195 207
1333 7 206 195 207
1334 6 195 196 197
1335 4 220 221 222
1336 9 220 221 232
1337 9 220 221 233
1338 2 222 221 232
1339 2 222 221 233
1340 7 232 221 233
1341 4 221 222 223
1342 2 221 222 234
1343 2 221 222 235
1344 9 223 222 234
1345 9 223 222 235
1346 7 234 222 235
1347 4 701 700 699
1348 2 701 700 720
1349 2 701 700 721
1350 9 699 700 720
1351 9 699 700 721
1352 7 720 700 721
1353 6 698 699 700
1354 4 687 698 699
1355 2 687 698 718
1356 2 687 698 719
1357 9 699 698 718
1358 9 699 698 719
1359 7 718 698 719
1360 2 579 578 588
1361 2 579 578 589
1362 7 588 578 589
1363 4 579 578 322
1364 9 588 578 322
1365 9 589 578 322
1366 4 578 579 580
1367 2 578 579 590
1368 2 578 579 591
1369 9 580 579 590
1370 9 580 579 591
1371 7 590 579 591
1372 6 688 689 690
1373 6 536 535 534
1374 6 200 199 198
1375 2 536 537 550
1376 2 536 537 551
1377 7 550 537 551
1378 4 536 537 34
1379 9 550 537 34
1380 9 551 537 34
1381 4 197 198 199
1382 2 197 198 210
1383 2 197 198 211
1384 9 199 198 210
1385 9 199 198 211
1386 7 210 198 211
1387 4 196 197 198
1388 9 196 197 208
1389 9 196 197 209
1390 2 198 197 208
1391 2 198 197 209
1392 7 208 197 209
1393 3 34 33 32
1394 8 34 33 46
1395 8 34 33 47
1396 2 32 33 46
1397 2 32 33 47
1398 7 46 33 47
1399 6 537 34 33
1400 4 33 32 31
1401 2 33 32 44
1402 2 33 32 45
1403 9 31 32 44
1404 9 31 32 45
1405 7 44 32 45
1406 4 509 510 511
1407 2 509 510 522
1408 2 509 510 523
1409 9 511 510 522
1410 9 511 510 523
1411 7 522 510 523
1412 6 30 31 32
1413 4 29 30 31
1414 2 29 30 42
1415 2 29 30 43
1416 9 31 30 42
1417 9 31 30 43
1418 7 42 30 43
1419 3 217 218 219
1420 8 217 218 228
1421 8 217 218 229
1422 2 219 218 228
1423 2 219 218 229
1424 7 228 218 229
1425 4 101 102 103
1426 2 101 102 114
1427 2 101 102 115
1428 9 103 102 114
1429 9 103 102 115
1430 7 114 102 115
1431 4 605 606 607
1432 2 605 606 618
1433 2 605 606 619
1434 9 607 606 618
1435 9 607 606 619
1436 7 618 606 619
1437 4 604 605 606
1438 9 604 605 616
1439 9 604 605 617
1440 2 606 605 616
1441 2 606 605 617
1442 7 616 605 617
1443 4 28 29 30
1444 9 28 29 40
1445 9 28 29 41
1446 2 30 29 40
1447 2 30 29 41
1448 7 40 29 41
1449 6 27 28 29
1450 4 218 219 220
1451 2 218 219 230
1452 2 218 219 231
1453 9 220 219 230
1454 9 220 219 231
1455 7 230 219 231
1456 6 219 220 221
1457 6 921 922 923
1458 4 915 921 922
1459 2 915 921 939
1460 2 915 921 940
1461 9 922 921 939
1462 9 922 921 940
1463 7 939 921 940
1464 6 201 920 919
1465 6 530 811 810
1466 2 531 530 540
1467 2 531 530 541
1468 7 540 530 541
1469 4 531 530 811
1470 9 540 530 811
1471 9 541 530 811
1472 4 915 916 917
1473 2 915 916 932
1474 2 915 916 933
1475 9 917 916 932
1476 9 917 916 933
1477 7 932 916 933
1478 4 810 809 808
1479 2 810 809 827
1480 2 810 809 828
1481 9 808 809 827
1482 9 808 809 828
1483 7 827 809 828
1484 3 920 919 918
1485 8 920 919 936
1486 8 920 919 937
1487 2 918 919 936
1488 2 918 919 937
1489 7 936 919 937
1490 4 919 918 917
1491 2 919 918 934
1492 2 919 918 935
1493 9 917 918 934
1494 9 917 918 935
1495 7 934 918 935
1496 6 916 917 918
1497 1 916 915 921
1498 1 916 915 926
1499 2 916 915 931
1500 1 921 915 926
1501 2 921 915 931
1502 2 926 915 931
1503 3 930 929 928
1504 8 930 929 950
1505 8 930 929 951
1506 2 928 929 950
1507 2 928 929 951
1508 7 950 929 951
1509 4 915 926 927
1510 2 915 926 946
1511 2 915 926 947
1512 9 927 926 946
1513 9 927 926 947
1514 7 946 926 947
1515 6 434 930 929
1516 4 929 928 927
1517 2 929 928 948
1518 2 929 928 949
1519 9 927 928 948
1520 9 927 928 949
1521 7 948 928 949
1522 6 926 927 928
1523 4 530 531 532
1524 2 530 531 542
1525 2 530 531 543
1526 9 532 531 542
1527 9 532 531 543
1528 7 542 531 543
1529 2 200 201 214
1530 2 200 201 215
1531 7 214 201 215
1532 4 200 201 920
1533 9 214 201 920
1534 9 215 201 920
1535 4 557 558 559
1536 2 557 558 570
1537 2 557 558 571
1538 9 559 558 570
1539 9 559 558 571
1540 7 570 558 571
1541 2 435 434 444
1542 2 435 434 445
1543 7 444 434 445
1544 4 435 434 930
1545 9 444 434 930
1546 9 445 434 930
1547 4 172 173 174
1548 9 172 173 184
1549 9 172 173 185
1550 2 174 173 184
1551 2 174 173 185
1552 7 184 173 185
1553 4 434 435 436
1554 2 434 435 446
1555 2 434 435 447
1556 9 436 435 446
1557 9 436 435 447
1558 7 446 435 447
1559 4 201 200 199
1560 2 201 200 212
1561 2 201 200 213
1562 9 199 200 212
1563 9 199 200 213
1564 7 212 200 213
1565 6 531 532 533
1566 6 459 460 461
1567 4 458 459 460
1568 2 458 459 470
1569 2 458 459 471
1570 9 460 459 470
1571 9 460 459 471
1572 7 470 459 471
1573 3 457 458 459
1574 8 457 458 468
1575 8 457 458 469
1576 2 459 458 468
1577 2 459 458 469
1578 7 468 458 469
1579 6 560 559 558
1580 4 170 171 172
1581 2 170 171 182
1582 2 170 171 183
1583 9 172 171 182
1584 9 172 171 183
1585 7 182 171 183
1586 6 171 172 173
1587 6 170 457 458
1588 2 171 170 180
1589 2 171 170 181
1590 7 180 170 181
1591 4 171 170 457
1592 9 180 170 457
1593 9 181 170 457
1594 4 561 560 559
1595 2 561 560 572
1596 2 561 560 573
1597 9 559 560 572
1598 9 559 560 573
1599 7 572 560 573
1600 2 248 249 262
1601 2 248 249 263
1602 7 262 249 263
1603 4 248 249 121
1604 9 262 249 121
1605 9 263 249 121
1606 6 249 121 122
1607 5 957 958 976
1608 3 956 957 958
1609 2 956 957 974
1610 2 956 957 975
1611 8 958 957 974
1612 8 958 957 975
1613 7 974 957 975
1614 4 26 27 28
1615 2 26 27 38
1616 2 26 27 39
1617 9 28 27 38
1618 9 28 27 39
1619 7 38 27 39
1620 2 27 26 36
1621 2 27 26 37
1622 7 36 26 37
1623 4 27 26 226
1624 9 36 26 226
1625 9 37 26 226
1626 6 26 226 225
1627 6 222 223 224
1628 4 225 224 223
1629 2 225 224 236
1630 2 225 224 237
1631 9 223 224 236
1632 9 223 224 237
1633 7 236 224 237
1634 3 226 225 224
1635 8 226 225 238
1636 8 226 225 239
1637 2 224 225 238
1638 2 224 225 239
1639 7 238 225 239

Dihedrals

1 2 840 839 845 846
2 1 840 839 845 863
3 1 840 839 845 864
4 2 840 839 850 851
5 1 840 839 850 870
6 1 840 839 850 871
7 2 845 839 840 841
8 1 845 839 840 856
9 1 845 839 840 857
10 2 845 839 850 851
11 1 845 839 850 870
12 1 845 839 850 871
13 2 850 839 840 841
14 1 850 839 840 856
15 1 850 839 840 857
16 2 850 839 845 846
17 1 850 839 845 863
18 1 850 839 845 864
19 8 855 839 840 841
20 6 855 839 840 856
21 6 855 839 840 857
22 8 855 839 845 846
23 6 855 839 845 863
24 6 855 839 845 864
25 8 855 839 850 851
26 6 855 839 850 870
27 6 855 839 850 871
28 4 839 840 841 842
29 5 856 840 841 842
30 5 857 840 841 842
31 10 849 848 847 846
32 7 849 848 847 865
33 7 849 848 847 866
34 8 867 848 847 846
35 6 867 848 847 865
36 6 867 848 847 866
37 8 868 848 847 846
38 6 868 848 847 865
39 6 868 848 847 866
40 4 839 845 846 847
41 5 863 845 846 847
42 5 864 845 846 847
43 4 848 847 846 845
44 5 865 847 846 845
45 5 866 847 846 845
46 4 315 316 317 318
47 5 315 316 317 328
48 5 315 316 317 329
49 4 839 850 851 852
50 5 870 850 851 852
51 5 871 850 851 852
52 4 850 851 852 853
53 5 850 851 852 872
54 5 850 851 852 873
55 11 316 317 318 319
56 8 316 317 318 330
57 8 316 317 318 331
58 8 328 317 318 319
59 6 328 317 318 330
60 6 328 317 318 331
61 8 329 317 318 319
62 6 329 317 318 330
63 6 329 317 318 331
64 4 314 315 316 317
65 5 326 315 316 317
66 5 327 315 316 317
67 4 387 388 389 390
68 5 387 388 389 400
69 5 387 388 389 401
70 4 626 849 848 847
71 5 626 849 848 867
72 5 626 849 848 868
73 10 313 314 315 316
74 7 313 314 315 326
75 7 313 314 315 327
76 8 324 314 315 316
77 6 324 314 315 326
78 6 324 314 315 327
79 8 325 314 315 316
80 6 325 314 315 326
81 6 325 314 315 327
82 3 323 313 314 315
83 9 323 313 314 324
84 9 323 313 314 325
85 4 317 318 319 320
86 5 330 318 319 320
87 5 331 318 319 320
88 4 877 888 889 890
89 5 908 888 889 890
90 5 909 888 889 890
91 2 878 877 883 884
92 1 878 877 883 901
93 1 878 877 883 902
94 2 878 877 888 889
95 1 878 877 888 908
96 1 878 877 888 909
97 2 883 877 878 879
98 1 883 877 878 894
99 1 883 877 878 895
100 2 883 877 888 889
101 1 883 877 888 908
102 1 883 877 888 909
103 2 888 877 878 879
104 1 888 877 878 894
105 1 888 877 878 895
106 2 888 877 883 884
107 1 888 877 883 901
108 1 888 877 883 902
109 8 893 877 878 879
110 6 893 877 878 894
111 6 893 877 878 895
112 8 893 877 883 884
113 6 893 877 883 901
114 6 893 877 883 902
115 8 893 877 888 889
116 6 893 877 888 908
117 6 893 877 888 909
118 4 877 878 879 880
119 5 894 878 879 880
120 5 895 878 879 880
121 10 882 881 880 879
122 7 882 881 880 896
123 7 882 881 880 897
124 8 898 881 880 879
125 6 898 881 880 896
126 6 898 881 880 897
127 8 899 881 880 879
128 6 899 881 880 896
129 6 899 881 880 897
130 4 877 883 884 885
131 5 901 883 884 885
132 5 902 883 884 885
133 4 888 889 890 891
134 5 888 889 890 910
135 5 888 889 890 911
136 10 889 890 891 892
137 8 889 890 891 912
138 8 889 890 891 913
139 7 910 890 891 892
140 6 910 890 891 912
141 6 910 890 891 913
142 7 911 890 891 892
143 6 911 890 891 912
144 6 911 890 891 913
145 4 881 880 879 878
146 5 896 880 879 878
147 5 897 880 879 878
148 3 890 891 892 914
149 9 912 891 892 914
150 9 913 891 892 914
151 4 886 885 884 883
152 5 903 885 884 883
153 5 904 885 884 883
154 4 386 387 388 389
155 5 398 387 388 389
156 5 399 387 388 389
157 4 840 841 842 843
158 5 840 841 842 858
159 5 840 841 842 859
160 2 764 763 769 770
161 1 764 763 769 787
162 1 764 763 769 788
163 2 764 763 774 775
164 1 764 763 774 794
165 1 764 763 774 795
166 2 769 763 764 765
167 1 769 763 764 780
168 1 769 763 764 781
169 2 769 763 774 775
170 1 769 763 774 794
171 1 769 763 774 795
172 2 774 763 764 765
173 1 774 763 764 780
174 1 774 763 764 781
175 2 774 763 769 770
176 1 774 763 769 787
177 1 774 763 769 788
178 8 779 763 764 765
179 6 779 763 764 780
180 6 779 763 764 781
181 8 779 763 769 770
182 6 779 763 769 787
183 6 779 763 769 788
184 8 779 763 774 775
185 6 779 763 774 794
186 6 779 763 774 795
187 4 763 769 770 771
188 5 787 769 770 771
189 5 788 769 770 771
190 4 763 774 775 776
191 5 794 774 775 776
192 5 795 774 775 776
193 4 774 775 776 777
194 5 774 775 776 796
195 5 774 775 776 797
196 10 775 776 777 778
197 8 775 776 777 798
198 8 775 776 777 799
199 7 796 776 777 778
200 6 796 776 777 798
201 6 796 776 777 799
202 7 797 776 777 778
203 6 797 776 777 798
204 6 797 776 777 799
205 3 776 777 778 800
206 9 798 777 778 800
207 9 799 777 778 800
208 4 763 764 765 766
209 5 780 764 765 766
210 5 781 764 765 766
211 8 108 98 99 100
212 6 108 98 99 110
213 6 108 98 99 111
214 8 109 98 99 100
215 6 109 98 99 110
216 6 109 98 99 111
217 4 99 98 697 696
218 5 108 98 697 696
219 5 109 98 697 696
220 4 769 770 771 772
221 5 769 770 771 789
222 5 769 770 771 790
223 4 98 99 100 101
224 5 110 99 100 101
225 5 111 99 100 101
226 11 100 99 98 697
227 8 110 99 98 697
228 8 111 99 98 697
229 4 99 100 101 102
230 5 99 100 101 112
231 5 99 100 101 113
232 10 851 852 853 854
233 8 851 852 853 874
234 8 851 852 853 875
235 7 872 852 853 854
236 6 872 852 853 874
237 6 872 852 853 875
238 7 873 852 853 854
239 6 873 852 853 874
240 6 873 852 853 875
241 3 852 853 854 876
242 9 874 853 854 876
243 9 875 853 854 876
244 4 369 368 367 366
245 5 380 368 367 366
246 5 381 368 367 366
247 11 367 368 369 466
248 8 380 368 369 466
249 8 381 368 369 466
250 4 368 367 366 365
251 5 368 367 366 378
252 5 368 367 366 379
253 4 417 416 415 414
254 5 428 416 415 414
255 5 429 416 415 414
256 11 415 416 417 740
257 8 428 416 417 740
258 8 429 416 417 740
259 8 430 417 416 415
260 6 430 417 416 428
261 6 430 417 416 429
262 8 431 417 416 415
263 6 431 417 416 428
264 6 431 417 416 429
265 4 416 417 740 739
266 5 430 417 740 739
267 5 431 417 740 739
268 8 382 369 368 367
269 6 382 369 368 380
270 6 382 369 368 381
271 8 383 369 368 367
272 6 383 369 368 380
273 6 383 369 368 381
274 4 368 369 466 465
275 5 382 369 466 465
276 5 383 369 466 465
277 4 362 363 364 365
278 5 374 363 364 365
279 5 375 363 364 365
280 11 364 363 362 664
281 8 374 363 362 664
282 8 375 363 362 664
283 11 412 413 414 415
284 8 412 413 414 426
285 8 412 413 414 427
286 8 424 413 414 415
287 6 424 413 414 426
288 6 424 413 414 427
289 8 425 413 414 415
290 6 425 413 414 426
291 6 425 413 414 427
292 4 416 415 414 413
293 5 416 415 414 426
294 5 416 415 414 427
295 4 411 412 413 414
296 5 411 412 413 424
297 5 411 412 413 425
298 4 321 320 319 318
299 5 332 320 319 318
300 5 333 320 319 318
301 10 322 321 320 319
302 7 322 321 320 332
303 7 322 321 320 333
304 8 334 321 320 319
305 6 334 321 320 332
306 6 334 321 320 333
307 8 335 321 320 319
308 6 335 321 320 332
309 6 335 321 320 333
310 4 369 466 465 464
311 5 369 466 465 478
312 5 369 466 465 479
313 10 466 465 464 463
314 7 466 465 464 476
315 7 466 465 464 477
316 8 478 465 464 463
317 6 478 465 464 476
318 6 478 465 464 477
319 8 479 465 464 463
320 6 479 465 464 476
321 6 479 465 464 477
322 4 465 464 463 462
323 5 476 464 463 462
324 5 477 464 463 462
325 4 578 322 321 320
326 5 578 322 321 334
327 5 578 322 321 335
328 4 579 580 581 582
329 5 579 580 581 592
330 5 579 580 581 593
331 11 580 581 582 583
332 8 580 581 582 594
333 8 580 581 582 595
334 8 592 581 582 583
335 6 592 581 582 594
336 6 592 581 582 595
337 8 593 581 582 583
338 6 593 581 582 594
339 6 593 581 582 595
340 4 488 487 486 485
341 5 488 487 486 498
342 5 488 487 486 499
343 11 484 485 486 487
344 8 484 485 486 498
345 8 484 485 486 499
346 8 496 485 486 487
347 6 496 485 486 498
348 6 496 485 486 499
349 8 497 485 486 487
350 6 497 485 486 498
351 6 497 485 486 499
352 4 489 488 487 486
353 5 500 488 487 486
354 5 501 488 487 486
355 11 487 488 489 887
356 8 500 488 489 887
357 8 501 488 489 887
358 4 489 887 886 885
359 5 489 887 886 905
360 5 489 887 886 906
361 10 887 886 885 884
362 7 887 886 885 903
363 7 887 886 885 904
364 8 905 886 885 884
365 6 905 886 885 903
366 6 905 886 885 904
367 8 906 886 885 884
368 6 906 886 885 903
369 6 906 886 885 904
370 8 502 489 488 487
371 6 502 489 488 500
372 6 502 489 488 501
373 8 503 489 488 487
374 6 503 489 488 500
375 6 503 489 488 501
376 4 488 489 887 886
377 5 502 489 887 886
378 5 503 489 887 886
379 10 770 771 772 773
380 8 770 771 772 791
381 8 770 771 772 792
382 7 789 771 772 773
383 6 789 771 772 791
384 6 789 771 772 792
385 7 790 771 772 773
386 6 790 771 772 791
387 6 790 771 772 792
388 4 585 154 153 152
389 5 585 154 153 166
390 5 585 154 153 167
391 4 584 583 582 581
392 5 584 583 582 594
393 5 584 583 582 595
394 4 585 584 583 582
395 5 596 584 583 582
396 5 597 584 583 582
397 11 583 584 585 154
398 8 596 584 585 154
399 8 597 584 585 154
400 8 598 585 584 583
401 6 598 585 584 596
402 6 598 585 584 597
403 8 599 585 584 583
404 6 599 585 584 596
405 6 599 585 584 597
406 4 584 585 154 153
407 5 598 585 154 153
408 5 599 585 154 153
409 3 771 772 773 793
410 9 791 772 773 793
411 9 792 772 773 793
412 8 118 105 104 103
413 6 118 105 104 116
414 6 118 105 104 117
415 8 119 105 104 103
416 6 119 105 104 116
417 6 119 105 104 117
418 4 104 105 217 218
419 5 118 105 217 218
420 5 119 105 217 218
421 4 338 130 129 128
422 5 338 130 129 142
423 5 338 130 129 143
424 4 105 217 218 219
425 5 105 217 218 228
426 5 105 217 218 229
427 4 105 104 103 102
428 5 116 104 103 102
429 5 117 104 103 102
430 11 103 104 105 217
431 8 116 104 105 217
432 8 117 104 105 217
433 11 100 101 102 103
434 8 100 101 102 114
435 8 100 101 102 115
436 8 112 101 102 103
437 6 112 101 102 114
438 6 112 101 102 115
439 8 113 101 102 103
440 6 113 101 102 114
441 6 113 101 102 115
442 4 104 103 102 101
443 5 104 103 102 114
444 5 104 103 102 115
445 4 924 923 922 921
446 5 941 923 922 921
447 5 942 923 922 921
448 10 925 924 923 922
449 7 925 924 923 941
450 7 925 924 923 942
451 8 943 924 923 922
452 6 943 924 923 941
453 6 943 924 923 942
454 8 944 924 923 922
455 6 944 924 923 941
456 6 944 924 923 942
457 4 363 364 365 366
458 5 363 364 365 376
459 5 363 364 365 377
460 4 393 925 924 923
461 5 393 925 924 943
462 5 393 925 924 944
463 4 393 392 391 390
464 5 404 392 391 390
465 5 405 392 391 390
466 11 391 392 393 925
467 8 404 392 393 925
468 8 405 392 393 925
469 4 392 391 390 389
470 5 392 391 390 402
471 5 392 391 390 403
472 8 406 393 392 391
473 6 406 393 392 404
474 6 406 393 392 405
475 8 407 393 392 391
476 6 407 393 392 404
477 6 407 393 392 405
478 4 392 393 925 924
479 5 406 393 925 924
480 5 407 393 925 924
481 11 364 365 366 367
482 8 364 365 366 378
483 8 364 365 366 379
484 8 376 365 366 367
485 6 376 365 366 378
486 6 376 365 366 379
487 8 377 365 366 367
488 6 377 365 366 378
489 6 377 365 366 379
490 11 388 389 390 391
491 8 388 389 390 402
492 8 388 389 390 403
493 8 400 389 390 391
494 6 400 389 390 402
495 6 400 389 390 403
496 8 401 389 390 391
497 6 401 389 390 402
498 6 401 389 390 403
499 4 410 411 412 413
500 5 422 411 412 413
501 5 423 411 412 413
502 11 412 411 410 289
503 8 422 411 410 289
504 8 423 411 410 289
505 8 420 410 411 412
506 6 420 410 411 422
507 6 420 410 411 423
508 8 421 410 411 412
509 6 421 410 411 422
510 6 421 410 411 423
511 4 411 410 289 290
512 5 420 410 289 290
513 5 421 410 289 290
514 4 461 462 463 464
515 5 474 462 463 464
516 5 475 462 463 464
517 10 664 663 662 661
518 7 664 663 662 682
519 7 664 663 662 683
520 8 684 663 662 661
521 6 684 663 662 682
522 6 684 663 662 683
523 8 685 663 662 661
524 6 685 663 662 682
525 6 685 663 662 683
526 4 9 8 7 6
527 5 20 8 7 6
528 5 21 8 7 6
529 4 5 6 7 8
530 5 18 6 7 8
531 5 19 6 7 8
532 4 362 664 663 662
533 5 362 664 663 684
534 5 362 664 663 685
535 8 372 362 363 364
536 6 372 362 363 374
537 6 372 362 363 375
538 8 373 362 363 364
539 6 373 362 363 374
540 6 373 362 363 375
541 4 363 362 664 663
542 5 372 362 664 663
543 5 373 362 664 663
544 4 663 662 661 660
545 5 682 662 661 660
546 5 683 662 661 660
547 4 561 10 9 8
548 5 561 10 9 22
549 5 561 10 9 23
550 10 10 9 8 7
551 7 10 9 8 20
552 7 10 9 8 21
553 8 22 9 8 7
554 6 22 9 8 20
555 6 22 9 8 21
556 8 23 9 8 7
557 6 23 9 8 20
558 6 23 9 8 21
559 8 574 561 560 559
560 6 574 561 560 572
561 6 574 561 560 573
562 8 575 561 560 559
563 6 575 561 560 572
564 6 575 561 560 573
565 4 560 561 10 9
566 5 574 561 10 9
567 5 575 561 10 9
568 11 4 5 6 7
569 8 4 5 6 18
570 8 4 5 6 19
571 8 16 5 6 7
572 6 16 5 6 18
573 6 16 5 6 19
574 8 17 5 6 7
575 6 17 5 6 18
576 6 17 5 6 19
577 11 460 461 462 463
578 8 460 461 462 474
579 8 460 461 462 475
580 8 472 461 462 463
581 6 472 461 462 474
582 6 472 461 462 475
583 8 473 461 462 463
584 6 473 461 462 474
585 6 473 461 462 475
586 4 3 4 5 6
587 5 3 4 5 16
588 5 3 4 5 17
589 4 2 3 4 5
590 5 14 3 4 5
591 5 15 3 4 5
592 11 4 3 2 768
593 8 14 3 2 768
594 8 15 3 2 768
595 4 153 152 151 150
596 5 164 152 151 150
597 5 165 152 151 150
598 10 154 153 152 151
599 7 154 153 152 164
600 7 154 153 152 165
601 8 166 153 152 151
602 6 166 153 152 164
603 6 166 153 152 165
604 8 167 153 152 151
605 6 167 153 152 164
606 6 167 153 152 165
607 10 130 129 128 127
608 7 130 129 128 140
609 7 130 129 128 141
610 8 142 129 128 127
611 6 142 129 128 140
612 6 142 129 128 141
613 8 143 129 128 127
614 6 143 129 128 140
615 6 143 129 128 141
616 4 125 126 127 128
617 5 138 126 127 128
618 5 139 126 127 128
619 4 123 124 125 126
620 5 123 124 125 136
621 5 123 124 125 137
622 10 121 122 123 124
623 7 121 122 123 134
624 7 121 122 123 135
625 8 132 122 123 124
626 6 132 122 123 134
627 6 132 122 123 135
628 8 133 122 123 124
629 6 133 122 123 134
630 6 133 122 123 135
631 4 122 123 124 125
632 5 134 123 124 125
633 5 135 123 124 125
634 11 124 125 126 127
635 8 124 125 126 138
636 8 124 125 126 139
637 8 136 125 126 127
638 6 136 125 126 138
639 6 136 125 126 139
640 8 137 125 126 127
641 6 137 125 126 138
642 6 137 125 126 139
643 4 149 150 151 152
644 5 162 150 151 152
645 5 163 150 151 152
646 11 148 149 150 151
647 8 148 149 150 162
648 8 148 149 150 163
649 8 160 149 150 151
650 6 160 149 150 162
651 6 160 149 150 163
652 8 161 149 150 151
653 6 161 149 150 162
654 6 161 149 150 163
655 4 129 128 127 126
656 5 140 128 127 126
657 5 141 128 127 126
658 4 147 148 149 150
659 5 147 148 149 160
660 5 147 148 149 161
661 8 94 81 80 79
662 6 94 81 80 92
663 6 94 81 80 93
664 8 95 81 80 79
665 6 95 81 80 92
666 6 95 81 80 93
667 4 80 81 882 881
668 5 94 81 882 881
669 5 95 81 882 881
670 4 81 80 79 78
671 5 92 80 79 78
672 5 93 80 79 78
673 11 79 80 81 882
674 8 92 80 81 882
675 8 93 80 81 882
676 4 627 628 629 630
677 5 627 628 629 640
678 5 627 628 629 641
679 4 632 631 630 629
680 5 632 631 630 642
681 5 632 631 630 643
682 4 633 632 631 630
683 5 644 632 631 630
684 5 645 632 631 630
685 11 631 632 633 58
686 8 644 632 633 58
687 8 645 632 633 58
688 4 633 58 57 56
689 5 633 58 57 70
690 5 633 58 57 71
691 10 58 57 56 55
692 7 58 57 56 68
693 7 58 57 56 69
694 8 70 57 56 55
695 6 70 57 56 68
696 6 70 57 56 69
697 8 71 57 56 55
698 6 71 57 56 68
699 6 71 57 56 69
700 8 646 633 632 631
701 6 646 633 632 644
702 6 646 633 632 645
703 8 647 633 632 631
704 6 647 633 632 644
705 6 647 633 632 645
706 4 632 633 58 57
707 5 646 633 58 57
708 5 647 633 58 57
709 4 57 56 55 54
710 5 68 56 55 54
711 5 69 56 55 54
712 11 628 629 630 631
713 8 628 629 630 642
714 8 628 629 630 643
715 8 640 629 630 631
716 6 640 629 630 642
717 6 640 629 630 643
718 8 641 629 630 631
719 6 641 629 630 642
720 6 641 629 630 643
721 3 966 967 968 990
722 9 988 967 968 990
723 9 989 967 968 990
724 10 965 966 967 968
725 8 965 966 967 988
726 8 965 966 967 989
727 7 986 966 967 968
728 6 986 966 967 988
729 6 986 966 967 989
730 7 987 966 967 968
731 6 987 966 967 988
732 6 987 966 967 989
733 4 81 882 881 880
734 5 81 882 881 898
735 5 81 882 881 899
736 4 80 79 78 77
737 5 80 79 78 90
738 5 80 79 78 91
739 11 76 77 78 79
740 8 76 77 78 90
741 8 76 77 78 91
742 8 88 77 78 79
743 6 88 77 78 90
744 6 88 77 78 91
745 8 89 77 78 79
746 6 89 77 78 90
747 6 89 77 78 91
748 4 74 75 76 77
749 5 86 75 76 77
750 5 87 75 76 77
751 10 73 74 75 76
752 7 73 74 75 86
753 7 73 74 75 87
754 8 84 74 75 76
755 6 84 74 75 86
756 6 84 74 75 87
757 8 85 74 75 76
758 6 85 74 75 86
759 6 85 74 75 87
760 4 75 76 77 78
761 5 75 76 77 88
762 5 75 76 77 89
763 3 83 73 74 75
764 9 83 73 74 84
765 9 83 73 74 85
766 4 266 267 268 269
767 5 278 267 268 269
768 5 279 267 268 269
769 11 268 267 266 241
770 8 278 267 266 241
771 8 279 267 266 241
772 4 267 268 269 270
773 5 267 268 269 280
774 5 267 268 269 281
775 4 266 241 242 243
776 5 266 241 242 252
777 5 266 241 242 253
778 8 12 2 3 4
779 6 12 2 3 14
780 6 12 2 3 15
781 8 13 2 3 4
782 6 13 2 3 14
783 6 13 2 3 15
784 4 3 2 768 767
785 5 12 2 768 767
786 5 13 2 768 767
787 8 276 266 267 268
788 6 276 266 267 278
789 6 276 266 267 279
790 8 277 266 267 268
791 6 277 266 267 278
792 6 277 266 267 279
793 4 267 266 241 242
794 5 276 266 241 242
795 5 277 266 241 242
796 10 241 242 243 244
797 7 241 242 243 254
798 7 241 242 243 255
799 8 252 242 243 244
800 6 252 242 243 254
801 6 252 242 243 255
802 8 253 242 243 244
803 6 253 242 243 254
804 6 253 242 243 255
805 4 53 54 55 56
806 5 66 54 55 56
807 5 67 54 55 56
808 10 49 50 51 52
809 7 49 50 51 62
810 7 49 50 51 63
811 8 60 50 51 52
812 6 60 50 51 62
813 6 60 50 51 63
814 8 61 50 51 52
815 6 61 50 51 62
816 6 61 50 51 63
817 4 767 766 765 764
818 5 782 766 765 764
819 5 783 766 765 764
820 4 50 51 52 53
821 5 62 51 52 53
822 5 63 51 52 53
823 4 51 52 53 54
824 5 51 52 53 64
825 5 51 52 53 65
826 11 52 53 54 55
827 8 52 53 54 66
828 8 52 53 54 67
829 8 64 53 54 55
830 6 64 53 54 66
831 6 64 53 54 67
832 8 65 53 54 55
833 6 65 53 54 66
834 6 65 53 54 67
835 10 768 767 766 765
836 7 768 767 766 782
837 7 768 767 766 783
838 8 784 767 766 765
839 6 784 767 766 782
840 6 784 767 766 783
841 8 785 767 766 765
842 6 785 767 766 782
843 6 785 767 766 783
844 4 2 768 767 766
845 5 2 768 767 784
846 5 2 768 767 785
847 4 506 49 50 51
848 5 506 49 50 60
849 5 506 49 50 61
850 8 516 506 507 508
851 6 516 506 507 518
852 6 516 506 507 519
853 8 517 506 507 508
854 6 517 506 507 518
855 6 517 506 507 519
856 4 507 506 49 50
857 5 516 506 49 50
858 5 517 506 49 50
859 4 417 740 739 738
860 5 417 740 739 760
861 5 417 740 739 761
862 4 739 738 737 736
863 5 758 738 737 736
864 5 759 738 737 736
865 10 740 739 738 737
866 7 740 739 738 758
867 7 740 739 738 759
868 8 760 739 738 737
869 6 760 739 738 758
870 6 760 739 738 759
871 8 761 739 738 737
872 6 761 739 738 758
873 6 761 739 738 759
874 4 725 731 732 733
875 5 749 731 732 733
876 5 750 731 732 733
877 4 725 736 737 738
878 5 756 736 737 738
879 5 757 736 737 738
880 2 726 725 731 732
881 1 726 725 731 749
882 1 726 725 731 750
883 2 726 725 736 737
884 1 726 725 736 756
885 1 726 725 736 757
886 2 731 725 726 727
887 1 731 725 726 742
888 1 731 725 726 743
889 2 731 725 736 737
890 1 731 725 736 756
891 1 731 725 736 757
892 2 736 725 726 727
893 1 736 725 726 742
894 1 736 725 726 743
895 2 736 725 731 732
896 1 736 725 731 749
897 1 736 725 731 750
898 8 741 725 726 727
899 6 741 725 726 742
900 6 741 725 726 743
901 8 741 725 731 732
902 6 741 725 731 749
903 6 741 725 731 750
904 8 741 725 736 737
905 6 741 725 736 756
906 6 741 725 736 757
907 4 731 732 733 734
908 5 731 732 733 751
909 5 731 732 733 752
910 4 725 726 727 728
911 5 742 726 727 728
912 5 743 726 727 728
913 10 732 733 734 735
914 8 732 733 734 753
915 8 732 733 734 754
916 7 751 733 734 735
917 6 751 733 734 753
918 6 751 733 734 754
919 7 752 733 734 735
920 6 752 733 734 753
921 6 752 733 734 754
922 4 273 272 271 270
923 5 284 272 271 270
924 5 285 272 271 270
925 11 271 272 273 730
926 8 284 272 273 730
927 8 285 272 273 730
928 8 286 273 272 271
929 6 286 273 272 284
930 6 286 273 272 285
931 8 287 273 272 271
932 6 287 273 272 284
933 6 287 273 272 285
934 4 272 273 730 729
935 5 286 273 730 729
936 5 287 273 730 729
937 11 268 269 270 271
938 8 268 269 270 282
939 8 268 269 270 283
940 8 280 269 270 271
941 6 280 269 270 282
942 6 280 269 270 283
943 8 281 269 270 271
944 6 281 269 270 282
945 6 281 269 270 283
946 4 272 271 270 269
947 5 272 271 270 282
948 5 272 271 270 283
949 3 344 345 346 360
950 9 358 345 346 360
951 9 359 345 346 360
952 10 343 344 345 346
953 8 343 344 345 358
954 8 343 344 345 359
955 7 356 344 345 346
956 6 356 344 345 358
957 6 356 344 345 359
958 7 357 344 345 346
959 6 357 344 345 358
960 6 357 344 345 359
961 4 482 659 658 657
962 5 482 659 658 677
963 5 482 659 658 678
964 8 492 482 483 484
965 6 492 482 483 494
966 6 492 482 483 495
967 8 493 482 483 484
968 6 493 482 483 494
969 6 493 482 483 495
970 4 483 482 659 658
971 5 492 482 659 658
972 5 493 482 659 658
973 4 482 483 484 485
974 5 494 483 484 485
975 5 495 483 484 485
976 11 484 483 482 659
977 8 494 483 482 659
978 8 495 483 482 659
979 10 659 658 657 656
980 7 659 658 657 675
981 7 659 658 657 676
982 8 677 658 657 656
983 6 677 658 657 675
984 6 677 658 657 676
985 8 678 658 657 656
986 6 678 658 657 675
987 6 678 658 657 676
988 4 483 484 485 486
989 5 483 484 485 496
990 5 483 484 485 497
991 4 658 657 656 655
992 5 675 657 656 655
993 5 676 657 656 655
994 4 342 343 344 345
995 5 342 343 344 356
996 5 342 343 344 357
997 4 341 342 343 344
998 5 354 342 343 344
999 5 355 342 343 344
1000 4 537 536 535 534
1001 5 548 536 535 534
1002 5 549 536 535 534
1003 11 535 536 537 34
1004 8 548 536 537 34
1005 8 549 536 537 34
1006 8 612 602 603 604
1007 6 612 602 603 614
1008 6 612 602 603 615
1009 8 613 602 603 604
1010 6 613 602 603 614
1011 6 613 602 603 615
1012 4 603 602 816 815
1013 5 612 602 816 815
1014 5 613 602 816 815
1015 4 602 816 815 814
1016 5 602 816 815 836
1017 5 602 816 815 837
1018 4 602 603 604 605
1019 5 614 603 604 605
1020 5 615 603 604 605
1021 11 604 603 602 816
1022 8 614 603 602 816
1023 8 615 603 602 816
1024 11 340 341 342 343
1025 8 340 341 342 354
1026 8 340 341 342 355
1027 8 352 341 342 343
1028 6 352 341 342 354
1029 6 352 341 342 355
1030 8 353 341 342 343
1031 6 353 341 342 354
1032 6 353 341 342 355
1033 4 338 339 340 341
1034 5 350 339 340 341
1035 5 351 339 340 341
1036 11 340 339 338 130
1037 8 350 339 338 130
1038 8 351 339 338 130
1039 4 339 340 341 342
1040 5 339 340 341 352
1041 5 339 340 341 353
1042 8 348 338 339 340
1043 6 348 338 339 350
1044 6 348 338 339 351
1045 8 349 338 339 340
1046 6 349 338 339 350
1047 6 349 338 339 351
1048 4 339 338 130 129
1049 5 348 338 130 129
1050 5 349 338 130 129
1051 3 733 734 735 755
1052 9 753 734 735 755
1053 9 754 734 735 755
1054 4 513 692 691 690
1055 5 513 692 691 708
1056 5 513 692 691 709
1057 8 526 513 512 511
1058 6 526 513 512 524
1059 6 526 513 512 525
1060 8 527 513 512 511
1061 6 527 513 512 524
1062 6 527 513 512 525
1063 4 512 513 692 691
1064 5 526 513 692 691
1065 5 527 513 692 691
1066 4 691 690 689 688
1067 5 706 690 689 688
1068 5 707 690 689 688
1069 4 512 511 510 509
1070 5 512 511 510 522
1071 5 512 511 510 523
1072 4 513 512 511 510
1073 5 524 512 511 510
1074 5 525 512 511 510
1075 11 511 512 513 692
1076 8 524 512 513 692
1077 8 525 512 513 692
1078 10 692 691 690 689
1079 7 692 691 690 706
1080 7 692 691 690 707
1081 8 708 691 690 689
1082 6 708 691 690 706
1083 6 708 691 690 707
1084 8 709 691 690 689
1085 6 709 691 690 706
1086 6 709 691 690 707
1087 4 603 604 605 606
1088 5 603 604 605 616
1089 5 603 604 605 617
1090 4 608 607 606 605
1091 5 608 607 606 618
1092 5 608 607 606 619
1093 4 609 608 607 606
1094 5 620 608 607 606
1095 5 621 608 607 606
1096 11 607 608 609 654
1097 8 620 608 609 654
1098 8 621 608 609 654
1099 8 636 626 627 628
1100 6 636 626 627 638
1101 6 636 626 627 639
1102 8 637 626 627 628
1103 6 637 626 627 638
1104 6 637 626 627 639
1105 4 627 626 849 848
1106 5 636 626 849 848
1107 5 637 626 849 848
1108 4 626 627 628 629
1109 5 638 627 628 629
1110 5 639 627 628 629
1111 11 628 627 626 849
1112 8 638 627 626 849
1113 8 639 627 626 849
1114 10 289 290 291 292
1115 7 289 290 291 302
1116 7 289 290 291 303
1117 8 300 290 291 292
1118 6 300 290 291 302
1119 6 300 290 291 303
1120 8 301 290 291 292
1121 6 301 290 291 302
1122 6 301 290 291 303
1123 4 410 289 290 291
1124 5 410 289 290 300
1125 5 410 289 290 301
1126 4 290 291 292 293
1127 5 302 291 292 293
1128 5 303 291 292 293
1129 11 292 293 294 295
1130 8 292 293 294 306
1131 8 292 293 294 307
1132 8 304 293 294 295
1133 6 304 293 294 306
1134 6 304 293 294 307
1135 8 305 293 294 295
1136 6 305 293 294 306
1137 6 305 293 294 307
1138 4 291 292 293 294
1139 5 291 292 293 304
1140 5 291 292 293 305
1141 4 801 807 808 809
1142 5 825 807 808 809
1143 5 826 807 808 809
1144 4 293 294 295 296
1145 5 306 294 295 296
1146 5 307 294 295 296
1147 10 811 810 809 808
1148 7 811 810 809 827
1149 7 811 810 809 828
1150 8 829 810 809 808
1151 6 829 810 809 827
1152 6 829 810 809 828
1153 8 830 810 809 808
1154 6 830 810 809 827
1155 6 830 810 809 828
1156 8 190 177 176 175
1157 6 190 177 176 188
1158 6 190 177 176 189
1159 8 191 177 176 175
1160 6 191 177 176 188
1161 6 191 177 176 189
1162 4 176 177 298 297
1163 5 190 177 298 297
1164 5 191 177 298 297
1165 10 298 297 296 295
1166 7 298 297 296 308
1167 7 298 297 296 309
1168 8 310 297 296 295
1169 6 310 297 296 308
1170 6 310 297 296 309
1171 8 311 297 296 295
1172 6 311 297 296 308
1173 6 311 297 296 309
1174 4 177 298 297 296
1175 5 177 298 297 310
1176 5 177 298 297 311
1177 4 177 176 175 174
1178 5 188 176 175 174
1179 5 189 176 175 174
1180 11 175 176 177 298
1181 8 188 176 177 298
1182 8 189 176 177 298
1183 4 176 175 174 173
1184 5 176 175 174 186
1185 5 176 175 174 187
1186 4 297 296 295 294
1187 5 308 296 295 294
1188 5 309 296 295 294
1189 4 649 655 656 657
1190 5 673 655 656 657
1191 5 674 655 656 657
1192 2 650 649 655 656
1193 1 650 649 655 673
1194 1 650 649 655 674
1195 2 650 649 660 661
1196 1 650 649 660 680
1197 1 650 649 660 681
1198 2 655 649 650 651
1199 1 655 649 650 666
1200 1 655 649 650 667
1201 2 655 649 660 661
1202 1 655 649 660 680
1203 1 655 649 660 681
1204 2 660 649 650 651
1205 1 660 649 650 666
1206 1 660 649 650 667
1207 2 660 649 655 656
1208 1 660 649 655 673
1209 1 660 649 655 674
1210 8 665 649 650 651
1211 6 665 649 650 666
1212 6 665 649 650 667
1213 8 665 649 655 656
1214 6 665 649 655 673
1215 6 665 649 655 674
1216 8 665 649 660 661
1217 6 665 649 660 680
1218 6 665 649 660 681
1219 4 649 660 661 662
1220 5 680 660 661 662
1221 5 681 660 661 662
1222 4 649 650 651 652
1223 5 666 650 651 652
1224 5 667 650 651 652
1225 4 653 652 651 650
1226 5 668 652 651 650
1227 5 669 652 651 650
1228 10 654 653 652 651
1229 7 654 653 652 668
1230 7 654 653 652 669
1231 8 670 653 652 651
1232 6 670 653 652 668
1233 6 670 653 652 669
1234 8 671 653 652 651
1235 6 671 653 652 668
1236 6 671 653 652 669
1237 4 609 654 653 652
1238 5 609 654 653 670
1239 5 609 654 653 671
1240 11 532 533 534 535
1241 8 532 533 534 546
1242 8 532 533 534 547
1243 8 544 533 534 535
1244 6 544 533 534 546
1245 6 544 533 534 547
1246 8 545 533 534 535
1247 6 545 533 534 546
1248 6 545 533 534 547
1249 2 802 801 807 808
1250 1 802 801 807 825
1251 1 802 801 807 826
1252 2 802 801 812 813
1253 1 802 801 812 832
1254 1 802 801 812 833
1255 2 807 801 802 803
1256 1 807 801 802 818
1257 1 807 801 802 819
1258 2 807 801 812 813
1259 1 807 801 812 832
1260 1 807 801 812 833
1261 2 812 801 802 803
1262 1 812 801 802 818
1263 1 812 801 802 819
1264 2 812 801 807 808
1265 1 812 801 807 825
1266 1 812 801 807 826
1267 8 817 801 802 803
1268 6 817 801 802 818
1269 6 817 801 802 819
1270 8 817 801 807 808
1271 6 817 801 807 825
1272 6 817 801 807 826
1273 8 817 801 812 813
1274 6 817 801 812 832
1275 6 817 801 812 833
1276 4 801 812 813 814
1277 5 832 812 813 814
1278 5 833 812 813 814
1279 10 816 815 814 813
1280 7 816 815 814 834
1281 7 816 815 814 835
1282 8 836 815 814 813
1283 6 836 815 814 834
1284 6 836 815 814 835
1285 8 837 815 814 813
1286 6 837 815 814 834
1287 6 837 815 814 835
1288 8 622 609 608 607
1289 6 622 609 608 620
1290 6 622 609 608 621
1291 8 623 609 608 607
1292 6 623 609 608 620
1293 6 623 609 608 621
1294 4 608 609 654 653
1295 5 622 609 654 653
1296 5 623 609 654 653
1297 4 815 814 813 812
1298 5 834 814 813 812
1299 5 835 814 813 812
1300 4 801 802 803 804
1301 5 818 802 803 804
1302 5 819 802 803 804
1303 4 805 804 803 802
1304 5 820 804 803 802
1305 5 821 804 803 802
1306 4 146 147 148 149
1307 5 158 147 148 149
1308 5 159 147 148 149
1309 11 148 147 146 806
1310 8 158 147 146 806
1311 8 159 147 146 806
1312 4 146 806 805 804
1313 5 146 806 805 822
1314 5 146 806 805 823
1315 8 156 146 147 148
1316 6 156 146 147 158
1317 6 156 146 147 159
1318 8 157 146 147 148
1319 6 157 146 147 158
1320 6 157 146 147 159
1321 4 147 146 806 805
1322 5 156 146 806 805
1323 5 157 146 806 805
1324 10 806 805 804 803
1325 7 806 805 804 820
1326 7 806 805 804 821
1327 8 822 805 804 803
1328 6 822 805 804 820
1329 6 822 805 804 821
1330 8 823 805 804 803
1331 6 823 805 804 820
1332 6 823 805 804 821
1333 2 954 953 959 960
1334 1 954 953 959 977
1335 1 954 953 959 978
1336 2 954 953 964 965
1337 1 954 953 964 984
1338 1 954 953 964 985
1339 2 959 953 954 955
1340 1 959 953 954 970
1341 1 959 953 954 971
1342 2 959 953 964 965
1343 1 959 953 964 984
1344 1 959 953 964 985
1345 2 964 953 954 955
1346 1 964 953 954 970
1347 1 964 953 954 971
1348 2 964 953 959 960
1349 1 964 953 959 977
1350 1 964 953 959 978
1351 8 969 953 954 955
1352 6 969 953 954 970
1353 6 969 953 954 971
1354 8 969 953 959 960
1355 6 969 953 959 977
1356 6 969 953 959 978
1357 8 969 953 964 965
1358 6 969 953 964 984
1359 6 969 953 964 985
1360 4 953 954 955 956
1361 5 970 954 955 956
1362 5 971 954 955 956
1363 4 954 955 956 957
1364 5 954 955 956 972
1365 5 954 955 956 973
1366 10 955 956 957 958
1367 8 955 956 957 974
1368 8 955 956 957 975
1369 7 972 956 957 958
1370 6 972 956 957 974
1371 6 972 956 957 975
1372 7 973 956 957 958
1373 6 973 956 957 974
1374 6 973 956 957 975
1375 4 953 959 960 961
1376 5 977 959 960 961
1377 5 978 959 960 961
1378 4 953 964 965 966
1379 5 984 964 965 966
1380 5 985 964 965 966
1381 4 964 965 966 967
1382 5 964 965 966 986
1383 5 964 965 966 987
1384 4 441 440 439 438
1385 5 452 440 439 438
1386 5 453 440 439 438
1387 11 439 440 441 702
1388 8 452 440 441 702
1389 8 453 440 441 702
1390 4 440 439 438 437
1391 5 440 439 438 450
1392 5 440 439 438 451
1393 4 962 961 960 959
1394 5 979 961 960 959
1395 5 980 961 960 959
1396 10 385 386 387 388
1397 7 385 386 387 398
1398 7 385 386 387 399
1399 8 396 386 387 388
1400 6 396 386 387 398
1401 6 396 386 387 399
1402 8 397 386 387 388
1403 6 397 386 387 398
1404 6 397 386 387 399
1405 8 454 441 440 439
1406 6 454 441 440 452
1407 6 454 441 440 453
1408 8 455 441 440 439
1409 6 455 441 440 452
1410 6 455 441 440 453
1411 4 440 441 702 701
1412 5 454 441 702 701
1413 5 455 441 702 701
1414 4 441 702 701 700
1415 5 441 702 701 722
1416 5 441 702 701 723
1417 10 702 701 700 699
1418 7 702 701 700 720
1419 7 702 701 700 721
1420 8 722 701 700 699
1421 6 722 701 700 720
1422 6 722 701 700 721
1423 8 723 701 700 699
1424 6 723 701 700 720
1425 6 723 701 700 721
1426 2 688 687 693 694
1427 1 688 687 693 711
1428 1 688 687 693 712
1429 2 688 687 698 699
1430 1 688 687 698 718
1431 1 688 687 698 719
1432 2 693 687 688 689
1433 1 693 687 688 704
1434 1 693 687 688 705
1435 2 693 687 698 699
1436 1 693 687 698 718
1437 1 693 687 698 719
1438 2 698 687 688 689
1439 1 698 687 688 704
1440 1 698 687 688 705
1441 2 698 687 693 694
1442 1 698 687 693 711
1443 1 698 687 693 712
1444 8 703 687 688 689
1445 6 703 687 688 704
1446 6 703 687 688 705
1447 8 703 687 693 694
1448 6 703 687 693 711
1449 6 703 687 693 712
1450 8 703 687 698 699
1451 6 703 687 698 718
1452 6 703 687 698 719
1453 4 687 693 694 695
1454 5 711 693 694 695
1455 5 712 693 694 695
1456 4 435 436 437 438
1457 5 435 436 437 448
1458 5 435 436 437 449
1459 8 564 554 555 556
1460 6 564 554 555 566
1461 6 564 554 555 567
1462 8 565 554 555 556
1463 6 565 554 555 566
1464 6 565 554 555 567
1465 4 555 554 385 386
1466 5 564 554 385 386
1467 5 565 554 385 386
1468 11 436 437 438 439
1469 8 436 437 438 450
1470 8 436 437 438 451
1471 8 448 437 438 439
1472 6 448 437 438 450
1473 6 448 437 438 451
1474 8 449 437 438 439
1475 6 449 437 438 450
1476 6 449 437 438 451
1477 4 554 555 556 557
1478 5 566 555 556 557
1479 5 567 555 556 557
1480 11 556 555 554 385
1481 8 566 555 554 385
1482 8 567 555 554 385
1483 11 556 557 558 559
1484 8 556 557 558 570
1485 8 556 557 558 571
1486 8 568 557 558 559
1487 6 568 557 558 570
1488 6 568 557 558 571
1489 8 569 557 558 559
1490 6 569 557 558 570
1491 6 569 557 558 571
1492 4 555 556 557 558
1493 5 555 556 557 568
1494 5 555 556 557 569
1495 4 98 697 696 695
1496 5 98 697 696 715
1497 5 98 697 696 716
1498 4 242 243 244 245
1499 5 254 243 244 245
1500 5 255 243 244 245
1501 11 244 245 246 247
1502 8 244 245 246 258
1503 8 244 245 246 259
1504 8 256 245 246 247
1505 6 256 245 246 258
1506 6 256 245 246 259
1507 8 257 245 246 247
1508 6 257 245 246 258
1509 6 257 245 246 259
1510 4 554 385 386 387
1511 5 554 385 386 396
1512 5 554 385 386 397
1513 10 841 842 843 844
1514 8 841 842 843 860
1515 8 841 842 843 861
1516 7 858 842 843 844
1517 6 858 842 843 860
1518 6 858 842 843 861
1519 7 859 842 843 844
1520 6 859 842 843 860
1521 6 859 842 843 861
1522 3 842 843 844 862
1523 9 860 843 844 862
1524 9 861 843 844 862
1525 4 507 508 509 510
1526 5 507 508 509 520
1527 5 507 508 509 521
1528 11 508 509 510 511
1529 8 508 509 510 522
1530 8 508 509 510 523
1531 8 520 509 510 511
1532 6 520 509 510 522
1533 6 520 509 510 523
1534 8 521 509 510 511
1535 6 521 509 510 522
1536 6 521 509 510 523
1537 4 506 507 508 509
1538 5 518 507 508 509
1539 5 519 507 508 509
1540 11 508 507 506 49
1541 8 518 507 506 49
1542 8 519 507 506 49
1543 4 687 688 689 690
1544 5 704 688 689 690
1545 5 705 688 689 690
1546 10 697 696 695 694
1547 7 697 696 695 713
1548 7 697 696 695 714
1549 8 715 696 695 694
1550 6 715 696 695 713
1551 6 715 696 695 714
1552 8 716 696 695 694
1553 6 716 696 695 713
1554 6 716 696 695 714
1555 4 696 695 694 693
1556 5 713 695 694 693
1557 5 714 695 694 693
1558 4 243 244 245 246
1559 5 243 244 245 256
1560 5 243 244 245 257
1561 4 249 248 247 246
1562 5 260 248 247 246
1563 5 261 248 247 246
1564 11 247 248 249 121
1565 8 260 248 249 121
1566 8 261 248 249 121
1567 4 248 247 246 245
1568 5 248 247 246 258
1569 5 248 247 246 259
1570 4 273 730 729 728
1571 5 273 730 729 746
1572 5 273 730 729 747
1573 4 729 728 727 726
1574 5 744 728 727 726
1575 5 745 728 727 726
1576 10 730 729 728 727
1577 7 730 729 728 744
1578 7 730 729 728 745
1579 8 746 729 728 727
1580 6 746 729 728 744
1581 6 746 729 728 745
1582 8 747 729 728 727
1583 6 747 729 728 744
1584 6 747 729 728 745
1585 10 963 962 961 960
1586 7 963 962 961 979
1587 7 963 962 961 980
1588 8 981 962 961 960
1589 6 981 962 961 979
1590 6 981 962 961 980
1591 8 982 962 961 960
1592 6 982 962 961 979
1593 6 982 962 961 980
1594 4 194 963 962 961
1595 5 194 963 962 981
1596 5 194 963 962 982
1597 8 204 194 195 196
1598 6 204 194 195 206
1599 6 204 194 195 207
1600 8 205 194 195 196
1601 6 205 194 195 206
1602 6 205 194 195 207
1603 4 195 194 963 962
1604 5 204 194 963 962
1605 5 205 194 963 962
1606 4 194 195 196 197
1607 5 206 195 196 197
1608 5 207 195 196 197
1609 11 196 195 194 963
1610 8 206 195 194 963
1611 8 207 195 194 963
1612 4 195 196 197 198
1613 5 195 196 197 208
1614 5 195 196 197 209
1615 11 220 221 222 223
1616 8 220 221 222 234
1617 8 220 221 222 235
1618 8 232 221 222 223
1619 6 232 221 222 234
1620 6 232 221 222 235
1621 8 233 221 222 223
1622 6 233 221 222 234
1623 6 233 221 222 235
1624 4 221 222 223 224
1625 5 234 222 223 224
1626 5 235 222 223 224
1627 4 701 700 699 698
1628 5 720 700 699 698
1629 5 721 700 699 698
1630 4 687 698 699 700
1631 5 718 698 699 700
1632 5 719 698 699 700
1633 8 588 578 579 580
1634 6 588 578 579 590
1635 6 588 578 579 591
1636 8 589 578 579 580
1637 6 589 578 579 590
1638 6 589 578 579 591
1639 4 579 578 322 321
1640 5 588 578 322 321
1641 5 589 578 322 321
1642 4 578 579 580 581
1643 5 590 579 580 581
1644 5 591 579 580 581
1645 11 580 579 578 322
1646 8 590 579 578 322
1647 8 591 579 578 322
1648 4 536 535 534 533
1649 5 536 535 534 546
1650 5 536 535 534 547
1651 4 200 199 198 197
1652 5 200 199 198 210
1653 5 200 199 198 211
1654 8 550 537 536 535
1655 6 550 537 536 548
1656 6 550 537 536 549
1657 8 551 537 536 535
1658 6 551 537 536 548
1659 6 551 537 536 549
1660 4 536 537 34 33
1661 5 550 537 34 33
1662 5 551 537 34 33
1663 11 196 197 198 199
1664 8 196 197 198 210
1665 8 196 197 198 211
1666 8 208 197 198 199
1667 6 208 197 198 210
1668 6 208 197 198 211
1669 8 209 197 198 199
1670 6 209 197 198 210
1671 6 209 197 198 211
1672 10 34 33 32 31
1673 7 34 33 32 44
1674 7 34 33 32 45
1675 8 46 33 32 31
1676 6 46 33 32 44
1677 6 46 33 32 45
1678 8 47 33 32 31
1679 6 47 33 32 44
1680 6 47 33 32 45
1681 4 537 34 33 32
1682 5 537 34 33 46
1683 5 537 34 33 47
1684 4 33 32 31 30
1685 5 44 32 31 30
1686 5 45 32 31 30
1687 4 29 30 31 32
1688 5 42 30 31 32
1689 5 43 30 31 32
1690 10 217 218 219 220
1691 7 217 218 219 230
1692 7 217 218 219 231
1693 8 228 218 219 220
1694 6 228 218 219 230
1695 6 228 218 219 231
1696 8 229 218 219 220
1697 6 229 218 219 230
1698 6 229 218 219 231
1699 11 604 605 606 607
1700 8 604 605 606 618
1701 8 604 605 606 619
1702 8 616 605 606 607
1703 6 616 605 606 618
1704 6 616 605 606 619
1705 8 617 605 606 607
1706 6 617 605 606 618
1707 6 617 605 606 619
1708 11 28 29 30 31
1709 8 28 29 30 42
1710 8 28 29 30 43
1711 8 40 29 30 31
1712 6 40 29 30 42
1713 6 40 29 30 43
1714 8 41 29 30 31
1715 6 41 29 30 42
1716 6 41 29 30 43
1717 4 27 28 29 30
1718 5 27 28 29 40
1719 5 27 28 29 41
1720 4 218 219 220 221
1721 5 230 219 220 221
1722 5 231 219 220 221
1723 4 219 220 221 222
1724 5 219 220 221 232
1725 5 219 220 221 233
1726 4 915 921 922 923
1727 5 939 921 922 923
1728 5 940 921 922 923
1729 4 201 920 919 918
1730 5 201 920 919 936
1731 5 201 920 919 937
1732 4 530 811 810 809
1733 5 530 811 810 829
1734 5 530 811 810 830
1735 8 540 530 531 532
1736 6 540 530 531 542
1737 6 540 530 531 543
1738 8 541 530 531 532
1739 6 541 530 531 542
1740 6 541 530 531 543
1741 4 531 530 811 810
1742 5 540 530 811 810
1743 5 541 530 811 810
1744 4 915 916 917 918
1745 5 932 916 917 918
1746 5 933 916 917 918
1747 4 810 809 808 807
1748 5 827 809 808 807
1749 5 828 809 808 807
1750 10 920 919 918 917
1751 7 920 919 918 934
1752 7 920 919 918 935
1753 8 936 919 918 917
1754 6 936 919 918 934
1755 6 936 919 918 935
1756 8 937 919 918 917
1757 6 937 919 918 934
1758 6 937 919 918 935
1759 4 919 918 917 916
1760 5 934 918 917 916
1761 5 935 918 917 916
1762 2 916 915 921 922
1763 1 916 915 921 939
1764 1 916 915 921 940
1765 2 916 915 926 927
1766 1 916 915 926 946
1767 1 916 915 926 947
1768 2 921 915 916 917
1769 1 921 915 916 932
1770 1 921 915 916 933
1771 2 921 915 926 927
1772 1 921 915 926 946
1773 1 921 915 926 947
1774 2 926 915 916 917
1775 1 926 915 916 932
1776 1 926 915 916 933
1777 2 926 915 921 922
1778 1 926 915 921 939
1779 1 926 915 921 940
1780 8 931 915 916 917
1781 6 931 915 916 932
1782 6 931 915 916 933
1783 8 931 915 921 922
1784 6 931 915 921 939
1785 6 931 915 921 940
1786 8 931 915 926 927
1787 6 931 915 926 946
1788 6 931 915 926 947
1789 10 930 929 928 927
1790 7 930 929 928 948
1791 7 930 929 928 949
1792 8 950 929 928 927
1793 6 950 929 928 948
1794 6 950 929 928 949
1795 8 951 929 928 927
1796 6 951 929 928 948
1797 6 951 929 928 949
1798 4 915 926 927 928
1799 5 946 926 927 928
1800 5 947 926 927 928
1801 4 434 930 929 928
1802 5 434 930 929 950
1803 5 434 930 929 951
1804 4 929 928 927 926
1805 5 948 928 927 926
1806 5 949 928 927 926
1807 4 530 531 532 533
1808 5 542 531 532 533
1809 5 543 531 532 533
1810 11 532 531 530 811
1811 8 542 531 530 811
1812 8 543 531 530 811
1813 8 214 201 200 199
1814 6 214 201 200 212
1815 6 214 201 200 213
1816 8 215 201 200 199
1817 6 215 201 200 212
1818 6 215 201 200 213
1819 4 200 201 920 919
1820 5 214 201 920 919
1821 5 215 201 920 919
1822 8 444 434 435 436
1823 6 444 434 435 446
1824 6 444 434 435 447
1825 8 445 434 435 436
1826 6 445 434 435 446
1827 6 445 434 435 447
1828 4 435 434 930 929
1829 5 444 434 930 929
1830 5 445 434 930 929
1831 11 172 173 174 175
1832 8 172 173 174 186
1833 8 172 173 174 187
1834 8 184 173 174 175
1835 6 184 173 174 186
1836 6 184 173 174 187
1837 8 185 173 174 175
1838 6 185 173 174 186
1839 6 185 173 174 187
1840 4 434 435 436 437
1841 5 446 435 436 437
1842 5 447 435 436 437
1843 11 436 435 434 930
1844 8 446 435 434 930
1845 8 447 435 434 930
1846 4 201 200 199 198
1847 5 212 200 199 198
1848 5 213 200 199 198
1849 11 199 200 201 920
1850 8 212 200 201 920
1851 8 213 200 201 920
1852 4 531 532 533 534
1853 5 531 532 533 544
1854 5 531 532 533 545
1855 4 459 460 461 462
1856 5 459 460 461 472
1857 5 459 460 461 473
1858 4 458 459 460 461
1859 5 470 459 460 461
1860 5 471 459 460 461
1861 10 457 458 459 460
1862 7 457 458 459 470
1863 7 457 458 459 471
1864 8 468 458 459 460
1865 6 468 458 459 470
1866 6 468 458 459 471
1867 8 469 458 459 460
1868 6 469 458 459 470
1869 6 469 458 459 471
1870 4 560 559 558 557
1871 5 560 559 558 570
1872 5 560 559 558 571
1873 4 170 171 172 173
1874 5 182 171 172 173
1875 5 183 171 172 173
1876 11 172 171 170 457
1877 8 182 171 170 457
1878 8 183 171 170 457
1879 4 171 172 173 174
1880 5 171 172 173 184
1881 5 171 172 173 185
1882 4 170 457 458 459
1883 5 170 457 458 468
1884 5 170 457 458 469
1885 8 180 170 171 172
1886 6 180 170 171 182
1887 6 180 170 171 183
1888 8 181 170 171 172
1889 6 181 170 171 182
1890 6 181 170 171 183
1891 4 171 170 457 458
1892 5 180 170 457 458
1893 5 181 170 457 458
1894 4 561 560 559 558
1895 5 572 560 559 558
1896 5 573 560 559 558
1897 11 559 560 561 10
1898 8 572 560 561 10
1899 8 573 560 561 10
1900 8 262 249 248 247
1901 6 262 249 248 260
1902 6 262 249 248 261
1903 8 263 249 248 247
1904 6 263 249 248 260
1905 6 263 249 248 261
1906 4 248 249 121 122
1907 5 262 249 121 122
1908 5 263 249 121 122
1909 4 249 121 122 123
1910 5 249 121 122 132
1911 5 249 121 122 133
1912 3 956 957 958 976
1913 9 974 957 958 976
1914 9 975 957 958 976
1915 4 26 27 28 29
1916 5 38 27 28 29
1917 5 39 27 28 29
1918 11 28 27 26 226
1919 8 38 27 26 226
1920 8 39 27 26 226
1921 8 36 26 27 28
1922 6 36 26 27 38
1923 6 36 26 27 39
1924 8 37 26 27 28
1925 6 37 26 27 38
1926 6 37 26 27 39
1927 4 27 26 226 225
1928 5 36 26 226 225
1929 5 37 26 226 225
1930 4 26 226 225 224
1931 5 26 226 225 238
1932 5 26 226 225 239
1933 4 225 224 223 222
1934 5 236 224 223 222
1935 5 237 224 223 222
1936 10 226 225 224 223
1937 7 226 225 224 236
1938 7 226 225 224 237
1939 8 238 225 224 223
1940 6 238 225 224 236
1941 6 238 225 224 237
1942 8 239 225 224 223
1943 6 239 225 224 236
1944 6 239 225 224 237
