# Supplementary material for: MolPy: A Large Language Model-Friendly Toolkit for Reactive Topology Editing in Polymer Simulations
Source: J Chem Inf Model. 2026 Jul 1;66(13):7562–72. doi: 10.1021/acs.jcim.6c01137 (PMC13370848; doi:10.1021/acs.jcim.6c01137)
Supplement: Supplementary file 2 [file ci6c01137_si_003.zip › SI/case3/rxn1.map]

# auto-generated map file for fix bond/react

23 equivalences
2 edgeIDs
3 deleteIDs

InitiatorIDs

14
2

EdgeIDs

6
15

DeleteIDs

1
7
19

Equivalences

1   1
2   2
3   3
4   4
5   5
6   6
7   7
8   8
9   9
10   10
11   11
12   12
13   13
14   14
15   15
16   16
17   17
18   18
19   19
20   20
21   21
22   22
23   23
