# Supplementary material for: MolPy: A Large Language Model-Friendly Toolkit for Reactive Topology Editing in Polymer Simulations
Source: J Chem Inf Model. 2026 Jul 1;66(13):7562–72. doi: 10.1021/acs.jcim.6c01137 (PMC13370848; doi:10.1021/acs.jcim.6c01137)
Supplement: Supplementary file 2 [file ci6c01137_si_003.zip › SI/case3/log.lammps]

LAMMPS (22 Jul 2025 - Update 3)
units           real
atom_style      full
boundary        p p p

read_data       04_output.data
Reading data file ...
  orthogonal box = (0 0 0) to (21.073376 21.073376 21.073376)
  1 by 1 by 1 MPI processor grid
  reading atom labelmap ...
  reading bond labelmap ...
  reading angle labelmap ...
  reading dihedral labelmap ...
  reading atoms ...
  990 atoms
  scanning bonds ...
  4 = max bonds/atom
  scanning angles ...
  6 = max angles/atom
  scanning dihedrals ...
  27 = max dihedrals/atom
  orthogonal box = (0 0 0) to (21.073376 21.073376 21.073376)
  1 by 1 by 1 MPI processor grid
  reading bonds ...
  954 bonds
  reading angles ...
  1674 angles
  reading dihedrals ...
  1944 dihedrals
Finding 1-2 1-3 1-4 neighbors ...
  special bond factors lj:    0        0        0       
  special bond factors coul:  0        0        0       
     4 = max # of 1-2 neighbors
     9 = max # of 1-3 neighbors
    13 = max # of 1-4 neighbors
    17 = max # of special neighbors
  special bonds CPU = 0.000 seconds
  read_data CPU = 0.010 seconds
include         04_output.ff
# LAMMPS force field generated by molpy version 0.2.3

pair_style lj/cut/coul/long 10.000000 10.000000
pair_coeff opls_180 opls_180 0.140000 2.900000
pair_coeff opls_154 opls_154 0.170000 3.120000
pair_coeff opls_155 opls_155 0.000000 10.000000
pair_coeff opls_137 opls_137 0.066000 3.500000
pair_coeff opls_182 opls_182 0.066000 3.500000
pair_coeff opls_140 opls_140 0.030000 2.500000
pair_coeff opls_157 opls_157 0.066000 3.500000
pair_coeff opls_185 opls_185 0.030000 2.500000

bond_style harmonic
bond_coeff CT-OS 320.000000 1.410000
bond_coeff CT-HC 340.000000 1.090000
bond_coeff CT-OH 320.000000 1.410000
bond_coeff CT-CT 268.000000 1.529000
bond_coeff HO-OH 553.000000 0.945000

angle_style harmonic
angle_coeff HC-CT-OH 35.000000 109.500000
angle_coeff CT-OS-CT 60.000000 109.500000
angle_coeff CT-CT-OS 50.000000 109.500000
angle_coeff HC-CT-HC 33.000000 107.800000
angle_coeff CT-OH-HO 55.000000 108.500000
angle_coeff CT-CT-OH 50.000000 109.500000
angle_coeff CT-CT-CT 58.350024 112.700000
angle_coeff HC-CT-OS 35.000000 109.500000
angle_coeff CT-CT-HC 37.500000 110.700000

dihedral_style opls
dihedral_coeff HC-CT-OH-HO 0.000000 -0.000000 0.450000 -0.000000
dihedral_coeff HC-CT-CT-OS 0.000002 -0.000000 0.468000 -0.000000
dihedral_coeff CT-CT-OS-CT 0.650000 -0.250000 0.670000 -0.000000
dihedral_coeff HC-CT-CT-HC 0.000000 -0.000000 0.300000 -0.000000
dihedral_coeff OH-CT-CT-OS 4.318996 -0.000000 -0.000000 -0.000000
dihedral_coeff CT-CT-CT-HC 0.000000 -0.000000 0.300000 -0.000000
dihedral_coeff CT-OS-CT-HC 0.000000 -0.000000 0.760000 -0.000000
dihedral_coeff CT-CT-CT-OS 1.711000 -0.500000 0.663001 -0.000000
dihedral_coeff CT-CT-OH-HO -0.356005 -0.173999 0.491999 -0.000000
dihedral_coeff HC-CT-CT-OH 0.000002 -0.000000 0.468000 -0.000000
dihedral_coeff OS-CT-CT-OS -0.550000 -0.000000 -0.000000 -0.000000


kspace_style    pppm 1.0e-4
special_bonds   lj 0.0 0.0 0.5 coul 0.0 0.0 0.5
Finding 1-2 1-3 1-4 neighbors ...
  special bond factors lj:    0        0        0.5     
  special bond factors coul:  0        0        0.5     
     4 = max # of 1-2 neighbors
     9 = max # of 1-3 neighbors
    13 = max # of 1-4 neighbors
    17 = max # of special neighbors
  special bonds CPU = 0.000 seconds

neighbor        2.0 bin
neigh_modify    every 1 delay 0 check yes

# --- Stage 1: minimisation ---
thermo          100
thermo_style    custom step temp pe ke etotal press vol density
min_style       cg
minimize        1.0e-4 1.0e-6 2000 20000

CITE-CITE-CITE-CITE-CITE-CITE-CITE-CITE-CITE-CITE-CITE-CITE-CITE

Your simulation uses code contributions which should be cited:

- Type Label Framework: https://doi.org/10.1021/acs.jpcb.3c08419

@Article{Gissinger24,
 author = {Jacob R. Gissinger, Ilia Nikiforov, Yaser Afshar, Brendon Waters, Moon-ki Choi, Daniel S. Karls, Alexander Stukowski, Wonpil Im, Hendrik Heinz, Axel Kohlmeyer, and Ellad B. Tadmor},
 title = {Type Label Framework for Bonded Force Fields in LAMMPS},
 journal = {J. Phys. Chem. B},
 year =    2024,
 volume =  128,
 number =  13,
 pages =   {3282--3297}
}

CITE-CITE-CITE-CITE-CITE-CITE-CITE-CITE-CITE-CITE-CITE-CITE-CITE

PPPM initialization ...
  using 12-bit tables for long-range coulomb
  G vector (1/distance) = 0.23650606
  grid = 8 8 8
  stencil order = 5
  estimated absolute RMS force accuracy = 0.02568234
  estimated relative force accuracy = 7.7341605e-05
  using double precision FFTW3
  3d grid and FFT values/proc = 2197 512
Generated 28 of 28 mixed pair_coeff terms from geometric mixing rule
Neighbor list info ...
  update: every = 1 steps, delay = 0 steps, check = yes
  max neighbors/atom: 2000, page size: 100000
  master list distance cutoff = 12
  ghost atom cutoff = 12
  binsize = 6, bins = 4 4 4
  1 neighbor lists, perpetual/occasional/extra = 1 0 0
  (1) pair lj/cut/coul/long, perpetual
      attributes: half, newton on
      pair build: half/bin/newton
      stencil: half/bin/3d
      bin: standard
Per MPI rank memory allocation (min/avg/max) = 20.92 | 20.92 | 20.92 Mbytes
   Step          Temp          PotEng         KinEng         TotEng         Press          Volume        Density    
         0   0              2196943        0              2196943        64383651       9358.416       1.0999741    
       100   0              115.58904      0              115.58904      6362.8236      9358.416       1.0999741    
       200   0             -75.760542      0             -75.760542      2010.786       9358.416       1.0999741    
       300   0             -157.37299      0             -157.37299      232.4147       9358.416       1.0999741    
       400   0             -219.28131      0             -219.28131     -224.27185      9358.416       1.0999741    
       500   0             -241.62162      0             -241.62162     -719.24157      9358.416       1.0999741    
       519   0             -243.87815      0             -243.87815     -877.12449      9358.416       1.0999741    
Loop time of 5.46272 on 1 procs for 519 steps with 990 atoms

83.9% CPU use with 1 MPI tasks x no OpenMP threads

Minimization stats:
  Stopping criterion = energy tolerance
  Energy initial, next-to-last, final = 
      2196942.97724389   -243.85919320518  -243.878147133944
  Force two-norm initial, final = 26104836 12.011428
  Force max component initial, final = 13857590 1.6050949
  Final line search alpha, max atom move = 0.0075725286 0.012154627
  Iterations, force evaluations = 519 1011

MPI task timing breakdown:
Section |  min time  |  avg time  |  max time  |%varavg| %total
---------------------------------------------------------------
Pair    | 4.8004     | 4.8004     | 4.8004     |   0.0 | 87.87
Bond    | 0.22648    | 0.22648    | 0.22648    |   0.0 |  4.15
Kspace  | 0.23563    | 0.23563    | 0.23563    |   0.0 |  4.31
Neigh   | 0.1569     | 0.1569     | 0.1569     |   0.0 |  2.87
Comm    | 0.026668   | 0.026668   | 0.026668   |   0.0 |  0.49
Output  | 6.6667e-05 | 6.6667e-05 | 6.6667e-05 |   0.0 |  0.00
Modify  | 0          | 0          | 0          |   0.0 |  0.00
Other   |            | 0.01663    |            |       |  0.30

Nlocal:            990 ave         990 max         990 min
Histogram: 1 0 0 0 0 0 0 0 0 0
Nghost:           8693 ave        8693 max        8693 min
Histogram: 1 0 0 0 0 0 0 0 0 0
Neighs:         378655 ave      378655 max      378655 min
Histogram: 1 0 0 0 0 0 0 0 0 0

Total # of neighbors = 378655
Ave neighs/atom = 382.4798
Ave special neighs/atom = 9.2363636
Neighbor list builds = 20
Dangerous builds = 0
reset_timestep  0

# --- Stage 2: NVT heat-up (300 K, 5 ps) ---
velocity        all create 300.0 12345 dist gaussian
fix             nvt_eq all nvt temp 300.0 300.0 100.0
timestep        1.0
run             5000
PPPM initialization ...
  using 12-bit tables for long-range coulomb
  G vector (1/distance) = 0.23650606
  grid = 8 8 8
  stencil order = 5
  estimated absolute RMS force accuracy = 0.02568234
  estimated relative force accuracy = 7.7341605e-05
  using double precision FFTW3
  3d grid and FFT values/proc = 2197 512
Generated 28 of 28 mixed pair_coeff terms from geometric mixing rule
Per MPI rank memory allocation (min/avg/max) = 19.79 | 19.79 | 19.79 Mbytes
   Step          Temp          PotEng         KinEng         TotEng         Press          Volume        Density    
         0   300           -243.87815      884.40634      640.52819      3442.8616      9358.416       1.0999741    
       100   165.93525      246.70353      489.18061      735.88415      6860.9178      9358.416       1.0999741    
       200   180.47966      350.07144      532.05785      882.12929      5779.5788      9358.416       1.0999741    
       300   207.68276      437.03932      612.25316      1049.2925      7405.5036      9358.416       1.0999741    
       400   263.61861      446.67287      777.15325      1223.8261      4479.5557      9358.416       1.0999741    
       500   287.36905      547.23778      847.17002      1394.4078      4239.099       9358.416       1.0999741    
       600   320.7541       592.83712      945.58987      1538.427       6886.506       9358.416       1.0999741    
       700   315.38946      667.14321      929.77479      1596.918       5703.0919      9358.416       1.0999741    
       800   305.865        639.16599      901.69647      1540.8625      1755.1843      9358.416       1.0999741    
       900   289.36425      604.68193      853.05194      1457.7339      2195.142       9358.416       1.0999741    
      1000   292.9196       559.56941      863.53316      1423.1026      5475.1184      9358.416       1.0999741    
      1100   292.70812      585.86997      862.90973      1448.7797      1687.1095      9358.416       1.0999741    
      1200   307.23321      601.37092      905.73001      1507.1009      587.14617      9358.416       1.0999741    
      1300   306.21661      635.85733      902.73305      1538.5904      4380.2357      9358.416       1.0999741    
      1400   306.50618      619.89135      903.5867       1523.4781      3887.8443      9358.416       1.0999741    
      1500   304.70767      575.96216      898.28465      1474.2468      4805.9264      9358.416       1.0999741    
      1600   305.23358      527.26149      899.83505      1427.0965      2500.2886      9358.416       1.0999741    
      1700   291.12521      547.79723      858.24327      1406.0405      958.05865      9358.416       1.0999741    
      1800   293.65758      564.44593      865.70874      1430.1547      2147.3353      9358.416       1.0999741    
      1900   297.55662      599.57984      877.20321      1476.7831      2067.4108      9358.416       1.0999741    
      2000   304.98632      600.4982       899.10612      1499.6043      3142.2913      9358.416       1.0999741    
      2100   293.77258      613.22076      866.04776      1479.2685      70.902481      9358.416       1.0999741    
      2200   297.82246      572.17015      877.98691      1450.1571      2552.4828      9358.416       1.0999741    
      2300   296.42029      555.10488      873.85327      1428.9582      2914.0564      9358.416       1.0999741    
      2400   294.49697      563.0672       868.1833       1431.2505      4963.5181      9358.416       1.0999741    
      2500   299.00768      580.03185      881.48096      1461.5128      4290.8443      9358.416       1.0999741    
      2600   310.11434      582.41088      914.22363      1496.6345      2796.7599      9358.416       1.0999741    
      2700   298.78984      599.05252      880.83875      1479.8913      1962.9103      9358.416       1.0999741    
      2800   293.62636      569.8803       865.61673      1435.497       594.29493      9358.416       1.0999741    
      2900   291.94828      555.2793       860.6697       1415.949       2796.6026      9358.416       1.0999741    
      3000   294.61043      564.77241      868.51777      1433.2902      2801.0633      9358.416       1.0999741    
      3100   312.44369      536.31334      921.09059      1457.4039      1649.3198      9358.416       1.0999741    
      3200   308.23072      540.9373       908.67067      1449.608       2890.4464      9358.416       1.0999741    
      3300   298.39958      537.59661      879.68828      1417.2849      5145.8007      9358.416       1.0999741    
      3400   286.86724      556.1615       845.69068      1401.8522      4028.5912      9358.416       1.0999741    
      3500   295.12315      541.89126      870.02927      1411.9205      2695.1162      9358.416       1.0999741    
      3600   300.61708      582.79804      886.22552      1469.0236      2045.1194      9358.416       1.0999741    
      3700   306.22091      579.13347      902.74572      1481.8792     -934.85923      9358.416       1.0999741    
      3800   299.24794      573.93195      882.18925      1456.1212     -908.29829      9358.416       1.0999741    
      3900   303.65194      531.45398      895.17235      1426.6263      2067.3644      9358.416       1.0999741    
      4000   298.08425      541.54283      878.75867      1420.3015      3982.4556      9358.416       1.0999741    
      4100   304.02401      533.92167      896.26921      1430.1909      1430.5939      9358.416       1.0999741    
      4200   298.41147      559.94958      879.72332      1439.6729      4373.4529      9358.416       1.0999741    
      4300   313.27881      515.47254      923.55255      1439.0251      10548.128      9358.416       1.0999741    
      4400   291.81386      543.55092      860.27344      1403.8244      4659.7696      9358.416       1.0999741    
      4500   285.8605       513.59715      842.7228       1356.32        2897.3557      9358.416       1.0999741    
      4600   300.97505      485.26366      887.2808       1372.5445      3751.3166      9358.416       1.0999741    
      4700   289.49791      552.64021      853.44596      1406.0862      3283.5876      9358.416       1.0999741    
      4800   301.79465      534.01608      889.697        1423.7131      3057.3266      9358.416       1.0999741    
      4900   292.96065      561.43861      863.6542       1425.0928      2892.5894      9358.416       1.0999741    
      5000   306.92551      528.03163      904.82289      1432.8545      2561.0639      9358.416       1.0999741    
Loop time of 16.824 on 1 procs for 5000 steps with 990 atoms

Performance: 25.678 ns/day, 0.935 hours/ns, 297.194 timesteps/s, 294.222 katom-step/s
97.2% CPU use with 1 MPI tasks x no OpenMP threads

MPI task timing breakdown:
Section |  min time  |  avg time  |  max time  |%varavg| %total
---------------------------------------------------------------
Pair    | 13.72      | 13.72      | 13.72      |   0.0 | 81.55
Bond    | 0.80451    | 0.80451    | 0.80451    |   0.0 |  4.78
Kspace  | 0.99531    | 0.99531    | 0.99531    |   0.0 |  5.92
Neigh   | 1.1499     | 1.1499     | 1.1499     |   0.0 |  6.84
Comm    | 0.10269    | 0.10269    | 0.10269    |   0.0 |  0.61
Output  | 0.00090325 | 0.00090325 | 0.00090325 |   0.0 |  0.01
Modify  | 0.038378   | 0.038378   | 0.038378   |   0.0 |  0.23
Other   |            | 0.01273    |            |       |  0.08

Nlocal:            990 ave         990 max         990 min
Histogram: 1 0 0 0 0 0 0 0 0 0
Nghost:           8717 ave        8717 max        8717 min
Histogram: 1 0 0 0 0 0 0 0 0 0
Neighs:         378639 ave      378639 max      378639 min
Histogram: 1 0 0 0 0 0 0 0 0 0

Total # of neighbors = 378639
Ave neighs/atom = 382.46364
Ave special neighs/atom = 9.2363636
Neighbor list builds = 152
Dangerous builds = 0
unfix           nvt_eq

# --- Stage 3: NPT equilibration (300 K, 1 atm, 5 ps) ---
fix             equil all npt temp 300.0 300.0 100.0 iso 1.0 1.0 1000.0
run             5000
PPPM initialization ...
  using 12-bit tables for long-range coulomb
  G vector (1/distance) = 0.23650606
  grid = 8 8 8
  stencil order = 5
  estimated absolute RMS force accuracy = 0.02568234
  estimated relative force accuracy = 7.7341605e-05
  using double precision FFTW3
  3d grid and FFT values/proc = 2197 512
Generated 28 of 28 mixed pair_coeff terms from geometric mixing rule
Per MPI rank memory allocation (min/avg/max) = 19.79 | 19.79 | 19.79 Mbytes
   Step          Temp          PotEng         KinEng         TotEng         Press          Volume        Density    
      5000   306.92551      528.03163      904.82289      1432.8545      2561.0639      9358.416       1.0999741    
      5100   292.39796      564.90514      861.99536      1426.9005     -1715.4133      9428.7708      1.0917665    
      5200   294.9315       564.92306      869.4643       1434.3874     -2496.1637      9531.5334      1.0799958    
      5300   306.32906      561.93784      903.06453      1465.0024     -2622.785       9647.4878      1.0670152    
      5400   296.39722      613.14895      873.78527      1486.9342      1957.6018      9722.8831      1.0587411    
      5500   291.08249      618.56131      858.11732      1476.6786      2317.4934      9803.8706      1.0499951    
      5600   301.73547      535.95932      889.52254      1425.4819     -1580.6142      9883.5911      1.0415259    
      5700   294.05287      533.34912      866.87407      1400.2232      316.54188      9856.252       1.0444148    
      5800   296.90688      540.86306      875.28777      1416.1508     -486.77138      9802.8606      1.0501032    
      5900   303.93053      554.01381      895.99364      1450.0074     -3209.4246      9757.6185      1.0549721    
      6000   293.41219      596.41802      864.98534      1461.4034     -2322.5825      9698.9758      1.0613508    
      6100   301.37736      564.40058      888.46684      1452.8674     -382.80799      9659.8996      1.0656442    
      6200   296.01339      554.72121      872.65374      1427.375       220.39626      9671.073       1.064413     
      6300   299.33738      517.28774      882.45292      1399.7407      1098.6555      9727.3096      1.0582593    
      6400   295.46044      521.18817      871.02361      1392.2118      2465.0021      9814.0508      1.0489059    
      6500   286.64331      577.24914      845.03053      1422.2797     -935.78515      9919.6184      1.0377431    
      6600   308.51698      599.87601      909.51458      1509.3906      779.4406       9959.419       1.033596     
      6700   324.97078      536.60627      958.02073      1494.627      -1323.2017      9993.1125      1.0301111    
      6800   297.21395      561.2134       876.19302      1437.4064     -709.03122      9990.1518      1.0304163    
      6900   295.55208      538.06604      871.29378      1409.3598     -653.08726      9934.6112      1.036177     
      7000   294.93115      558.50009      869.46327      1427.9634     -726.23399      9841.074       1.0460256    
      7100   305.12136      568.04599      899.50421      1467.5502      4294.7084      9756.5697      1.0550855    
      7200   302.88916      577.60346      892.92364      1470.5271      3940.3229      9716.7805      1.059406     
      7300   297.30982      542.93808      876.47562      1419.4137      2672.0831      9712.8385      1.059836     
      7400   296.28242      510.08498      873.44683      1383.5318      937.9411       9706.1554      1.0605657    
      7500   300.46748      518.21394      885.78449      1403.9984     -120.37206      9696.2876      1.061645     
      7600   292.04294      573.00419      860.94877      1433.953       233.5716       9701.2523      1.0611017    
      7700   307.94131      549.62473      907.8175       1457.4422      1269.5536      9716.0393      1.0594868    
      7800   307.86546      541.71414      907.59388      1449.308       1981.0917      9714.1904      1.0596885    
      7900   284.04032      543.6856       837.35686      1381.0425      671.19859      9710.9934      1.0600374    
      8000   290.47911      505.0784       856.33855      1361.417      -2297.6944      9688.463       1.0625025    
      8100   290.09056      543.91602      855.19311      1399.1091      533.31317      9623.4091      1.0696849    
      8200   287.77487      584.28931      848.36639      1432.6557      801.01404      9562.6419      1.0764824    
      8300   298.28218      561.12676      879.34216      1440.4689      724.92369      9547.5822      1.0781804    
      8400   297.48621      540.17038      876.99564      1417.166       1325.8824      9568.7444      1.0757959    
      8500   291.46798      492.85756      859.25376      1352.1113     -1837.6391      9625.2517      1.0694802    
      8600   290.39607      504.87575      856.09376      1360.9695     -496.39673      9674.9527      1.0639861    
      8700   298.72555      516.33688      880.64924      1396.9861     -2346.1938      9721.741       1.0588655    
      8800   290.91764      561.33941      857.63136      1418.9708     -1911.7352      9727.7487      1.0582115    
      8900   301.41193      546.95745      888.56875      1435.5262     -2061.6951      9699.477       1.0612959    
      9000   295.14506      578.1031       870.09388      1448.197      -816.74504      9642.0429      1.0676177    
      9100   315.26207      526.06243      929.39925      1455.4617     -2194.7527      9575.9077      1.0749911    
      9200   297.50559      525.73483      877.05277      1402.7876      633.21185      9541.759       1.0788384    
      9300   290.13624      508.70986      855.32778      1364.0376      1514.7893      9579.8829      1.074545     
      9400   288.19018      503.66591      849.59076      1353.2567     -859.27283      9638.1445      1.0680495    
      9500   299.02088      507.74621      881.51987      1389.2661      730.4936       9645.6208      1.0672217    
      9600   311.02422      517.94449      916.90597      1434.8505     -839.85619      9659.419       1.0656972    
      9700   304.78534      529.75112      898.51362      1428.2647     -247.1675       9701.2626      1.0611006    
      9800   294.22498      541.72114      867.38146      1409.1026     -716.94834      9723.2134      1.0587051    
      9900   293.49707      533.08574      865.23556      1398.3213      740.2364       9765.3354      1.0541385    
     10000   296.676        551.70473      874.60711      1426.3118     -2876.6968      9857.1201      1.0443228    
Loop time of 15.317 on 1 procs for 5000 steps with 990 atoms

Performance: 28.204 ns/day, 0.851 hours/ns, 326.434 timesteps/s, 323.170 katom-step/s
99.7% CPU use with 1 MPI tasks x no OpenMP threads

MPI task timing breakdown:
Section |  min time  |  avg time  |  max time  |%varavg| %total
---------------------------------------------------------------
Pair    | 12.205     | 12.205     | 12.205     |   0.0 | 79.68
Bond    | 0.81122    | 0.81122    | 0.81122    |   0.0 |  5.30
Kspace  | 0.92795    | 0.92795    | 0.92795    |   0.0 |  6.06
Neigh   | 1.1269     | 1.1269     | 1.1269     |   0.0 |  7.36
Comm    | 0.089861   | 0.089861   | 0.089861   |   0.0 |  0.59
Output  | 0.00049925 | 0.00049925 | 0.00049925 |   0.0 |  0.00
Modify  | 0.14454    | 0.14454    | 0.14454    |   0.0 |  0.94
Other   |            | 0.01131    |            |       |  0.07

Nlocal:            990 ave         990 max         990 min
Histogram: 1 0 0 0 0 0 0 0 0 0
Nghost:           8515 ave        8515 max        8515 min
Histogram: 1 0 0 0 0 0 0 0 0 0
Neighs:         359168 ave      359168 max      359168 min
Histogram: 1 0 0 0 0 0 0 0 0 0

Total # of neighbors = 359168
Ave neighs/atom = 362.79596
Ave special neighs/atom = 9.2363636
Neighbor list builds = 159
Dangerous builds = 0
unfix           equil

# --- Stage 4: reactive MD (300 K NVT, 10 ps) ---
molecule        rxn1_pre rxn1_pre.mol
Read molecule template rxn1_pre:
# Molecule template written by molpy on 2026-04-08 20:36:45
  1 molecules
  0 fragments
  0 bodies
  23 atoms with max type 8
  21 bonds with max type 5
  34 angles with max type 9
  33 dihedrals with max type 10
  0 impropers with max type 0
molecule        rxn1_post rxn1_post.mol
Read molecule template rxn1_post:
# Molecule template written by molpy on 2026-04-08 20:36:45
  1 molecules
  0 fragments
  0 bodies
  23 atoms with max type 8
  19 bonds with max type 4
  33 angles with max type 9
  33 dihedrals with max type 11
  0 impropers with max type 0

fix             rxns all bond/react stabilization yes nvt_grp 0.03                 react rxn1 all 1 0.0 5.0 rxn1_pre rxn1_post rxn1.map molecule inter
WARNING: Molecule attributes do not match system attributes
For more information see https://docs.lammps.org/err0026 (src/molecule.cpp:3637)
WARNING: Molecule attributes do not match system attributes
For more information see https://docs.lammps.org/err0026 (src/molecule.cpp:3637)
dynamic group bond_react_MASTER_group defined
dynamic group nvt_grp_REACT defined
fix             nvt_grp_react nvt_grp_REACT nvt temp 300.0 300.0 100.0

dump            traj all custom 200 traj.lammpstrj id mol type x y z vx vy vz
dump_modify     traj sort id
compute         bnd all property/local batom1 batom2 btype
dump            bonds all local 200 bonds.dump c_bnd[1] c_bnd[2] c_bnd[3]
dump_modify     bonds colname 1 batom1 colname 2 batom2 colname 3 btype

thermo          200
thermo_style    custom step temp pe ke etotal press density f_rxns[1]
run             10000

CITE-CITE-CITE-CITE-CITE-CITE-CITE-CITE-CITE-CITE-CITE-CITE-CITE

Your simulation uses code contributions which should be cited:

- fix bond/react: reacter.org doi:10.1016/j.polymer.2017.09.038, doi:10.1021/acs.macromol.0c02012, doi:10.1016/j.cpc.2024.109287

@Article{Gissinger17,
 author = {J. R. Gissinger and B. D. Jensen and K. E. Wise},
 title = {Modeling Chemical Reactions in Classical Molecular Dynamics Simulations},
 journal = {Polymer},
 year =    2017,
 volume =  128,
 pages =   {211--217}
}

@Article{Gissinger20,
 author = {J. R. Gissinger, B. D. Jensen, K. E. Wise},
 title = {{REACTER}: A Heuristic Method for Reactive Molecular Dynamics},
 journal = {Macromolecules},
 year =    2020,
 volume =  53,
 number =  22,
 pages =   {9953--9961}
}

@Article{Gissinger24,
 author = {J. R. Gissinger, B. D. Jensen, K. E. Wise},
 title = {Molecular Modeling of Reactive Systems with REACTER},
 journal = {Computer Physics Communications},
 year =    2024,
 volume =  304,
 number =  109287
}

CITE-CITE-CITE-CITE-CITE-CITE-CITE-CITE-CITE-CITE-CITE-CITE-CITE

PPPM initialization ...
  using 12-bit tables for long-range coulomb
  G vector (1/distance) = 0.24560109
  grid = 9 9 9
  stencil order = 5
  estimated absolute RMS force accuracy = 0.016140335
  estimated relative force accuracy = 4.8606141e-05
  using double precision FFTW3
  3d grid and FFT values/proc = 2744 729
Generated 28 of 28 mixed pair_coeff terms from geometric mixing rule
Neighbor list info ...
  update: every = 1 steps, delay = 0 steps, check = yes
  max neighbors/atom: 2000, page size: 100000
  master list distance cutoff = 12
  ghost atom cutoff = 12
  binsize = 6, bins = 4 4 4
  2 neighbor lists, perpetual/occasional/extra = 1 1 0
  (1) pair lj/cut/coul/long, perpetual
      attributes: half, newton on
      pair build: half/bin/newton
      stencil: half/bin/3d
      bin: standard
  (2) fix bond/react, occasional, copy from (1)
      attributes: half, newton on
      pair build: copy
      stencil: none
      bin: none
Per MPI rank memory allocation (min/avg/max) = 21.1 | 21.1 | 21.1 Mbytes
   Step          Temp          PotEng         KinEng         TotEng         Press         Density       f_rxns[1]   
     10000   296.676        551.66257      874.60711      1426.2697     -2882.4721      1.0443228      0            
WARNING: System is not charge neutral, net charge = 2.125
For more information see https://docs.lammps.org/err0029 (src/kspace.cpp:330)
     10200   528.4386       1744.6567      1557.8482      3302.5048      2635.8654      0.9441719      33           
     10400   342.17733      1334.5399      1008.746       2343.2859      1171.4065      0.94113702     34           
     10600   262.99915      1093.6755      775.32704      1869.0026      1267.2057      0.94113702     34           
     10800   250.98174      1075.7719      739.89947      1815.6714     -1595.8716      0.94113702     34           
     11000   304.5328       1185.3782      897.76914      2083.1473      2187.778       0.93810215     35           
     11200   249.83471      1083.4621      736.51801      1819.9801      1105.0474      0.93810215     35           
     11400   265.95174      1008.785       784.03134      1792.8163      2619.2069      0.93810215     35           
     11600   287.64492      1084.9252      847.98329      1932.9084     -390.43904      0.93810215     35           
     11800   267.47484      1064.9921      788.52147      1853.5136      1767.0073      0.93810215     35           
     12000   260.67612      1024.5321      768.47871      1793.0108     -1867.0571      0.93810215     35           
     12200   271.6329       1060.4009      800.77953      1861.1804     -1847.8475      0.93810215     35           
     12400   264.7849       1057.672       780.59148      1838.2635      595.275        0.93810215     35           
     12600   266.94353      1024.4436      786.95517      1811.3988      3027.3619      0.93810215     35           
     12800   273.42907      1058.8815      806.07468      1864.9562      1375.436       0.93810215     35           
     13000   266.92496      1011.2567      786.90043      1798.1572      978.26332      0.93810215     35           
     13200   256.22485      1022.9666      755.35626      1778.3229      609.53789      0.93810215     35           
     13400   277.82272      1048.561       819.02726      1867.5882     -725.49169      0.93810215     35           
     13600   260.53405      1030.6983      768.05988      1798.7582     -671.24616      0.93810215     35           
     13800   260.04794      1010.9864      766.62682      1777.6132     -283.02447      0.93810215     35           
     14000   273.87308      1030.0371      807.38363      1837.4207     -1434.1494      0.93810215     35           
     14200   271.92322      1016.6585      801.63541      1818.2939     -1899.9723      0.93810215     35           
     14400   265.70755      992.94837      783.31147      1776.2598     -2237.4457      0.93810215     35           
     14600   267.41325      1014.3536      788.33991      1802.6935     -296.40401      0.93810215     35           
     14800   268.04419      1048.6494      790.19993      1838.8493     -325.68378      0.93810215     35           
     15000   259.38585      1001.8511      764.67497      1766.5261      1039.6495      0.93810215     35           
     15200   275.34587      1023.1075      811.72543      1834.8329     -2446.5294      0.93810215     35           
     15400   271.92574      1005.2094      801.64283      1806.8523      3501.4901      0.93810215     35           
     15600   276.3194       954.14286      814.59542      1768.7383     -1126.2155      0.93810215     35           
     15800   276.08137      968.95098      813.89373      1782.8447      216.53064      0.93810215     35           
     16000   261.60971      1032.7238      771.23096      1803.9547     -35.578108      0.93810215     35           
     16200   277.71116      1026.2682      818.69837      1844.9666      1942.3109      0.93810215     35           
     16400   269.55927      987.35526      794.66642      1782.0217     -2905.1416      0.93810215     35           
     16600   264.78899      992.93999      780.60354      1773.5435     -1464.6753      0.93810215     35           
     16800   270.05803      1037.6999      796.13678      1833.8366     -179.93933      0.93810215     35           
     17000   266.88153      1026.0169      786.77241      1812.7893      1590.5249      0.93810215     35           
     17200   256.16192      997.48241      755.17076      1752.6532     -791.82871      0.93810215     35           
     17400   256.87547      1001.9464      757.2743       1759.2207     -2641.5068      0.93810215     35           
     17600   278.97532      1001.2036      822.42513      1823.6288     -834.88309      0.93810215     35           
     17800   262.68676      1004.0108      774.40612      1778.4169      622.34314      0.93810215     35           
     18000   265.64148      970.68508      783.11671      1753.8018      12.418087      0.93810215     35           
     18200   257.86925      1021.84        760.20399      1782.0439     -2555.412       0.93810215     35           
     18400   258.3722       1034.5066      761.6867       1796.1933     -4433.5119      0.93810215     35           
     18600   265.22496      993.54962      781.88879      1775.4384     -2786.3871      0.93810215     35           
     18800   263.5717       974.87331      777.01494      1751.8882     -213.07543      0.93810215     35           
     19000   276.14326      1008.3111      814.07616      1822.3872     -142.29258      0.93810215     35           
     19200   268.97143      978.88504      792.93346      1771.8185      2490.9466      0.93810215     35           
     19400   276.33211      945.63182      814.6329       1760.2647     -204.81742      0.93810215     35           
     19600   274.4549       994.6045       809.09885      1803.7034     -3714.7109      0.93810215     35           
     19800   279.05379      957.88783      822.65648      1780.5443     -3036.3024      0.93810215     35           
     20000   264.19374      976.64972      778.84873      1755.4984     -4025.7234      0.93810215     35           
Loop time of 27.7888 on 1 procs for 10000 steps with 885 atoms

Performance: 31.092 ns/day, 0.772 hours/ns, 359.857 timesteps/s, 318.474 katom-step/s
99.7% CPU use with 1 MPI tasks x no OpenMP threads

MPI task timing breakdown:
Section |  min time  |  avg time  |  max time  |%varavg| %total
---------------------------------------------------------------
Pair    | 17.982     | 17.982     | 17.982     |   0.0 | 64.71
Bond    | 1.3752     | 1.3752     | 1.3752     |   0.0 |  4.95
Kspace  | 1.6288     | 1.6288     | 1.6288     |   0.0 |  5.86
Neigh   | 1.8223     | 1.8223     | 1.8223     |   0.0 |  6.56
Comm    | 0.15712    | 0.15712    | 0.15712    |   0.0 |  0.57
Output  | 0.050876   | 0.050876   | 0.050876   |   0.0 |  0.18
Modify  | 4.7547     | 4.7547     | 4.7547     |   0.0 | 17.11
Other   |            | 0.01769    |            |       |  0.06

Nlocal:            885 ave         885 max         885 min
Histogram: 1 0 0 0 0 0 0 0 0 0
Nghost:           7524 ave        7524 max        7524 min
Histogram: 1 0 0 0 0 0 0 0 0 0
Neighs:         287471 ave      287471 max      287471 min
Histogram: 1 0 0 0 0 0 0 0 0 0

Total # of neighbors = 287471
Ave neighs/atom = 324.82599
Ave special neighs/atom = 10.094915
Neighbor list builds = 326
Dangerous builds = 0

# --- Stage 5: clean up and write final state ---
unfix           nvt_grp_react
unfix           rxns
thermo_style    custom step temp pe ke etotal press density
reset_mol_ids   all

WARNING: 'reset_mol_ids' has been renamed to 'reset_atoms mol'. Please update your input.

reset_atoms mol all
Resetting molecule IDs ...
PPPM initialization ...
  using 12-bit tables for long-range coulomb
  G vector (1/distance) = 0.23491644
  grid = 8 8 8
  stencil order = 5
  estimated absolute RMS force accuracy = 0.012657152
  estimated relative force accuracy = 3.8116637e-05
  using double precision FFTW3
  3d grid and FFT values/proc = 2197 512
Generated 28 of 28 mixed pair_coeff terms from geometric mixing rule
Neighbor list info ...
  update: every = 1 steps, delay = 0 steps, check = yes
  max neighbors/atom: 2000, page size: 100000
  master list distance cutoff = 12
  ghost atom cutoff = 12
  binsize = 6, bins = 4 4 4
  1 neighbor lists, perpetual/occasional/extra = 1 0 0
  (1) pair lj/cut/coul/long, perpetual
      attributes: half, newton on
      pair build: half/bin/newton
      stencil: half/bin/3d
      bin: standard
  number of new molecule IDs = 1
  reset_atoms mol CPU = 0.000 seconds
write_data      final.data
System init for write_data ...
PPPM initialization ...
  using 12-bit tables for long-range coulomb
  G vector (1/distance) = 0.23491644
  grid = 8 8 8
  stencil order = 5
  estimated absolute RMS force accuracy = 0.012657152
  estimated relative force accuracy = 3.8116637e-05
  using double precision FFTW3
  3d grid and FFT values/proc = 2197 512
Generated 28 of 28 mixed pair_coeff terms from geometric mixing rule
Total wall time: 0:01:05
