# Supplementary material for: MolPy: A Large Language Model-Friendly Toolkit for Reactive Topology Editing in Polymer Simulations
Source: J Chem Inf Model. 2026 Jul 1;66(13):7562–72. doi: 10.1021/acs.jcim.6c01137 (PMC13370848; doi:10.1021/acs.jcim.6c01137)
Supplement: Supplementary file 2 [file ci6c01137_si_003.zip › SI/builtin-typifier/ethanol/ethanol.data]

# LAMMPS data file written by molpy on 2026-04-08 20:39:54

9 atoms
8 bonds
13 angles
12 dihedrals

5 atom types
4 bond types
5 angle types
4 dihedral types

0.000000 30.000000 xlo xhi
0.000000 30.000000 ylo yhi
0.000000 30.000000 zlo zhi

Atom Type Labels

1 opls_135
2 opls_140
3 opls_154
4 opls_155
5 opls_157

Bond Type Labels

1 CT-CT
2 CT-HC
3 CT-OH
4 HO-OH

Angle Type Labels

1 CT-CT-HC
2 CT-CT-OH
3 CT-OH-HO
4 HC-CT-HC
5 HC-CT-OH

Dihedral Type Labels

1 CT-CT-OH-HO
2 HC-CT-CT-HC
3 HC-CT-CT-OH
4 HC-CT-OH-HO

Masses

1 12.010780
2 1.007947
3 15.999430
4 1.007947
5 12.010780

Atoms

6 1 1 -0.180000 0.605467 1.291971 1.056114
7 1 5 0.145000 1.089039 0.182063 0.130842
8 1 3 -0.683000 0.107324 -0.120328 -0.822564
9 1 2 0.060000 -0.298883 0.960805 1.609229
10 1 2 0.060000 1.402088 1.542746 1.787873
11 1 2 0.060000 0.360264 2.199723 0.465010
12 1 2 0.060000 2.005624 0.522164 -0.395741
13 1 2 0.060000 1.348488 -0.722941 0.725740
14 1 4 0.418000 -0.582554 -0.662314 -0.357596

Bonds

1 1 6 7
2 3 7 8
3 2 6 9
4 2 6 10
5 2 6 11
6 2 7 12
7 2 7 13
8 4 8 14

Angles

1 2 6 7 8
2 1 6 7 12
3 1 6 7 13
4 1 7 6 9
5 1 7 6 10
6 1 7 6 11
7 3 7 8 14
8 5 8 7 12
9 5 8 7 13
10 4 9 6 10
11 4 9 6 11
12 4 10 6 11
13 4 12 7 13

Dihedrals

1 1 6 7 8 14
2 3 9 6 7 8
3 2 9 6 7 12
4 2 9 6 7 13
5 3 10 6 7 8
6 2 10 6 7 12
7 2 10 6 7 13
8 3 11 6 7 8
9 2 11 6 7 12
10 2 11 6 7 13
11 4 12 7 8 14
12 4 13 7 8 14
