# Supplementary material for: MolPy: A Large Language Model-Friendly Toolkit for Reactive Topology Editing in Polymer Simulations
Source: J Chem Inf Model. 2026 Jul 1;66(13):7562–72. doi: 10.1021/acs.jcim.6c01137 (PMC13370848; doi:10.1021/acs.jcim.6c01137)
Supplement: Supplementary file 2 [file ci6c01137_si_003.zip › SI/case1/peo3_rxn/peo3_rxn.data]

# LAMMPS data file written by molpy on 2026-04-08 20:35:59

66 atoms
65 bonds
141 angles
165 dihedrals

7 atom types
5 bond types
8 angle types
9 dihedral types

-9.085471 30.373161 xlo xhi
-6.515323 7.050306 ylo yhi
-6.702585 6.363610 zlo zhi

Atom Type Labels

1 opls_140
2 opls_154
3 opls_155
4 opls_157
5 opls_180
6 opls_182
7 opls_185

Bond Type Labels

1 CT-CT
2 CT-HC
3 CT-OH
4 CT-OS
5 HO-OH

Angle Type Labels

1 CT-CT-HC
2 CT-CT-OH
3 CT-CT-OS
4 CT-OH-HO
5 CT-OS-CT
6 HC-CT-HC
7 HC-CT-OH
8 HC-CT-OS

Dihedral Type Labels

1 CT-CT-OH-HO
2 CT-CT-OS-CT
3 CT-OS-CT-HC
4 HC-CT-CT-HC
5 HC-CT-CT-OH
6 HC-CT-CT-OS
7 HC-CT-OH-HO
8 OH-CT-CT-OS
9 OS-CT-CT-OS

Masses

1 1.007947
2 15.999430
3 1.007947
4 12.010780
5 15.999430
6 12.010780
7 1.007947

Atoms

1 1 2 -0.683000 -3.149800 -1.160027 -0.359260
2 1 4 0.145000 -3.079410 0.238133 -0.332516
3 1 6 0.140000 -1.665268 0.697286 -0.676350
4 1 5 -0.400000 -0.759862 0.293567 0.336486
5 1 6 0.140000 0.038328 -0.798911 -0.080861
6 1 6 0.140000 1.309639 -0.309333 -0.772982
7 1 5 -0.400000 2.029925 0.528390 0.106625
8 1 6 0.140000 3.249919 0.943596 -0.481613
9 1 6 0.140000 4.423998 0.351747 0.290694
10 1 3 0.418000 -4.085471 -1.392593 -0.124183
11 1 1 0.060000 -3.789210 0.662508 -1.077183
12 1 1 0.060000 -3.354118 0.613014 0.678917
13 1 7 0.030000 -1.662837 1.807308 -0.710955
14 1 7 0.030000 -1.393230 0.353970 -1.702585
15 1 7 0.030000 0.333476 -1.372582 0.823346
16 1 7 0.030000 -0.509592 -1.515323 -0.736216
17 1 7 0.030000 1.916707 -1.200722 -1.052011
18 1 7 0.030000 1.030281 0.245511 -1.696781
19 1 7 0.030000 3.357055 0.691583 -1.564812
20 1 7 0.030000 3.307351 2.050306 -0.407671
21 1 7 0.030000 4.342559 0.636845 1.363610
22 1 7 0.030000 5.373161 0.763488 -0.119220
23 1 5 -0.400000 9.240138 0.293567 0.336486
24 1 6 0.140000 13.249919 0.943596 -0.481613
25 1 7 0.030000 15.373161 0.763488 -0.119220
26 1 6 0.140000 6.920590 0.238133 -0.332516
27 1 7 0.030000 6.210790 0.662508 -1.077183
28 1 6 0.140000 8.334732 0.697286 -0.676350
29 1 6 0.140000 10.038328 -0.798911 -0.080861
30 1 6 0.140000 11.309639 -0.309333 -0.772982
31 1 6 0.140000 14.423998 0.351747 0.290694
32 1 7 0.030000 11.916707 -1.200722 -1.052011
33 1 7 0.030000 13.357055 0.691583 -1.564812
34 1 7 0.030000 14.342559 0.636845 1.363610
35 1 7 0.030000 10.333476 -1.372582 0.823346
37 1 7 0.030000 6.645882 0.613014 0.678917
38 1 7 0.030000 13.307351 2.050306 -0.407671
40 1 5 -0.400000 6.850200 -1.160027 -0.359260
41 1 5 -0.400000 12.029925 0.528390 0.106625
42 1 7 0.030000 11.030281 0.245511 -1.696781
43 1 7 0.030000 8.337163 1.807308 -0.710955
44 1 7 0.030000 8.606770 0.353970 -1.702585
45 1 7 0.030000 9.490408 -1.515323 -0.736216
46 1 6 0.140000 20.038328 -0.798911 -0.080861
47 1 2 -0.683000 24.421919 -1.042920 0.165351
48 1 7 0.030000 18.337163 1.807308 -0.710955
49 1 7 0.030000 18.606770 0.353970 -1.702585
50 1 7 0.030000 23.307351 2.050306 -0.407671
51 1 5 -0.400000 16.850200 -1.160027 -0.359260
52 1 5 -0.400000 19.240138 0.293567 0.336486
53 1 5 -0.400000 22.029925 0.528390 0.106625
54 1 4 0.145000 24.423998 0.351747 0.290694
55 1 7 0.030000 16.210790 0.662508 -1.077183
56 1 7 0.030000 16.645882 0.613014 0.678917
57 1 6 0.140000 21.309639 -0.309333 -0.772982
58 1 6 0.140000 23.249919 0.943596 -0.481613
60 1 7 0.030000 20.333476 -1.372582 0.823346
61 1 1 0.060000 24.342559 0.636845 1.363610
62 1 7 0.030000 21.916707 -1.200722 -1.052011
63 1 7 0.030000 23.357055 0.691583 -1.564812
64 1 3 0.418000 25.199788 -1.366965 0.689509
65 1 6 0.140000 16.920590 0.238133 -0.332516
66 1 7 0.030000 21.030281 0.245511 -1.696781
67 1 6 0.140000 18.334732 0.697286 -0.676350
68 1 7 0.030000 19.490408 -1.515323 -0.736216
69 1 1 0.060000 25.373161 0.763488 -0.119220

Bonds

1 3 1 2
2 1 2 3
3 4 3 4
4 4 4 5
5 1 5 6
6 4 6 7
7 4 7 8
8 1 8 9
9 5 1 10
10 2 2 11
11 2 2 12
12 2 3 13
13 2 3 14
14 2 5 15
15 2 5 16
16 2 6 17
17 2 6 18
18 2 8 19
19 2 8 20
20 2 9 21
21 2 9 22
22 4 40 26
23 1 26 28
24 4 28 23
25 4 23 29
26 1 29 30
27 4 30 41
28 4 41 24
29 1 24 31
30 2 26 27
31 2 26 37
32 2 28 43
33 2 28 44
34 2 29 35
35 2 29 45
36 2 30 32
37 2 30 42
38 2 24 33
39 2 24 38
40 2 31 34
41 2 31 25
42 4 9 40
43 4 51 65
44 1 65 67
45 4 67 52
46 4 52 46
47 1 46 57
48 4 57 53
49 4 53 58
50 1 58 54
51 3 54 47
52 2 65 55
53 2 65 56
54 2 67 48
55 2 67 49
56 2 46 60
57 2 46 68
58 2 57 62
59 2 57 66
60 2 58 63
61 2 58 50
62 2 54 61
63 2 54 69
64 5 47 64
65 4 31 51

Angles

1 2 1 2 3
2 7 1 2 11
3 7 1 2 12
4 4 2 1 10
5 3 2 3 4
6 1 2 3 13
7 1 2 3 14
8 1 3 2 11
9 1 3 2 12
10 5 3 4 5
11 8 4 3 13
12 8 4 3 14
13 3 4 5 6
14 8 4 5 15
15 8 4 5 16
16 3 5 6 7
17 1 5 6 17
18 1 5 6 18
19 1 6 5 15
20 1 6 5 16
21 5 6 7 8
22 8 7 6 17
23 8 7 6 18
24 3 7 8 9
25 8 7 8 19
26 8 7 8 20
27 1 8 9 21
28 1 8 9 22
29 1 9 8 19
30 1 9 8 20
31 6 11 2 12
32 6 13 3 14
33 6 15 5 16
34 6 17 6 18
35 6 19 8 20
36 6 21 9 22
37 3 40 26 28
38 8 40 26 27
39 8 40 26 37
40 3 26 28 23
41 1 26 28 43
42 1 26 28 44
43 1 28 26 27
44 1 28 26 37
45 5 28 23 29
46 8 23 28 43
47 8 23 28 44
48 3 23 29 30
49 8 23 29 35
50 8 23 29 45
51 3 29 30 41
52 1 29 30 32
53 1 29 30 42
54 1 30 29 35
55 1 30 29 45
56 5 30 41 24
57 8 41 30 32
58 8 41 30 42
59 3 41 24 31
60 8 41 24 33
61 8 41 24 38
62 1 24 31 34
63 1 24 31 25
64 1 31 24 33
65 1 31 24 38
66 6 27 26 37
67 6 43 28 44
68 6 35 29 45
69 6 32 30 42
70 6 33 24 38
71 6 34 31 25
72 3 8 9 40
73 8 21 9 40
74 8 22 9 40
75 5 9 40 26
76 3 23 28 26
77 5 24 41 30
78 6 25 31 34
79 1 27 26 28
80 8 27 26 40
81 3 28 26 40
82 3 31 24 41
83 8 32 30 41
84 8 33 24 41
85 8 37 26 40
86 8 38 24 41
87 3 51 65 67
88 8 51 65 55
89 8 51 65 56
90 3 65 67 52
91 1 65 67 48
92 1 65 67 49
93 1 67 65 55
94 1 67 65 56
95 5 67 52 46
96 8 52 67 48
97 8 52 67 49
98 3 52 46 57
99 8 52 46 60
100 8 52 46 68
101 3 46 57 53
102 1 46 57 62
103 1 46 57 66
104 1 57 46 60
105 1 57 46 68
106 5 57 53 58
107 8 53 57 62
108 8 53 57 66
109 3 53 58 54
110 8 53 58 63
111 8 53 58 50
112 2 58 54 47
113 1 58 54 61
114 1 58 54 69
115 1 54 58 63
116 1 54 58 50
117 4 54 47 64
118 7 47 54 61
119 7 47 54 69
120 6 55 65 56
121 6 48 67 49
122 6 60 46 68
123 6 62 57 66
124 6 63 58 50
125 6 61 54 69
126 3 24 31 51
127 8 34 31 51
128 8 25 31 51
129 5 31 51 65
130 5 46 52 67
131 2 47 54 58
132 8 48 67 52
133 1 48 67 65
134 8 49 67 52
135 1 49 67 65
136 8 50 58 53
137 1 50 58 54
138 6 50 58 63
139 3 52 67 65
140 1 55 65 67
141 1 56 65 67

Dihedrals

1 8 1 2 3 4
2 5 1 2 3 13
3 5 1 2 3 14
4 2 2 3 4 5
5 2 3 4 5 6
6 3 3 4 5 15
7 3 3 4 5 16
8 9 4 5 6 7
9 6 4 5 6 17
10 6 4 5 6 18
11 2 5 6 7 8
12 2 6 7 8 9
13 3 6 7 8 19
14 3 6 7 8 20
15 6 7 8 9 21
16 6 7 8 9 22
17 1 10 1 2 3
18 7 10 1 2 11
19 7 10 1 2 12
20 6 11 2 3 4
21 4 11 2 3 13
22 4 11 2 3 14
23 6 12 2 3 4
24 4 12 2 3 13
25 4 12 2 3 14
26 3 13 3 4 5
27 3 14 3 4 5
28 6 15 5 6 7
29 4 15 5 6 17
30 4 15 5 6 18
31 6 16 5 6 7
32 4 16 5 6 17
33 4 16 5 6 18
34 3 17 6 7 8
35 3 18 6 7 8
36 4 19 8 9 21
37 4 19 8 9 22
38 4 20 8 9 21
39 4 20 8 9 22
40 9 40 26 28 23
41 6 40 26 28 43
42 6 40 26 28 44
43 2 26 28 23 29
44 2 28 23 29 30
45 3 28 23 29 35
46 3 28 23 29 45
47 9 23 29 30 41
48 6 23 29 30 32
49 6 23 29 30 42
50 2 29 30 41 24
51 2 30 41 24 31
52 3 30 41 24 33
53 3 30 41 24 38
54 6 41 24 31 34
55 6 41 24 31 25
56 6 27 26 28 23
57 4 27 26 28 43
58 4 27 26 28 44
59 6 37 26 28 23
60 4 37 26 28 43
61 4 37 26 28 44
62 3 43 28 23 29
63 3 44 28 23 29
64 6 35 29 30 41
65 4 35 29 30 32
66 4 35 29 30 42
67 6 45 29 30 41
68 4 45 29 30 32
69 4 45 29 30 42
70 3 32 30 41 24
71 3 42 30 41 24
72 4 33 24 31 34
73 4 33 24 31 25
74 4 38 24 31 34
75 4 38 24 31 25
76 2 8 9 40 26
77 3 21 9 40 26
78 3 22 9 40 26
79 2 9 40 26 28
80 3 9 40 26 27
81 3 9 40 26 37
82 9 7 8 9 40
83 6 19 8 9 40
84 6 20 8 9 40
85 3 27 26 40 9
86 2 28 26 40 9
87 2 29 23 28 26
88 3 29 23 28 43
89 3 29 23 28 44
90 2 31 24 41 30
91 3 33 24 41 30
92 3 37 26 40 9
93 3 38 24 41 30
94 9 51 65 67 52
95 6 51 65 67 48
96 6 51 65 67 49
97 2 65 67 52 46
98 2 67 52 46 57
99 3 67 52 46 60
100 3 67 52 46 68
101 9 52 46 57 53
102 6 52 46 57 62
103 6 52 46 57 66
104 2 46 57 53 58
105 2 57 53 58 54
106 3 57 53 58 63
107 3 57 53 58 50
108 8 53 58 54 47
109 6 53 58 54 61
110 6 53 58 54 69
111 1 58 54 47 64
112 6 55 65 67 52
113 4 55 65 67 48
114 4 55 65 67 49
115 6 56 65 67 52
116 4 56 65 67 48
117 4 56 65 67 49
118 3 48 67 52 46
119 3 49 67 52 46
120 6 60 46 57 53
121 4 60 46 57 62
122 4 60 46 57 66
123 6 68 46 57 53
124 4 68 46 57 62
125 4 68 46 57 66
126 3 62 57 53 58
127 3 66 57 53 58
128 5 63 58 54 47
129 4 63 58 54 61
130 4 63 58 54 69
131 5 50 58 54 47
132 4 50 58 54 61
133 4 50 58 54 69
134 7 61 54 47 64
135 7 69 54 47 64
136 2 24 31 51 65
137 3 34 31 51 65
138 3 25 31 51 65
139 2 31 51 65 67
140 3 31 51 65 55
141 3 31 51 65 56
142 9 41 24 31 51
143 6 33 24 31 51
144 6 38 24 31 51
145 3 46 52 67 48
146 3 46 52 67 49
147 2 46 52 67 65
148 5 47 54 58 50
149 8 47 54 58 53
150 5 47 54 58 63
151 2 57 46 52 67
152 2 58 53 57 46
153 3 58 53 57 62
154 3 58 53 57 66
155 3 60 46 52 67
156 4 61 54 58 50
157 6 61 54 58 53
158 4 61 54 58 63
159 1 64 47 54 58
160 7 64 47 54 61
161 7 64 47 54 69
162 3 68 46 52 67
163 4 69 54 58 50
164 6 69 54 58 53
165 4 69 54 58 63
