# Supplementary material for: MolPy: A Large Language Model-Friendly Toolkit for Reactive Topology Editing in Polymer Simulations
Source: J Chem Inf Model. 2026 Jul 1;66(13):7562–72. doi: 10.1021/acs.jcim.6c01137 (PMC13370848; doi:10.1021/acs.jcim.6c01137)
Supplement: Supplementary file 2 [file ci6c01137_si_003.zip › SI/case1/peo2_rxn/peo2_rxn.data]

# LAMMPS data file written by molpy on 2026-04-08 20:35:59

45 atoms
44 bonds
92 angles
99 dihedrals

7 atom types
5 bond types
8 angle types
9 dihedral types

-9.085471 20.373161 xlo xhi
-6.515323 7.050306 ylo yhi
-6.702585 6.363610 zlo zhi

Atom Type Labels

1 opls_140
2 opls_154
3 opls_155
4 opls_157
5 opls_180
6 opls_182
7 opls_185

Bond Type Labels

1 CT-CT
2 CT-HC
3 CT-OH
4 CT-OS
5 HO-OH

Angle Type Labels

1 CT-CT-HC
2 CT-CT-OH
3 CT-CT-OS
4 CT-OH-HO
5 CT-OS-CT
6 HC-CT-HC
7 HC-CT-OH
8 HC-CT-OS

Dihedral Type Labels

1 CT-CT-OH-HO
2 CT-CT-OS-CT
3 CT-OS-CT-HC
4 HC-CT-CT-HC
5 HC-CT-CT-OH
6 HC-CT-CT-OS
7 HC-CT-OH-HO
8 OH-CT-CT-OS
9 OS-CT-CT-OS

Masses

1 1.007947
2 15.999430
3 1.007947
4 12.010780
5 15.999430
6 12.010780
7 1.007947

Atoms

1 1 2 -0.683000 -3.149800 -1.160027 -0.359260
2 1 4 0.145000 -3.079410 0.238133 -0.332516
3 1 6 0.140000 -1.665268 0.697286 -0.676350
4 1 5 -0.400000 -0.759862 0.293567 0.336486
5 1 6 0.140000 0.038328 -0.798911 -0.080861
6 1 6 0.140000 1.309639 -0.309333 -0.772982
7 1 5 -0.400000 2.029925 0.528390 0.106625
8 1 6 0.140000 3.249919 0.943596 -0.481613
9 1 6 0.140000 4.423998 0.351747 0.290694
11 1 3 0.418000 -4.085471 -1.392593 -0.124183
12 1 1 0.060000 -3.789210 0.662508 -1.077183
13 1 1 0.060000 -3.354118 0.613014 0.678917
14 1 7 0.030000 -1.662837 1.807308 -0.710955
15 1 7 0.030000 -1.393230 0.353970 -1.702585
16 1 7 0.030000 0.333476 -1.372582 0.823346
17 1 7 0.030000 -0.509592 -1.515323 -0.736216
18 1 7 0.030000 1.916707 -1.200722 -1.052011
19 1 7 0.030000 1.030281 0.245511 -1.696781
20 1 7 0.030000 3.357055 0.691583 -1.564812
21 1 7 0.030000 3.307351 2.050306 -0.407671
22 1 7 0.030000 4.342559 0.636845 1.363610
23 1 7 0.030000 5.373161 0.763488 -0.119220
25 1 5 -0.400000 9.240138 0.293567 0.336486
26 1 6 0.140000 13.249919 0.943596 -0.481613
27 1 1 0.060000 15.373161 0.763488 -0.119220
28 1 6 0.140000 6.920590 0.238133 -0.332516
30 1 7 0.030000 6.210790 0.662508 -1.077183
31 1 6 0.140000 8.334732 0.697286 -0.676350
32 1 6 0.140000 10.038328 -0.798911 -0.080861
33 1 6 0.140000 11.309639 -0.309333 -0.772982
34 1 4 0.145000 14.423998 0.351747 0.290694
35 1 7 0.030000 11.916707 -1.200722 -1.052011
36 1 7 0.030000 13.357055 0.691583 -1.564812
37 1 1 0.060000 14.342559 0.636845 1.363610
38 1 7 0.030000 10.333476 -1.372582 0.823346
39 1 2 -0.683000 14.421919 -1.042920 0.165351
40 1 7 0.030000 6.645882 0.613014 0.678917
41 1 7 0.030000 13.307351 2.050306 -0.407671
42 1 3 0.418000 15.199788 -1.366965 0.689509
43 1 5 -0.400000 6.850200 -1.160027 -0.359260
44 1 5 -0.400000 12.029925 0.528390 0.106625
45 1 7 0.030000 11.030281 0.245511 -1.696781
46 1 7 0.030000 8.337163 1.807308 -0.710955
47 1 7 0.030000 8.606770 0.353970 -1.702585
48 1 7 0.030000 9.490408 -1.515323 -0.736216

Bonds

1 3 1 2
2 1 2 3
3 4 3 4
4 4 4 5
5 1 5 6
6 4 6 7
7 4 7 8
8 1 8 9
9 5 1 11
10 2 2 12
11 2 2 13
12 2 3 14
13 2 3 15
14 2 5 16
15 2 5 17
16 2 6 18
17 2 6 19
18 2 8 20
19 2 8 21
20 2 9 22
21 2 9 23
22 4 43 28
23 1 28 31
24 4 31 25
25 4 25 32
26 1 32 33
27 4 33 44
28 4 44 26
29 1 26 34
30 3 34 39
31 2 28 30
32 2 28 40
33 2 31 46
34 2 31 47
35 2 32 38
36 2 32 48
37 2 33 35
38 2 33 45
39 2 26 36
40 2 26 41
41 2 34 37
42 2 34 27
43 5 39 42
44 4 9 43

Angles

1 2 1 2 3
2 7 1 2 12
3 7 1 2 13
4 4 2 1 11
5 3 2 3 4
6 1 2 3 14
7 1 2 3 15
8 1 3 2 12
9 1 3 2 13
10 5 3 4 5
11 8 4 3 14
12 8 4 3 15
13 3 4 5 6
14 8 4 5 16
15 8 4 5 17
16 3 5 6 7
17 1 5 6 18
18 1 5 6 19
19 1 6 5 16
20 1 6 5 17
21 5 6 7 8
22 8 7 6 18
23 8 7 6 19
24 3 7 8 9
25 8 7 8 20
26 8 7 8 21
27 1 8 9 22
28 1 8 9 23
29 1 9 8 20
30 1 9 8 21
31 6 12 2 13
32 6 14 3 15
33 6 16 5 17
34 6 18 6 19
35 6 20 8 21
36 6 22 9 23
37 3 43 28 31
38 8 43 28 30
39 8 43 28 40
40 3 28 31 25
41 1 28 31 46
42 1 28 31 47
43 1 31 28 30
44 1 31 28 40
45 5 31 25 32
46 8 25 31 46
47 8 25 31 47
48 3 25 32 33
49 8 25 32 38
50 8 25 32 48
51 3 32 33 44
52 1 32 33 35
53 1 32 33 45
54 1 33 32 38
55 1 33 32 48
56 5 33 44 26
57 8 44 33 35
58 8 44 33 45
59 3 44 26 34
60 8 44 26 36
61 8 44 26 41
62 2 26 34 39
63 1 26 34 37
64 1 26 34 27
65 1 34 26 36
66 1 34 26 41
67 4 34 39 42
68 7 39 34 37
69 7 39 34 27
70 6 30 28 40
71 6 46 31 47
72 6 38 32 48
73 6 35 33 45
74 6 36 26 41
75 6 37 34 27
76 3 8 9 43
77 8 22 9 43
78 8 23 9 43
79 5 9 43 28
80 3 25 31 28
81 5 26 44 33
82 6 27 34 37
83 7 27 34 39
84 1 30 28 31
85 8 30 28 43
86 3 31 28 43
87 3 34 26 44
88 8 35 33 44
89 8 36 26 44
90 7 37 34 39
91 8 40 28 43
92 8 41 26 44

Dihedrals

1 8 1 2 3 4
2 5 1 2 3 14
3 5 1 2 3 15
4 2 2 3 4 5
5 2 3 4 5 6
6 3 3 4 5 16
7 3 3 4 5 17
8 9 4 5 6 7
9 6 4 5 6 18
10 6 4 5 6 19
11 2 5 6 7 8
12 2 6 7 8 9
13 3 6 7 8 20
14 3 6 7 8 21
15 6 7 8 9 22
16 6 7 8 9 23
17 1 11 1 2 3
18 7 11 1 2 12
19 7 11 1 2 13
20 6 12 2 3 4
21 4 12 2 3 14
22 4 12 2 3 15
23 6 13 2 3 4
24 4 13 2 3 14
25 4 13 2 3 15
26 3 14 3 4 5
27 3 15 3 4 5
28 6 16 5 6 7
29 4 16 5 6 18
30 4 16 5 6 19
31 6 17 5 6 7
32 4 17 5 6 18
33 4 17 5 6 19
34 3 18 6 7 8
35 3 19 6 7 8
36 4 20 8 9 22
37 4 20 8 9 23
38 4 21 8 9 22
39 4 21 8 9 23
40 9 43 28 31 25
41 6 43 28 31 46
42 6 43 28 31 47
43 2 28 31 25 32
44 2 31 25 32 33
45 3 31 25 32 38
46 3 31 25 32 48
47 9 25 32 33 44
48 6 25 32 33 35
49 6 25 32 33 45
50 2 32 33 44 26
51 2 33 44 26 34
52 3 33 44 26 36
53 3 33 44 26 41
54 8 44 26 34 39
55 6 44 26 34 37
56 6 44 26 34 27
57 1 26 34 39 42
58 6 30 28 31 25
59 4 30 28 31 46
60 4 30 28 31 47
61 6 40 28 31 25
62 4 40 28 31 46
63 4 40 28 31 47
64 3 46 31 25 32
65 3 47 31 25 32
66 6 38 32 33 44
67 4 38 32 33 35
68 4 38 32 33 45
69 6 48 32 33 44
70 4 48 32 33 35
71 4 48 32 33 45
72 3 35 33 44 26
73 3 45 33 44 26
74 5 36 26 34 39
75 4 36 26 34 37
76 4 36 26 34 27
77 5 41 26 34 39
78 4 41 26 34 37
79 4 41 26 34 27
80 7 37 34 39 42
81 7 27 34 39 42
82 2 8 9 43 28
83 3 22 9 43 28
84 3 23 9 43 28
85 2 9 43 28 31
86 3 9 43 28 30
87 3 9 43 28 40
88 9 7 8 9 43
89 6 20 8 9 43
90 6 21 8 9 43
91 3 30 28 43 9
92 2 31 28 43 9
93 2 32 25 31 28
94 3 32 25 31 46
95 3 32 25 31 47
96 2 34 26 44 33
97 3 36 26 44 33
98 3 40 28 43 9
99 3 41 26 44 33
