# Supplementary material for: MolPy: A Large Language Model-Friendly Toolkit for Reactive Topology Editing in Polymer Simulations
Source: J Chem Inf Model. 2026 Jul 1;66(13):7562–72. doi: 10.1021/acs.jcim.6c01137 (PMC13370848; doi:10.1021/acs.jcim.6c01137)
Supplement: Supplementary file 2 [file ci6c01137_si_003.zip › SI/case1/peo1_rxn/peo1_rxn.data]

# LAMMPS data file written by molpy on 2026-04-08 20:35:58

24 atoms
23 bonds
40 angles
45 dihedrals

7 atom types
5 bond types
8 angle types
9 dihedral types

-9.085471 10.373161 xlo xhi
-6.515323 7.050306 ylo yhi
-6.702585 6.363610 zlo zhi

Atom Type Labels

1 opls_140
2 opls_154
3 opls_155
4 opls_157
5 opls_180
6 opls_182
7 opls_185

Bond Type Labels

1 CT-CT
2 CT-HC
3 CT-OH
4 CT-OS
5 HO-OH

Angle Type Labels

1 CT-CT-HC
2 CT-CT-OH
3 CT-CT-OS
4 CT-OH-HO
5 CT-OS-CT
6 HC-CT-HC
7 HC-CT-OH
8 HC-CT-OS

Dihedral Type Labels

1 CT-CT-OH-HO
2 CT-CT-OS-CT
3 CT-OS-CT-HC
4 HC-CT-CT-HC
5 HC-CT-CT-OH
6 HC-CT-CT-OS
7 HC-CT-OH-HO
8 OH-CT-CT-OS
9 OS-CT-CT-OS

Masses

1 1.007947
2 15.999430
3 1.007947
4 12.010780
5 15.999430
6 12.010780
7 1.007947

Atoms

134 1 2 -0.683000 -3.149800 -1.160027 -0.359260
135 1 4 0.145000 -3.079410 0.238133 -0.332516
136 1 6 0.140000 -1.665268 0.697286 -0.676350
137 1 5 -0.400000 -0.759862 0.293567 0.336486
138 1 6 0.140000 0.038328 -0.798911 -0.080861
139 1 6 0.140000 1.309639 -0.309333 -0.772982
140 1 5 -0.400000 2.029925 0.528390 0.106625
141 1 6 0.140000 3.249919 0.943596 -0.481613
142 1 4 0.145000 4.423998 0.351747 0.290694
143 1 2 -0.683000 4.421919 -1.042920 0.165351
144 1 3 0.418000 -4.085471 -1.392593 -0.124183
145 1 1 0.060000 -3.789210 0.662508 -1.077183
146 1 1 0.060000 -3.354118 0.613014 0.678917
147 1 7 0.030000 -1.662837 1.807308 -0.710955
148 1 7 0.030000 -1.393230 0.353970 -1.702585
149 1 7 0.030000 0.333476 -1.372582 0.823346
150 1 7 0.030000 -0.509592 -1.515323 -0.736216
151 1 7 0.030000 1.916707 -1.200722 -1.052011
152 1 7 0.030000 1.030281 0.245511 -1.696781
153 1 7 0.030000 3.357055 0.691583 -1.564812
154 1 7 0.030000 3.307351 2.050306 -0.407671
155 1 1 0.060000 4.342559 0.636845 1.363610
156 1 1 0.060000 5.373161 0.763488 -0.119220
157 1 3 0.418000 5.199788 -1.366965 0.689509

Bonds

1 3 134 135
2 1 135 136
3 4 136 137
4 4 137 138
5 1 138 139
6 4 139 140
7 4 140 141
8 1 141 142
9 3 142 143
10 5 134 144
11 2 135 145
12 2 135 146
13 2 136 147
14 2 136 148
15 2 138 149
16 2 138 150
17 2 139 151
18 2 139 152
19 2 141 153
20 2 141 154
21 2 142 155
22 2 142 156
23 5 143 157

Angles

1 2 134 135 136
2 7 134 135 145
3 7 134 135 146
4 4 135 134 144
5 3 135 136 137
6 1 135 136 147
7 1 135 136 148
8 1 136 135 145
9 1 136 135 146
10 5 136 137 138
11 8 137 136 147
12 8 137 136 148
13 3 137 138 139
14 8 137 138 149
15 8 137 138 150
16 3 138 139 140
17 1 138 139 151
18 1 138 139 152
19 1 139 138 149
20 1 139 138 150
21 5 139 140 141
22 8 140 139 151
23 8 140 139 152
24 3 140 141 142
25 8 140 141 153
26 8 140 141 154
27 2 141 142 143
28 1 141 142 155
29 1 141 142 156
30 1 142 141 153
31 1 142 141 154
32 4 142 143 157
33 7 143 142 155
34 7 143 142 156
35 6 145 135 146
36 6 147 136 148
37 6 149 138 150
38 6 151 139 152
39 6 153 141 154
40 6 155 142 156

Dihedrals

1 8 134 135 136 137
2 5 134 135 136 147
3 5 134 135 136 148
4 2 135 136 137 138
5 2 136 137 138 139
6 3 136 137 138 149
7 3 136 137 138 150
8 9 137 138 139 140
9 6 137 138 139 151
10 6 137 138 139 152
11 2 138 139 140 141
12 2 139 140 141 142
13 3 139 140 141 153
14 3 139 140 141 154
15 8 140 141 142 143
16 6 140 141 142 155
17 6 140 141 142 156
18 1 141 142 143 157
19 1 144 134 135 136
20 7 144 134 135 145
21 7 144 134 135 146
22 6 145 135 136 137
23 4 145 135 136 147
24 4 145 135 136 148
25 6 146 135 136 137
26 4 146 135 136 147
27 4 146 135 136 148
28 3 147 136 137 138
29 3 148 136 137 138
30 6 149 138 139 140
31 4 149 138 139 151
32 4 149 138 139 152
33 6 150 138 139 140
34 4 150 138 139 151
35 4 150 138 139 152
36 3 151 139 140 141
37 3 152 139 140 141
38 5 153 141 142 143
39 4 153 141 142 155
40 4 153 141 142 156
41 5 154 141 142 143
42 4 154 141 142 155
43 4 154 141 142 156
44 7 155 142 143 157
45 7 156 142 143 157
