# Supplementary material for: MolPy: A Large Language Model-Friendly Toolkit for Reactive Topology Editing in Polymer Simulations
Source: J Chem Inf Model. 2026 Jul 1;66(13):7562–72. doi: 10.1021/acs.jcim.6c01137 (PMC13370848; doi:10.1021/acs.jcim.6c01137)
Supplement: Supplementary file 2 [file ci6c01137_si_003.zip › SI/case1/peo1/peo1.data]

# LAMMPS data file written by molpy on 2026-04-08 20:35:56

24 atoms
23 bonds
40 angles
45 dihedrals

7 atom types
5 bond types
8 angle types
9 dihedral types

-9.085471 10.373161 xlo xhi
-6.515323 7.050306 ylo yhi
-6.702585 6.363610 zlo zhi

Atom Type Labels

1 opls_140
2 opls_154
3 opls_155
4 opls_157
5 opls_180
6 opls_182
7 opls_185

Bond Type Labels

1 CT-CT
2 CT-HC
3 CT-OH
4 CT-OS
5 HO-OH

Angle Type Labels

1 CT-CT-HC
2 CT-CT-OH
3 CT-CT-OS
4 CT-OH-HO
5 CT-OS-CT
6 HC-CT-HC
7 HC-CT-OH
8 HC-CT-OS

Dihedral Type Labels

1 CT-CT-OH-HO
2 CT-CT-OS-CT
3 CT-OS-CT-HC
4 HC-CT-CT-HC
5 HC-CT-CT-OH
6 HC-CT-CT-OS
7 HC-CT-OH-HO
8 OH-CT-CT-OS
9 OS-CT-CT-OS

Masses

1 1.007947
2 15.999430
3 1.007947
4 12.010780
5 15.999430
6 12.010780
7 1.007947

Atoms

39 1 2 -0.683000 -3.149800 -1.160027 -0.359260
40 1 4 0.145000 -3.079410 0.238133 -0.332516
41 1 6 0.140000 -1.665268 0.697286 -0.676350
42 1 5 -0.400000 -0.759862 0.293567 0.336486
43 1 6 0.140000 0.038328 -0.798911 -0.080861
44 1 6 0.140000 1.309639 -0.309333 -0.772982
45 1 5 -0.400000 2.029925 0.528390 0.106625
46 1 6 0.140000 3.249919 0.943596 -0.481613
47 1 4 0.145000 4.423998 0.351747 0.290694
48 1 2 -0.683000 4.421919 -1.042920 0.165351
49 1 3 0.418000 -4.085471 -1.392593 -0.124183
50 1 1 0.060000 -3.789210 0.662508 -1.077183
51 1 1 0.060000 -3.354118 0.613014 0.678917
52 1 7 0.030000 -1.662837 1.807308 -0.710955
53 1 7 0.030000 -1.393230 0.353970 -1.702585
54 1 7 0.030000 0.333476 -1.372582 0.823346
55 1 7 0.030000 -0.509592 -1.515323 -0.736216
56 1 7 0.030000 1.916707 -1.200722 -1.052011
57 1 7 0.030000 1.030281 0.245511 -1.696781
58 1 7 0.030000 3.357055 0.691583 -1.564812
59 1 7 0.030000 3.307351 2.050306 -0.407671
60 1 1 0.060000 4.342559 0.636845 1.363610
61 1 1 0.060000 5.373161 0.763488 -0.119220
62 1 3 0.418000 5.199788 -1.366965 0.689509

Bonds

1 3 39 40
2 1 40 41
3 4 41 42
4 4 42 43
5 1 43 44
6 4 44 45
7 4 45 46
8 1 46 47
9 3 47 48
10 5 39 49
11 2 40 50
12 2 40 51
13 2 41 52
14 2 41 53
15 2 43 54
16 2 43 55
17 2 44 56
18 2 44 57
19 2 46 58
20 2 46 59
21 2 47 60
22 2 47 61
23 5 48 62

Angles

1 2 39 40 41
2 7 39 40 50
3 7 39 40 51
4 4 40 39 49
5 3 40 41 42
6 1 40 41 52
7 1 40 41 53
8 1 41 40 50
9 1 41 40 51
10 5 41 42 43
11 8 42 41 52
12 8 42 41 53
13 3 42 43 44
14 8 42 43 54
15 8 42 43 55
16 3 43 44 45
17 1 43 44 56
18 1 43 44 57
19 1 44 43 54
20 1 44 43 55
21 5 44 45 46
22 8 45 44 56
23 8 45 44 57
24 3 45 46 47
25 8 45 46 58
26 8 45 46 59
27 2 46 47 48
28 1 46 47 60
29 1 46 47 61
30 1 47 46 58
31 1 47 46 59
32 4 47 48 62
33 7 48 47 60
34 7 48 47 61
35 6 50 40 51
36 6 52 41 53
37 6 54 43 55
38 6 56 44 57
39 6 58 46 59
40 6 60 47 61

Dihedrals

1 8 39 40 41 42
2 5 39 40 41 52
3 5 39 40 41 53
4 2 40 41 42 43
5 2 41 42 43 44
6 3 41 42 43 54
7 3 41 42 43 55
8 9 42 43 44 45
9 6 42 43 44 56
10 6 42 43 44 57
11 2 43 44 45 46
12 2 44 45 46 47
13 3 44 45 46 58
14 3 44 45 46 59
15 8 45 46 47 48
16 6 45 46 47 60
17 6 45 46 47 61
18 1 46 47 48 62
19 1 49 39 40 41
20 7 49 39 40 50
21 7 49 39 40 51
22 6 50 40 41 42
23 4 50 40 41 52
24 4 50 40 41 53
25 6 51 40 41 42
26 4 51 40 41 52
27 4 51 40 41 53
28 3 52 41 42 43
29 3 53 41 42 43
30 6 54 43 44 45
31 4 54 43 44 56
32 4 54 43 44 57
33 6 55 43 44 45
34 4 55 43 44 56
35 4 55 43 44 57
36 3 56 44 45 46
37 3 57 44 45 46
38 5 58 46 47 48
39 4 58 46 47 60
40 4 58 46 47 61
41 5 59 46 47 48
42 4 59 46 47 60
43 4 59 46 47 61
44 7 60 47 48 62
45 7 61 47 48 62
