# Supplementary material for: MolPy: A Large Language Model-Friendly Toolkit for Reactive Topology Editing in Polymer Simulations
Source: J Chem Inf Model. 2026 Jul 1;66(13):7562–72. doi: 10.1021/acs.jcim.6c01137 (PMC13370848; doi:10.1021/acs.jcim.6c01137)
Supplement: Supplementary file 2 [file ci6c01137_si_003.zip › SI/case1/peo5_rxn/peo5_rxn.data]

# LAMMPS data file written by molpy on 2026-04-08 20:36:00

108 atoms
107 bonds
257 angles
300 dihedrals

7 atom types
5 bond types
8 angle types
9 dihedral types

-9.085471 50.373161 xlo xhi
-6.515323 7.050306 ylo yhi
-6.702585 6.363610 zlo zhi

Atom Type Labels

1 opls_140
2 opls_154
3 opls_155
4 opls_157
5 opls_180
6 opls_182
7 opls_185

Bond Type Labels

1 CT-CT
2 CT-HC
3 CT-OH
4 CT-OS
5 HO-OH

Angle Type Labels

1 CT-CT-HC
2 CT-CT-OH
3 CT-CT-OS
4 CT-OH-HO
5 CT-OS-CT
6 HC-CT-HC
7 HC-CT-OH
8 HC-CT-OS

Dihedral Type Labels

1 CT-CT-OH-HO
2 CT-CT-OS-CT
3 CT-OS-CT-HC
4 HC-CT-CT-HC
5 HC-CT-CT-OH
6 HC-CT-CT-OS
7 HC-CT-OH-HO
8 OH-CT-CT-OS
9 OS-CT-CT-OS

Masses

1 1.007947
2 15.999430
3 1.007947
4 12.010780
5 15.999430
6 12.010780
7 1.007947

Atoms

1 1 2 -0.683000 -3.149800 -1.160027 -0.359260
2 1 4 0.145000 -3.079410 0.238133 -0.332516
3 1 6 0.140000 -1.665268 0.697286 -0.676350
4 1 5 -0.400000 -0.759862 0.293567 0.336486
5 1 6 0.140000 0.038328 -0.798911 -0.080861
6 1 6 0.140000 1.309639 -0.309333 -0.772982
7 1 5 -0.400000 2.029925 0.528390 0.106625
8 1 6 0.140000 3.249919 0.943596 -0.481613
9 1 6 0.140000 4.423998 0.351747 0.290694
10 1 3 0.418000 -4.085471 -1.392593 -0.124183
11 1 1 0.060000 -3.789210 0.662508 -1.077183
12 1 1 0.060000 -3.354118 0.613014 0.678917
13 1 7 0.030000 -1.662837 1.807308 -0.710955
14 1 7 0.030000 -1.393230 0.353970 -1.702585
15 1 7 0.030000 0.333476 -1.372582 0.823346
16 1 7 0.030000 -0.509592 -1.515323 -0.736216
17 1 7 0.030000 1.916707 -1.200722 -1.052011
18 1 7 0.030000 1.030281 0.245511 -1.696781
19 1 7 0.030000 3.357055 0.691583 -1.564812
20 1 7 0.030000 3.307351 2.050306 -0.407671
21 1 7 0.030000 4.342559 0.636845 1.363610
22 1 7 0.030000 5.373161 0.763488 -0.119220
23 1 5 -0.400000 9.240138 0.293567 0.336486
24 1 6 0.140000 13.249919 0.943596 -0.481613
25 1 7 0.030000 15.373161 0.763488 -0.119220
26 1 6 0.140000 6.920590 0.238133 -0.332516
27 1 7 0.030000 6.210790 0.662508 -1.077183
28 1 6 0.140000 8.334732 0.697286 -0.676350
29 1 6 0.140000 10.038328 -0.798911 -0.080861
30 1 6 0.140000 11.309639 -0.309333 -0.772982
31 1 6 0.140000 14.423998 0.351747 0.290694
32 1 7 0.030000 11.916707 -1.200722 -1.052011
33 1 7 0.030000 13.357055 0.691583 -1.564812
34 1 7 0.030000 14.342559 0.636845 1.363610
35 1 7 0.030000 10.333476 -1.372582 0.823346
36 1 7 0.030000 6.645882 0.613014 0.678917
37 1 7 0.030000 13.307351 2.050306 -0.407671
38 1 5 -0.400000 6.850200 -1.160027 -0.359260
39 1 5 -0.400000 12.029925 0.528390 0.106625
40 1 7 0.030000 11.030281 0.245511 -1.696781
41 1 7 0.030000 8.337163 1.807308 -0.710955
42 1 7 0.030000 8.606770 0.353970 -1.702585
43 1 7 0.030000 9.490408 -1.515323 -0.736216
44 1 6 0.140000 20.038328 -0.798911 -0.080861
45 1 7 0.030000 18.337163 1.807308 -0.710955
46 1 7 0.030000 18.606770 0.353970 -1.702585
47 1 7 0.030000 23.307351 2.050306 -0.407671
48 1 5 -0.400000 16.850200 -1.160027 -0.359260
49 1 5 -0.400000 19.240138 0.293567 0.336486
50 1 5 -0.400000 22.029925 0.528390 0.106625
51 1 6 0.140000 24.423998 0.351747 0.290694
52 1 7 0.030000 16.210790 0.662508 -1.077183
53 1 7 0.030000 16.645882 0.613014 0.678917
54 1 6 0.140000 21.309639 -0.309333 -0.772982
55 1 6 0.140000 23.249919 0.943596 -0.481613
56 1 7 0.030000 20.333476 -1.372582 0.823346
57 1 7 0.030000 24.342559 0.636845 1.363610
58 1 7 0.030000 21.916707 -1.200722 -1.052011
59 1 7 0.030000 23.357055 0.691583 -1.564812
60 1 6 0.140000 16.920590 0.238133 -0.332516
61 1 7 0.030000 21.030281 0.245511 -1.696781
62 1 6 0.140000 18.334732 0.697286 -0.676350
63 1 7 0.030000 19.490408 -1.515323 -0.736216
64 1 7 0.030000 25.373161 0.763488 -0.119220
65 1 7 0.030000 28.337163 1.807308 -0.710955
66 1 7 0.030000 33.307351 2.050306 -0.407671
67 1 5 -0.400000 32.029925 0.528390 0.106625
68 1 7 0.030000 26.210790 0.662508 -1.077183
69 1 5 -0.400000 26.850200 -1.160027 -0.359260
70 1 6 0.140000 30.038328 -0.798911 -0.080861
71 1 6 0.140000 28.334732 0.697286 -0.676350
72 1 7 0.030000 30.333476 -1.372582 0.823346
73 1 6 0.140000 34.423998 0.351747 0.290694
74 1 7 0.030000 28.606770 0.353970 -1.702585
75 1 7 0.030000 31.030281 0.245511 -1.696781
76 1 7 0.030000 34.342559 0.636845 1.363610
77 1 7 0.030000 31.916707 -1.200722 -1.052011
78 1 7 0.030000 33.357055 0.691583 -1.564812
79 1 6 0.140000 33.249919 0.943596 -0.481613
80 1 7 0.030000 35.373161 0.763488 -0.119220
82 1 5 -0.400000 29.240138 0.293567 0.336486
83 1 6 0.140000 26.920590 0.238133 -0.332516
84 1 6 0.140000 31.309639 -0.309333 -0.772982
85 1 7 0.030000 26.645882 0.613014 0.678917
87 1 7 0.030000 29.490408 -1.515323 -0.736216
88 1 6 0.140000 36.920590 0.238133 -0.332516
89 1 7 0.030000 38.337163 1.807308 -0.710955
90 1 7 0.030000 43.357055 0.691583 -1.564812
91 1 3 0.418000 45.199788 -1.366965 0.689509
93 1 7 0.030000 39.490408 -1.515323 -0.736216
94 1 6 0.140000 41.309639 -0.309333 -0.772982
95 1 4 0.145000 44.423998 0.351747 0.290694
96 1 1 0.060000 44.342559 0.636845 1.363610
97 1 1 0.060000 45.373161 0.763488 -0.119220
98 1 6 0.140000 38.334732 0.697286 -0.676350
99 1 7 0.030000 41.916707 -1.200722 -1.052011
100 1 6 0.140000 43.249919 0.943596 -0.481613
101 1 7 0.030000 36.210790 0.662508 -1.077183
102 1 7 0.030000 38.606770 0.353970 -1.702585
103 1 7 0.030000 40.333476 -1.372582 0.823346
104 1 7 0.030000 43.307351 2.050306 -0.407671
105 1 5 -0.400000 42.029925 0.528390 0.106625
106 1 7 0.030000 36.645882 0.613014 0.678917
107 1 5 -0.400000 39.240138 0.293567 0.336486
108 1 5 -0.400000 36.850200 -1.160027 -0.359260
109 1 6 0.140000 40.038328 -0.798911 -0.080861
110 1 2 -0.683000 44.421919 -1.042920 0.165351
111 1 7 0.030000 41.030281 0.245511 -1.696781

Bonds

1 3 1 2
2 1 2 3
3 4 3 4
4 4 4 5
5 1 5 6
6 4 6 7
7 4 7 8
8 1 8 9
9 5 1 10
10 2 2 11
11 2 2 12
12 2 3 13
13 2 3 14
14 2 5 15
15 2 5 16
16 2 6 17
17 2 6 18
18 2 8 19
19 2 8 20
20 2 9 21
21 2 9 22
22 4 38 26
23 1 26 28
24 4 28 23
25 4 23 29
26 1 29 30
27 4 30 39
28 4 39 24
29 1 24 31
30 2 26 27
31 2 26 36
32 2 28 41
33 2 28 42
34 2 29 35
35 2 29 43
36 2 30 32
37 2 30 40
38 2 24 33
39 2 24 37
40 2 31 34
41 2 31 25
42 4 9 38
43 4 48 60
44 1 60 62
45 4 62 49
46 4 49 44
47 1 44 54
48 4 54 50
49 4 50 55
50 1 55 51
51 2 60 52
52 2 60 53
53 2 62 45
54 2 62 46
55 2 44 56
56 2 44 63
57 2 54 58
58 2 54 61
59 2 55 59
60 2 55 47
61 2 51 57
62 2 51 64
63 4 31 48
64 4 69 83
65 1 83 71
66 4 71 82
67 4 82 70
68 1 70 84
69 4 84 67
70 4 67 79
71 1 79 73
72 2 83 68
73 2 83 85
74 2 71 65
75 2 71 74
76 2 70 72
77 2 70 87
78 2 84 77
79 2 84 75
80 2 79 78
81 2 79 66
82 2 73 76
83 2 73 80
84 4 51 69
85 4 108 88
86 1 88 98
87 4 98 107
88 4 107 109
89 1 109 94
90 4 94 105
91 4 105 100
92 1 100 95
93 3 95 110
94 2 88 101
95 2 88 106
96 2 98 89
97 2 98 102
98 2 109 103
99 2 109 93
100 2 94 99
101 2 94 111
102 2 100 90
103 2 100 104
104 2 95 96
105 2 95 97
106 5 110 91
107 4 73 108

Angles

1 2 1 2 3
2 7 1 2 11
3 7 1 2 12
4 4 2 1 10
5 3 2 3 4
6 1 2 3 13
7 1 2 3 14
8 1 3 2 11
9 1 3 2 12
10 5 3 4 5
11 8 4 3 13
12 8 4 3 14
13 3 4 5 6
14 8 4 5 15
15 8 4 5 16
16 3 5 6 7
17 1 5 6 17
18 1 5 6 18
19 1 6 5 15
20 1 6 5 16
21 5 6 7 8
22 8 7 6 17
23 8 7 6 18
24 3 7 8 9
25 8 7 8 19
26 8 7 8 20
27 1 8 9 21
28 1 8 9 22
29 1 9 8 19
30 1 9 8 20
31 6 11 2 12
32 6 13 3 14
33 6 15 5 16
34 6 17 6 18
35 6 19 8 20
36 6 21 9 22
37 3 38 26 28
38 8 38 26 27
39 8 38 26 36
40 3 26 28 23
41 1 26 28 41
42 1 26 28 42
43 1 28 26 27
44 1 28 26 36
45 5 28 23 29
46 8 23 28 41
47 8 23 28 42
48 3 23 29 30
49 8 23 29 35
50 8 23 29 43
51 3 29 30 39
52 1 29 30 32
53 1 29 30 40
54 1 30 29 35
55 1 30 29 43
56 5 30 39 24
57 8 39 30 32
58 8 39 30 40
59 3 39 24 31
60 8 39 24 33
61 8 39 24 37
62 1 24 31 34
63 1 24 31 25
64 1 31 24 33
65 1 31 24 37
66 6 27 26 36
67 6 41 28 42
68 6 35 29 43
69 6 32 30 40
70 6 33 24 37
71 6 34 31 25
72 3 8 9 38
73 8 21 9 38
74 8 22 9 38
75 5 9 38 26
76 3 23 28 26
77 5 24 39 30
78 6 25 31 34
79 1 27 26 28
80 8 27 26 38
81 3 28 26 38
82 3 31 24 39
83 8 32 30 39
84 8 33 24 39
85 8 36 26 38
86 8 37 24 39
87 3 48 60 62
88 8 48 60 52
89 8 48 60 53
90 3 60 62 49
91 1 60 62 45
92 1 60 62 46
93 1 62 60 52
94 1 62 60 53
95 5 62 49 44
96 8 49 62 45
97 8 49 62 46
98 3 49 44 54
99 8 49 44 56
100 8 49 44 63
101 3 44 54 50
102 1 44 54 58
103 1 44 54 61
104 1 54 44 56
105 1 54 44 63
106 5 54 50 55
107 8 50 54 58
108 8 50 54 61
109 3 50 55 51
110 8 50 55 59
111 8 50 55 47
112 1 55 51 57
113 1 55 51 64
114 1 51 55 59
115 1 51 55 47
116 6 52 60 53
117 6 45 62 46
118 6 56 44 63
119 6 58 54 61
120 6 59 55 47
121 6 57 51 64
122 3 24 31 48
123 8 34 31 48
124 8 25 31 48
125 5 31 48 60
126 5 44 49 62
127 8 45 62 49
128 1 45 62 60
129 8 46 62 49
130 1 46 62 60
131 8 47 55 50
132 1 47 55 51
133 6 47 55 59
134 3 49 62 60
135 1 52 60 62
136 1 53 60 62
137 3 69 83 71
138 8 69 83 68
139 8 69 83 85
140 3 83 71 82
141 1 83 71 65
142 1 83 71 74
143 1 71 83 68
144 1 71 83 85
145 5 71 82 70
146 8 82 71 65
147 8 82 71 74
148 3 82 70 84
149 8 82 70 72
150 8 82 70 87
151 3 70 84 67
152 1 70 84 77
153 1 70 84 75
154 1 84 70 72
155 1 84 70 87
156 5 84 67 79
157 8 67 84 77
158 8 67 84 75
159 3 67 79 73
160 8 67 79 78
161 8 67 79 66
162 1 79 73 76
163 1 79 73 80
164 1 73 79 78
165 1 73 79 66
166 6 68 83 85
167 6 65 71 74
168 6 72 70 87
169 6 77 84 75
170 6 78 79 66
171 6 76 73 80
172 3 55 51 69
173 8 57 51 69
174 8 64 51 69
175 5 51 69 83
176 8 65 71 82
177 1 65 71 83
178 8 66 79 67
179 1 66 79 73
180 6 66 79 78
181 3 67 84 70
182 8 68 83 69
183 1 68 83 71
184 5 70 82 71
185 8 72 70 82
186 1 72 70 84
187 8 74 71 82
188 1 74 71 83
189 6 75 84 77
190 1 76 73 79
191 5 79 67 84
192 3 82 71 83
193 3 108 88 98
194 8 108 88 101
195 8 108 88 106
196 3 88 98 107
197 1 88 98 89
198 1 88 98 102
199 1 98 88 101
200 1 98 88 106
201 5 98 107 109
202 8 107 98 89
203 8 107 98 102
204 3 107 109 94
205 8 107 109 103
206 8 107 109 93
207 3 109 94 105
208 1 109 94 99
209 1 109 94 111
210 1 94 109 103
211 1 94 109 93
212 5 94 105 100
213 8 105 94 99
214 8 105 94 111
215 3 105 100 95
216 8 105 100 90
217 8 105 100 104
218 2 100 95 110
219 1 100 95 96
220 1 100 95 97
221 1 95 100 90
222 1 95 100 104
223 4 95 110 91
224 7 110 95 96
225 7 110 95 97
226 6 101 88 106
227 6 89 98 102
228 6 103 109 93
229 6 99 94 111
230 6 90 100 104
231 6 96 95 97
232 3 79 73 108
233 8 76 73 108
234 8 80 73 108
235 5 73 108 88
236 8 89 98 107
237 1 90 100 95
238 8 90 100 105
239 4 91 110 95
240 1 93 109 94
241 6 93 109 103
242 8 93 109 107
243 3 94 109 107
244 3 95 100 105
245 1 96 95 100
246 7 96 95 110
247 1 97 95 100
248 7 97 95 110
249 3 98 88 108
250 8 99 94 105
251 1 99 94 109
252 8 101 88 108
253 8 102 98 107
254 8 103 109 107
255 8 104 100 105
256 3 105 94 109
257 8 106 88 108

Dihedrals

1 8 1 2 3 4
2 5 1 2 3 13
3 5 1 2 3 14
4 2 2 3 4 5
5 2 3 4 5 6
6 3 3 4 5 15
7 3 3 4 5 16
8 9 4 5 6 7
9 6 4 5 6 17
10 6 4 5 6 18
11 2 5 6 7 8
12 2 6 7 8 9
13 3 6 7 8 19
14 3 6 7 8 20
15 6 7 8 9 21
16 6 7 8 9 22
17 1 10 1 2 3
18 7 10 1 2 11
19 7 10 1 2 12
20 6 11 2 3 4
21 4 11 2 3 13
22 4 11 2 3 14
23 6 12 2 3 4
24 4 12 2 3 13
25 4 12 2 3 14
26 3 13 3 4 5
27 3 14 3 4 5
28 6 15 5 6 7
29 4 15 5 6 17
30 4 15 5 6 18
31 6 16 5 6 7
32 4 16 5 6 17
33 4 16 5 6 18
34 3 17 6 7 8
35 3 18 6 7 8
36 4 19 8 9 21
37 4 19 8 9 22
38 4 20 8 9 21
39 4 20 8 9 22
40 9 38 26 28 23
41 6 38 26 28 41
42 6 38 26 28 42
43 2 26 28 23 29
44 2 28 23 29 30
45 3 28 23 29 35
46 3 28 23 29 43
47 9 23 29 30 39
48 6 23 29 30 32
49 6 23 29 30 40
50 2 29 30 39 24
51 2 30 39 24 31
52 3 30 39 24 33
53 3 30 39 24 37
54 6 39 24 31 34
55 6 39 24 31 25
56 6 27 26 28 23
57 4 27 26 28 41
58 4 27 26 28 42
59 6 36 26 28 23
60 4 36 26 28 41
61 4 36 26 28 42
62 3 41 28 23 29
63 3 42 28 23 29
64 6 35 29 30 39
65 4 35 29 30 32
66 4 35 29 30 40
67 6 43 29 30 39
68 4 43 29 30 32
69 4 43 29 30 40
70 3 32 30 39 24
71 3 40 30 39 24
72 4 33 24 31 34
73 4 33 24 31 25
74 4 37 24 31 34
75 4 37 24 31 25
76 2 8 9 38 26
77 3 21 9 38 26
78 3 22 9 38 26
79 2 9 38 26 28
80 3 9 38 26 27
81 3 9 38 26 36
82 9 7 8 9 38
83 6 19 8 9 38
84 6 20 8 9 38
85 3 27 26 38 9
86 2 28 26 38 9
87 2 29 23 28 26
88 3 29 23 28 41
89 3 29 23 28 42
90 2 31 24 39 30
91 3 33 24 39 30
92 3 36 26 38 9
93 3 37 24 39 30
94 9 48 60 62 49
95 6 48 60 62 45
96 6 48 60 62 46
97 2 60 62 49 44
98 2 62 49 44 54
99 3 62 49 44 56
100 3 62 49 44 63
101 9 49 44 54 50
102 6 49 44 54 58
103 6 49 44 54 61
104 2 44 54 50 55
105 2 54 50 55 51
106 3 54 50 55 59
107 3 54 50 55 47
108 6 50 55 51 57
109 6 50 55 51 64
110 6 52 60 62 49
111 4 52 60 62 45
112 4 52 60 62 46
113 6 53 60 62 49
114 4 53 60 62 45
115 4 53 60 62 46
116 3 45 62 49 44
117 3 46 62 49 44
118 6 56 44 54 50
119 4 56 44 54 58
120 4 56 44 54 61
121 6 63 44 54 50
122 4 63 44 54 58
123 4 63 44 54 61
124 3 58 54 50 55
125 3 61 54 50 55
126 4 59 55 51 57
127 4 59 55 51 64
128 4 47 55 51 57
129 4 47 55 51 64
130 2 24 31 48 60
131 3 34 31 48 60
132 3 25 31 48 60
133 2 31 48 60 62
134 3 31 48 60 52
135 3 31 48 60 53
136 9 39 24 31 48
137 6 33 24 31 48
138 6 37 24 31 48
139 3 44 49 62 45
140 3 44 49 62 46
141 2 44 49 62 60
142 2 54 44 49 62
143 2 55 50 54 44
144 3 55 50 54 58
145 3 55 50 54 61
146 3 56 44 49 62
147 4 57 51 55 47
148 6 57 51 55 50
149 4 57 51 55 59
150 3 63 44 49 62
151 4 64 51 55 47
152 6 64 51 55 50
153 4 64 51 55 59
154 9 69 83 71 82
155 6 69 83 71 65
156 6 69 83 71 74
157 2 83 71 82 70
158 2 71 82 70 84
159 3 71 82 70 72
160 3 71 82 70 87
161 9 82 70 84 67
162 6 82 70 84 77
163 6 82 70 84 75
164 2 70 84 67 79
165 2 84 67 79 73
166 3 84 67 79 78
167 3 84 67 79 66
168 6 67 79 73 76
169 6 67 79 73 80
170 6 68 83 71 82
171 4 68 83 71 65
172 4 68 83 71 74
173 6 85 83 71 82
174 4 85 83 71 65
175 4 85 83 71 74
176 3 65 71 82 70
177 3 74 71 82 70
178 6 72 70 84 67
179 4 72 70 84 77
180 4 72 70 84 75
181 6 87 70 84 67
182 4 87 70 84 77
183 4 87 70 84 75
184 3 77 84 67 79
185 3 75 84 67 79
186 4 78 79 73 76
187 4 78 79 73 80
188 4 66 79 73 76
189 4 66 79 73 80
190 2 55 51 69 83
191 3 57 51 69 83
192 3 64 51 69 83
193 2 51 69 83 71
194 3 51 69 83 68
195 3 51 69 83 85
196 9 50 55 51 69
197 6 59 55 51 69
198 6 47 55 51 69
199 4 65 71 83 68
200 6 65 71 83 69
201 4 65 71 83 85
202 6 69 51 55 47
203 9 69 51 55 50
204 6 69 51 55 59
205 3 72 70 82 71
206 4 74 71 83 68
207 6 74 71 83 69
208 4 74 71 83 85
209 4 76 73 79 66
210 6 76 73 79 67
211 4 76 73 79 78
212 2 79 67 84 70
213 3 79 67 84 75
214 3 79 67 84 77
215 4 80 73 79 66
216 6 80 73 79 67
217 4 80 73 79 78
218 6 82 71 83 68
219 9 82 71 83 69
220 6 82 71 83 85
221 2 84 70 82 71
222 3 87 70 82 71
223 9 108 88 98 107
224 6 108 88 98 89
225 6 108 88 98 102
226 2 88 98 107 109
227 2 98 107 109 94
228 3 98 107 109 103
229 3 98 107 109 93
230 9 107 109 94 105
231 6 107 109 94 99
232 6 107 109 94 111
233 2 109 94 105 100
234 2 94 105 100 95
235 3 94 105 100 90
236 3 94 105 100 104
237 8 105 100 95 110
238 6 105 100 95 96
239 6 105 100 95 97
240 1 100 95 110 91
241 6 101 88 98 107
242 4 101 88 98 89
243 4 101 88 98 102
244 6 106 88 98 107
245 4 106 88 98 89
246 4 106 88 98 102
247 3 89 98 107 109
248 3 102 98 107 109
249 6 103 109 94 105
250 4 103 109 94 99
251 4 103 109 94 111
252 6 93 109 94 105
253 4 93 109 94 99
254 4 93 109 94 111
255 3 99 94 105 100
256 3 111 94 105 100
257 5 90 100 95 110
258 4 90 100 95 96
259 4 90 100 95 97
260 5 104 100 95 110
261 4 104 100 95 96
262 4 104 100 95 97
263 7 96 95 110 91
264 7 97 95 110 91
265 2 79 73 108 88
266 3 76 73 108 88
267 3 80 73 108 88
268 2 73 108 88 98
269 3 73 108 88 101
270 3 73 108 88 106
271 9 67 79 73 108
272 6 78 79 73 108
273 6 66 79 73 108
274 3 90 100 105 94
275 2 95 100 105 94
276 4 96 95 100 90
277 4 96 95 100 104
278 6 96 95 100 105
279 4 97 95 100 90
280 4 97 95 100 104
281 6 97 95 100 105
282 2 98 88 108 73
283 4 99 94 109 93
284 4 99 94 109 103
285 6 99 94 109 107
286 3 101 88 108 73
287 3 104 100 105 94
288 6 105 94 109 93
289 6 105 94 109 103
290 9 105 94 109 107
291 3 106 88 108 73
292 6 108 73 79 66
293 9 108 73 79 67
294 6 108 73 79 78
295 5 110 95 100 90
296 5 110 95 100 104
297 8 110 95 100 105
298 4 111 94 109 93
299 4 111 94 109 103
300 6 111 94 109 107
