# Supplementary material for: MolPy: A Large Language Model-Friendly Toolkit for Reactive Topology Editing in Polymer Simulations
Source: J Chem Inf Model. 2026 Jul 1;66(13):7562–72. doi: 10.1021/acs.jcim.6c01137 (PMC13370848; doi:10.1021/acs.jcim.6c01137)
Supplement: Supplementary file 2 [file ci6c01137_si_003.zip › SI/case1/peo4_rxn/peo4_rxn.data]

# LAMMPS data file written by molpy on 2026-04-08 20:36:00

87 atoms
86 bonds
198 angles
231 dihedrals

7 atom types
5 bond types
8 angle types
9 dihedral types

-9.085471 40.373161 xlo xhi
-6.515323 7.050306 ylo yhi
-6.702585 6.363610 zlo zhi

Atom Type Labels

1 opls_140
2 opls_154
3 opls_155
4 opls_157
5 opls_180
6 opls_182
7 opls_185

Bond Type Labels

1 CT-CT
2 CT-HC
3 CT-OH
4 CT-OS
5 HO-OH

Angle Type Labels

1 CT-CT-HC
2 CT-CT-OH
3 CT-CT-OS
4 CT-OH-HO
5 CT-OS-CT
6 HC-CT-HC
7 HC-CT-OH
8 HC-CT-OS

Dihedral Type Labels

1 CT-CT-OH-HO
2 CT-CT-OS-CT
3 CT-OS-CT-HC
4 HC-CT-CT-HC
5 HC-CT-CT-OH
6 HC-CT-CT-OS
7 HC-CT-OH-HO
8 OH-CT-CT-OS
9 OS-CT-CT-OS

Masses

1 1.007947
2 15.999430
3 1.007947
4 12.010780
5 15.999430
6 12.010780
7 1.007947

Atoms

1 1 2 -0.683000 -3.149800 -1.160027 -0.359260
2 1 4 0.145000 -3.079410 0.238133 -0.332516
3 1 6 0.140000 -1.665268 0.697286 -0.676350
4 1 5 -0.400000 -0.759862 0.293567 0.336486
5 1 6 0.140000 0.038328 -0.798911 -0.080861
6 1 6 0.140000 1.309639 -0.309333 -0.772982
7 1 5 -0.400000 2.029925 0.528390 0.106625
8 1 6 0.140000 3.249919 0.943596 -0.481613
9 1 6 0.140000 4.423998 0.351747 0.290694
10 1 3 0.418000 -4.085471 -1.392593 -0.124183
11 1 1 0.060000 -3.789210 0.662508 -1.077183
12 1 1 0.060000 -3.354118 0.613014 0.678917
13 1 7 0.030000 -1.662837 1.807308 -0.710955
14 1 7 0.030000 -1.393230 0.353970 -1.702585
15 1 7 0.030000 0.333476 -1.372582 0.823346
16 1 7 0.030000 -0.509592 -1.515323 -0.736216
17 1 7 0.030000 1.916707 -1.200722 -1.052011
18 1 7 0.030000 1.030281 0.245511 -1.696781
19 1 7 0.030000 3.357055 0.691583 -1.564812
20 1 7 0.030000 3.307351 2.050306 -0.407671
21 1 7 0.030000 4.342559 0.636845 1.363610
22 1 7 0.030000 5.373161 0.763488 -0.119220
23 1 5 -0.400000 9.240138 0.293567 0.336486
24 1 6 0.140000 13.249919 0.943596 -0.481613
25 1 7 0.030000 15.373161 0.763488 -0.119220
26 1 6 0.140000 6.920590 0.238133 -0.332516
27 1 7 0.030000 6.210790 0.662508 -1.077183
28 1 6 0.140000 8.334732 0.697286 -0.676350
29 1 6 0.140000 10.038328 -0.798911 -0.080861
30 1 6 0.140000 11.309639 -0.309333 -0.772982
31 1 6 0.140000 14.423998 0.351747 0.290694
32 1 7 0.030000 11.916707 -1.200722 -1.052011
33 1 7 0.030000 13.357055 0.691583 -1.564812
34 1 7 0.030000 14.342559 0.636845 1.363610
35 1 7 0.030000 10.333476 -1.372582 0.823346
36 1 7 0.030000 6.645882 0.613014 0.678917
37 1 7 0.030000 13.307351 2.050306 -0.407671
38 1 5 -0.400000 6.850200 -1.160027 -0.359260
39 1 5 -0.400000 12.029925 0.528390 0.106625
40 1 7 0.030000 11.030281 0.245511 -1.696781
41 1 7 0.030000 8.337163 1.807308 -0.710955
42 1 7 0.030000 8.606770 0.353970 -1.702585
43 1 7 0.030000 9.490408 -1.515323 -0.736216
44 1 6 0.140000 20.038328 -0.798911 -0.080861
46 1 7 0.030000 18.337163 1.807308 -0.710955
47 1 7 0.030000 18.606770 0.353970 -1.702585
48 1 7 0.030000 23.307351 2.050306 -0.407671
49 1 5 -0.400000 16.850200 -1.160027 -0.359260
50 1 5 -0.400000 19.240138 0.293567 0.336486
51 1 5 -0.400000 22.029925 0.528390 0.106625
52 1 6 0.140000 24.423998 0.351747 0.290694
53 1 7 0.030000 16.210790 0.662508 -1.077183
54 1 7 0.030000 16.645882 0.613014 0.678917
55 1 6 0.140000 21.309639 -0.309333 -0.772982
56 1 6 0.140000 23.249919 0.943596 -0.481613
57 1 7 0.030000 20.333476 -1.372582 0.823346
58 1 7 0.030000 24.342559 0.636845 1.363610
59 1 7 0.030000 21.916707 -1.200722 -1.052011
60 1 7 0.030000 23.357055 0.691583 -1.564812
62 1 6 0.140000 16.920590 0.238133 -0.332516
63 1 7 0.030000 21.030281 0.245511 -1.696781
64 1 6 0.140000 18.334732 0.697286 -0.676350
65 1 7 0.030000 19.490408 -1.515323 -0.736216
66 1 7 0.030000 25.373161 0.763488 -0.119220
67 1 7 0.030000 28.337163 1.807308 -0.710955
68 1 7 0.030000 33.307351 2.050306 -0.407671
69 1 5 -0.400000 32.029925 0.528390 0.106625
70 1 7 0.030000 26.210790 0.662508 -1.077183
71 1 5 -0.400000 26.850200 -1.160027 -0.359260
72 1 6 0.140000 30.038328 -0.798911 -0.080861
73 1 6 0.140000 28.334732 0.697286 -0.676350
74 1 7 0.030000 30.333476 -1.372582 0.823346
75 1 4 0.145000 34.423998 0.351747 0.290694
77 1 7 0.030000 28.606770 0.353970 -1.702585
78 1 7 0.030000 31.030281 0.245511 -1.696781
79 1 1 0.060000 34.342559 0.636845 1.363610
80 1 7 0.030000 31.916707 -1.200722 -1.052011
81 1 7 0.030000 33.357055 0.691583 -1.564812
82 1 6 0.140000 33.249919 0.943596 -0.481613
83 1 1 0.060000 35.373161 0.763488 -0.119220
84 1 3 0.418000 35.199788 -1.366965 0.689509
85 1 5 -0.400000 29.240138 0.293567 0.336486
86 1 6 0.140000 26.920590 0.238133 -0.332516
87 1 6 0.140000 31.309639 -0.309333 -0.772982
88 1 7 0.030000 26.645882 0.613014 0.678917
89 1 2 -0.683000 34.421919 -1.042920 0.165351
90 1 7 0.030000 29.490408 -1.515323 -0.736216

Bonds

1 3 1 2
2 1 2 3
3 4 3 4
4 4 4 5
5 1 5 6
6 4 6 7
7 4 7 8
8 1 8 9
9 5 1 10
10 2 2 11
11 2 2 12
12 2 3 13
13 2 3 14
14 2 5 15
15 2 5 16
16 2 6 17
17 2 6 18
18 2 8 19
19 2 8 20
20 2 9 21
21 2 9 22
22 4 38 26
23 1 26 28
24 4 28 23
25 4 23 29
26 1 29 30
27 4 30 39
28 4 39 24
29 1 24 31
30 2 26 27
31 2 26 36
32 2 28 41
33 2 28 42
34 2 29 35
35 2 29 43
36 2 30 32
37 2 30 40
38 2 24 33
39 2 24 37
40 2 31 34
41 2 31 25
42 4 9 38
43 4 49 62
44 1 62 64
45 4 64 50
46 4 50 44
47 1 44 55
48 4 55 51
49 4 51 56
50 1 56 52
51 2 62 53
52 2 62 54
53 2 64 46
54 2 64 47
55 2 44 57
56 2 44 65
57 2 55 59
58 2 55 63
59 2 56 60
60 2 56 48
61 2 52 58
62 2 52 66
63 4 31 49
64 4 71 86
65 1 86 73
66 4 73 85
67 4 85 72
68 1 72 87
69 4 87 69
70 4 69 82
71 1 82 75
72 3 75 89
73 2 86 70
74 2 86 88
75 2 73 67
76 2 73 77
77 2 72 74
78 2 72 90
79 2 87 80
80 2 87 78
81 2 82 81
82 2 82 68
83 2 75 79
84 2 75 83
85 5 89 84
86 4 52 71

Angles

1 2 1 2 3
2 7 1 2 11
3 7 1 2 12
4 4 2 1 10
5 3 2 3 4
6 1 2 3 13
7 1 2 3 14
8 1 3 2 11
9 1 3 2 12
10 5 3 4 5
11 8 4 3 13
12 8 4 3 14
13 3 4 5 6
14 8 4 5 15
15 8 4 5 16
16 3 5 6 7
17 1 5 6 17
18 1 5 6 18
19 1 6 5 15
20 1 6 5 16
21 5 6 7 8
22 8 7 6 17
23 8 7 6 18
24 3 7 8 9
25 8 7 8 19
26 8 7 8 20
27 1 8 9 21
28 1 8 9 22
29 1 9 8 19
30 1 9 8 20
31 6 11 2 12
32 6 13 3 14
33 6 15 5 16
34 6 17 6 18
35 6 19 8 20
36 6 21 9 22
37 3 38 26 28
38 8 38 26 27
39 8 38 26 36
40 3 26 28 23
41 1 26 28 41
42 1 26 28 42
43 1 28 26 27
44 1 28 26 36
45 5 28 23 29
46 8 23 28 41
47 8 23 28 42
48 3 23 29 30
49 8 23 29 35
50 8 23 29 43
51 3 29 30 39
52 1 29 30 32
53 1 29 30 40
54 1 30 29 35
55 1 30 29 43
56 5 30 39 24
57 8 39 30 32
58 8 39 30 40
59 3 39 24 31
60 8 39 24 33
61 8 39 24 37
62 1 24 31 34
63 1 24 31 25
64 1 31 24 33
65 1 31 24 37
66 6 27 26 36
67 6 41 28 42
68 6 35 29 43
69 6 32 30 40
70 6 33 24 37
71 6 34 31 25
72 3 8 9 38
73 8 21 9 38
74 8 22 9 38
75 5 9 38 26
76 3 23 28 26
77 5 24 39 30
78 6 25 31 34
79 1 27 26 28
80 8 27 26 38
81 3 28 26 38
82 3 31 24 39
83 8 32 30 39
84 8 33 24 39
85 8 36 26 38
86 8 37 24 39
87 3 49 62 64
88 8 49 62 53
89 8 49 62 54
90 3 62 64 50
91 1 62 64 46
92 1 62 64 47
93 1 64 62 53
94 1 64 62 54
95 5 64 50 44
96 8 50 64 46
97 8 50 64 47
98 3 50 44 55
99 8 50 44 57
100 8 50 44 65
101 3 44 55 51
102 1 44 55 59
103 1 44 55 63
104 1 55 44 57
105 1 55 44 65
106 5 55 51 56
107 8 51 55 59
108 8 51 55 63
109 3 51 56 52
110 8 51 56 60
111 8 51 56 48
112 1 56 52 58
113 1 56 52 66
114 1 52 56 60
115 1 52 56 48
116 6 53 62 54
117 6 46 64 47
118 6 57 44 65
119 6 59 55 63
120 6 60 56 48
121 6 58 52 66
122 3 24 31 49
123 8 34 31 49
124 8 25 31 49
125 5 31 49 62
126 5 44 50 64
127 8 46 64 50
128 1 46 64 62
129 8 47 64 50
130 1 47 64 62
131 8 48 56 51
132 1 48 56 52
133 6 48 56 60
134 3 50 64 62
135 1 53 62 64
136 1 54 62 64
137 3 71 86 73
138 8 71 86 70
139 8 71 86 88
140 3 86 73 85
141 1 86 73 67
142 1 86 73 77
143 1 73 86 70
144 1 73 86 88
145 5 73 85 72
146 8 85 73 67
147 8 85 73 77
148 3 85 72 87
149 8 85 72 74
150 8 85 72 90
151 3 72 87 69
152 1 72 87 80
153 1 72 87 78
154 1 87 72 74
155 1 87 72 90
156 5 87 69 82
157 8 69 87 80
158 8 69 87 78
159 3 69 82 75
160 8 69 82 81
161 8 69 82 68
162 2 82 75 89
163 1 82 75 79
164 1 82 75 83
165 1 75 82 81
166 1 75 82 68
167 4 75 89 84
168 7 89 75 79
169 7 89 75 83
170 6 70 86 88
171 6 67 73 77
172 6 74 72 90
173 6 80 87 78
174 6 81 82 68
175 6 79 75 83
176 3 56 52 71
177 8 58 52 71
178 8 66 52 71
179 5 52 71 86
180 8 67 73 85
181 1 67 73 86
182 8 68 82 69
183 1 68 82 75
184 6 68 82 81
185 3 69 87 72
186 8 70 86 71
187 1 70 86 73
188 5 72 85 73
189 8 74 72 85
190 1 74 72 87
191 8 77 73 85
192 1 77 73 86
193 6 78 87 80
194 1 79 75 82
195 7 79 75 89
196 5 82 69 87
197 7 83 75 89
198 3 85 73 86

Dihedrals

1 8 1 2 3 4
2 5 1 2 3 13
3 5 1 2 3 14
4 2 2 3 4 5
5 2 3 4 5 6
6 3 3 4 5 15
7 3 3 4 5 16
8 9 4 5 6 7
9 6 4 5 6 17
10 6 4 5 6 18
11 2 5 6 7 8
12 2 6 7 8 9
13 3 6 7 8 19
14 3 6 7 8 20
15 6 7 8 9 21
16 6 7 8 9 22
17 1 10 1 2 3
18 7 10 1 2 11
19 7 10 1 2 12
20 6 11 2 3 4
21 4 11 2 3 13
22 4 11 2 3 14
23 6 12 2 3 4
24 4 12 2 3 13
25 4 12 2 3 14
26 3 13 3 4 5
27 3 14 3 4 5
28 6 15 5 6 7
29 4 15 5 6 17
30 4 15 5 6 18
31 6 16 5 6 7
32 4 16 5 6 17
33 4 16 5 6 18
34 3 17 6 7 8
35 3 18 6 7 8
36 4 19 8 9 21
37 4 19 8 9 22
38 4 20 8 9 21
39 4 20 8 9 22
40 9 38 26 28 23
41 6 38 26 28 41
42 6 38 26 28 42
43 2 26 28 23 29
44 2 28 23 29 30
45 3 28 23 29 35
46 3 28 23 29 43
47 9 23 29 30 39
48 6 23 29 30 32
49 6 23 29 30 40
50 2 29 30 39 24
51 2 30 39 24 31
52 3 30 39 24 33
53 3 30 39 24 37
54 6 39 24 31 34
55 6 39 24 31 25
56 6 27 26 28 23
57 4 27 26 28 41
58 4 27 26 28 42
59 6 36 26 28 23
60 4 36 26 28 41
61 4 36 26 28 42
62 3 41 28 23 29
63 3 42 28 23 29
64 6 35 29 30 39
65 4 35 29 30 32
66 4 35 29 30 40
67 6 43 29 30 39
68 4 43 29 30 32
69 4 43 29 30 40
70 3 32 30 39 24
71 3 40 30 39 24
72 4 33 24 31 34
73 4 33 24 31 25
74 4 37 24 31 34
75 4 37 24 31 25
76 2 8 9 38 26
77 3 21 9 38 26
78 3 22 9 38 26
79 2 9 38 26 28
80 3 9 38 26 27
81 3 9 38 26 36
82 9 7 8 9 38
83 6 19 8 9 38
84 6 20 8 9 38
85 3 27 26 38 9
86 2 28 26 38 9
87 2 29 23 28 26
88 3 29 23 28 41
89 3 29 23 28 42
90 2 31 24 39 30
91 3 33 24 39 30
92 3 36 26 38 9
93 3 37 24 39 30
94 9 49 62 64 50
95 6 49 62 64 46
96 6 49 62 64 47
97 2 62 64 50 44
98 2 64 50 44 55
99 3 64 50 44 57
100 3 64 50 44 65
101 9 50 44 55 51
102 6 50 44 55 59
103 6 50 44 55 63
104 2 44 55 51 56
105 2 55 51 56 52
106 3 55 51 56 60
107 3 55 51 56 48
108 6 51 56 52 58
109 6 51 56 52 66
110 6 53 62 64 50
111 4 53 62 64 46
112 4 53 62 64 47
113 6 54 62 64 50
114 4 54 62 64 46
115 4 54 62 64 47
116 3 46 64 50 44
117 3 47 64 50 44
118 6 57 44 55 51
119 4 57 44 55 59
120 4 57 44 55 63
121 6 65 44 55 51
122 4 65 44 55 59
123 4 65 44 55 63
124 3 59 55 51 56
125 3 63 55 51 56
126 4 60 56 52 58
127 4 60 56 52 66
128 4 48 56 52 58
129 4 48 56 52 66
130 2 24 31 49 62
131 3 34 31 49 62
132 3 25 31 49 62
133 2 31 49 62 64
134 3 31 49 62 53
135 3 31 49 62 54
136 9 39 24 31 49
137 6 33 24 31 49
138 6 37 24 31 49
139 3 44 50 64 46
140 3 44 50 64 47
141 2 44 50 64 62
142 2 55 44 50 64
143 2 56 51 55 44
144 3 56 51 55 59
145 3 56 51 55 63
146 3 57 44 50 64
147 4 58 52 56 48
148 6 58 52 56 51
149 4 58 52 56 60
150 3 65 44 50 64
151 4 66 52 56 48
152 6 66 52 56 51
153 4 66 52 56 60
154 9 71 86 73 85
155 6 71 86 73 67
156 6 71 86 73 77
157 2 86 73 85 72
158 2 73 85 72 87
159 3 73 85 72 74
160 3 73 85 72 90
161 9 85 72 87 69
162 6 85 72 87 80
163 6 85 72 87 78
164 2 72 87 69 82
165 2 87 69 82 75
166 3 87 69 82 81
167 3 87 69 82 68
168 8 69 82 75 89
169 6 69 82 75 79
170 6 69 82 75 83
171 1 82 75 89 84
172 6 70 86 73 85
173 4 70 86 73 67
174 4 70 86 73 77
175 6 88 86 73 85
176 4 88 86 73 67
177 4 88 86 73 77
178 3 67 73 85 72
179 3 77 73 85 72
180 6 74 72 87 69
181 4 74 72 87 80
182 4 74 72 87 78
183 6 90 72 87 69
184 4 90 72 87 80
185 4 90 72 87 78
186 3 80 87 69 82
187 3 78 87 69 82
188 5 81 82 75 89
189 4 81 82 75 79
190 4 81 82 75 83
191 5 68 82 75 89
192 4 68 82 75 79
193 4 68 82 75 83
194 7 79 75 89 84
195 7 83 75 89 84
196 2 56 52 71 86
197 3 58 52 71 86
198 3 66 52 71 86
199 2 52 71 86 73
200 3 52 71 86 70
201 3 52 71 86 88
202 9 51 56 52 71
203 6 60 56 52 71
204 6 48 56 52 71
205 4 67 73 86 70
206 6 67 73 86 71
207 4 67 73 86 88
208 6 71 52 56 48
209 9 71 52 56 51
210 6 71 52 56 60
211 3 74 72 85 73
212 4 77 73 86 70
213 6 77 73 86 71
214 4 77 73 86 88
215 4 79 75 82 68
216 6 79 75 82 69
217 4 79 75 82 81
218 2 82 69 87 72
219 3 82 69 87 78
220 3 82 69 87 80
221 4 83 75 82 68
222 6 83 75 82 69
223 4 83 75 82 81
224 6 85 73 86 70
225 9 85 73 86 71
226 6 85 73 86 88
227 2 87 72 85 73
228 5 89 75 82 68
229 8 89 75 82 69
230 5 89 75 82 81
231 3 90 72 85 73
