# Supplementary material for: MolPy: A Large Language Model-Friendly Toolkit for Reactive Topology Editing in Polymer Simulations
Source: J Chem Inf Model. 2026 Jul 1;66(13):7562–72. doi: 10.1021/acs.jcim.6c01137 (PMC13370848; doi:10.1021/acs.jcim.6c01137)
Supplement: Supplementary file 2 [file ci6c01137_si_003.zip › SI/case1/peo2/peo2.data]

# LAMMPS data file written by molpy on 2026-04-08 20:35:57

45 atoms
44 bonds
95 angles
120 dihedrals

7 atom types
5 bond types
8 angle types
9 dihedral types

-9.085471 20.373161 xlo xhi
-6.515323 7.050306 ylo yhi
-6.702585 6.363610 zlo zhi

Atom Type Labels

1 opls_140
2 opls_154
3 opls_155
4 opls_157
5 opls_180
6 opls_182
7 opls_185

Bond Type Labels

1 CT-CT
2 CT-HC
3 CT-OH
4 CT-OS
5 HO-OH

Angle Type Labels

1 CT-CT-HC
2 CT-CT-OH
3 CT-CT-OS
4 CT-OH-HO
5 CT-OS-CT
6 HC-CT-HC
7 HC-CT-OH
8 HC-CT-OS

Dihedral Type Labels

1 CT-CT-OH-HO
2 CT-CT-OS-CT
3 CT-OS-CT-HC
4 HC-CT-CT-HC
5 HC-CT-CT-OH
6 HC-CT-CT-OS
7 HC-CT-OH-HO
8 OH-CT-CT-OS
9 OS-CT-CT-OS

Masses

1 1.007947
2 15.999430
3 1.007947
4 12.010780
5 15.999430
6 12.010780
7 1.007947

Atoms

39 1 2 -0.683000 -3.149800 -1.160027 -0.359260
40 1 4 0.145000 -3.079410 0.238133 -0.332516
41 1 6 0.140000 -1.665268 0.697286 -0.676350
42 1 5 -0.400000 -0.759862 0.293567 0.336486
43 1 6 0.140000 0.038328 -0.798911 -0.080861
44 1 6 0.140000 1.309639 -0.309333 -0.772982
45 1 5 -0.400000 2.029925 0.528390 0.106625
46 1 6 0.140000 3.249919 0.943596 -0.481613
47 1 6 0.140000 4.423998 0.351747 0.290694
49 1 3 0.418000 -4.085471 -1.392593 -0.124183
50 1 1 0.060000 -3.789210 0.662508 -1.077183
51 1 1 0.060000 -3.354118 0.613014 0.678917
52 1 7 0.030000 -1.662837 1.807308 -0.710955
53 1 7 0.030000 -1.393230 0.353970 -1.702585
54 1 7 0.030000 0.333476 -1.372582 0.823346
55 1 7 0.030000 -0.509592 -1.515323 -0.736216
56 1 7 0.030000 1.916707 -1.200722 -1.052011
57 1 7 0.030000 1.030281 0.245511 -1.696781
58 1 7 0.030000 3.357055 0.691583 -1.564812
59 1 7 0.030000 3.307351 2.050306 -0.407671
60 1 7 0.030000 4.342559 0.636845 1.363610
61 1 7 0.030000 5.373161 0.763488 -0.119220
62 1 6 0.140000 10.038328 -0.798911 -0.080861
61 1 5 -0.400000 9.240138 0.293567 0.336486
67 1 2 -0.683000 14.421919 -1.042920 0.165351
70 1 7 0.030000 6.645882 0.613014 0.678917
80 1 1 0.060000 15.373161 0.763488 -0.119220
64 1 5 -0.400000 12.029925 0.528390 0.106625
73 1 7 0.030000 10.333476 -1.372582 0.823346
60 1 6 0.140000 8.334732 0.697286 -0.676350
71 1 7 0.030000 8.337163 1.807308 -0.710955
77 1 7 0.030000 13.357055 0.691583 -1.564812
58 1 5 -0.400000 6.850200 -1.160027 -0.359260
66 1 4 0.145000 14.423998 0.351747 0.290694
69 1 7 0.030000 6.210790 0.662508 -1.077183
72 1 7 0.030000 8.606770 0.353970 -1.702585
74 1 7 0.030000 9.490408 -1.515323 -0.736216
81 1 3 0.418000 15.199788 -1.366965 0.689509
65 1 6 0.140000 13.249919 0.943596 -0.481613
78 1 7 0.030000 13.307351 2.050306 -0.407671
79 1 1 0.060000 14.342559 0.636845 1.363610
59 1 6 0.140000 6.920590 0.238133 -0.332516
63 1 6 0.140000 11.309639 -0.309333 -0.772982
76 1 7 0.030000 11.030281 0.245511 -1.696781
75 1 7 0.030000 11.916707 -1.200722 -1.052011

Bonds

1 3 39 40
2 1 40 41
3 4 41 42
4 4 42 43
5 1 43 44
6 4 44 45
7 4 45 46
8 1 46 47
9 5 39 49
10 2 40 50
11 2 40 51
12 2 41 52
13 2 41 53
14 2 43 54
15 2 43 55
16 2 44 56
17 2 44 57
18 2 46 58
19 2 46 59
20 2 47 60
21 2 47 61
22 4 58 59
23 1 59 60
24 4 60 61
25 4 61 62
26 1 62 63
27 4 63 64
28 4 64 65
29 1 65 66
30 3 66 67
31 2 59 69
32 2 59 70
33 2 60 71
34 2 60 72
35 2 62 73
36 2 62 74
37 2 63 75
38 2 63 76
39 2 65 77
40 2 65 78
41 2 66 79
42 2 66 80
43 5 67 81
44 4 47 58

Angles

1 2 39 40 41
2 7 39 40 50
3 7 39 40 51
4 4 40 39 49
5 3 40 41 42
6 1 40 41 52
7 1 40 41 53
8 1 41 40 50
9 1 41 40 51
10 5 41 42 43
11 8 42 41 52
12 8 42 41 53
13 3 42 43 44
14 8 42 43 54
15 8 42 43 55
16 3 43 44 45
17 1 43 44 56
18 1 43 44 57
19 1 44 43 54
20 1 44 43 55
21 5 44 45 46
22 8 45 44 56
23 8 45 44 57
24 3 45 46 47
25 8 45 46 58
26 8 45 46 59
27 1 46 47 60
28 1 46 47 61
29 1 47 46 58
30 1 47 46 59
31 6 50 40 51
32 6 52 41 53
33 6 54 43 55
34 6 56 44 57
35 6 58 46 59
36 6 60 47 61
37 3 58 59 60
38 8 58 59 69
39 8 58 59 70
40 3 59 60 61
41 1 59 60 71
42 1 59 60 72
43 1 60 59 69
44 1 60 59 70
45 5 60 61 62
46 8 61 60 71
47 8 61 60 72
48 3 61 62 63
49 8 61 62 73
50 8 61 62 74
51 3 62 63 64
52 1 62 63 75
53 1 62 63 76
54 1 63 62 73
55 1 63 62 74
56 5 63 64 65
57 8 64 63 75
58 8 64 63 76
59 3 64 65 66
60 8 64 65 77
61 8 64 65 78
62 2 65 66 67
63 1 65 66 79
64 1 65 66 80
65 1 66 65 77
66 1 66 65 78
67 4 66 67 81
68 7 67 66 79
69 7 67 66 80
70 6 69 59 70
71 6 71 60 72
72 6 73 62 74
73 6 75 63 76
74 6 77 65 78
75 6 79 66 80
76 3 46 47 58
77 5 47 58 59
78 8 60 47 58
79 8 61 47 58
80 5 62 61 60
81 3 61 60 59
82 2 67 66 65
83 1 70 59 60
84 8 70 59 58
85 6 70 59 69
86 1 80 66 65
87 6 80 66 79
88 1 73 62 63
89 3 60 59 58
90 1 71 60 59
91 1 77 65 66
92 1 72 60 59
93 1 74 62 63
94 5 65 64 63
95 6 76 63 75

Dihedrals

1 8 39 40 41 42
2 5 39 40 41 52
3 5 39 40 41 53
4 2 40 41 42 43
5 2 41 42 43 44
6 3 41 42 43 54
7 3 41 42 43 55
8 9 42 43 44 45
9 6 42 43 44 56
10 6 42 43 44 57
11 2 43 44 45 46
12 2 44 45 46 47
13 3 44 45 46 58
14 3 44 45 46 59
15 6 45 46 47 60
16 6 45 46 47 61
17 1 49 39 40 41
18 7 49 39 40 50
19 7 49 39 40 51
20 6 50 40 41 42
21 4 50 40 41 52
22 4 50 40 41 53
23 6 51 40 41 42
24 4 51 40 41 52
25 4 51 40 41 53
26 3 52 41 42 43
27 3 53 41 42 43
28 6 54 43 44 45
29 4 54 43 44 56
30 4 54 43 44 57
31 6 55 43 44 45
32 4 55 43 44 56
33 4 55 43 44 57
34 3 56 44 45 46
35 3 57 44 45 46
36 4 58 46 47 60
37 4 58 46 47 61
38 4 59 46 47 60
39 4 59 46 47 61
40 9 58 59 60 61
41 6 58 59 60 71
42 6 58 59 60 72
43 2 59 60 61 62
44 2 60 61 62 63
45 3 60 61 62 73
46 3 60 61 62 74
47 9 61 62 63 64
48 6 61 62 63 75
49 6 61 62 63 76
50 2 62 63 64 65
51 2 63 64 65 66
52 3 63 64 65 77
53 3 63 64 65 78
54 8 64 65 66 67
55 6 64 65 66 79
56 6 64 65 66 80
57 1 65 66 67 81
58 6 69 59 60 61
59 4 69 59 60 71
60 4 69 59 60 72
61 6 70 59 60 61
62 4 70 59 60 71
63 4 70 59 60 72
64 3 71 60 61 62
65 3 72 60 61 62
66 6 73 62 63 64
67 4 73 62 63 75
68 4 73 62 63 76
69 6 74 62 63 64
70 4 74 62 63 75
71 4 74 62 63 76
72 3 75 63 64 65
73 3 76 63 64 65
74 5 77 65 66 67
75 4 77 65 66 79
76 4 77 65 66 80
77 5 78 65 66 67
78 4 78 65 66 79
79 4 78 65 66 80
80 7 79 66 67 81
81 7 80 66 67 81
82 9 45 46 47 58
83 2 46 47 58 59
84 3 47 58 59 70
85 2 47 58 59 60
86 3 47 58 59 69
87 6 58 46 47 58
88 6 59 46 47 58
89 3 60 47 58 59
90 3 61 47 58 59
91 3 62 61 60 71
92 3 62 61 60 72
93 2 62 61 60 59
94 6 61 60 59 70
95 9 61 60 59 58
96 6 61 60 59 69
97 8 67 66 65 64
98 5 67 66 65 77
99 5 67 66 65 78
100 6 80 66 65 64
101 4 80 66 65 77
102 4 80 66 65 78
103 3 73 62 61 60
104 4 71 60 59 70
105 6 71 60 59 58
106 4 71 60 59 69
107 4 72 60 59 70
108 6 72 60 59 58
109 4 72 60 59 69
110 3 74 62 61 60
111 7 81 67 66 80
112 1 81 67 66 65
113 7 81 67 66 79
114 2 65 64 63 62
115 3 65 64 63 76
116 3 65 64 63 75
117 6 79 66 65 64
118 4 79 66 65 77
119 4 79 66 65 78
120 2 63 62 61 60
