# Supplementary material for: MolPy: A Large Language Model-Friendly Toolkit for Reactive Topology Editing in Polymer Simulations
Source: J Chem Inf Model. 2026 Jul 1;66(13):7562–72. doi: 10.1021/acs.jcim.6c01137 (PMC13370848; doi:10.1021/acs.jcim.6c01137)
Supplement: Supplementary file 2 [file ci6c01137_si_003.zip › SI/case1/peo4/peo4.data]

# LAMMPS data file written by molpy on 2026-04-08 20:35:58

87 atoms
86 bonds
213 angles
237 dihedrals

7 atom types
5 bond types
8 angle types
9 dihedral types

-9.085471 40.373161 xlo xhi
-6.515323 7.050306 ylo yhi
-6.702585 6.363610 zlo zhi

Atom Type Labels

1 opls_140
2 opls_154
3 opls_155
4 opls_157
5 opls_180
6 opls_182
7 opls_185

Bond Type Labels

1 CT-CT
2 CT-HC
3 CT-OH
4 CT-OS
5 HO-OH

Angle Type Labels

1 CT-CT-HC
2 CT-CT-OH
3 CT-CT-OS
4 CT-OH-HO
5 CT-OS-CT
6 HC-CT-HC
7 HC-CT-OH
8 HC-CT-OS

Dihedral Type Labels

1 CT-CT-OH-HO
2 CT-CT-OS-CT
3 CT-OS-CT-HC
4 HC-CT-CT-HC
5 HC-CT-CT-OH
6 HC-CT-CT-OS
7 HC-CT-OH-HO
8 OH-CT-CT-OS
9 OS-CT-CT-OS

Masses

1 1.007947
2 15.999430
3 1.007947
4 12.010780
5 15.999430
6 12.010780
7 1.007947

Atoms

39 1 2 -0.683000 -3.149800 -1.160027 -0.359260
40 1 4 0.145000 -3.079410 0.238133 -0.332516
41 1 6 0.140000 -1.665268 0.697286 -0.676350
42 1 5 -0.400000 -0.759862 0.293567 0.336486
43 1 6 0.140000 0.038328 -0.798911 -0.080861
44 1 6 0.140000 1.309639 -0.309333 -0.772982
45 1 5 -0.400000 2.029925 0.528390 0.106625
46 1 6 0.140000 3.249919 0.943596 -0.481613
47 1 6 0.140000 4.423998 0.351747 0.290694
49 1 3 0.418000 -4.085471 -1.392593 -0.124183
50 1 1 0.060000 -3.789210 0.662508 -1.077183
51 1 1 0.060000 -3.354118 0.613014 0.678917
52 1 7 0.030000 -1.662837 1.807308 -0.710955
53 1 7 0.030000 -1.393230 0.353970 -1.702585
54 1 7 0.030000 0.333476 -1.372582 0.823346
55 1 7 0.030000 -0.509592 -1.515323 -0.736216
56 1 7 0.030000 1.916707 -1.200722 -1.052011
57 1 7 0.030000 1.030281 0.245511 -1.696781
58 1 7 0.030000 3.357055 0.691583 -1.564812
59 1 7 0.030000 3.307351 2.050306 -0.407671
60 1 7 0.030000 4.342559 0.636845 1.363610
61 1 7 0.030000 5.373161 0.763488 -0.119220
62 1 6 0.140000 10.038328 -0.798911 -0.080861
61 1 5 -0.400000 9.240138 0.293567 0.336486
70 1 7 0.030000 6.645882 0.613014 0.678917
80 1 7 0.030000 15.373161 0.763488 -0.119220
64 1 5 -0.400000 12.029925 0.528390 0.106625
73 1 7 0.030000 10.333476 -1.372582 0.823346
60 1 6 0.140000 8.334732 0.697286 -0.676350
71 1 7 0.030000 8.337163 1.807308 -0.710955
77 1 7 0.030000 13.357055 0.691583 -1.564812
58 1 5 -0.400000 6.850200 -1.160027 -0.359260
66 1 6 0.140000 14.423998 0.351747 0.290694
69 1 7 0.030000 6.210790 0.662508 -1.077183
72 1 7 0.030000 8.606770 0.353970 -1.702585
74 1 7 0.030000 9.490408 -1.515323 -0.736216
65 1 6 0.140000 13.249919 0.943596 -0.481613
78 1 7 0.030000 13.307351 2.050306 -0.407671
79 1 7 0.030000 14.342559 0.636845 1.363610
59 1 6 0.140000 6.920590 0.238133 -0.332516
63 1 6 0.140000 11.309639 -0.309333 -0.772982
76 1 7 0.030000 11.030281 0.245511 -1.696781
75 1 7 0.030000 11.916707 -1.200722 -1.052011
77 1 5 -0.400000 16.850200 -1.160027 -0.359260
84 1 6 0.140000 23.249919 0.943596 -0.481613
95 1 7 0.030000 21.030281 0.245511 -1.696781
81 1 6 0.140000 20.038328 -0.798911 -0.080861
89 1 7 0.030000 16.645882 0.613014 0.678917
91 1 7 0.030000 18.606770 0.353970 -1.702585
96 1 7 0.030000 23.357055 0.691583 -1.564812
99 1 7 0.030000 25.373161 0.763488 -0.119220
79 1 6 0.140000 18.334732 0.697286 -0.676350
82 1 6 0.140000 21.309639 -0.309333 -0.772982
83 1 5 -0.400000 22.029925 0.528390 0.106625
94 1 7 0.030000 21.916707 -1.200722 -1.052011
78 1 6 0.140000 16.920590 0.238133 -0.332516
93 1 7 0.030000 19.490408 -1.515323 -0.736216
88 1 7 0.030000 16.210790 0.662508 -1.077183
90 1 7 0.030000 18.337163 1.807308 -0.710955
92 1 7 0.030000 20.333476 -1.372582 0.823346
80 1 5 -0.400000 19.240138 0.293567 0.336486
85 1 6 0.140000 24.423998 0.351747 0.290694
97 1 7 0.030000 23.307351 2.050306 -0.407671
98 1 7 0.030000 24.342559 0.636845 1.363610
97 1 6 0.140000 26.920590 0.238133 -0.332516
114 1 7 0.030000 31.030281 0.245511 -1.696781
116 1 7 0.030000 33.307351 2.050306 -0.407671
118 1 1 0.060000 35.373161 0.763488 -0.119220
102 1 5 -0.400000 32.029925 0.528390 0.106625
105 1 2 -0.683000 34.421919 -1.042920 0.165351
110 1 7 0.030000 28.606770 0.353970 -1.702585
111 1 7 0.030000 30.333476 -1.372582 0.823346
112 1 7 0.030000 29.490408 -1.515323 -0.736216
99 1 5 -0.400000 29.240138 0.293567 0.336486
98 1 6 0.140000 28.334732 0.697286 -0.676350
101 1 6 0.140000 31.309639 -0.309333 -0.772982
117 1 1 0.060000 34.342559 0.636845 1.363610
119 1 3 0.418000 35.199788 -1.366965 0.689509
100 1 6 0.140000 30.038328 -0.798911 -0.080861
103 1 6 0.140000 33.249919 0.943596 -0.481613
109 1 7 0.030000 28.337163 1.807308 -0.710955
113 1 7 0.030000 31.916707 -1.200722 -1.052011
115 1 7 0.030000 33.357055 0.691583 -1.564812
107 1 7 0.030000 26.210790 0.662508 -1.077183
108 1 7 0.030000 26.645882 0.613014 0.678917
96 1 5 -0.400000 26.850200 -1.160027 -0.359260
104 1 4 0.145000 34.423998 0.351747 0.290694

Bonds

1 3 39 40
2 1 40 41
3 4 41 42
4 4 42 43
5 1 43 44
6 4 44 45
7 4 45 46
8 1 46 47
9 5 39 49
10 2 40 50
11 2 40 51
12 2 41 52
13 2 41 53
14 2 43 54
15 2 43 55
16 2 44 56
17 2 44 57
18 2 46 58
19 2 46 59
20 2 47 60
21 2 47 61
22 4 58 59
23 1 59 60
24 4 60 61
25 4 61 62
26 1 62 63
27 4 63 64
28 4 64 65
29 1 65 66
30 2 59 69
31 2 59 70
32 2 60 71
33 2 60 72
34 2 62 73
35 2 62 74
36 2 63 75
37 2 63 76
38 2 65 77
39 2 65 78
40 2 66 79
41 2 66 80
42 4 47 58
43 4 77 78
44 1 78 79
45 4 79 80
46 4 80 81
47 1 81 82
48 4 82 83
49 4 83 84
50 1 84 85
51 2 78 88
52 2 78 89
53 2 79 90
54 2 79 91
55 2 81 92
56 2 81 93
57 2 82 94
58 2 82 95
59 2 84 96
60 2 84 97
61 2 85 98
62 2 85 99
63 4 66 77
64 4 96 97
65 1 97 98
66 4 98 99
67 4 99 100
68 1 100 101
69 4 101 102
70 4 102 103
71 1 103 104
72 3 104 105
73 2 97 107
74 2 97 108
75 2 98 109
76 2 98 110
77 2 100 111
78 2 100 112
79 2 101 113
80 2 101 114
81 2 103 115
82 2 103 116
83 2 104 117
84 2 104 118
85 5 105 119
86 4 85 96

Angles

1 2 39 40 41
2 7 39 40 50
3 7 39 40 51
4 4 40 39 49
5 3 40 41 42
6 1 40 41 52
7 1 40 41 53
8 1 41 40 50
9 1 41 40 51
10 5 41 42 43
11 8 42 41 52
12 8 42 41 53
13 3 42 43 44
14 8 42 43 54
15 8 42 43 55
16 3 43 44 45
17 1 43 44 56
18 1 43 44 57
19 1 44 43 54
20 1 44 43 55
21 5 44 45 46
22 8 45 44 56
23 8 45 44 57
24 3 45 46 47
25 8 45 46 58
26 8 45 46 59
27 1 46 47 60
28 1 46 47 61
29 1 47 46 58
30 1 47 46 59
31 6 50 40 51
32 6 52 41 53
33 6 54 43 55
34 6 56 44 57
35 6 58 46 59
36 6 60 47 61
37 3 58 59 60
38 8 58 59 69
39 8 58 59 70
40 3 59 60 61
41 1 59 60 71
42 1 59 60 72
43 1 60 59 69
44 1 60 59 70
45 5 60 61 62
46 8 61 60 71
47 8 61 60 72
48 3 61 62 63
49 8 61 62 73
50 8 61 62 74
51 3 62 63 64
52 1 62 63 75
53 1 62 63 76
54 1 63 62 73
55 1 63 62 74
56 5 63 64 65
57 8 64 63 75
58 8 64 63 76
59 3 64 65 66
60 8 64 65 77
61 8 64 65 78
62 1 65 66 79
63 1 65 66 80
64 1 66 65 77
65 1 66 65 78
66 6 69 59 70
67 6 71 60 72
68 6 73 62 74
69 6 75 63 76
70 6 77 65 78
71 6 79 66 80
72 3 46 47 58
73 5 47 58 59
74 8 60 47 58
75 8 61 47 58
76 5 62 61 60
77 3 61 60 59
78 1 70 59 60
79 8 70 59 58
80 6 70 59 69
81 1 80 66 65
82 6 80 66 79
83 1 73 62 63
84 3 60 59 58
85 1 71 60 59
86 1 77 65 66
87 1 72 60 59
88 1 74 62 63
89 5 65 64 63
90 6 76 63 75
91 3 77 78 79
92 8 77 78 88
93 8 77 78 89
94 3 78 79 80
95 1 78 79 90
96 1 78 79 91
97 1 79 78 88
98 1 79 78 89
99 5 79 80 81
100 8 80 79 90
101 8 80 79 91
102 3 80 81 82
103 8 80 81 92
104 8 80 81 93
105 3 81 82 83
106 1 81 82 94
107 1 81 82 95
108 1 82 81 92
109 1 82 81 93
110 5 82 83 84
111 8 83 82 94
112 8 83 82 95
113 3 83 84 85
114 8 83 84 96
115 8 83 84 97
116 1 84 85 98
117 1 84 85 99
118 1 85 84 96
119 1 85 84 97
120 6 88 78 89
121 6 90 79 91
122 6 92 81 93
123 6 94 82 95
124 6 96 84 97
125 6 98 85 99
126 8 80 66 77
127 5 66 77 78
128 3 65 66 77
129 8 79 66 77
130 5 84 83 82
131 1 95 82 81
132 8 95 82 83
133 6 95 82 94
134 5 81 80 79
135 1 89 78 79
136 6 89 78 88
137 1 91 79 78
138 6 91 79 90
139 8 91 79 80
140 8 96 84 83
141 1 96 84 85
142 6 99 85 98
143 3 82 81 80
144 6 93 81 92
145 8 93 81 80
146 8 90 79 80
147 8 92 81 80
148 3 96 97 98
149 8 96 97 107
150 8 96 97 108
151 3 97 98 99
152 1 97 98 109
153 1 97 98 110
154 1 98 97 107
155 1 98 97 108
156 5 98 99 100
157 8 99 98 109
158 8 99 98 110
159 3 99 100 101
160 8 99 100 111
161 8 99 100 112
162 3 100 101 102
163 1 100 101 113
164 1 100 101 114
165 1 101 100 111
166 1 101 100 112
167 5 101 102 103
168 8 102 101 113
169 8 102 101 114
170 3 102 103 104
171 8 102 103 115
172 8 102 103 116
173 2 103 104 105
174 1 103 104 117
175 1 103 104 118
176 1 104 103 115
177 1 104 103 116
178 4 104 105 119
179 7 105 104 117
180 7 105 104 118
181 6 107 97 108
182 6 109 98 110
183 6 111 100 112
184 6 113 101 114
185 6 115 103 116
186 6 117 104 118
187 3 84 85 96
188 8 99 85 96
189 5 85 96 97
190 8 98 85 96
191 8 114 101 102
192 1 114 101 100
193 6 114 101 113
194 8 116 103 102
195 6 116 103 115
196 1 116 103 104
197 7 118 104 105
198 6 118 104 117
199 1 118 104 103
200 3 102 101 100
201 2 105 104 103
202 8 110 98 99
203 6 110 98 109
204 8 111 100 99
205 1 111 100 101
206 8 112 100 99
207 1 112 100 101
208 3 98 97 96
209 1 117 104 103
210 4 119 105 104
211 1 115 103 104
212 8 107 97 96
213 8 108 97 96

Dihedrals

1 8 39 40 41 42
2 5 39 40 41 52
3 5 39 40 41 53
4 2 40 41 42 43
5 2 41 42 43 44
6 3 41 42 43 54
7 3 41 42 43 55
8 9 42 43 44 45
9 6 42 43 44 56
10 6 42 43 44 57
11 2 43 44 45 46
12 2 44 45 46 47
13 3 44 45 46 58
14 3 44 45 46 59
15 6 45 46 47 60
16 6 45 46 47 61
17 1 49 39 40 41
18 7 49 39 40 50
19 7 49 39 40 51
20 6 50 40 41 42
21 4 50 40 41 52
22 4 50 40 41 53
23 6 51 40 41 42
24 4 51 40 41 52
25 4 51 40 41 53
26 3 52 41 42 43
27 3 53 41 42 43
28 6 54 43 44 45
29 4 54 43 44 56
30 4 54 43 44 57
31 6 55 43 44 45
32 4 55 43 44 56
33 4 55 43 44 57
34 3 56 44 45 46
35 3 57 44 45 46
36 4 58 46 47 60
37 4 58 46 47 61
38 4 59 46 47 60
39 4 59 46 47 61
40 9 58 59 60 61
41 6 58 59 60 71
42 6 58 59 60 72
43 2 59 60 61 62
44 2 60 61 62 63
45 3 60 61 62 73
46 3 60 61 62 74
47 9 61 62 63 64
48 6 61 62 63 75
49 6 61 62 63 76
50 2 62 63 64 65
51 2 63 64 65 66
52 3 63 64 65 77
53 3 63 64 65 78
54 6 64 65 66 79
55 6 64 65 66 80
56 6 69 59 60 61
57 4 69 59 60 71
58 4 69 59 60 72
59 6 70 59 60 61
60 4 70 59 60 71
61 4 70 59 60 72
62 3 71 60 61 62
63 3 72 60 61 62
64 6 73 62 63 64
65 4 73 62 63 75
66 4 73 62 63 76
67 6 74 62 63 64
68 4 74 62 63 75
69 4 74 62 63 76
70 3 75 63 64 65
71 3 76 63 64 65
72 4 77 65 66 79
73 4 77 65 66 80
74 4 78 65 66 79
75 4 78 65 66 80
76 9 45 46 47 58
77 2 46 47 58 59
78 3 47 58 59 70
79 2 47 58 59 60
80 3 47 58 59 69
81 6 58 46 47 58
82 6 59 46 47 58
83 3 60 47 58 59
84 3 61 47 58 59
85 3 62 61 60 71
86 3 62 61 60 72
87 2 62 61 60 59
88 6 61 60 59 70
89 9 61 60 59 58
90 6 61 60 59 69
91 6 80 66 65 64
92 4 80 66 65 77
93 4 80 66 65 78
94 3 73 62 61 60
95 4 71 60 59 70
96 6 71 60 59 58
97 4 71 60 59 69
98 4 72 60 59 70
99 6 72 60 59 58
100 4 72 60 59 69
101 3 74 62 61 60
102 2 65 64 63 62
103 3 65 64 63 76
104 3 65 64 63 75
105 6 79 66 65 64
106 4 79 66 65 77
107 4 79 66 65 78
108 2 63 62 61 60
109 9 77 78 79 80
110 6 77 78 79 90
111 6 77 78 79 91
112 2 78 79 80 81
113 2 79 80 81 82
114 3 79 80 81 92
115 3 79 80 81 93
116 9 80 81 82 83
117 6 80 81 82 94
118 6 80 81 82 95
119 2 81 82 83 84
120 2 82 83 84 85
121 3 82 83 84 96
122 3 82 83 84 97
123 6 83 84 85 98
124 6 83 84 85 99
125 6 88 78 79 80
126 4 88 78 79 90
127 4 88 78 79 91
128 6 89 78 79 80
129 4 89 78 79 90
130 4 89 78 79 91
131 3 90 79 80 81
132 3 91 79 80 81
133 6 92 81 82 83
134 4 92 81 82 94
135 4 92 81 82 95
136 6 93 81 82 83
137 4 93 81 82 94
138 4 93 81 82 95
139 3 94 82 83 84
140 3 95 82 83 84
141 4 96 84 85 98
142 4 96 84 85 99
143 4 97 84 85 98
144 4 97 84 85 99
145 3 80 66 77 78
146 3 66 77 78 89
147 2 66 77 78 79
148 3 66 77 78 88
149 2 65 66 77 78
150 3 79 66 77 78
151 9 77 66 65 64
152 6 77 66 65 77
153 6 77 66 65 78
154 6 91 79 78 77
155 4 91 79 78 89
156 4 91 79 78 88
157 3 96 84 83 82
158 2 82 81 80 79
159 3 93 81 80 79
160 6 90 79 78 77
161 4 90 79 78 89
162 4 90 79 78 88
163 3 92 81 80 79
164 9 80 79 78 77
165 6 80 79 78 89
166 6 80 79 78 88
167 2 85 84 83 82
168 3 97 84 83 82
169 9 96 97 98 99
170 6 96 97 98 109
171 6 96 97 98 110
172 2 97 98 99 100
173 2 98 99 100 101
174 3 98 99 100 111
175 3 98 99 100 112
176 9 99 100 101 102
177 6 99 100 101 113
178 6 99 100 101 114
179 2 100 101 102 103
180 2 101 102 103 104
181 3 101 102 103 115
182 3 101 102 103 116
183 8 102 103 104 105
184 6 102 103 104 117
185 6 102 103 104 118
186 1 103 104 105 119
187 6 107 97 98 99
188 4 107 97 98 109
189 4 107 97 98 110
190 6 108 97 98 99
191 4 108 97 98 109
192 4 108 97 98 110
193 3 109 98 99 100
194 3 110 98 99 100
195 6 111 100 101 102
196 4 111 100 101 113
197 4 111 100 101 114
198 6 112 100 101 102
199 4 112 100 101 113
200 4 112 100 101 114
201 3 113 101 102 103
202 3 114 101 102 103
203 5 115 103 104 105
204 4 115 103 104 117
205 4 115 103 104 118
206 5 116 103 104 105
207 4 116 103 104 117
208 4 116 103 104 118
209 7 117 104 105 119
210 7 118 104 105 119
211 2 84 85 96 97
212 6 96 84 85 96
213 3 99 85 96 97
214 9 83 84 85 96
215 6 97 84 85 96
216 3 98 85 96 97
217 4 114 101 100 111
218 4 114 101 100 112
219 6 114 101 100 99
220 6 102 101 100 111
221 6 102 101 100 112
222 9 102 101 100 99
223 2 98 97 96 85
224 7 119 105 104 118
225 7 119 105 104 117
226 1 119 105 104 103
227 2 100 99 98 97
228 3 100 99 98 110
229 3 100 99 98 109
230 3 103 102 101 114
231 2 103 102 101 100
232 3 103 102 101 113
233 4 113 101 100 111
234 4 113 101 100 112
235 6 113 101 100 99
236 3 107 97 96 85
237 3 108 97 96 85
