# Supplementary material for: MolPy: A Large Language Model-Friendly Toolkit for Reactive Topology Editing in Polymer Simulations
Source: J Chem Inf Model. 2026 Jul 1;66(13):7562–72. doi: 10.1021/acs.jcim.6c01137 (PMC13370848; doi:10.1021/acs.jcim.6c01137)
Supplement: Supplementary file 2 [file ci6c01137_si_003.zip › SI/ambertools-integration/polymer/tleap.in]

source leaprc.gaff2

loadamberparams /Users/roykid/work/molcrafts/molpy/docs/user-guide/07_output/polymer/monomers/EO/EO.frcmod
loadamberprep /Users/roykid/work/molcrafts/molpy/docs/user-guide/07_output/polymer/monomers/EO/HEO.prepi
loadamberprep /Users/roykid/work/molcrafts/molpy/docs/user-guide/07_output/polymer/monomers/EO/EO.prepi
loadamberprep /Users/roykid/work/molcrafts/molpy/docs/user-guide/07_output/polymer/monomers/EO/TEO.prepi
loadamberparams /Users/roykid/work/molcrafts/molpy/docs/user-guide/07_output/polymer/monomers/MeH/MeH.frcmod
loadamberprep /Users/roykid/work/molcrafts/molpy/docs/user-guide/07_output/polymer/monomers/MeH/HMeH.prepi
loadamberparams /Users/roykid/work/molcrafts/molpy/docs/user-guide/07_output/polymer/monomers/MeT/MeT.frcmod
loadamberprep /Users/roykid/work/molcrafts/molpy/docs/user-guide/07_output/polymer/monomers/MeT/TMeT.prepi

mol = sequence {HME EO EO EO EO EO EO EO EO EO EO TME}

savepdb mol /Users/roykid/work/molcrafts/molpy/docs/user-guide/07_output/polymer/output/polymer.pdb
saveamberparm mol /Users/roykid/work/molcrafts/molpy/docs/user-guide/07_output/polymer/output/polymer.prmtop /Users/roykid/work/molcrafts/molpy/docs/user-guide/07_output/polymer/output/polymer.inpcrd
quit
