# Supplementary material for: MolPy: A Large Language Model-Friendly Toolkit for Reactive Topology Editing in Polymer Simulations
Source: J Chem Inf Model. 2026 Jul 1;66(13):7562–72. doi: 10.1021/acs.jcim.6c01137 (PMC13370848; doi:10.1021/acs.jcim.6c01137)
Supplement: Supplementary file 2 [file ci6c01137_si_003.zip › SI/ambertools-integration/ions/tfsi.mol2]

@<TRIPOS>MOLECULE
UNK
   15    14     1     0     0
SMALL
bcc


@<TRIPOS>ATOM
      1 O            0.2230    -0.5300    -1.2690 o          1 UNK      -0.613200
      2 S            1.3220    -0.4950    -0.2460 s6         1 UNK       1.483700
      3 O1           2.1130    -1.7680    -0.3600 o          1 UNK      -0.656800
      4 C            2.4240     0.8690    -0.5870 c3         1 UNK       0.554700
      5 F            3.2900     0.5150    -1.6040 f          1 UNK      -0.271633
      6 F1           3.1550     1.1720     0.5460 f          1 UNK      -0.271633
      7 F2           1.6990     1.9770    -0.9830 f          1 UNK      -0.271633
      8 N            0.6530    -0.4260     1.3590 ne         1 UNK      -1.059100
      9 S1          -0.2680     1.0270     1.6270 sy         1 UNK       1.682400
     10 O2           0.6180     2.2350     1.5160 o          1 UNK      -0.656800
     11 O3          -0.8170     0.9720     3.0250 o          1 UNK      -0.656800
     12 C1          -1.6460     1.1810     0.5010 c3         1 UNK       0.554700
     13 F3          -2.2060    -0.0620     0.2770 f          1 UNK      -0.271633
     14 F4          -2.5990     2.0140     1.0540 f          1 UNK      -0.271633
     15 F5          -1.2210     1.7220    -0.6970 f          1 UNK      -0.271633
@<TRIPOS>BOND
     1     1     2 1   
     2     2     3 2   
     3     2     4 1   
     4     2     8 2   
     5     4     5 1   
     6     4     6 1   
     7     4     7 1   
     8     8     9 1   
     9     9    10 2   
    10     9    11 2   
    11     9    12 1   
    12    12    13 1   
    13    12    14 1   
    14    12    15 1   
@<TRIPOS>SUBSTRUCTURE
     1 UNK         1 TEMP              0 ****  ****    0 ROOT
