# Supplementary material for: MolPy: A Large Language Model-Friendly Toolkit for Reactive Topology Editing in Polymer Simulations
Source: J Chem Inf Model. 2026 Jul 1;66(13):7562–72. doi: 10.1021/acs.jcim.6c01137 (PMC13370848; doi:10.1021/acs.jcim.6c01137)
Supplement: Supplementary file 2 [file ci6c01137_si_003.zip › SI/ambertools-integration/ions/sqm.out]

            --------------------------------------------------------
                             AMBER SQM VERSION 19
 
                                     By
              Ross C. Walker, Michael F. Crowley, Scott Brozell,
                         Tim Giese, Andreas W. Goetz,
                        Tai-Sung Lee and David A. Case
 
            --------------------------------------------------------
 

--------------------------------------------------------------------------------
  QM CALCULATION INFO
--------------------------------------------------------------------------------

| QMMM: Citation for AMBER QMMM Run:
| QMMM: R.C. Walker, M.F. Crowley and D.A. Case, J. COMP. CHEM. 29:1019, 2008

QMMM: SINGLET STATE CALCULATION
QMMM: RHF CALCULATION, NO. OF DOUBLY OCCUPIED LEVELS = 46

| QMMM: *** Selected Hamiltonian *** 
| QMMM: AM1         

| QMMM: *** Parameter sets in use ***
| QMMM: O : M.J.S.DEWAR et al. JACS, 107, 3902, (1985)
| QMMM: S : M.J.S.DEWAR et al. INORG. CHEM., 29, 3881, (1990)
| QMMM: C : M.J.S.DEWAR et al. JACS, 107, 3902, (1985)
| QMMM: F : M.J.S.DEWAR et al. THEOCHEM, 180, 1, (1988)
| QMMM: N : M.J.S.DEWAR et al. JACS, 107, 3902, (1985)

| QMMM: *** SCF convergence criteria ***
| QMMM: Energy change                :  0.1D-09 kcal/mol
| QMMM: Error matrix |FP-PF|         :  0.1D+00 au
| QMMM: Density matrix change        :  0.5D-06
| QMMM: Maximum number of SCF cycles :     1000

| QMMM: *** Diagonalization Routine Information ***
| QMMM: Pseudo diagonalizations are allowed.
| QMMM: Auto diagonalization routine selection is in use.
| QMMM:
| QMMM: Timing diagonalization routines:
| QMMM:                              norbs =       60
| QMMM:    diag iterations used for timing =       15
| QMMM:
| QMMM:              Internal diag routine = 0.004039 seconds
| QMMM:                 Dspev diag routine = 0.002759 seconds
| QMMM:                Dspevd diag routine = 0.002020 seconds
| QMMM:                Dspevx diag routine = 0.017307 seconds
| QMMM:                 Dsyev diag routine = 0.003206 seconds
| QMMM:                Dsyevd diag routine = 0.002157 seconds
| QMMM:                Dsyevr diag routine = 0.003091 seconds
| QMMM:
| QMMM:                Pseudo diag routine = 0.000602 seconds
| QMMM:
| QMMM: Using dspevd routine (diag_routine=3).

  QMMM: QM Region Cartesian Coordinates (*=link atom) 
  QMMM: QM_NO.   MM_NO.  ATOM         X         Y         Z
  QMMM:     1        1      O        0.2230   -0.5300   -1.2690
  QMMM:     2        2      S        1.3220   -0.4950   -0.2460
  QMMM:     3        3      O        2.1130   -1.7680   -0.3600
  QMMM:     4        4      C        2.4240    0.8690   -0.5870
  QMMM:     5        5      F        3.2900    0.5150   -1.6040
  QMMM:     6        6      F        3.1550    1.1720    0.5460
  QMMM:     7        7      F        1.6990    1.9770   -0.9830
  QMMM:     8        8      N        0.6530   -0.4260    1.3590
  QMMM:     9        9      S       -0.2680    1.0270    1.6270
  QMMM:    10       10      O        0.6180    2.2350    1.5160
  QMMM:    11       11      O       -0.8170    0.9720    3.0250
  QMMM:    12       12      C       -1.6460    1.1810    0.5010
  QMMM:    13       13      F       -2.2060   -0.0620    0.2770
  QMMM:    14       14      F       -2.5990    2.0140    1.0540
  QMMM:    15       15      F       -1.2210    1.7220   -0.6970

--------------------------------------------------------------------------------
  RESULTS
--------------------------------------------------------------------------------

      iter         sqm energy              rms gradient
      ----    -------------------    -----------------------
xmin    10     -531.2545 kcal/mol        3.0401 kcal/(mol*A)
xmin    20     -531.9022 kcal/mol        0.7514 kcal/(mol*A)
xmin    30     -532.1406 kcal/mol        0.2024 kcal/(mol*A)
xmin    40     -532.4560 kcal/mol        0.8107 kcal/(mol*A)
xmin    50     -532.6177 kcal/mol        0.2335 kcal/(mol*A)
xmin    60     -532.9808 kcal/mol        0.2083 kcal/(mol*A)
xmin    70     -533.0658 kcal/mol        0.2158 kcal/(mol*A)
xmin    80     -533.1374 kcal/mol        0.3777 kcal/(mol*A)
xmin    90     -533.1530 kcal/mol        0.2599 kcal/(mol*A)
xmin   100     -533.1853 kcal/mol        0.1508 kcal/(mol*A)
xmin   110     -533.1942 kcal/mol        0.0727 kcal/(mol*A)
xmin   120     -533.2047 kcal/mol        0.1550 kcal/(mol*A)
xmin   130     -533.2167 kcal/mol        0.0159 kcal/(mol*A)
xmin   140     -533.2213 kcal/mol        0.0171 kcal/(mol*A)
xmin   150     -533.2216 kcal/mol        0.0051 kcal/(mol*A)
xmin   160     -533.2221 kcal/mol        0.0149 kcal/(mol*A)
xmin   170     -533.2224 kcal/mol        0.0122 kcal/(mol*A)
xmin   180     -533.2224 kcal/mol        0.0056 kcal/(mol*A)
xmin   190     -533.2225 kcal/mol        0.0030 kcal/(mol*A)
xmin   200     -533.2226 kcal/mol        0.0028 kcal/(mol*A)
xmin   210     -533.2226 kcal/mol        0.0051 kcal/(mol*A)
xmin   220     -533.2226 kcal/mol        0.0008 kcal/(mol*A)
xmin   230     -533.2226 kcal/mol        0.0015 kcal/(mol*A)
xmin   240     -533.2226 kcal/mol        0.0008 kcal/(mol*A)
xmin   250     -533.2226 kcal/mol        0.0023 kcal/(mol*A)
  ... geometry converged !
 
 Final MO eigenvalues (eV):
 -48.0207  -48.0028  -44.9076  -44.8979  -44.8771  -44.8735  -35.6627  -35.3501
 -35.2234  -35.1189  -33.2610  -23.1437  -22.7117  -21.6915  -17.4513  -16.9755
 -16.0687  -15.9348  -15.8004  -15.7039  -15.6396  -15.4667  -14.8835  -13.4807
 -13.4485  -12.9371  -11.8233  -11.7828  -11.7825  -11.7749  -11.6993  -11.0842
 -11.0841  -10.8067  -10.8061  -10.7848  -10.7847  -10.5608  -10.4796  -10.4325
 -10.4056  -10.3178  -10.3109  -10.2445   -7.9296   -7.7024    1.8690    3.0853
   4.0429    5.1480    5.8660    6.2089    6.6557    6.7776    7.0734    7.1022
   7.1537    7.1604    7.2801    7.3063

 Heat of formation   =       -533.22261670 kcal/mol  (      -23.12226776 eV)

 Total SCF energy    =    -116446.34476470 kcal/mol  (    -5049.49242291 eV)
 Electronic energy   =    -496294.79301499 kcal/mol  (   -21520.95715776 eV)
 Core-core repulsion =     379848.44825029 kcal/mol  (    16471.46473485 eV)
 
    Atomic Charges for Step       1 :
  Atom    Element       Mulliken Charge
     1      O                 -0.936
     2      S                  2.973
     3      O                 -0.936
     4      C                 -0.120
     5      F                 -0.195
     6      F                 -0.203
     7      F                 -0.203
     8      N                 -1.757
     9      S                  2.973
    10      O                 -0.936
    11      O                 -0.936
    12      C                 -0.120
    13      F                 -0.203
    14      F                 -0.195
    15      F                 -0.203
 Total Mulliken Charge =      -1.000
 
                  X        Y        Z     TOTAL  
  QM DIPOLE    -2.158   -3.332   -1.331    4.187
 
 Final Structure

  QMMM: QM Region Cartesian Coordinates (*=link atom) 
  QMMM: QM_NO.   MM_NO.  ATOM         X         Y         Z
  QMMM:     1        1      O        0.8600    0.1476   -2.0566
  QMMM:     2        2      S        1.0562   -0.1636   -0.7193
  QMMM:     3        3      O        1.1699   -1.5170   -0.4378
  QMMM:     4        4      C        3.0436    0.4490   -0.4697
  QMMM:     5        5      F        3.9346   -0.1876   -1.2934
  QMMM:     6        6      F        3.5446    0.2494    0.7922
  QMMM:     7        7      F        3.2592    1.7841   -0.7025
  QMMM:     8        8      N        0.4494    0.6930    0.2778
  QMMM:     9        9      S       -0.1574    1.5496    1.2749
  QMMM:    10       10      O       -0.2696    2.9032    0.9942
  QMMM:    11       11      O        0.0376    1.2373    2.6122
  QMMM:    12       12      C       -2.1451    0.9388    1.0235
  QMMM:    13       13      F       -2.3616   -0.3967    1.2533
  QMMM:    14       14      F       -3.0359    1.5742    1.8484
  QMMM:    15       15      F       -2.6456    1.1415   -0.2381

           --------- Calculation Completed ----------
