# Supplementary material for: MolPy: A Large Language Model-Friendly Toolkit for Reactive Topology Editing in Polymer Simulations
Source: J Chem Inf Model. 2026 Jul 1;66(13):7562–72. doi: 10.1021/acs.jcim.6c01137 (PMC13370848; doi:10.1021/acs.jcim.6c01137)
Supplement: Supplementary file 2 [file ci6c01137_si_003.zip › SI/ambertools-integration/ions/ANTECHAMBER_BOND_TYPE.AC0]

CHARGE     -1.00 ( -1 )
Formula: C2 N1 O4 F6 S2 
ATOM      1  O   UNK     1       0.223  -0.530  -1.269  0.000000         O
ATOM      2  S   UNK     1       1.322  -0.495  -0.246  0.000000         S
ATOM      3  O1  UNK     1       2.113  -1.768  -0.360  0.000000         O
ATOM      4  C   UNK     1       2.424   0.869  -0.587  0.000000         C
ATOM      5  F   UNK     1       3.290   0.515  -1.604  0.000000         F
ATOM      6  F1  UNK     1       3.155   1.172   0.546  0.000000         F
ATOM      7  F2  UNK     1       1.699   1.977  -0.983  0.000000         F
ATOM      8  N   UNK     1       0.653  -0.426   1.359  0.000000         N
ATOM      9  S1  UNK     1      -0.268   1.027   1.627  0.000000         S
ATOM     10  O2  UNK     1       0.618   2.235   1.516  0.000000         O
ATOM     11  O3  UNK     1      -0.817   0.972   3.025  0.000000         O
ATOM     12  C1  UNK     1      -1.646   1.181   0.501  0.000000         C
ATOM     13  F3  UNK     1      -2.206  -0.062   0.277  0.000000         F
ATOM     14  F4  UNK     1      -2.599   2.014   1.054  0.000000         F
ATOM     15  F5  UNK     1      -1.221   1.722  -0.697  0.000000         F
BOND    1    1    2    0      O    S
BOND    2    2    3    0      S   O1
BOND    3    2    4    0      S    C
BOND    4    2    8    0      S    N
BOND    5    4    5    0      C    F
BOND    6    4    6    0      C   F1
BOND    7    4    7    0      C   F2
BOND    8    8    9    0      N   S1
BOND    9    9   10    0     S1   O2
BOND   10    9   11    0     S1   O3
BOND   11    9   12    0     S1   C1
BOND   12   12   13    0     C1   F3
BOND   13   12   14    0     C1   F4
BOND   14   12   15    0     C1   F5
