# Supplementary material for: MolPy: A Large Language Model-Friendly Toolkit for Reactive Topology Editing in Polymer Simulations
Source: J Chem Inf Model. 2026 Jul 1;66(13):7562–72. doi: 10.1021/acs.jcim.6c01137 (PMC13370848; doi:10.1021/acs.jcim.6c01137)
Supplement: Supplementary file 2 [file ci6c01137_si_003.zip › SI/ambertools-integration/ions/tfsi.inpcrd]

UNK
    15
   0.2230000  -0.5300000  -1.2690000   1.3220000  -0.4950000  -0.2460000
   2.1130000  -1.7680000  -0.3600000   2.4240000   0.8690000  -0.5870000
   3.2900000   0.5150000  -1.6040000   3.1550000   1.1720000   0.5460000
   1.6990000   1.9770000  -0.9830000   0.6530000  -0.4260000   1.3590000
  -0.2680000   1.0270000   1.6270000   0.6180000   2.2350000   1.5160000
  -0.8170000   0.9720000   3.0250000  -1.6460000   1.1810000   0.5010000
  -2.2060000  -0.0620000   0.2770000  -2.5990000   2.0140000   1.0540000
  -1.2210000   1.7220000  -0.6970000
