# Supplementary material for: MolPy: A Large Language Model-Friendly Toolkit for Reactive Topology Editing in Polymer Simulations
Source: J Chem Inf Model. 2026 Jul 1;66(13):7562–72. doi: 10.1021/acs.jcim.6c01137 (PMC13370848; doi:10.1021/acs.jcim.6c01137)
Supplement: Supplementary file 2 [file ci6c01137_si_003.zip › SI/ambertools-integration/ions/tfsi.pdb]

REMARK  MOL
CRYST1    1.000    1.000    1.000  90.00  90.00  90.00 P 1           1
ATOM     30  O   UNK     1       0.223  -0.530  -1.269  1.00  0.00           O 
ATOM     31  S   UNK     1       1.322  -0.495  -0.246  1.00  0.00           S 
ATOM     32  O   UNK     1       2.113  -1.768  -0.360  1.00  0.00           O 
ATOM     33  C   UNK     1       2.424   0.869  -0.587  1.00  0.00           C 
ATOM     34  F   UNK     1       3.290   0.515  -1.604  1.00  0.00           F 
ATOM     35  F   UNK     1       3.155   1.172   0.546  1.00  0.00           F 
ATOM     36  F   UNK     1       1.699   1.977  -0.983  1.00  0.00           F 
ATOM     40  N   UNK     1       0.653  -0.426   1.359  1.00  0.00           N 
ATOM     41  S   UNK     1      -0.268   1.027   1.627  1.00  0.00           S 
ATOM     42  O   UNK     1       0.618   2.235   1.516  1.00  0.00           O 
ATOM     43  O   UNK     1      -0.817   0.972   3.025  1.00  0.00           O 
ATOM     44  C   UNK     1      -1.646   1.181   0.501  1.00  0.00           C 
ATOM     45  F   UNK     1      -2.206  -0.062   0.277  1.00  0.00           F 
ATOM     46  F   UNK     1      -2.599   2.014   1.054  1.00  0.00           F 
ATOM     47  F   UNK     1      -1.221   1.722  -0.697  1.00  0.00           F 

CONECT   30   31
CONECT   31   30   32   33   40
CONECT   32   31
CONECT   33   31   34   35   36
CONECT   34   33
CONECT   35   33
CONECT   36   33
CONECT   40   31   41
CONECT   41   40   42   43   44
CONECT   42   41
CONECT   43   41
CONECT   44   41   45   46   47
CONECT   45   44
CONECT   46   44
CONECT   47   44
END
