# Supplementary material for: MolPy: A Large Language Model-Friendly Toolkit for Reactive Topology Editing in Polymer Simulations
Source: J Chem Inf Model. 2026 Jul 1;66(13):7562–72. doi: 10.1021/acs.jcim.6c01137 (PMC13370848; doi:10.1021/acs.jcim.6c01137)
Supplement: Supplementary file 2 [file ci6c01137_si_003.zip › SI/ambertools-integration/ions/tfsi.prmtop]

%VERSION  VERSION_STAMP = V0001.000  DATE = 04/08/26  20:40:04                  
%FLAG TITLE                                                                     
%FORMAT(20a4)                                                                   
UNK                                                                             
%FLAG POINTERS                                                                  
%FORMAT(10I8)                                                                   
      15       5       0      14       0      25       0      27       0       0
      64       1      14      25      27       7      12       4       6       0
       0       0       0       0       0       0       0       0      15       0
       0
%FLAG ATOM_NAME                                                                 
%FORMAT(20a4)                                                                   
O   S   O1  C   F   F1  F2  N   S1  O2  O3  C1  F3  F4  F5  
%FLAG CHARGE                                                                    
%FORMAT(5E16.8)                                                                 
 -1.11739144E+01  2.70364265E+01 -1.19684066E+01  1.01079098E+01 -4.94977802E+00
 -4.94977802E+00 -4.94977802E+00 -1.92992379E+01  3.06571975E+01 -1.19684066E+01
 -1.19684066E+01  1.01079098E+01 -4.94977802E+00 -4.94977802E+00 -4.94977802E+00
%FLAG ATOMIC_NUMBER                                                             
%FORMAT(10I8)                                                                   
       8      16       8       6       9       9       9       7      16       8
       8       6       9       9       9
%FLAG MASS                                                                      
%FORMAT(5E16.8)                                                                 
  1.60000000E+01  3.20600000E+01  1.60000000E+01  1.20100000E+01  1.90000000E+01
  1.90000000E+01  1.90000000E+01  1.40100000E+01  3.20600000E+01  1.60000000E+01
  1.60000000E+01  1.20100000E+01  1.90000000E+01  1.90000000E+01  1.90000000E+01
%FLAG ATOM_TYPE_INDEX                                                           
%FORMAT(10I8)                                                                   
       1       2       1       3       4       4       4       5       2       1
       1       3       4       4       4
%FLAG NUMBER_EXCLUDED_ATOMS                                                     
%FORMAT(10I8)                                                                   
       8      10       6       5       3       2       1       7       6       5
       4       3       2       1       1
%FLAG NONBONDED_PARM_INDEX                                                      
%FORMAT(10I8)                                                                   
       1       2       4       7      11       2       3       5       8      12
       4       5       6       9      13       7       8       9      10      14
      11      12      13      14      15
%FLAG RESIDUE_LABEL                                                             
%FORMAT(20a4)                                                                   
UNK 
%FLAG RESIDUE_POINTER                                                           
%FORMAT(10I8)                                                                   
       1
%FLAG BOND_FORCE_CONSTANT                                                       
%FORMAT(5E16.8)                                                                 
  6.14490000E+02  1.98480000E+02  3.93020000E+02  3.34280000E+02  3.29620000E+02
  6.14680000E+02  1.98120000E+02
%FLAG BOND_EQUIL_VALUE                                                          
%FORMAT(5E16.8)                                                                 
  1.46570000E+00  1.81270000E+00  1.59770000E+00  1.35120000E+00  1.65890000E+00
  1.46560000E+00  1.81340000E+00
%FLAG ANGLE_FORCE_CONSTANT                                                      
%FORMAT(5E16.8)                                                                 
  1.58500000E+02  1.19260000E+02  1.34770000E+02  8.11800000E+01  9.05600000E+01
  1.01100000E+02  1.06880000E+02  1.33850000E+02  1.03950000E+02  8.11800000E+01
  1.57750000E+02  1.19730000E+02
%FLAG ANGLE_EQUIL_VALUE                                                         
%FORMAT(5E16.8)                                                                 
  2.09806119E+00  1.89385758E+00  1.98688367E+00  1.91445248E+00  2.04657396E+00
  1.88827253E+00  1.87396082E+00  1.92108473E+00  1.73695242E+00  1.91445248E+00
  2.11848155E+00  1.87797508E+00
%FLAG DIHEDRAL_FORCE_CONSTANT                                                   
%FORMAT(5E16.8)                                                                 
  1.44444444E-01  6.66666667E+00  6.80000000E+00  5.00000000E-01
%FLAG DIHEDRAL_PERIODICITY                                                      
%FORMAT(5E16.8)                                                                 
  3.00000000E+00  2.00000000E+00  1.00000000E+00  3.00000000E+00
%FLAG DIHEDRAL_PHASE                                                            
%FORMAT(5E16.8)                                                                 
  0.00000000E+00  3.14159400E+00  3.14159400E+00  3.14159400E+00
%FLAG SCEE_SCALE_FACTOR                                                         
%FORMAT(5E16.8)                                                                 
  1.20000000E+00  1.20000000E+00  1.20000000E+00  1.20000000E+00
%FLAG SCNB_SCALE_FACTOR                                                         
%FORMAT(5E16.8)                                                                 
  2.00000000E+00  2.00000000E+00  2.00000000E+00  2.00000000E+00
%FLAG SOLTY                                                                     
%FORMAT(5E16.8)                                                                 
  0.00000000E+00  0.00000000E+00  0.00000000E+00  0.00000000E+00  0.00000000E+00
  0.00000000E+00
%FLAG LENNARD_JONES_ACOEF                                                       
%FORMAT(5E16.8)                                                                 
  3.76435470E+05  1.53564503E+06  4.90327872E+06  6.30925504E+05  2.34552991E+06
  1.02073671E+06  2.76207447E+05  1.13117113E+06  4.63627012E+05  2.02652992E+05
  5.74782316E+05  2.14413784E+06  9.31115275E+05  4.22347898E+05  8.49322032E+05
%FLAG LENNARD_JONES_BCOEF                                                       
%FORMAT(5E16.8)                                                                 
  4.69350655E+02  7.63007119E+02  1.09738109E+03  5.62969425E+02  8.73669684E+02
  6.63431737E+02  3.49131956E+02  5.68678850E+02  4.19082844E+02  2.59697739E+02
  5.19385932E+02  8.07413199E+02  6.12468585E+02  3.86628088E+02  5.65406768E+02
%FLAG BONDS_INC_HYDROGEN                                                        
%FORMAT(10I8)                                                                   

%FLAG BONDS_WITHOUT_HYDROGEN                                                    
%FORMAT(10I8)                                                                   
       0       3       1       3       6       1       3       9       2       3
      21       3       9      12       4       9      15       4       9      18
       4      21      24       5      24      27       6      24      30       6
      24      33       7      33      36       4      33      39       4      33
      42       4
%FLAG ANGLES_INC_HYDROGEN                                                       
%FORMAT(10I8)                                                                   

%FLAG ANGLES_WITHOUT_HYDROGEN                                                   
%FORMAT(10I8)                                                                   
       0       3       6       1       0       3       9       2       0       3
      21       3       3       9      12       4       3       9      15       4
       3       9      18       4       3      21      24       5       6       3
       9       2       6       3      21       3       9       3      21       6
      12       9      15       7      12       9      18       7      15       9
      18       7      21      24      27       8      21      24      30       8
      21      24      33       9      24      33      36      10      24      33
      39      10      24      33      42      10      27      24      30      11
      27      24      33      12      30      24      33      12      36      33
      39       7      36      33      42       7      39      33      42       7
%FLAG DIHEDRALS_INC_HYDROGEN                                                    
%FORMAT(10I8)                                                                   

%FLAG DIHEDRALS_WITHOUT_HYDROGEN                                                
%FORMAT(10I8)                                                                   
       0       3       9      12       1       0       3       9      15       1
       0       3       9      18       1       0       3      21      24       2
       3      21      24      27       3       3      21     -24      27       4
       3      21      24      30       3       3      21     -24      30       4
       3      21      24      33       3       3      21     -24      33       4
       6       3       9      12       1       6       3       9      15       1
       6       3       9      18       1       6       3      21      24       2
       9       3      21      24       2      12       9       3      21       1
      15       9       3      21       1      18       9       3      21       1
      21      24      33      36       1      21      24      33      39       1
      21      24      33      42       1      27      24      33      36       1
      27      24      33      39       1      27      24      33      42       1
      30      24      33      36       1      30      24      33      39       1
      30      24      33      42       1
%FLAG EXCLUDED_ATOMS_LIST                                                       
%FORMAT(10I8)                                                                   
       2       3       4       5       6       7       8       9       3       4
       5       6       7       8       9      10      11      12       4       5
       6       7       8       9       5       6       7       8       9       6
       7       8       7       8       8       9      10      11      12      13
      14      15      10      11      12      13      14      15      11      12
      13      14      15      12      13      14      15      13      14      15
      14      15      15       0
%FLAG HBOND_ACOEF                                                               
%FORMAT(5E16.8)                                                                 

%FLAG HBOND_BCOEF                                                               
%FORMAT(5E16.8)                                                                 

%FLAG HBCUT                                                                     
%FORMAT(5E16.8)                                                                 

%FLAG AMBER_ATOM_TYPE                                                           
%FORMAT(20a4)                                                                   
o   s6  o   c3  f   f   f   ne  sy  o   o   c3  f   f   f   
%FLAG TREE_CHAIN_CLASSIFICATION                                                 
%FORMAT(20a4)                                                                   
BLA BLA BLA BLA BLA BLA BLA BLA BLA BLA BLA BLA BLA BLA BLA 
%FLAG JOIN_ARRAY                                                                
%FORMAT(10I8)                                                                   
       0       0       0       0       0       0       0       0       0       0
       0       0       0       0       0
%FLAG IROTAT                                                                    
%FORMAT(10I8)                                                                   
       0       0       0       0       0       0       0       0       0       0
       0       0       0       0       0
%FLAG RADIUS_SET                                                                
%FORMAT(1a80)                                                                   
modified Bondi radii (mbondi)                                                   
%FLAG RADII                                                                     
%FORMAT(5E16.8)                                                                 
  1.50000000E+00  1.80000000E+00  1.50000000E+00  1.70000000E+00  1.50000000E+00
  1.50000000E+00  1.50000000E+00  1.55000000E+00  1.80000000E+00  1.50000000E+00
  1.50000000E+00  1.70000000E+00  1.50000000E+00  1.50000000E+00  1.50000000E+00
%FLAG SCREEN                                                                    
%FORMAT(5E16.8)                                                                 
  8.50000000E-01  9.60000000E-01  8.50000000E-01  7.20000000E-01  8.80000000E-01
  8.80000000E-01  8.80000000E-01  7.90000000E-01  9.60000000E-01  8.50000000E-01
  8.50000000E-01  7.20000000E-01  8.80000000E-01  8.80000000E-01  8.80000000E-01
%FLAG IPOL                                                                      
%FORMAT(1I8)                                                                    
       0
