# Supplementary material for: MolPy: A Large Language Model-Friendly Toolkit for Reactive Topology Editing in Polymer Simulations
Source: J Chem Inf Model. 2026 Jul 1;66(13):7562–72. doi: 10.1021/acs.jcim.6c01137 (PMC13370848; doi:10.1021/acs.jcim.6c01137)
Supplement: Supplementary file 2 [file ci6c01137_si_003.zip › SI/ambertools-integration/ions/sqm.in]

Run semi-empirical minimization
 &qmmm
    qm_theory='AM1', grms_tol=0.0005,
 scfconv=1.d-10, ndiis_attempts=700,   qmcharge=-1,
 /
   8     O        0.2230       -0.5300       -1.2690 
  16     S        1.3220       -0.4950       -0.2460 
   8    O1        2.1130       -1.7680       -0.3600 
   6     C        2.4240        0.8690       -0.5870 
   9     F        3.2900        0.5150       -1.6040 
   9    F1        3.1550        1.1720        0.5460 
   9    F2        1.6990        1.9770       -0.9830 
   7     N        0.6530       -0.4260        1.3590 
  16    S1       -0.2680        1.0270        1.6270 
   8    O2        0.6180        2.2350        1.5160 
   8    O3       -0.8170        0.9720        3.0250 
   6    C1       -1.6460        1.1810        0.5010 
   9    F3       -2.2060       -0.0620        0.2770 
   9    F4       -2.5990        2.0140        1.0540 
   9    F5       -1.2210        1.7220       -0.6970 
