# Supplementary material for: MolPy: A Large Language Model-Friendly Toolkit for Reactive Topology Editing in Polymer Simulations
Source: J Chem Inf Model. 2026 Jul 1;66(13):7562–72. doi: 10.1021/acs.jcim.6c01137 (PMC13370848; doi:10.1021/acs.jcim.6c01137)
Supplement: Supplementary file 2 [file ci6c01137_si_003.zip › SI/ambertools-integration/ions/sqm.pdb]

ATOM      1  O   UNK     1       0.860   0.148  -2.057  1.00  0.00           O
ATOM      2  S   UNK     1       1.056  -0.164  -0.719  1.00  0.00           S
ATOM      3  O1  UNK     1       1.170  -1.517  -0.438  1.00  0.00           O
ATOM      4  C   UNK     1       3.044   0.449  -0.470  1.00  0.00           C
ATOM      5  F   UNK     1       3.935  -0.188  -1.293  1.00  0.00           F
ATOM      6  F1  UNK     1       3.545   0.249   0.792  1.00  0.00           F
ATOM      7  F2  UNK     1       3.259   1.784  -0.703  1.00  0.00           F
ATOM      8  N   UNK     1       0.449   0.693   0.278  1.00  0.00           N
ATOM      9  S1  UNK     1      -0.157   1.550   1.275  1.00  0.00           S
ATOM     10  O2  UNK     1      -0.270   2.903   0.994  1.00  0.00           O
ATOM     11  O3  UNK     1       0.038   1.237   2.612  1.00  0.00           O
ATOM     12  C1  UNK     1      -2.145   0.939   1.024  1.00  0.00           C
ATOM     13  F3  UNK     1      -2.362  -0.397   1.253  1.00  0.00           F
ATOM     14  F4  UNK     1      -3.036   1.574   1.848  1.00  0.00           F
ATOM     15  F5  UNK     1      -2.646   1.141  -0.238  1.00  0.00           F
