# Supplementary material for: MolPy: A Large Language Model-Friendly Toolkit for Reactive Topology Editing in Polymer Simulations
Source: J Chem Inf Model. 2026 Jul 1;66(13):7562–72. doi: 10.1021/acs.jcim.6c01137 (PMC13370848; doi:10.1021/acs.jcim.6c01137)
Supplement: Supplementary file 2 [file ci6c01137_si_003.zip › SI/ambertools-integration/ions/tfsi.frcmod]

Remark line goes here
MASS

BOND

ANGLE
s6-ne-sy   90.560     117.260   same as sy-ne-sy, penalty score=  1.0
f -c3-sy   81.180     109.690   same as f -c3-s6, penalty score=  1.0

DIHE
sy-ne-s6-o    3   20.000       180.000           2.000      same as X -n2-s6-X , penalty score=160.5
sy-ne-s6-c3   3   20.000       180.000           2.000      same as X -n2-s6-X , penalty score=160.5

IMPROPER

NONBON
