# Supplementary material for: MolPy: A Large Language Model-Friendly Toolkit for Reactive Topology Editing in Polymer Simulations
Source: J Chem Inf Model. 2026 Jul 1;66(13):7562–72. doi: 10.1021/acs.jcim.6c01137 (PMC13370848; doi:10.1021/acs.jcim.6c01137)
Supplement: Supplementary file 2 [file ci6c01137_si_003.zip › SI/ambertools-integration/lammps/system.data]

# LAMMPS data file written by molpy on 2026-04-08 20:40:19

394 atoms
371 bonds
676 angles
1047 dihedrals

10 atom types
11 bond types
19 angle types
18 dihedral types

0.000000 60.000000 xlo xhi
0.000000 60.000000 ylo yhi
0.000000 60.000000 zlo zhi

Atom Type Labels

1 LI
2 c3
3 f
4 h1
5 hc
6 ne
7 o
8 os
9 s6
10 sy

Bond Type Labels

1 c3-c3
2 c3-f
3 c3-h1
4 c3-hc
5 c3-os
6 c3-s6
7 c3-sy
8 ne-s6
9 ne-sy
10 o-s6
11 o-sy

Angle Type Labels

1 c3-c3-h1
2 c3-c3-hc
3 c3-c3-os
4 c3-os-c3
5 c3-s6-ne
6 c3-s6-o
7 c3-sy-ne
8 c3-sy-o
9 f-c3-f
10 f-c3-s6
11 f-c3-sy
12 h1-c3-h1
13 h1-c3-os
14 hc-c3-hc
15 ne-s6-o
16 ne-sy-o
17 o-s6-o
18 o-sy-o
19 s6-ne-sy

Dihedral Type Labels

1 c3-c3-os-c3
2 f-c3-s6-ne
3 f-c3-s6-o
4 f-c3-sy-ne
5 f-c3-sy-o
6 h1-c3-c3-h1
7 h1-c3-c3-hc
8 h1-c3-c3-os
9 h1-c3-os-c3
10 hc-c3-c3-h1
11 hc-c3-c3-os
12 os-c3-c3-h1
13 os-c3-c3-hc
14 os-c3-c3-os
15 s6-ne-sy-c3
16 s6-ne-sy-o
17 sy-ne-s6-c3
18 sy-ne-s6-o

Masses

1 6.941000
2 12.010000
3 19.000000
4 1.008000
5 1.008000
6 14.010000
7 16.000000
8 16.000000
9 32.060000
10 32.060000

Atoms

1 1 2 -0.092270 30.270000 51.256000 34.189000
2 1 5 0.030757 30.115000 51.526000 35.253000
3 1 5 0.030757 30.768000 52.095000 33.662000
4 1 5 0.030757 29.289000 51.050000 33.712000
5 1 2 0.123098 31.144000 49.997000 34.097000
6 1 4 0.034681 30.640000 49.153000 34.621000
7 1 4 0.034681 32.127000 50.191000 34.574000
8 1 8 -0.384918 31.313000 49.692000 32.731000
9 1 2 0.123098 32.139000 48.556000 32.609000
10 1 4 0.034681 31.675000 47.667000 33.089000
11 1 4 0.034681 33.151000 48.744000 33.032000
12 1 2 0.123098 32.337000 48.286000 31.110000
13 1 4 0.034681 32.820000 49.167000 30.632000
14 1 4 0.034681 31.354000 48.100000 30.632000
15 1 8 -0.384918 33.163000 47.149000 30.988000
16 1 2 0.123098 33.342000 46.852000 29.621000
17 1 4 0.034681 33.849000 47.687000 29.090000
18 1 4 0.034681 32.372000 46.610000 29.130000
19 1 2 0.123098 34.205000 45.585000 29.529000
20 1 4 0.034681 33.688000 44.744000 30.044000
21 1 4 0.034681 35.184000 45.768000 30.015000
22 1 8 -0.384918 34.383000 45.288000 28.163000
23 1 2 0.123098 35.199000 44.146000 28.040000
24 1 4 0.034681 34.723000 43.257000 28.510000
25 1 4 0.034681 36.209000 44.321000 28.474000
26 1 2 0.123098 35.409000 43.882000 26.542000
27 1 4 0.034681 35.904000 44.762000 26.073000
28 1 4 0.034681 34.428000 43.710000 26.054000
29 1 8 -0.384918 36.225000 42.739000 26.420000
30 1 2 0.123098 36.413000 42.449000 25.052000
31 1 4 0.034681 36.934000 43.283000 24.531000
32 1 4 0.034681 35.447000 42.219000 24.551000
33 1 2 0.123098 37.266000 41.174000 24.961000
34 1 4 0.034681 36.737000 40.335000 25.465000
35 1 4 0.034681 38.242000 41.345000 25.456000
36 1 8 -0.384918 37.453000 40.885000 23.593000
37 1 2 0.123098 38.260000 39.735000 23.471000
38 1 4 0.034681 37.771000 38.848000 23.932000
39 1 4 0.034681 39.268000 39.898000 23.916000
40 1 2 0.123098 38.480000 39.479000 21.974000
41 1 4 0.034681 38.989000 40.357000 21.516000
42 1 4 0.034681 37.503000 39.319000 21.476000
43 1 8 -0.384918 39.287000 38.328000 21.852000
44 1 2 0.123098 39.485000 38.046000 20.484000
45 1 4 0.034681 40.018000 38.876000 19.973000
46 1 4 0.034681 38.521000 37.827000 19.973000
47 1 2 0.123098 40.326000 36.764000 20.392000
48 1 4 0.034681 39.784000 35.926000 20.886000
49 1 4 0.034681 41.300000 36.921000 20.898000
50 1 8 -0.384918 40.524000 36.481000 19.025000
51 1 2 0.123098 41.320000 35.324000 18.903000
52 1 4 0.034681 40.819000 34.439000 19.353000
53 1 4 0.034681 42.325000 35.475000 19.357000
54 1 2 0.123098 41.553000 35.075000 17.406000
55 1 4 0.034681 42.073000 35.952000 16.958000
56 1 4 0.034681 40.578000 34.928000 16.898000
57 1 8 -0.384918 42.349000 33.919000 17.283000
58 1 2 0.123098 42.557000 33.642000 15.916000
59 1 4 0.034681 43.102000 34.472000 15.415000
60 1 4 0.034681 41.596000 33.437000 15.394000
61 1 2 0.123098 43.386000 32.353000 15.824000
62 1 4 0.034681 42.833000 31.517000 16.308000
63 1 4 0.034681 44.357000 32.497000 16.339000
64 1 8 -0.384918 43.594000 32.076000 14.457000
65 1 2 0.123098 44.381000 30.913000 14.335000
66 1 4 0.034681 43.867000 30.030000 14.774000
67 1 4 0.034681 45.383000 31.052000 14.799000
68 1 2 0.123098 44.624000 30.672000 12.838000
69 1 4 0.034681 45.157000 31.546000 12.401000
70 1 4 0.034681 43.653000 30.537000 12.320000
71 1 8 -0.384918 45.411000 29.508000 12.715000
72 1 2 0.123098 45.629000 29.238000 11.348000
73 1 4 0.034681 46.187000 30.066000 10.858000
74 1 4 0.034681 44.671000 29.046000 10.817000
75 1 2 -0.092270 46.447000 27.943000 11.255000
76 1 5 0.030757 47.414000 28.073000 11.781000
77 1 5 0.030757 46.638000 27.697000 10.191000
78 1 5 0.030757 45.883000 27.111000 11.726000
79 2 2 -0.092270 33.917000 39.550000 38.348000
80 2 5 0.030757 34.017000 40.403000 39.052000
81 2 5 0.030757 34.224000 39.871000 37.332000
82 2 5 0.030757 32.860000 39.212000 38.325000
83 2 2 0.123098 34.804000 38.388000 38.814000
84 2 4 0.034681 34.491000 38.064000 39.832000
85 2 4 0.034681 35.864000 38.717000 38.843000
86 2 8 -0.384918 34.644000 37.332000 37.894000
87 2 2 0.123098 35.472000 36.255000 38.276000
88 2 4 0.034681 35.189000 35.865000 39.277000
89 2 4 0.034681 36.546000 36.546000 38.259000
90 2 2 0.123098 35.305000 35.148000 37.225000
91 2 4 0.034681 35.607000 35.532000 36.226000
92 2 4 0.034681 34.245000 34.825000 37.190000
93 2 8 -0.384918 36.132000 34.071000 37.607000
94 2 2 0.123098 35.981000 33.020000 36.679000
95 2 4 0.034681 36.297000 33.333000 35.660000
96 2 4 0.034681 34.934000 32.642000 36.664000
97 2 2 0.123098 36.858000 31.852000 37.152000
98 2 4 0.034681 36.530000 31.526000 38.165000
99 2 4 0.034681 37.917000 32.178000 37.196000
100 2 8 -0.384918 36.707000 30.801000 36.225000
101 2 2 0.123098 37.525000 29.721000 36.613000
102 2 4 0.034681 37.227000 29.326000 37.609000
103 2 4 0.034681 38.601000 30.007000 36.613000
104 2 2 0.123098 37.369000 28.617000 35.556000
105 2 4 0.034681 37.686000 29.005000 34.562000
106 2 4 0.034681 36.308000 28.299000 35.505000
107 2 8 -0.384918 38.187000 27.537000 35.944000
108 2 2 0.123098 38.044000 26.489000 35.010000
109 2 4 0.034681 38.375000 26.806000 33.996000
110 2 4 0.034681 36.997000 26.115000 34.979000
111 2 2 0.123098 38.912000 25.316000 35.490000
112 2 4 0.034681 38.569000 24.987000 36.496000
113 2 4 0.034681 39.971000 25.638000 35.549000
114 2 8 -0.384918 38.769000 24.270000 34.555000
115 2 2 0.123098 39.579000 23.185000 34.950000
116 2 4 0.034681 39.266000 22.787000 35.941000
117 2 4 0.034681 40.655000 23.468000 34.966000
118 2 2 0.123098 39.433000 22.087000 33.887000
119 2 4 0.034681 39.765000 22.477000 32.899000
120 2 4 0.034681 38.372000 21.772000 33.820000
121 2 8 -0.384918 40.242000 21.001000 34.281000
122 2 2 0.123098 40.108000 19.959000 33.340000
123 2 4 0.034681 40.454000 20.278000 32.333000
124 2 4 0.034681 39.060000 19.588000 33.294000
125 2 2 0.123098 40.965000 18.781000 33.827000
126 2 4 0.034681 40.607000 18.448000 34.827000
127 2 4 0.034681 42.025000 19.099000 33.902000
128 2 8 -0.384918 40.832000 17.739000 32.887000
129 2 2 0.123098 41.632000 16.650000 33.287000
130 2 4 0.034681 41.305000 16.248000 34.271000
131 2 4 0.034681 42.709000 16.929000 33.319000
132 2 2 0.123098 41.497000 15.556000 32.218000
133 2 4 0.034681 41.843000 15.950000 31.235000
134 2 4 0.034681 40.436000 15.246000 32.135000
135 2 8 -0.384918 42.297000 14.467000 32.618000
136 2 2 0.123098 42.173000 13.429000 31.671000
137 2 4 0.034681 42.532000 13.751000 30.670000
138 2 4 0.034681 41.124000 13.062000 31.609000
139 2 2 0.123098 43.018000 12.246000 32.165000
140 2 4 0.034681 42.647000 11.910000 33.158000
141 2 4 0.034681 44.078000 12.559000 32.256000
142 2 8 -0.384918 42.894000 11.208000 31.219000
143 2 2 0.123098 43.685000 10.114000 31.625000
144 2 4 0.034681 43.343000 9.710000 32.603000
145 2 4 0.034681 44.763000 10.390000 31.672000
146 2 2 0.123098 43.561000 9.026000 30.549000
147 2 4 0.034681 43.922000 9.422000 29.574000
148 2 4 0.034681 42.500000 8.719000 30.451000
149 2 8 -0.384918 44.351000 7.932000 30.955000
150 2 2 0.123098 44.237000 6.898000 30.002000
151 2 4 0.034681 44.612000 7.224000 29.007000
152 2 4 0.034681 43.188000 6.536000 29.924000
153 2 2 -0.092270 45.072000 5.711000 30.502000
154 2 5 0.030757 46.132000 6.019000 30.610000
155 2 5 0.030757 45.005000 4.875000 29.776000
156 2 5 0.030757 44.687000 5.371000 31.486000
157 3 2 -0.092270 22.135000 24.962000 39.838000
158 3 5 0.030757 21.292000 24.565000 40.441000
159 3 5 0.030757 21.817000 25.890000 39.322000
160 3 5 0.030757 22.439000 24.206000 39.085000
161 3 2 0.123098 23.330000 25.263000 40.754000
162 3 4 0.034681 23.652000 24.329000 41.267000
163 3 4 0.034681 23.035000 26.017000 41.514000
164 3 8 -0.384918 24.372000 25.762000 39.947000
165 3 2 0.123098 25.478000 26.080000 40.764000
166 3 4 0.034681 25.867000 25.178000 41.284000
167 3 4 0.034681 25.222000 26.874000 41.499000
168 3 2 0.123098 26.571000 26.663000 39.857000
169 3 4 0.034681 26.189000 27.577000 39.351000
170 3 4 0.034681 26.860000 25.913000 39.093000
171 3 8 -0.384918 27.677000 26.980000 40.673000
172 3 2 0.123098 28.715000 27.491000 39.867000
173 3 4 0.034681 28.405000 28.427000 39.354000
174 3 4 0.034681 29.059000 26.735000 39.124000
175 3 2 0.123098 29.915000 27.780000 40.781000
176 3 4 0.034681 30.239000 26.838000 41.280000
177 3 4 0.034681 29.624000 28.522000 41.551000
178 3 8 -0.384918 30.953000 28.289000 39.975000
179 3 2 0.123098 32.062000 28.596000 40.789000
180 3 4 0.034681 32.455000 27.687000 41.295000
181 3 4 0.034681 31.811000 29.380000 41.538000
182 3 2 0.123098 33.152000 29.192000 39.885000
183 3 4 0.034681 32.767000 30.113000 39.393000
184 3 4 0.034681 33.435000 28.452000 39.108000
185 3 8 -0.384918 34.261000 29.498000 40.699000
186 3 2 0.123098 35.296000 30.019000 39.895000
187 3 4 0.034681 34.982000 30.963000 39.396000
188 3 4 0.034681 35.636000 29.275000 39.140000
189 3 2 0.123098 36.500000 30.296000 40.807000
190 3 4 0.034681 36.826000 29.349000 41.291000
191 3 4 0.034681 36.213000 31.028000 41.588000
192 3 8 -0.384918 37.533000 30.817000 40.002000
193 3 2 0.123098 38.648000 31.113000 40.815000
194 3 4 0.034681 39.042000 30.197000 41.306000
195 3 4 0.034681 38.399000 31.887000 41.575000
196 3 2 0.123098 39.732000 31.720000 39.913000
197 3 4 0.034681 39.345000 32.648000 39.436000
198 3 4 0.034681 40.011000 30.991000 39.125000
199 3 8 -0.384918 40.846000 32.016000 40.726000
200 3 2 0.123098 41.875000 32.548000 39.923000
201 3 4 0.034681 41.560000 33.498000 39.439000
202 3 4 0.034681 42.212000 31.814000 39.157000
203 3 2 0.123098 43.084000 32.812000 40.832000
204 3 4 0.034681 43.414000 31.859000 41.301000
205 3 4 0.034681 42.802000 33.534000 41.625000
206 3 8 -0.384918 44.114000 33.345000 40.030000
207 3 2 0.123098 45.232000 33.629000 40.840000
208 3 4 0.034681 45.630000 32.707000 41.317000
209 3 4 0.034681 44.988000 34.393000 41.612000
210 3 2 0.123098 46.312000 34.249000 39.942000
211 3 4 0.034681 45.922000 35.183000 39.479000
212 3 4 0.034681 46.587000 33.531000 39.143000
213 3 8 -0.384918 47.430000 34.533000 40.752000
214 3 2 0.123098 48.456000 35.077000 39.951000
215 3 4 0.034681 48.138000 36.033000 39.482000
216 3 4 0.034681 48.788000 34.353000 39.174000
217 3 2 0.123098 49.669000 35.328000 40.858000
218 3 4 0.034681 50.001000 34.369000 41.313000
219 3 4 0.034681 49.391000 36.039000 41.662000
220 3 8 -0.384918 50.695000 35.872000 40.058000
221 3 2 0.123098 51.817000 36.145000 40.866000
222 3 4 0.034681 52.217000 35.217000 41.328000
223 3 4 0.034681 51.577000 36.899000 41.649000
224 3 2 0.123098 52.892000 36.777000 39.970000
225 3 4 0.034681 52.499000 37.718000 39.523000
226 3 4 0.034681 53.163000 36.071000 39.160000
227 3 8 -0.384918 54.014000 37.051000 40.778000
228 3 2 0.123098 55.036000 37.605000 39.980000
229 3 4 0.034681 54.715000 38.568000 39.526000
230 3 4 0.034681 55.364000 36.893000 39.190000
231 3 2 -0.092270 56.254000 37.846000 40.883000
232 3 5 0.030757 55.981000 38.544000 41.700000
233 3 5 0.030757 57.081000 38.282000 40.288000
234 3 5 0.030757 56.588000 36.882000 41.322000
235 4 1 1.000000 53.914000 44.075000 15.093000
236 5 1 1.000000 22.579000 54.346000 55.389000
237 6 1 1.000000 15.705000 34.070000 34.817000
238 7 1 1.000000 13.410000 6.778000 22.807000
239 8 1 1.000000 26.398000 51.103000 58.223000
240 9 1 1.000000 27.855000 48.664000 57.264000
241 10 1 1.000000 59.587000 30.959000 2.173000
242 11 1 1.000000 39.108000 50.429000 7.621000
243 12 1 1.000000 27.020000 36.389000 42.605000
244 13 1 1.000000 17.101000 46.432000 40.204000
245 14 7 -0.613200 40.137000 49.703000 49.998000
246 14 9 1.483700 41.337000 49.060000 49.364000
247 14 7 -0.656800 40.940000 47.692000 48.884000
248 14 2 0.554700 41.855000 50.012000 47.944000
249 14 3 -0.271633 41.041000 49.710000 46.869000
250 14 3 -0.271633 43.163000 49.698000 47.625000
251 14 3 -0.271633 41.754000 51.363000 48.216000
252 14 6 -1.059100 42.608000 48.864000 50.536000
253 14 10 1.682400 43.178000 50.391000 51.150000
254 14 7 -0.656800 43.783000 51.206000 50.044000
255 14 7 -0.656800 44.249000 50.106000 52.166000
256 14 2 0.554700 41.889000 51.327000 51.959000
257 14 3 -0.271633 41.059000 50.471000 52.657000
258 14 3 -0.271633 42.459000 52.224000 52.840000
259 14 3 -0.271633 41.154000 52.027000 51.022000
260 15 7 -0.613200 36.297000 51.114000 38.959000
261 15 9 1.483700 36.169000 50.555000 37.570000
262 15 7 -0.656800 36.965000 51.424000 36.637000
263 15 2 0.554700 36.861000 48.909000 37.513000
264 15 3 -0.271633 38.238000 48.994000 37.424000
265 15 3 -0.271633 36.376000 48.239000 36.406000
266 15 3 -0.271633 36.529000 48.215000 38.660000
267 15 6 -1.059100 34.509000 50.599000 37.051000
268 15 10 1.682400 33.483000 49.600000 38.042000
269 15 7 -0.656800 33.893000 48.159000 37.934000
270 15 7 -0.656800 32.077000 49.730000 37.526000
271 15 2 0.554700 33.487000 50.104000 39.756000
272 15 3 -0.271633 33.540000 51.482000 39.837000
273 15 3 -0.271633 32.331000 49.659000 40.368000
274 15 3 -0.271633 34.576000 49.558000 40.408000
275 16 7 -0.613200 25.016000 13.146000 9.869000
276 16 9 1.483700 25.830000 14.066000 10.732000
277 16 7 -0.656800 27.274000 13.930000 10.337000
278 16 2 0.554700 25.340000 15.760000 10.445000
279 16 3 -0.271633 25.932000 16.217000 9.283000
280 16 3 -0.271633 25.748000 16.549000 11.503000
281 16 3 -0.271633 23.967000 15.839000 10.308000
282 16 6 -1.059100 25.691000 13.607000 12.405000
283 16 10 1.682400 24.059000 13.752000 12.994000
284 16 7 -0.656800 23.608000 15.184000 12.939000
285 16 7 -0.656800 24.048000 13.310000 14.431000
286 16 2 0.554700 22.912000 12.721000 12.093000
287 16 3 -0.271633 23.517000 11.521000 11.772000
288 16 3 -0.271633 21.803000 12.473000 12.879000
289 16 3 -0.271633 22.507000 13.361000 10.938000
290 17 7 -0.613200 36.538000 20.419000 37.950000
291 17 9 1.483700 36.649000 19.892000 39.352000
292 17 7 -0.656800 35.263000 19.782000 39.925000
293 17 2 0.554700 37.365000 18.256000 39.329000
294 17 3 -0.271633 36.393000 17.335000 38.987000
295 17 3 -0.271633 37.862000 17.947000 40.581000
296 17 3 -0.271633 38.384000 18.197000 38.397000
297 17 6 -1.059100 37.549000 21.000000 40.346000
298 17 10 1.682400 39.191000 21.191000 39.798000
299 17 7 -0.656800 39.929000 19.886000 39.893000
300 17 7 -0.656800 39.866000 22.181000 40.706000
301 17 2 0.554700 39.287000 21.821000 38.130000
302 17 3 -0.271633 38.287000 22.753000 37.925000
303 17 3 -0.271633 40.514000 22.424000 37.937000
304 17 3 -0.271633 39.150000 20.787000 37.224000
305 18 7 -0.613200 46.693000 50.742000 5.454000
306 18 9 1.483700 45.730000 51.880000 5.639000
307 18 7 -0.656800 45.315000 51.916000 7.084000
308 18 2 0.554700 46.539000 53.427000 5.261000
309 18 3 -0.271633 47.310000 53.816000 6.340000
310 18 3 -0.271633 45.590000 54.399000 5.008000
311 18 3 -0.271633 47.357000 53.277000 4.158000
312 18 6 -1.059100 44.300000 51.624000 4.681000
313 18 10 1.682400 44.647000 51.591000 2.975000
314 18 7 -0.656800 45.191000 52.918000 2.528000
315 18 7 -0.656800 43.356000 51.341000 2.248000
316 18 2 0.554700 45.788000 50.290000 2.534000
317 18 3 -0.271633 45.529000 49.165000 3.294000
318 18 3 -0.271633 45.632000 49.978000 1.197000
319 18 3 -0.271633 47.088000 50.706000 2.747000
320 19 7 -0.613200 46.249000 10.825000 16.105000
321 19 9 1.483700 45.857000 11.637000 17.306000
322 19 7 -0.656800 46.125000 13.085000 17.005000
323 19 2 0.554700 44.106000 11.455000 17.615000
324 19 3 -0.271633 43.402000 12.270000 16.750000
325 19 3 -0.271633 43.822000 11.822000 18.917000
326 19 3 -0.271633 43.722000 10.144000 17.406000
327 19 6 -1.059100 46.826000 11.190000 18.681000
328 19 10 1.682400 46.581000 9.531000 19.149000
329 19 7 -0.656800 45.158000 9.315000 19.581000
330 19 7 -0.656800 47.478000 9.247000 20.321000
331 19 2 0.554700 46.998000 8.384000 17.846000
332 19 3 -0.271633 48.108000 8.840000 17.160000
333 19 3 -0.271633 47.282000 7.149000 18.396000
334 19 3 -0.271633 45.935000 8.250000 16.973000
335 20 7 -0.613200 40.487000 43.754000 20.518000
336 20 9 1.483700 41.492000 43.615000 21.625000
337 20 7 -0.656800 40.784000 43.085000 22.841000
338 20 2 0.554700 42.746000 42.431000 21.159000
339 20 3 -0.271633 42.260000 41.151000 21.348000
340 20 3 -0.271633 43.869000 42.609000 21.943000
341 20 3 -0.271633 43.078000 42.590000 19.827000
342 20 6 -1.059100 42.161000 45.168000 22.033000
343 20 10 1.682400 43.037000 45.878000 20.707000
344 20 7 -0.656800 44.217000 45.022000 20.343000
345 20 7 -0.656800 43.548000 47.218000 21.157000
346 20 2 0.554700 42.010000 46.136000 19.269000
347 20 3 -0.271633 40.746000 46.531000 19.663000
348 20 3 -0.271633 42.567000 47.123000 18.478000
349 20 3 -0.271633 41.923000 44.970000 18.532000
350 21 7 -0.613200 41.228000 7.776000 12.316000
351 21 9 1.483700 40.205000 7.493000 11.253000
352 21 7 -0.656800 39.846000 6.035000 11.320000
353 21 2 0.554700 38.723000 8.439000 11.570000
354 21 3 -0.271633 37.979000 7.809000 12.549000
355 21 3 -0.271633 37.970000 8.527000 10.415000
356 21 3 -0.271633 39.055000 9.707000 12.008000
357 21 6 -1.059100 40.869000 7.805000 9.675000
358 21 10 1.682400 41.301000 9.478000 9.461000
359 21 7 -0.656800 40.080000 10.348000 9.554000
360 21 7 -0.656800 41.883000 9.630000 8.084000
361 21 2 0.554700 42.526000 10.025000 10.639000
362 21 3 -0.271633 43.438000 9.012000 10.868000
363 21 3 -0.271633 43.190000 11.125000 10.134000
364 21 3 -0.271633 41.917000 10.378000 11.828000
365 22 7 -0.613200 40.152000 33.611000 22.224000
366 22 9 1.483700 40.205000 32.133000 22.483000
367 22 7 -0.656800 40.849000 31.469000 21.297000
368 22 2 0.554700 41.221000 31.804000 23.915000
369 22 3 -0.271633 42.554000 31.856000 23.553000
370 22 3 -0.271633 40.935000 30.546000 24.410000
371 22 3 -0.271633 40.986000 32.753000 24.891000
372 22 6 -1.059100 38.597000 31.489000 22.645000
373 22 10 1.682400 37.752000 32.162000 24.010000
374 22 7 -0.656800 38.453000 31.801000 25.288000
375 22 7 -0.656800 36.375000 31.561000 24.041000
376 22 2 0.554700 37.574000 33.936000 23.898000
377 22 3 -0.271633 37.341000 34.299000 22.585000
378 22 3 -0.271633 36.507000 34.340000 24.676000
379 22 3 -0.271633 38.721000 34.557000 24.355000
380 23 7 -0.613200 29.828000 40.761000 11.330000
381 23 9 1.483700 29.754000 41.222000 9.902000
382 23 7 -0.656800 28.306000 41.316000 9.512000
383 23 2 0.554700 30.469000 42.852000 9.754000
384 23 3 -0.271633 29.552000 43.795000 10.177000
385 23 3 -0.271633 30.798000 43.099000 8.435000
386 23 3 -0.271633 31.602000 42.947000 10.541000
387 23 6 -1.059100 30.515000 40.063000 8.852000
388 23 10 1.682400 32.214000 39.884000 9.188000
389 23 7 -0.656800 32.935000 41.178000 8.936000
390 23 7 -0.656800 32.762000 38.849000 8.247000
391 23 2 0.554700 32.527000 39.332000 10.857000
392 23 3 -0.271633 31.562000 38.418000 11.234000
393 23 3 -0.271633 33.769000 38.729000 10.915000
394 23 3 -0.271633 32.512000 40.408000 11.723000

Bonds

1 4 1 2
2 4 1 3
3 4 1 4
4 3 9 10
5 3 9 11
6 3 5 6
7 3 5 7
8 3 16 17
9 3 16 18
10 3 12 13
11 3 12 14
12 3 23 24
13 3 23 25
14 3 19 20
15 3 19 21
16 3 30 31
17 3 30 32
18 3 26 27
19 3 26 28
20 3 37 38
21 3 37 39
22 3 33 34
23 3 33 35
24 3 44 45
25 3 44 46
26 3 40 41
27 3 40 42
28 3 51 52
29 3 51 53
30 3 47 48
31 3 47 49
32 3 58 59
33 3 58 60
34 3 54 55
35 3 54 56
36 3 65 66
37 3 65 67
38 3 61 62
39 3 61 63
40 3 72 73
41 3 72 74
42 3 68 69
43 3 68 70
44 4 75 76
45 4 75 77
46 4 75 78
47 1 1 5
48 1 9 12
49 5 8 9
50 5 5 8
51 1 16 19
52 5 15 16
53 5 12 15
54 1 23 26
55 5 22 23
56 5 19 22
57 1 30 33
58 5 29 30
59 5 26 29
60 1 37 40
61 5 36 37
62 5 33 36
63 1 44 47
64 5 43 44
65 5 40 43
66 1 51 54
67 5 50 51
68 5 47 50
69 1 58 61
70 5 57 58
71 5 54 57
72 1 65 68
73 5 64 65
74 5 61 64
75 1 72 75
76 5 71 72
77 5 68 71
78 4 79 80
79 4 79 81
80 4 79 82
81 3 87 88
82 3 87 89
83 3 83 84
84 3 83 85
85 3 94 95
86 3 94 96
87 3 90 91
88 3 90 92
89 3 101 102
90 3 101 103
91 3 97 98
92 3 97 99
93 3 108 109
94 3 108 110
95 3 104 105
96 3 104 106
97 3 115 116
98 3 115 117
99 3 111 112
100 3 111 113
101 3 122 123
102 3 122 124
103 3 118 119
104 3 118 120
105 3 129 130
106 3 129 131
107 3 125 126
108 3 125 127
109 3 136 137
110 3 136 138
111 3 132 133
112 3 132 134
113 3 143 144
114 3 143 145
115 3 139 140
116 3 139 141
117 3 150 151
118 3 150 152
119 3 146 147
120 3 146 148
121 4 153 154
122 4 153 155
123 4 153 156
124 1 79 83
125 1 87 90
126 5 86 87
127 5 83 86
128 1 94 97
129 5 93 94
130 5 90 93
131 1 101 104
132 5 100 101
133 5 97 100
134 1 108 111
135 5 107 108
136 5 104 107
137 1 115 118
138 5 114 115
139 5 111 114
140 1 122 125
141 5 121 122
142 5 118 121
143 1 129 132
144 5 128 129
145 5 125 128
146 1 136 139
147 5 135 136
148 5 132 135
149 1 143 146
150 5 142 143
151 5 139 142
152 1 150 153
153 5 149 150
154 5 146 149
155 4 157 158
156 4 157 159
157 4 157 160
158 3 165 166
159 3 165 167
160 3 161 162
161 3 161 163
162 3 172 173
163 3 172 174
164 3 168 169
165 3 168 170
166 3 179 180
167 3 179 181
168 3 175 176
169 3 175 177
170 3 186 187
171 3 186 188
172 3 182 183
173 3 182 184
174 3 193 194
175 3 193 195
176 3 189 190
177 3 189 191
178 3 200 201
179 3 200 202
180 3 196 197
181 3 196 198
182 3 207 208
183 3 207 209
184 3 203 204
185 3 203 205
186 3 214 215
187 3 214 216
188 3 210 211
189 3 210 212
190 3 221 222
191 3 221 223
192 3 217 218
193 3 217 219
194 3 228 229
195 3 228 230
196 3 224 225
197 3 224 226
198 4 231 232
199 4 231 233
200 4 231 234
201 1 157 161
202 1 165 168
203 5 164 165
204 5 161 164
205 1 172 175
206 5 171 172
207 5 168 171
208 1 179 182
209 5 178 179
210 5 175 178
211 1 186 189
212 5 185 186
213 5 182 185
214 1 193 196
215 5 192 193
216 5 189 192
217 1 200 203
218 5 199 200
219 5 196 199
220 1 207 210
221 5 206 207
222 5 203 206
223 1 214 217
224 5 213 214
225 5 210 213
226 1 221 224
227 5 220 221
228 5 217 220
229 1 228 231
230 5 227 228
231 5 224 227
232 10 245 246
233 10 246 247
234 6 246 248
235 8 246 252
236 2 248 249
237 2 248 250
238 2 248 251
239 9 252 253
240 11 253 254
241 11 253 255
242 7 253 256
243 2 256 257
244 2 256 258
245 2 256 259
246 10 260 261
247 10 261 262
248 6 261 263
249 8 261 267
250 2 263 264
251 2 263 265
252 2 263 266
253 9 267 268
254 11 268 269
255 11 268 270
256 7 268 271
257 2 271 272
258 2 271 273
259 2 271 274
260 10 275 276
261 10 276 277
262 6 276 278
263 8 276 282
264 2 278 279
265 2 278 280
266 2 278 281
267 9 282 283
268 11 283 284
269 11 283 285
270 7 283 286
271 2 286 287
272 2 286 288
273 2 286 289
274 10 290 291
275 10 291 292
276 6 291 293
277 8 291 297
278 2 293 294
279 2 293 295
280 2 293 296
281 9 297 298
282 11 298 299
283 11 298 300
284 7 298 301
285 2 301 302
286 2 301 303
287 2 301 304
288 10 305 306
289 10 306 307
290 6 306 308
291 8 306 312
292 2 308 309
293 2 308 310
294 2 308 311
295 9 312 313
296 11 313 314
297 11 313 315
298 7 313 316
299 2 316 317
300 2 316 318
301 2 316 319
302 10 320 321
303 10 321 322
304 6 321 323
305 8 321 327
306 2 323 324
307 2 323 325
308 2 323 326
309 9 327 328
310 11 328 329
311 11 328 330
312 7 328 331
313 2 331 332
314 2 331 333
315 2 331 334
316 10 335 336
317 10 336 337
318 6 336 338
319 8 336 342
320 2 338 339
321 2 338 340
322 2 338 341
323 9 342 343
324 11 343 344
325 11 343 345
326 7 343 346
327 2 346 347
328 2 346 348
329 2 346 349
330 10 350 351
331 10 351 352
332 6 351 353
333 8 351 357
334 2 353 354
335 2 353 355
336 2 353 356
337 9 357 358
338 11 358 359
339 11 358 360
340 7 358 361
341 2 361 362
342 2 361 363
343 2 361 364
344 10 365 366
345 10 366 367
346 6 366 368
347 8 366 372
348 2 368 369
349 2 368 370
350 2 368 371
351 9 372 373
352 11 373 374
353 11 373 375
354 7 373 376
355 2 376 377
356 2 376 378
357 2 376 379
358 10 380 381
359 10 381 382
360 6 381 383
361 8 381 387
362 2 383 384
363 2 383 385
364 2 383 386
365 9 387 388
366 11 388 389
367 11 388 390
368 7 388 391
369 2 391 392
370 2 391 393
371 2 391 394

Angles

1 2 4 1 5
2 14 3 1 4
3 2 3 1 5
4 14 2 1 3
5 14 2 1 4
6 2 2 1 5
7 1 1 5 6
8 1 1 5 7
9 1 11 9 12
10 12 10 9 11
11 1 10 9 12
12 1 9 12 13
13 1 9 12 14
14 13 8 9 10
15 13 8 9 11
16 13 7 5 8
17 12 6 5 7
18 13 6 5 8
19 1 18 16 19
20 12 17 16 18
21 1 17 16 19
22 1 16 19 20
23 1 16 19 21
24 13 15 16 17
25 13 15 16 18
26 13 14 12 15
27 12 13 12 14
28 13 13 12 15
29 1 25 23 26
30 12 24 23 25
31 1 24 23 26
32 1 23 26 27
33 1 23 26 28
34 13 22 23 24
35 13 22 23 25
36 13 21 19 22
37 12 20 19 21
38 13 20 19 22
39 1 32 30 33
40 12 31 30 32
41 1 31 30 33
42 1 30 33 34
43 1 30 33 35
44 13 29 30 31
45 13 29 30 32
46 13 28 26 29
47 12 27 26 28
48 13 27 26 29
49 1 39 37 40
50 12 38 37 39
51 1 38 37 40
52 1 37 40 41
53 1 37 40 42
54 13 36 37 38
55 13 36 37 39
56 13 35 33 36
57 12 34 33 35
58 13 34 33 36
59 1 46 44 47
60 12 45 44 46
61 1 45 44 47
62 1 44 47 48
63 1 44 47 49
64 13 43 44 45
65 13 43 44 46
66 13 42 40 43
67 12 41 40 42
68 13 41 40 43
69 1 53 51 54
70 12 52 51 53
71 1 52 51 54
72 1 51 54 55
73 1 51 54 56
74 13 50 51 52
75 13 50 51 53
76 13 49 47 50
77 12 48 47 49
78 13 48 47 50
79 1 60 58 61
80 12 59 58 60
81 1 59 58 61
82 1 58 61 62
83 1 58 61 63
84 13 57 58 59
85 13 57 58 60
86 13 56 54 57
87 12 55 54 56
88 13 55 54 57
89 1 67 65 68
90 12 66 65 67
91 1 66 65 68
92 1 65 68 69
93 1 65 68 70
94 13 64 65 66
95 13 64 65 67
96 13 63 61 64
97 12 62 61 63
98 13 62 61 64
99 1 74 72 75
100 12 73 72 74
101 1 73 72 75
102 2 72 75 76
103 2 72 75 77
104 2 72 75 78
105 13 71 72 73
106 13 71 72 74
107 13 70 68 71
108 12 69 68 70
109 13 69 68 71
110 14 77 75 78
111 14 76 75 77
112 14 76 75 78
113 3 1 5 8
114 3 9 12 15
115 3 8 9 12
116 4 5 8 9
117 3 16 19 22
118 3 15 16 19
119 4 12 15 16
120 3 23 26 29
121 3 22 23 26
122 4 19 22 23
123 3 30 33 36
124 3 29 30 33
125 4 26 29 30
126 3 37 40 43
127 3 36 37 40
128 4 33 36 37
129 3 44 47 50
130 3 43 44 47
131 4 40 43 44
132 3 51 54 57
133 3 50 51 54
134 4 47 50 51
135 3 58 61 64
136 3 57 58 61
137 4 54 57 58
138 3 65 68 71
139 3 64 65 68
140 4 61 64 65
141 3 71 72 75
142 4 68 71 72
143 2 82 79 83
144 14 81 79 82
145 2 81 79 83
146 14 80 79 81
147 14 80 79 82
148 2 80 79 83
149 1 79 83 84
150 1 79 83 85
151 1 89 87 90
152 12 88 87 89
153 1 88 87 90
154 1 87 90 91
155 1 87 90 92
156 13 86 87 88
157 13 86 87 89
158 13 85 83 86
159 12 84 83 85
160 13 84 83 86
161 1 96 94 97
162 12 95 94 96
163 1 95 94 97
164 1 94 97 98
165 1 94 97 99
166 13 93 94 95
167 13 93 94 96
168 13 92 90 93
169 12 91 90 92
170 13 91 90 93
171 1 103 101 104
172 12 102 101 103
173 1 102 101 104
174 1 101 104 105
175 1 101 104 106
176 13 100 101 102
177 13 100 101 103
178 13 99 97 100
179 12 98 97 99
180 13 98 97 100
181 1 110 108 111
182 12 109 108 110
183 1 109 108 111
184 1 108 111 112
185 1 108 111 113
186 13 107 108 109
187 13 107 108 110
188 13 106 104 107
189 12 105 104 106
190 13 105 104 107
191 1 117 115 118
192 12 116 115 117
193 1 116 115 118
194 1 115 118 119
195 1 115 118 120
196 13 114 115 116
197 13 114 115 117
198 13 113 111 114
199 12 112 111 113
200 13 112 111 114
201 1 124 122 125
202 12 123 122 124
203 1 123 122 125
204 1 122 125 126
205 1 122 125 127
206 13 121 122 123
207 13 121 122 124
208 13 120 118 121
209 12 119 118 120
210 13 119 118 121
211 1 131 129 132
212 12 130 129 131
213 1 130 129 132
214 1 129 132 133
215 1 129 132 134
216 13 128 129 130
217 13 128 129 131
218 13 127 125 128
219 12 126 125 127
220 13 126 125 128
221 1 138 136 139
222 12 137 136 138
223 1 137 136 139
224 1 136 139 140
225 1 136 139 141
226 13 135 136 137
227 13 135 136 138
228 13 134 132 135
229 12 133 132 134
230 13 133 132 135
231 1 145 143 146
232 12 144 143 145
233 1 144 143 146
234 1 143 146 147
235 1 143 146 148
236 13 142 143 144
237 13 142 143 145
238 13 141 139 142
239 12 140 139 141
240 13 140 139 142
241 1 152 150 153
242 12 151 150 152
243 1 151 150 153
244 2 150 153 154
245 2 150 153 155
246 2 150 153 156
247 13 149 150 151
248 13 149 150 152
249 13 148 146 149
250 12 147 146 148
251 13 147 146 149
252 14 155 153 156
253 14 154 153 155
254 14 154 153 156
255 3 79 83 86
256 3 87 90 93
257 3 86 87 90
258 4 83 86 87
259 3 94 97 100
260 3 93 94 97
261 4 90 93 94
262 3 101 104 107
263 3 100 101 104
264 4 97 100 101
265 3 108 111 114
266 3 107 108 111
267 4 104 107 108
268 3 115 118 121
269 3 114 115 118
270 4 111 114 115
271 3 122 125 128
272 3 121 122 125
273 4 118 121 122
274 3 129 132 135
275 3 128 129 132
276 4 125 128 129
277 3 136 139 142
278 3 135 136 139
279 4 132 135 136
280 3 143 146 149
281 3 142 143 146
282 4 139 142 143
283 3 149 150 153
284 4 146 149 150
285 2 160 157 161
286 14 159 157 160
287 2 159 157 161
288 14 158 157 159
289 14 158 157 160
290 2 158 157 161
291 1 157 161 162
292 1 157 161 163
293 1 167 165 168
294 12 166 165 167
295 1 166 165 168
296 1 165 168 169
297 1 165 168 170
298 13 164 165 166
299 13 164 165 167
300 13 163 161 164
301 12 162 161 163
302 13 162 161 164
303 1 174 172 175
304 12 173 172 174
305 1 173 172 175
306 1 172 175 176
307 1 172 175 177
308 13 171 172 173
309 13 171 172 174
310 13 170 168 171
311 12 169 168 170
312 13 169 168 171
313 1 181 179 182
314 12 180 179 181
315 1 180 179 182
316 1 179 182 183
317 1 179 182 184
318 13 178 179 180
319 13 178 179 181
320 13 177 175 178
321 12 176 175 177
322 13 176 175 178
323 1 188 186 189
324 12 187 186 188
325 1 187 186 189
326 1 186 189 190
327 1 186 189 191
328 13 185 186 187
329 13 185 186 188
330 13 184 182 185
331 12 183 182 184
332 13 183 182 185
333 1 195 193 196
334 12 194 193 195
335 1 194 193 196
336 1 193 196 197
337 1 193 196 198
338 13 192 193 194
339 13 192 193 195
340 13 191 189 192
341 12 190 189 191
342 13 190 189 192
343 1 202 200 203
344 12 201 200 202
345 1 201 200 203
346 1 200 203 204
347 1 200 203 205
348 13 199 200 201
349 13 199 200 202
350 13 198 196 199
351 12 197 196 198
352 13 197 196 199
353 1 209 207 210
354 12 208 207 209
355 1 208 207 210
356 1 207 210 211
357 1 207 210 212
358 13 206 207 208
359 13 206 207 209
360 13 205 203 206
361 12 204 203 205
362 13 204 203 206
363 1 216 214 217
364 12 215 214 216
365 1 215 214 217
366 1 214 217 218
367 1 214 217 219
368 13 213 214 215
369 13 213 214 216
370 13 212 210 213
371 12 211 210 212
372 13 211 210 213
373 1 223 221 224
374 12 222 221 223
375 1 222 221 224
376 1 221 224 225
377 1 221 224 226
378 13 220 221 222
379 13 220 221 223
380 13 219 217 220
381 12 218 217 219
382 13 218 217 220
383 1 230 228 231
384 12 229 228 230
385 1 229 228 231
386 2 228 231 232
387 2 228 231 233
388 2 228 231 234
389 13 227 228 229
390 13 227 228 230
391 13 226 224 227
392 12 225 224 226
393 13 225 224 227
394 14 233 231 234
395 14 232 231 233
396 14 232 231 234
397 3 157 161 164
398 3 165 168 171
399 3 164 165 168
400 4 161 164 165
401 3 172 175 178
402 3 171 172 175
403 4 168 171 172
404 3 179 182 185
405 3 178 179 182
406 4 175 178 179
407 3 186 189 192
408 3 185 186 189
409 4 182 185 186
410 3 193 196 199
411 3 192 193 196
412 4 189 192 193
413 3 200 203 206
414 3 199 200 203
415 4 196 199 200
416 3 207 210 213
417 3 206 207 210
418 4 203 206 207
419 3 214 217 220
420 3 213 214 217
421 4 210 213 214
422 3 221 224 227
423 3 220 221 224
424 4 217 220 221
425 3 227 228 231
426 4 224 227 228
427 17 245 246 247
428 6 245 246 248
429 15 245 246 252
430 10 246 248 249
431 10 246 248 250
432 10 246 248 251
433 19 246 252 253
434 6 247 246 248
435 15 247 246 252
436 5 248 246 252
437 9 249 248 250
438 9 249 248 251
439 9 250 248 251
440 16 252 253 254
441 16 252 253 255
442 7 252 253 256
443 11 253 256 257
444 11 253 256 258
445 11 253 256 259
446 18 254 253 255
447 8 254 253 256
448 8 255 253 256
449 9 257 256 258
450 9 257 256 259
451 9 258 256 259
452 17 260 261 262
453 6 260 261 263
454 15 260 261 267
455 10 261 263 264
456 10 261 263 265
457 10 261 263 266
458 19 261 267 268
459 6 262 261 263
460 15 262 261 267
461 5 263 261 267
462 9 264 263 265
463 9 264 263 266
464 9 265 263 266
465 16 267 268 269
466 16 267 268 270
467 7 267 268 271
468 11 268 271 272
469 11 268 271 273
470 11 268 271 274
471 18 269 268 270
472 8 269 268 271
473 8 270 268 271
474 9 272 271 273
475 9 272 271 274
476 9 273 271 274
477 17 275 276 277
478 6 275 276 278
479 15 275 276 282
480 10 276 278 279
481 10 276 278 280
482 10 276 278 281
483 19 276 282 283
484 6 277 276 278
485 15 277 276 282
486 5 278 276 282
487 9 279 278 280
488 9 279 278 281
489 9 280 278 281
490 16 282 283 284
491 16 282 283 285
492 7 282 283 286
493 11 283 286 287
494 11 283 286 288
495 11 283 286 289
496 18 284 283 285
497 8 284 283 286
498 8 285 283 286
499 9 287 286 288
500 9 287 286 289
501 9 288 286 289
502 17 290 291 292
503 6 290 291 293
504 15 290 291 297
505 10 291 293 294
506 10 291 293 295
507 10 291 293 296
508 19 291 297 298
509 6 292 291 293
510 15 292 291 297
511 5 293 291 297
512 9 294 293 295
513 9 294 293 296
514 9 295 293 296
515 16 297 298 299
516 16 297 298 300
517 7 297 298 301
518 11 298 301 302
519 11 298 301 303
520 11 298 301 304
521 18 299 298 300
522 8 299 298 301
523 8 300 298 301
524 9 302 301 303
525 9 302 301 304
526 9 303 301 304
527 17 305 306 307
528 6 305 306 308
529 15 305 306 312
530 10 306 308 309
531 10 306 308 310
532 10 306 308 311
533 19 306 312 313
534 6 307 306 308
535 15 307 306 312
536 5 308 306 312
537 9 309 308 310
538 9 309 308 311
539 9 310 308 311
540 16 312 313 314
541 16 312 313 315
542 7 312 313 316
543 11 313 316 317
544 11 313 316 318
545 11 313 316 319
546 18 314 313 315
547 8 314 313 316
548 8 315 313 316
549 9 317 316 318
550 9 317 316 319
551 9 318 316 319
552 17 320 321 322
553 6 320 321 323
554 15 320 321 327
555 10 321 323 324
556 10 321 323 325
557 10 321 323 326
558 19 321 327 328
559 6 322 321 323
560 15 322 321 327
561 5 323 321 327
562 9 324 323 325
563 9 324 323 326
564 9 325 323 326
565 16 327 328 329
566 16 327 328 330
567 7 327 328 331
568 11 328 331 332
569 11 328 331 333
570 11 328 331 334
571 18 329 328 330
572 8 329 328 331
573 8 330 328 331
574 9 332 331 333
575 9 332 331 334
576 9 333 331 334
577 17 335 336 337
578 6 335 336 338
579 15 335 336 342
580 10 336 338 339
581 10 336 338 340
582 10 336 338 341
583 19 336 342 343
584 6 337 336 338
585 15 337 336 342
586 5 338 336 342
587 9 339 338 340
588 9 339 338 341
589 9 340 338 341
590 16 342 343 344
591 16 342 343 345
592 7 342 343 346
593 11 343 346 347
594 11 343 346 348
595 11 343 346 349
596 18 344 343 345
597 8 344 343 346
598 8 345 343 346
599 9 347 346 348
600 9 347 346 349
601 9 348 346 349
602 17 350 351 352
603 6 350 351 353
604 15 350 351 357
605 10 351 353 354
606 10 351 353 355
607 10 351 353 356
608 19 351 357 358
609 6 352 351 353
610 15 352 351 357
611 5 353 351 357
612 9 354 353 355
613 9 354 353 356
614 9 355 353 356
615 16 357 358 359
616 16 357 358 360
617 7 357 358 361
618 11 358 361 362
619 11 358 361 363
620 11 358 361 364
621 18 359 358 360
622 8 359 358 361
623 8 360 358 361
624 9 362 361 363
625 9 362 361 364
626 9 363 361 364
627 17 365 366 367
628 6 365 366 368
629 15 365 366 372
630 10 366 368 369
631 10 366 368 370
632 10 366 368 371
633 19 366 372 373
634 6 367 366 368
635 15 367 366 372
636 5 368 366 372
637 9 369 368 370
638 9 369 368 371
639 9 370 368 371
640 16 372 373 374
641 16 372 373 375
642 7 372 373 376
643 11 373 376 377
644 11 373 376 378
645 11 373 376 379
646 18 374 373 375
647 8 374 373 376
648 8 375 373 376
649 9 377 376 378
650 9 377 376 379
651 9 378 376 379
652 17 380 381 382
653 6 380 381 383
654 15 380 381 387
655 10 381 383 384
656 10 381 383 385
657 10 381 383 386
658 19 381 387 388
659 6 382 381 383
660 15 382 381 387
661 5 383 381 387
662 9 384 383 385
663 9 384 383 386
664 9 385 383 386
665 16 387 388 389
666 16 387 388 390
667 7 387 388 391
668 11 388 391 392
669 11 388 391 393
670 11 388 391 394
671 18 389 388 390
672 8 389 388 391
673 8 390 388 391
674 9 392 391 393
675 9 392 391 394
676 9 393 391 394

Dihedrals

1 10 4 1 5 6
2 10 4 1 5 7
3 11 4 1 5 8
4 11 4 1 5 8
5 10 3 1 5 6
6 10 3 1 5 7
7 11 3 1 5 8
8 11 3 1 5 8
9 10 2 1 5 6
10 10 2 1 5 7
11 11 2 1 5 8
12 11 2 1 5 8
13 6 11 9 12 13
14 6 11 9 12 14
15 8 11 9 12 15
16 8 11 9 12 15
17 6 10 9 12 13
18 6 10 9 12 14
19 8 10 9 12 15
20 8 10 9 12 15
21 12 8 9 12 13
22 12 8 9 12 13
23 12 8 9 12 14
24 12 8 9 12 14
25 9 7 5 8 9
26 9 6 5 8 9
27 9 5 8 9 10
28 9 5 8 9 11
29 6 18 16 19 20
30 6 18 16 19 21
31 8 18 16 19 22
32 8 18 16 19 22
33 6 17 16 19 20
34 6 17 16 19 21
35 8 17 16 19 22
36 8 17 16 19 22
37 12 15 16 19 20
38 12 15 16 19 20
39 12 15 16 19 21
40 12 15 16 19 21
41 9 14 12 15 16
42 9 13 12 15 16
43 9 12 15 16 17
44 9 12 15 16 18
45 6 25 23 26 27
46 6 25 23 26 28
47 8 25 23 26 29
48 8 25 23 26 29
49 6 24 23 26 27
50 6 24 23 26 28
51 8 24 23 26 29
52 8 24 23 26 29
53 12 22 23 26 27
54 12 22 23 26 27
55 12 22 23 26 28
56 12 22 23 26 28
57 9 21 19 22 23
58 9 20 19 22 23
59 9 19 22 23 24
60 9 19 22 23 25
61 6 32 30 33 34
62 6 32 30 33 35
63 8 32 30 33 36
64 8 32 30 33 36
65 6 31 30 33 34
66 6 31 30 33 35
67 8 31 30 33 36
68 8 31 30 33 36
69 12 29 30 33 34
70 12 29 30 33 34
71 12 29 30 33 35
72 12 29 30 33 35
73 9 28 26 29 30
74 9 27 26 29 30
75 9 26 29 30 31
76 9 26 29 30 32
77 6 39 37 40 41
78 6 39 37 40 42
79 8 39 37 40 43
80 8 39 37 40 43
81 6 38 37 40 41
82 6 38 37 40 42
83 8 38 37 40 43
84 8 38 37 40 43
85 12 36 37 40 41
86 12 36 37 40 41
87 12 36 37 40 42
88 12 36 37 40 42
89 9 35 33 36 37
90 9 34 33 36 37
91 9 33 36 37 38
92 9 33 36 37 39
93 6 46 44 47 48
94 6 46 44 47 49
95 8 46 44 47 50
96 8 46 44 47 50
97 6 45 44 47 48
98 6 45 44 47 49
99 8 45 44 47 50
100 8 45 44 47 50
101 12 43 44 47 48
102 12 43 44 47 48
103 12 43 44 47 49
104 12 43 44 47 49
105 9 42 40 43 44
106 9 41 40 43 44
107 9 40 43 44 45
108 9 40 43 44 46
109 6 53 51 54 55
110 6 53 51 54 56
111 8 53 51 54 57
112 8 53 51 54 57
113 6 52 51 54 55
114 6 52 51 54 56
115 8 52 51 54 57
116 8 52 51 54 57
117 12 50 51 54 55
118 12 50 51 54 55
119 12 50 51 54 56
120 12 50 51 54 56
121 9 49 47 50 51
122 9 48 47 50 51
123 9 47 50 51 52
124 9 47 50 51 53
125 6 60 58 61 62
126 6 60 58 61 63
127 8 60 58 61 64
128 8 60 58 61 64
129 6 59 58 61 62
130 6 59 58 61 63
131 8 59 58 61 64
132 8 59 58 61 64
133 12 57 58 61 62
134 12 57 58 61 62
135 12 57 58 61 63
136 12 57 58 61 63
137 9 56 54 57 58
138 9 55 54 57 58
139 9 54 57 58 59
140 9 54 57 58 60
141 6 67 65 68 69
142 6 67 65 68 70
143 8 67 65 68 71
144 8 67 65 68 71
145 6 66 65 68 69
146 6 66 65 68 70
147 8 66 65 68 71
148 8 66 65 68 71
149 12 64 65 68 69
150 12 64 65 68 69
151 12 64 65 68 70
152 12 64 65 68 70
153 9 63 61 64 65
154 9 62 61 64 65
155 9 61 64 65 66
156 9 61 64 65 67
157 7 74 72 75 76
158 7 74 72 75 77
159 7 74 72 75 78
160 7 73 72 75 76
161 7 73 72 75 77
162 7 73 72 75 78
163 13 71 72 75 76
164 13 71 72 75 76
165 13 71 72 75 77
166 13 71 72 75 77
167 13 71 72 75 78
168 13 71 72 75 78
169 9 70 68 71 72
170 9 69 68 71 72
171 9 68 71 72 73
172 9 68 71 72 74
173 1 1 5 8 9
174 1 1 5 8 9
175 1 1 5 8 9
176 1 9 12 15 16
177 1 9 12 15 16
178 1 9 12 15 16
179 14 8 9 12 15
180 14 8 9 12 15
181 14 8 9 12 15
182 1 5 8 9 12
183 1 5 8 9 12
184 1 5 8 9 12
185 1 16 19 22 23
186 1 16 19 22 23
187 1 16 19 22 23
188 14 15 16 19 22
189 14 15 16 19 22
190 14 15 16 19 22
191 1 12 15 16 19
192 1 12 15 16 19
193 1 12 15 16 19
194 1 23 26 29 30
195 1 23 26 29 30
196 1 23 26 29 30
197 14 22 23 26 29
198 14 22 23 26 29
199 14 22 23 26 29
200 1 19 22 23 26
201 1 19 22 23 26
202 1 19 22 23 26
203 1 30 33 36 37
204 1 30 33 36 37
205 1 30 33 36 37
206 14 29 30 33 36
207 14 29 30 33 36
208 14 29 30 33 36
209 1 26 29 30 33
210 1 26 29 30 33
211 1 26 29 30 33
212 1 37 40 43 44
213 1 37 40 43 44
214 1 37 40 43 44
215 14 36 37 40 43
216 14 36 37 40 43
217 14 36 37 40 43
218 1 33 36 37 40
219 1 33 36 37 40
220 1 33 36 37 40
221 1 44 47 50 51
222 1 44 47 50 51
223 1 44 47 50 51
224 14 43 44 47 50
225 14 43 44 47 50
226 14 43 44 47 50
227 1 40 43 44 47
228 1 40 43 44 47
229 1 40 43 44 47
230 1 51 54 57 58
231 1 51 54 57 58
232 1 51 54 57 58
233 14 50 51 54 57
234 14 50 51 54 57
235 14 50 51 54 57
236 1 47 50 51 54
237 1 47 50 51 54
238 1 47 50 51 54
239 1 58 61 64 65
240 1 58 61 64 65
241 1 58 61 64 65
242 14 57 58 61 64
243 14 57 58 61 64
244 14 57 58 61 64
245 1 54 57 58 61
246 1 54 57 58 61
247 1 54 57 58 61
248 1 65 68 71 72
249 1 65 68 71 72
250 1 65 68 71 72
251 14 64 65 68 71
252 14 64 65 68 71
253 14 64 65 68 71
254 1 61 64 65 68
255 1 61 64 65 68
256 1 61 64 65 68
257 1 68 71 72 75
258 1 68 71 72 75
259 1 68 71 72 75
260 10 82 79 83 84
261 10 82 79 83 85
262 11 82 79 83 86
263 11 82 79 83 86
264 10 81 79 83 84
265 10 81 79 83 85
266 11 81 79 83 86
267 11 81 79 83 86
268 10 80 79 83 84
269 10 80 79 83 85
270 11 80 79 83 86
271 11 80 79 83 86
272 6 89 87 90 91
273 6 89 87 90 92
274 8 89 87 90 93
275 8 89 87 90 93
276 6 88 87 90 91
277 6 88 87 90 92
278 8 88 87 90 93
279 8 88 87 90 93
280 12 86 87 90 91
281 12 86 87 90 91
282 12 86 87 90 92
283 12 86 87 90 92
284 9 85 83 86 87
285 9 84 83 86 87
286 9 83 86 87 88
287 9 83 86 87 89
288 6 96 94 97 98
289 6 96 94 97 99
290 8 96 94 97 100
291 8 96 94 97 100
292 6 95 94 97 98
293 6 95 94 97 99
294 8 95 94 97 100
295 8 95 94 97 100
296 12 93 94 97 98
297 12 93 94 97 98
298 12 93 94 97 99
299 12 93 94 97 99
300 9 92 90 93 94
301 9 91 90 93 94
302 9 90 93 94 95
303 9 90 93 94 96
304 6 103 101 104 105
305 6 103 101 104 106
306 8 103 101 104 107
307 8 103 101 104 107
308 6 102 101 104 105
309 6 102 101 104 106
310 8 102 101 104 107
311 8 102 101 104 107
312 12 100 101 104 105
313 12 100 101 104 105
314 12 100 101 104 106
315 12 100 101 104 106
316 9 99 97 100 101
317 9 98 97 100 101
318 9 97 100 101 102
319 9 97 100 101 103
320 6 110 108 111 112
321 6 110 108 111 113
322 8 110 108 111 114
323 8 110 108 111 114
324 6 109 108 111 112
325 6 109 108 111 113
326 8 109 108 111 114
327 8 109 108 111 114
328 12 107 108 111 112
329 12 107 108 111 112
330 12 107 108 111 113
331 12 107 108 111 113
332 9 106 104 107 108
333 9 105 104 107 108
334 9 104 107 108 109
335 9 104 107 108 110
336 6 117 115 118 119
337 6 117 115 118 120
338 8 117 115 118 121
339 8 117 115 118 121
340 6 116 115 118 119
341 6 116 115 118 120
342 8 116 115 118 121
343 8 116 115 118 121
344 12 114 115 118 119
345 12 114 115 118 119
346 12 114 115 118 120
347 12 114 115 118 120
348 9 113 111 114 115
349 9 112 111 114 115
350 9 111 114 115 116
351 9 111 114 115 117
352 6 124 122 125 126
353 6 124 122 125 127
354 8 124 122 125 128
355 8 124 122 125 128
356 6 123 122 125 126
357 6 123 122 125 127
358 8 123 122 125 128
359 8 123 122 125 128
360 12 121 122 125 126
361 12 121 122 125 126
362 12 121 122 125 127
363 12 121 122 125 127
364 9 120 118 121 122
365 9 119 118 121 122
366 9 118 121 122 123
367 9 118 121 122 124
368 6 131 129 132 133
369 6 131 129 132 134
370 8 131 129 132 135
371 8 131 129 132 135
372 6 130 129 132 133
373 6 130 129 132 134
374 8 130 129 132 135
375 8 130 129 132 135
376 12 128 129 132 133
377 12 128 129 132 133
378 12 128 129 132 134
379 12 128 129 132 134
380 9 127 125 128 129
381 9 126 125 128 129
382 9 125 128 129 130
383 9 125 128 129 131
384 6 138 136 139 140
385 6 138 136 139 141
386 8 138 136 139 142
387 8 138 136 139 142
388 6 137 136 139 140
389 6 137 136 139 141
390 8 137 136 139 142
391 8 137 136 139 142
392 12 135 136 139 140
393 12 135 136 139 140
394 12 135 136 139 141
395 12 135 136 139 141
396 9 134 132 135 136
397 9 133 132 135 136
398 9 132 135 136 137
399 9 132 135 136 138
400 6 145 143 146 147
401 6 145 143 146 148
402 8 145 143 146 149
403 8 145 143 146 149
404 6 144 143 146 147
405 6 144 143 146 148
406 8 144 143 146 149
407 8 144 143 146 149
408 12 142 143 146 147
409 12 142 143 146 147
410 12 142 143 146 148
411 12 142 143 146 148
412 9 141 139 142 143
413 9 140 139 142 143
414 9 139 142 143 144
415 9 139 142 143 145
416 7 152 150 153 154
417 7 152 150 153 155
418 7 152 150 153 156
419 7 151 150 153 154
420 7 151 150 153 155
421 7 151 150 153 156
422 13 149 150 153 154
423 13 149 150 153 154
424 13 149 150 153 155
425 13 149 150 153 155
426 13 149 150 153 156
427 13 149 150 153 156
428 9 148 146 149 150
429 9 147 146 149 150
430 9 146 149 150 151
431 9 146 149 150 152
432 1 79 83 86 87
433 1 79 83 86 87
434 1 79 83 86 87
435 1 87 90 93 94
436 1 87 90 93 94
437 1 87 90 93 94
438 14 86 87 90 93
439 14 86 87 90 93
440 14 86 87 90 93
441 1 83 86 87 90
442 1 83 86 87 90
443 1 83 86 87 90
444 1 94 97 100 101
445 1 94 97 100 101
446 1 94 97 100 101
447 14 93 94 97 100
448 14 93 94 97 100
449 14 93 94 97 100
450 1 90 93 94 97
451 1 90 93 94 97
452 1 90 93 94 97
453 1 101 104 107 108
454 1 101 104 107 108
455 1 101 104 107 108
456 14 100 101 104 107
457 14 100 101 104 107
458 14 100 101 104 107
459 1 97 100 101 104
460 1 97 100 101 104
461 1 97 100 101 104
462 1 108 111 114 115
463 1 108 111 114 115
464 1 108 111 114 115
465 14 107 108 111 114
466 14 107 108 111 114
467 14 107 108 111 114
468 1 104 107 108 111
469 1 104 107 108 111
470 1 104 107 108 111
471 1 115 118 121 122
472 1 115 118 121 122
473 1 115 118 121 122
474 14 114 115 118 121
475 14 114 115 118 121
476 14 114 115 118 121
477 1 111 114 115 118
478 1 111 114 115 118
479 1 111 114 115 118
480 1 122 125 128 129
481 1 122 125 128 129
482 1 122 125 128 129
483 14 121 122 125 128
484 14 121 122 125 128
485 14 121 122 125 128
486 1 118 121 122 125
487 1 118 121 122 125
488 1 118 121 122 125
489 1 129 132 135 136
490 1 129 132 135 136
491 1 129 132 135 136
492 14 128 129 132 135
493 14 128 129 132 135
494 14 128 129 132 135
495 1 125 128 129 132
496 1 125 128 129 132
497 1 125 128 129 132
498 1 136 139 142 143
499 1 136 139 142 143
500 1 136 139 142 143
501 14 135 136 139 142
502 14 135 136 139 142
503 14 135 136 139 142
504 1 132 135 136 139
505 1 132 135 136 139
506 1 132 135 136 139
507 1 143 146 149 150
508 1 143 146 149 150
509 1 143 146 149 150
510 14 142 143 146 149
511 14 142 143 146 149
512 14 142 143 146 149
513 1 139 142 143 146
514 1 139 142 143 146
515 1 139 142 143 146
516 1 146 149 150 153
517 1 146 149 150 153
518 1 146 149 150 153
519 10 160 157 161 162
520 10 160 157 161 163
521 11 160 157 161 164
522 11 160 157 161 164
523 10 159 157 161 162
524 10 159 157 161 163
525 11 159 157 161 164
526 11 159 157 161 164
527 10 158 157 161 162
528 10 158 157 161 163
529 11 158 157 161 164
530 11 158 157 161 164
531 6 167 165 168 169
532 6 167 165 168 170
533 8 167 165 168 171
534 8 167 165 168 171
535 6 166 165 168 169
536 6 166 165 168 170
537 8 166 165 168 171
538 8 166 165 168 171
539 12 164 165 168 169
540 12 164 165 168 169
541 12 164 165 168 170
542 12 164 165 168 170
543 9 163 161 164 165
544 9 162 161 164 165
545 9 161 164 165 166
546 9 161 164 165 167
547 6 174 172 175 176
548 6 174 172 175 177
549 8 174 172 175 178
550 8 174 172 175 178
551 6 173 172 175 176
552 6 173 172 175 177
553 8 173 172 175 178
554 8 173 172 175 178
555 12 171 172 175 176
556 12 171 172 175 176
557 12 171 172 175 177
558 12 171 172 175 177
559 9 170 168 171 172
560 9 169 168 171 172
561 9 168 171 172 173
562 9 168 171 172 174
563 6 181 179 182 183
564 6 181 179 182 184
565 8 181 179 182 185
566 8 181 179 182 185
567 6 180 179 182 183
568 6 180 179 182 184
569 8 180 179 182 185
570 8 180 179 182 185
571 12 178 179 182 183
572 12 178 179 182 183
573 12 178 179 182 184
574 12 178 179 182 184
575 9 177 175 178 179
576 9 176 175 178 179
577 9 175 178 179 180
578 9 175 178 179 181
579 6 188 186 189 190
580 6 188 186 189 191
581 8 188 186 189 192
582 8 188 186 189 192
583 6 187 186 189 190
584 6 187 186 189 191
585 8 187 186 189 192
586 8 187 186 189 192
587 12 185 186 189 190
588 12 185 186 189 190
589 12 185 186 189 191
590 12 185 186 189 191
591 9 184 182 185 186
592 9 183 182 185 186
593 9 182 185 186 187
594 9 182 185 186 188
595 6 195 193 196 197
596 6 195 193 196 198
597 8 195 193 196 199
598 8 195 193 196 199
599 6 194 193 196 197
600 6 194 193 196 198
601 8 194 193 196 199
602 8 194 193 196 199
603 12 192 193 196 197
604 12 192 193 196 197
605 12 192 193 196 198
606 12 192 193 196 198
607 9 191 189 192 193
608 9 190 189 192 193
609 9 189 192 193 194
610 9 189 192 193 195
611 6 202 200 203 204
612 6 202 200 203 205
613 8 202 200 203 206
614 8 202 200 203 206
615 6 201 200 203 204
616 6 201 200 203 205
617 8 201 200 203 206
618 8 201 200 203 206
619 12 199 200 203 204
620 12 199 200 203 204
621 12 199 200 203 205
622 12 199 200 203 205
623 9 198 196 199 200
624 9 197 196 199 200
625 9 196 199 200 201
626 9 196 199 200 202
627 6 209 207 210 211
628 6 209 207 210 212
629 8 209 207 210 213
630 8 209 207 210 213
631 6 208 207 210 211
632 6 208 207 210 212
633 8 208 207 210 213
634 8 208 207 210 213
635 12 206 207 210 211
636 12 206 207 210 211
637 12 206 207 210 212
638 12 206 207 210 212
639 9 205 203 206 207
640 9 204 203 206 207
641 9 203 206 207 208
642 9 203 206 207 209
643 6 216 214 217 218
644 6 216 214 217 219
645 8 216 214 217 220
646 8 216 214 217 220
647 6 215 214 217 218
648 6 215 214 217 219
649 8 215 214 217 220
650 8 215 214 217 220
651 12 213 214 217 218
652 12 213 214 217 218
653 12 213 214 217 219
654 12 213 214 217 219
655 9 212 210 213 214
656 9 211 210 213 214
657 9 210 213 214 215
658 9 210 213 214 216
659 6 223 221 224 225
660 6 223 221 224 226
661 8 223 221 224 227
662 8 223 221 224 227
663 6 222 221 224 225
664 6 222 221 224 226
665 8 222 221 224 227
666 8 222 221 224 227
667 12 220 221 224 225
668 12 220 221 224 225
669 12 220 221 224 226
670 12 220 221 224 226
671 9 219 217 220 221
672 9 218 217 220 221
673 9 217 220 221 222
674 9 217 220 221 223
675 7 230 228 231 232
676 7 230 228 231 233
677 7 230 228 231 234
678 7 229 228 231 232
679 7 229 228 231 233
680 7 229 228 231 234
681 13 227 228 231 232
682 13 227 228 231 232
683 13 227 228 231 233
684 13 227 228 231 233
685 13 227 228 231 234
686 13 227 228 231 234
687 9 226 224 227 228
688 9 225 224 227 228
689 9 224 227 228 229
690 9 224 227 228 230
691 1 157 161 164 165
692 1 157 161 164 165
693 1 157 161 164 165
694 1 165 168 171 172
695 1 165 168 171 172
696 1 165 168 171 172
697 14 164 165 168 171
698 14 164 165 168 171
699 14 164 165 168 171
700 1 161 164 165 168
701 1 161 164 165 168
702 1 161 164 165 168
703 1 172 175 178 179
704 1 172 175 178 179
705 1 172 175 178 179
706 14 171 172 175 178
707 14 171 172 175 178
708 14 171 172 175 178
709 1 168 171 172 175
710 1 168 171 172 175
711 1 168 171 172 175
712 1 179 182 185 186
713 1 179 182 185 186
714 1 179 182 185 186
715 14 178 179 182 185
716 14 178 179 182 185
717 14 178 179 182 185
718 1 175 178 179 182
719 1 175 178 179 182
720 1 175 178 179 182
721 1 186 189 192 193
722 1 186 189 192 193
723 1 186 189 192 193
724 14 185 186 189 192
725 14 185 186 189 192
726 14 185 186 189 192
727 1 182 185 186 189
728 1 182 185 186 189
729 1 182 185 186 189
730 1 193 196 199 200
731 1 193 196 199 200
732 1 193 196 199 200
733 14 192 193 196 199
734 14 192 193 196 199
735 14 192 193 196 199
736 1 189 192 193 196
737 1 189 192 193 196
738 1 189 192 193 196
739 1 200 203 206 207
740 1 200 203 206 207
741 1 200 203 206 207
742 14 199 200 203 206
743 14 199 200 203 206
744 14 199 200 203 206
745 1 196 199 200 203
746 1 196 199 200 203
747 1 196 199 200 203
748 1 207 210 213 214
749 1 207 210 213 214
750 1 207 210 213 214
751 14 206 207 210 213
752 14 206 207 210 213
753 14 206 207 210 213
754 1 203 206 207 210
755 1 203 206 207 210
756 1 203 206 207 210
757 1 214 217 220 221
758 1 214 217 220 221
759 1 214 217 220 221
760 14 213 214 217 220
761 14 213 214 217 220
762 14 213 214 217 220
763 1 210 213 214 217
764 1 210 213 214 217
765 1 210 213 214 217
766 1 221 224 227 228
767 1 221 224 227 228
768 1 221 224 227 228
769 14 220 221 224 227
770 14 220 221 224 227
771 14 220 221 224 227
772 1 217 220 221 224
773 1 217 220 221 224
774 1 217 220 221 224
775 1 224 227 228 231
776 1 224 227 228 231
777 1 224 227 228 231
778 3 245 246 248 249
779 3 245 246 248 250
780 3 245 246 248 251
781 18 245 246 252 253
782 16 246 252 253 254
783 16 246 252 253 254
784 16 246 252 253 255
785 16 246 252 253 255
786 15 246 252 253 256
787 15 246 252 253 256
788 3 247 246 248 249
789 3 247 246 248 250
790 3 247 246 248 251
791 18 247 246 252 253
792 17 248 246 252 253
793 2 252 246 248 249
794 2 252 246 248 250
795 2 252 246 248 251
796 4 252 253 256 257
797 4 252 253 256 258
798 4 252 253 256 259
799 5 254 253 256 257
800 5 254 253 256 258
801 5 254 253 256 259
802 5 255 253 256 257
803 5 255 253 256 258
804 5 255 253 256 259
805 3 260 261 263 264
806 3 260 261 263 265
807 3 260 261 263 266
808 18 260 261 267 268
809 16 261 267 268 269
810 16 261 267 268 269
811 16 261 267 268 270
812 16 261 267 268 270
813 15 261 267 268 271
814 15 261 267 268 271
815 3 262 261 263 264
816 3 262 261 263 265
817 3 262 261 263 266
818 18 262 261 267 268
819 17 263 261 267 268
820 2 267 261 263 264
821 2 267 261 263 265
822 2 267 261 263 266
823 4 267 268 271 272
824 4 267 268 271 273
825 4 267 268 271 274
826 5 269 268 271 272
827 5 269 268 271 273
828 5 269 268 271 274
829 5 270 268 271 272
830 5 270 268 271 273
831 5 270 268 271 274
832 3 275 276 278 279
833 3 275 276 278 280
834 3 275 276 278 281
835 18 275 276 282 283
836 16 276 282 283 284
837 16 276 282 283 284
838 16 276 282 283 285
839 16 276 282 283 285
840 15 276 282 283 286
841 15 276 282 283 286
842 3 277 276 278 279
843 3 277 276 278 280
844 3 277 276 278 281
845 18 277 276 282 283
846 17 278 276 282 283
847 2 282 276 278 279
848 2 282 276 278 280
849 2 282 276 278 281
850 4 282 283 286 287
851 4 282 283 286 288
852 4 282 283 286 289
853 5 284 283 286 287
854 5 284 283 286 288
855 5 284 283 286 289
856 5 285 283 286 287
857 5 285 283 286 288
858 5 285 283 286 289
859 3 290 291 293 294
860 3 290 291 293 295
861 3 290 291 293 296
862 18 290 291 297 298
863 16 291 297 298 299
864 16 291 297 298 299
865 16 291 297 298 300
866 16 291 297 298 300
867 15 291 297 298 301
868 15 291 297 298 301
869 3 292 291 293 294
870 3 292 291 293 295
871 3 292 291 293 296
872 18 292 291 297 298
873 17 293 291 297 298
874 2 297 291 293 294
875 2 297 291 293 295
876 2 297 291 293 296
877 4 297 298 301 302
878 4 297 298 301 303
879 4 297 298 301 304
880 5 299 298 301 302
881 5 299 298 301 303
882 5 299 298 301 304
883 5 300 298 301 302
884 5 300 298 301 303
885 5 300 298 301 304
886 3 305 306 308 309
887 3 305 306 308 310
888 3 305 306 308 311
889 18 305 306 312 313
890 16 306 312 313 314
891 16 306 312 313 314
892 16 306 312 313 315
893 16 306 312 313 315
894 15 306 312 313 316
895 15 306 312 313 316
896 3 307 306 308 309
897 3 307 306 308 310
898 3 307 306 308 311
899 18 307 306 312 313
900 17 308 306 312 313
901 2 312 306 308 309
902 2 312 306 308 310
903 2 312 306 308 311
904 4 312 313 316 317
905 4 312 313 316 318
906 4 312 313 316 319
907 5 314 313 316 317
908 5 314 313 316 318
909 5 314 313 316 319
910 5 315 313 316 317
911 5 315 313 316 318
912 5 315 313 316 319
913 3 320 321 323 324
914 3 320 321 323 325
915 3 320 321 323 326
916 18 320 321 327 328
917 16 321 327 328 329
918 16 321 327 328 329
919 16 321 327 328 330
920 16 321 327 328 330
921 15 321 327 328 331
922 15 321 327 328 331
923 3 322 321 323 324
924 3 322 321 323 325
925 3 322 321 323 326
926 18 322 321 327 328
927 17 323 321 327 328
928 2 327 321 323 324
929 2 327 321 323 325
930 2 327 321 323 326
931 4 327 328 331 332
932 4 327 328 331 333
933 4 327 328 331 334
934 5 329 328 331 332
935 5 329 328 331 333
936 5 329 328 331 334
937 5 330 328 331 332
938 5 330 328 331 333
939 5 330 328 331 334
940 3 335 336 338 339
941 3 335 336 338 340
942 3 335 336 338 341
943 18 335 336 342 343
944 16 336 342 343 344
945 16 336 342 343 344
946 16 336 342 343 345
947 16 336 342 343 345
948 15 336 342 343 346
949 15 336 342 343 346
950 3 337 336 338 339
951 3 337 336 338 340
952 3 337 336 338 341
953 18 337 336 342 343
954 17 338 336 342 343
955 2 342 336 338 339
956 2 342 336 338 340
957 2 342 336 338 341
958 4 342 343 346 347
959 4 342 343 346 348
960 4 342 343 346 349
961 5 344 343 346 347
962 5 344 343 346 348
963 5 344 343 346 349
964 5 345 343 346 347
965 5 345 343 346 348
966 5 345 343 346 349
967 3 350 351 353 354
968 3 350 351 353 355
969 3 350 351 353 356
970 18 350 351 357 358
971 16 351 357 358 359
972 16 351 357 358 359
973 16 351 357 358 360
974 16 351 357 358 360
975 15 351 357 358 361
976 15 351 357 358 361
977 3 352 351 353 354
978 3 352 351 353 355
979 3 352 351 353 356
980 18 352 351 357 358
981 17 353 351 357 358
982 2 357 351 353 354
983 2 357 351 353 355
984 2 357 351 353 356
985 4 357 358 361 362
986 4 357 358 361 363
987 4 357 358 361 364
988 5 359 358 361 362
989 5 359 358 361 363
990 5 359 358 361 364
991 5 360 358 361 362
992 5 360 358 361 363
993 5 360 358 361 364
994 3 365 366 368 369
995 3 365 366 368 370
996 3 365 366 368 371
997 18 365 366 372 373
998 16 366 372 373 374
999 16 366 372 373 374
1000 16 366 372 373 375
1001 16 366 372 373 375
1002 15 366 372 373 376
1003 15 366 372 373 376
1004 3 367 366 368 369
1005 3 367 366 368 370
1006 3 367 366 368 371
1007 18 367 366 372 373
1008 17 368 366 372 373
1009 2 372 366 368 369
1010 2 372 366 368 370
1011 2 372 366 368 371
1012 4 372 373 376 377
1013 4 372 373 376 378
1014 4 372 373 376 379
1015 5 374 373 376 377
1016 5 374 373 376 378
1017 5 374 373 376 379
1018 5 375 373 376 377
1019 5 375 373 376 378
1020 5 375 373 376 379
1021 3 380 381 383 384
1022 3 380 381 383 385
1023 3 380 381 383 386
1024 18 380 381 387 388
1025 16 381 387 388 389
1026 16 381 387 388 389
1027 16 381 387 388 390
1028 16 381 387 388 390
1029 15 381 387 388 391
1030 15 381 387 388 391
1031 3 382 381 383 384
1032 3 382 381 383 385
1033 3 382 381 383 386
1034 18 382 381 387 388
1035 17 383 381 387 388
1036 2 387 381 383 384
1037 2 387 381 383 385
1038 2 387 381 383 386
1039 4 387 388 391 392
1040 4 387 388 391 393
1041 4 387 388 391 394
1042 5 389 388 391 392
1043 5 389 388 391 393
1044 5 389 388 391 394
1045 5 390 388 391 392
1046 5 390 388 391 393
1047 5 390 388 391 394
