# Supplementary material for: MolPy: A Large Language Model-Friendly Toolkit for Reactive Topology Editing in Polymer Simulations
Source: J Chem Inf Model. 2026 Jul 1;66(13):7562–72. doi: 10.1021/acs.jcim.6c01137 (PMC13370848; doi:10.1021/acs.jcim.6c01137)
Supplement: Supplementary file 2 [file ci6c01137_si_003.zip › SI/ambertools-integration/lammps/system.ff]

# LAMMPS force field generated by molpy version 0.2.3

pair_coeff sy sy 0.061400 4.058400
pair_coeff hc hc 0.020800 2.600177
pair_coeff LI LI 0.018300 2.025904
pair_coeff s6 s6 0.061400 4.058400
pair_coeff os os 0.072600 3.156098
pair_coeff ne ne 0.094100 3.384168
pair_coeff c3 c3 0.107800 3.397710
pair_coeff f f 0.083200 3.034223
pair_coeff o o 0.146300 3.048121
pair_coeff h1 h1 0.020800 2.421997

bond_style harmonic
bond_coeff ne-s6 393.020000 1.597700
bond_coeff c3-os 282.270000 1.427300
bond_coeff c3-sy 198.120000 1.813400
bond_coeff o-sy 614.680000 1.465600
bond_coeff c3-h1 344.220000 1.096900
bond_coeff c3-f 334.280000 1.351200
bond_coeff ne-sy 329.620000 1.658900
bond_coeff c3-c3 228.890000 1.535400
bond_coeff c3-s6 198.480000 1.812700
bond_coeff o-s6 614.490000 1.465700
bond_coeff c3-hc 345.250000 1.096200

angle_style harmonic
angle_coeff hc-c3-hc 35.800000 107.730046
angle_coeff c3-sy-ne 103.950000 99.520043
angle_coeff s6-ne-sy 90.560000 117.260050
angle_coeff ne-s6-o 134.770000 113.840049
angle_coeff o-s6-o 158.500000 120.210051
angle_coeff c3-s6-ne 101.100000 108.190047
angle_coeff f-c3-sy 81.180000 109.690047
angle_coeff c3-sy-o 119.730000 107.600046
angle_coeff c3-c3-h1 43.280000 109.590047
angle_coeff c3-c3-hc 43.270000 109.680047
angle_coeff o-sy-o 157.750000 121.380052
angle_coeff f-c3-f 106.880000 107.370046
angle_coeff h1-c3-os 56.200000 110.340047
angle_coeff h1-c3-h1 35.640000 108.550047
angle_coeff c3-c3-os 77.440000 107.620046
angle_coeff ne-sy-o 133.850000 110.070047
angle_coeff f-c3-s6 81.180000 109.690047
angle_coeff c3-os-c3 88.330000 113.600049
angle_coeff c3-s6-o 119.260000 108.510046

dihedral_style fourier
dihedral_coeff sy-ne-s6-o 1 6.666667 2 180.000000
dihedral_coeff sy-ne-s6-c3 1 6.666667 2 180.000000
dihedral_coeff os-c3-c3-os 1 0.180000 1 0.000000
dihedral_coeff h1-c3-c3-hc 1 0.155556 3 0.000000
dihedral_coeff s6-ne-sy-c3 1 6.800000 1 180.000000
dihedral_coeff hc-c3-c3-h1 1 0.155556 3 0.000000
dihedral_coeff c3-c3-os-c3 1 0.880000 1 180.000000
dihedral_coeff h1-c3-c3-os 1 0.250000 1 0.000000
dihedral_coeff f-c3-s6-ne 1 0.144444 3 0.000000
dihedral_coeff f-c3-sy-o 1 0.144444 3 0.000000
dihedral_coeff f-c3-sy-ne 1 0.144444 3 0.000000
dihedral_coeff f-c3-s6-o 1 0.144444 3 0.000000
dihedral_coeff hc-c3-c3-os 1 0.250000 1 0.000000
dihedral_coeff h1-c3-os-c3 1 0.337000 3 0.000000
dihedral_coeff s6-ne-sy-o 1 6.800000 1 180.000000
dihedral_coeff os-c3-c3-hc 1 0.250000 1 0.000000
dihedral_coeff h1-c3-c3-h1 1 0.155556 3 0.000000
dihedral_coeff os-c3-c3-h1 1 0.250000 1 0.000000
