# Supplementary material for: MolPy: A Large Language Model-Friendly Toolkit for Reactive Topology Editing in Polymer Simulations
Source: J Chem Inf Model. 2026 Jul 1;66(13):7562–72. doi: 10.1021/acs.jcim.6c01137 (PMC13370848; doi:10.1021/acs.jcim.6c01137)
Supplement: Supplementary file 2 [file ci6c01137_si_003.zip › SI/ambertools-integration/li/li.frcmod]

Li+ Aqvist 1990 parameters
MASS
LI    6.941               0.0000000

BOND

ANGLE

DIHE

IMPROPER

NONBON
  LI        1.137        0.0183
