# Supplementary material for: MolPy: A Large Language Model-Friendly Toolkit for Reactive Topology Editing in Polymer Simulations
Source: J Chem Inf Model. 2026 Jul 1;66(13):7562–72. doi: 10.1021/acs.jcim.6c01137 (PMC13370848; doi:10.1021/acs.jcim.6c01137)
Supplement: Supplementary file 2 [file ci6c01137_si_003.zip › SI/ambertools-integration/li/li_leap.in]

source leaprc.gaff2
loadamberparams li.frcmod
LIT = loadmol2 li.mol2
saveamberparm LIT li.prmtop li.inpcrd
quit
