# Supplementary material for: MolPy: A Large Language Model-Friendly Toolkit for Reactive Topology Editing in Polymer Simulations
Source: J Chem Inf Model. 2026 Jul 1;66(13):7562–72. doi: 10.1021/acs.jcim.6c01137 (PMC13370848; doi:10.1021/acs.jcim.6c01137)
Supplement: Supplementary file 2 [file ci6c01137_si_003.zip › SI/case2/branch/branch.data]

# LAMMPS data file written by molpy on 2026-04-08 20:36:40

95 atoms
97 bonds
192 angles
297 dihedrals

9 atom types
5 bond types
9 angle types
11 dihedral types

-8.233499 16.886672 xlo xhi
-9.585920 8.427322 ylo yhi
-9.895192 7.966209 zlo zhi

Atom Type Labels

1 opls_136
2 opls_137
3 opls_140
4 opls_154
5 opls_155
6 opls_157
7 opls_180
8 opls_182
9 opls_185

Bond Type Labels

1 CT-CT
2 CT-HC
3 CT-OH
4 CT-OS
5 HO-OH

Angle Type Labels

1 CT-CT-CT
2 CT-CT-HC
3 CT-CT-OH
4 CT-CT-OS
5 CT-OH-HO
6 CT-OS-CT
7 HC-CT-HC
8 HC-CT-OH
9 HC-CT-OS

Dihedral Type Labels

1 CT-CT-CT-CT
2 CT-CT-CT-HC
3 CT-CT-CT-OH
4 CT-CT-CT-OS
5 CT-CT-OH-HO
6 CT-CT-OS-CT
7 CT-OS-CT-HC
8 HC-CT-CT-HC
9 HC-CT-CT-OH
10 HC-CT-CT-OS
11 HC-CT-OH-HO

Masses

1 12.010780
2 12.010780
3 1.007947
4 15.999430
5 1.007947
6 12.010780
7 15.999430
8 12.010780
9 1.007947

Atoms

1 1 8 0.140000 -0.437687 -2.348975 -1.589725
2 1 2 -0.060000 -0.478275 -1.078234 -0.788912
3 1 2 -0.060000 0.077200 0.142524 -1.382674
4 1 1 -0.120000 -0.023462 1.361229 -0.449141
5 1 1 -0.120000 0.844528 1.100234 0.732080
6 1 1 -0.120000 2.250381 0.741773 0.447572
7 1 1 -0.120000 2.542998 0.051491 -0.842738
8 1 1 -0.120000 1.482560 0.092787 -1.870920
9 1 6 0.145000 -1.908478 -0.964931 -0.301101
10 1 4 -0.683000 -2.248570 -2.079522 0.489232
11 1 9 0.030000 -1.145069 -2.376587 -2.440277
12 1 9 0.030000 -0.821126 -3.136962 -0.898402
13 1 3 0.060000 0.117829 -1.306647 0.141731
14 1 3 0.060000 -0.567434 0.429459 -2.243951
15 1 3 0.060000 0.384928 2.197955 -1.070073
16 1 3 0.060000 -1.045406 1.564507 -0.131975
17 1 3 0.060000 0.349556 0.316357 1.355536
18 1 3 0.060000 0.796649 2.030527 1.362330
19 1 3 0.060000 2.882829 1.667773 0.589047
20 1 3 0.060000 2.612134 0.082969 1.292396
21 1 3 0.060000 2.825691 -1.017424 -0.663818
22 1 3 0.060000 3.489131 0.489181 -1.233997
23 1 3 0.060000 1.637320 1.047234 -2.451403
24 1 3 0.060000 1.617865 -0.703380 -2.616375
25 1 3 0.060000 -2.157684 -0.027694 0.191628
26 1 3 0.060000 -2.536886 -1.071408 -1.232933
27 1 5 0.418000 -3.233499 -2.225716 0.375585
28 1 8 0.140000 3.468522 -3.596607 -2.631723
29 1 8 0.140000 4.200807 -1.224516 -2.767915
30 1 8 0.140000 4.483003 -2.495614 -0.637869
31 1 9 0.030000 3.680579 -4.585920 -2.210199
32 1 9 0.030000 4.328676 -1.275685 -3.869053
33 1 9 0.030000 3.484752 -2.169652 -0.281492
34 1 7 -0.400000 2.175632 -3.183661 -2.286839
35 1 2 -0.060000 4.480935 -2.554255 -2.136481
37 1 9 0.030000 3.532887 -3.679941 -3.736698
38 1 3 0.060000 5.476646 -2.908070 -2.474388
39 1 9 0.030000 3.137585 -0.917072 -2.622172
40 1 9 0.030000 4.823192 -3.434366 -0.168477
42 1 7 -0.400000 6.019661 0.773678 -1.915843
43 1 1 -0.120000 9.635963 -1.667230 -2.840558
44 1 3 0.060000 8.499613 0.448265 -1.088207
45 1 3 0.060000 8.784255 2.064639 -3.634075
46 1 2 -0.060000 8.829601 1.113927 -3.056343
47 1 3 0.060000 10.959930 1.509547 -2.666838
48 1 3 0.060000 11.579662 -0.820903 -2.498844
49 1 5 0.418000 8.908713 3.372984 0.758257
50 1 1 -0.120000 8.105244 0.076909 -3.841066
51 1 6 0.145000 9.137830 2.445788 -0.942031
52 1 3 0.060000 8.496542 0.164001 -4.895192
53 1 8 0.140000 6.912374 1.754413 -1.497637
54 1 9 0.030000 6.780465 1.816480 -0.391010
55 1 3 0.060000 7.479776 -1.623765 -2.740992
56 1 3 0.060000 10.361643 -0.357764 -1.298740
57 1 3 0.060000 10.215762 2.415749 -1.085067
58 1 3 0.060000 8.740052 3.427322 -1.333066
59 1 1 -0.120000 10.493446 -0.549707 -2.391418
60 1 1 -0.120000 8.309053 -1.328746 -3.433646
61 1 3 0.060000 10.522888 0.626920 -4.202125
62 1 2 -0.060000 8.356241 1.388597 -1.695519
63 1 1 -0.120000 10.322156 0.744429 -3.107434
64 1 9 0.030000 6.644189 2.767516 -1.853012
65 1 3 0.060000 10.250926 -2.328485 -3.520295
66 1 3 0.060000 9.464794 -2.344562 -1.951436
67 1 4 -0.683000 8.789374 2.436400 0.422188
68 1 3 0.060000 8.158328 -2.015561 -4.297006
69 1 3 0.060000 7.036159 0.316624 -3.927601
70 1 8 0.140000 7.291761 0.396234 0.693554
71 1 6 0.145000 9.541207 1.024379 1.227199
72 1 5 0.418000 9.365397 1.889307 2.966209
73 1 1 -0.120000 10.647239 -0.613702 -1.026600
74 1 3 0.060000 10.822882 -0.692544 -2.129043
75 1 3 0.060000 10.615154 0.979962 1.059978
76 1 1 -0.120000 8.588158 -2.635163 -1.388441
77 1 9 0.030000 7.184091 0.417952 1.804324
78 1 3 0.060000 11.308675 0.121911 -0.570901
79 1 3 0.060000 11.886672 -2.224347 -0.505448
80 1 3 0.060000 7.767909 -2.941328 -0.689898
81 1 2 -0.060000 8.723877 0.011701 0.450840
82 1 4 -0.683000 9.221049 0.968764 2.597239
84 1 3 0.060000 10.508156 -3.666540 -1.554959
85 1 3 0.060000 8.406304 -3.285226 -2.273975
86 1 1 -0.120000 10.808358 -1.937466 -0.364408
87 1 9 0.030000 7.035854 1.427087 0.383001
88 1 3 0.060000 10.703011 -1.785454 0.737387
89 1 7 -0.400000 6.371791 -0.550951 0.257465
90 1 1 -0.120000 8.403095 -1.211298 -1.737372
91 1 3 0.060000 9.124495 0.754064 -1.469219
92 1 3 0.060000 8.774019 -1.090817 -2.795569
93 1 2 -0.060000 9.163477 -0.218922 -0.929348
94 1 3 0.060000 9.154408 2.027466 0.882600
95 1 1 -0.120000 9.920322 -3.020769 -0.837385
96 1 3 0.060000 8.861658 -0.953870 1.018552
97 1 3 0.060000 9.754620 -3.728647 0.028678
98 1 3 0.060000 7.337270 -0.948697 -1.791679

Bonds

1 1 1 2
2 1 2 3
3 1 3 4
4 1 4 5
5 1 5 6
6 1 6 7
7 1 7 8
8 1 3 8
9 1 2 9
10 3 9 10
11 2 1 11
12 2 1 12
13 2 2 13
14 2 3 14
15 2 4 15
16 2 4 16
17 2 5 17
18 2 5 18
19 2 6 19
20 2 6 20
21 2 7 21
22 2 7 22
23 2 8 23
24 2 8 24
25 2 9 25
26 2 9 26
27 5 10 27
28 4 34 28
29 1 28 35
30 1 35 29
31 1 35 30
32 2 28 37
33 2 28 31
34 2 35 38
35 2 29 32
36 2 29 39
37 2 30 40
38 2 30 33
39 4 1 34
40 4 42 53
41 1 53 62
42 1 62 46
43 1 46 63
44 1 63 59
45 1 59 43
46 1 43 60
47 1 60 50
48 1 46 50
49 1 62 51
50 3 51 67
51 2 53 64
52 2 53 54
53 2 62 44
54 2 46 45
55 2 63 61
56 2 63 47
57 2 59 56
58 2 59 48
59 2 43 65
60 2 43 66
61 2 60 55
62 2 60 68
63 2 50 52
64 2 50 69
65 2 51 57
66 2 51 58
67 5 67 49
68 4 29 42
69 4 89 70
70 1 70 81
71 1 81 93
72 1 93 73
73 1 73 86
74 1 86 95
75 1 95 76
76 1 76 90
77 1 93 90
78 1 81 71
79 3 71 82
80 2 70 87
81 2 70 77
82 2 81 96
83 2 93 91
84 2 73 74
85 2 73 78
86 2 86 88
87 2 86 79
88 2 95 84
89 2 95 97
90 2 76 80
91 2 76 85
92 2 90 92
93 2 90 98
94 2 71 75
95 2 71 94
96 5 82 72
97 4 30 89

Angles

1 1 1 2 3
2 1 1 2 9
3 2 1 2 13
4 2 2 1 11
5 2 2 1 12
6 1 2 3 4
7 1 2 3 8
8 2 2 3 14
9 3 2 9 10
10 2 2 9 25
11 2 2 9 26
12 1 3 2 9
13 2 3 2 13
14 1 3 4 5
15 2 3 4 15
16 2 3 4 16
17 1 3 8 7
18 2 3 8 23
19 2 3 8 24
20 1 4 3 8
21 2 4 3 14
22 1 4 5 6
23 2 4 5 17
24 2 4 5 18
25 2 5 4 15
26 2 5 4 16
27 1 5 6 7
28 2 5 6 19
29 2 5 6 20
30 2 6 5 17
31 2 6 5 18
32 1 6 7 8
33 2 6 7 21
34 2 6 7 22
35 2 7 6 19
36 2 7 6 20
37 2 7 8 23
38 2 7 8 24
39 2 8 3 14
40 2 8 7 21
41 2 8 7 22
42 2 9 2 13
43 5 9 10 27
44 8 10 9 25
45 8 10 9 26
46 7 11 1 12
47 7 15 4 16
48 7 17 5 18
49 7 19 6 20
50 7 21 7 22
51 7 23 8 24
52 7 25 9 26
53 4 34 28 35
54 9 34 28 37
55 9 34 28 31
56 1 28 35 29
57 1 28 35 30
58 2 28 35 38
59 2 35 28 37
60 2 35 28 31
61 2 35 29 32
62 2 35 29 39
63 2 35 30 40
64 2 35 30 33
65 1 29 35 30
66 2 29 35 38
67 2 30 35 38
68 7 37 28 31
69 7 32 29 39
70 7 40 30 33
71 4 2 1 34
72 9 11 1 34
73 9 12 1 34
74 6 1 34 28
75 4 42 53 62
76 9 42 53 64
77 9 42 53 54
78 1 53 62 46
79 1 53 62 51
80 2 53 62 44
81 2 62 53 64
82 2 62 53 54
83 1 62 46 63
84 1 62 46 50
85 2 62 46 45
86 3 62 51 67
87 2 62 51 57
88 2 62 51 58
89 1 46 62 51
90 2 46 62 44
91 1 46 63 59
92 2 46 63 61
93 2 46 63 47
94 1 46 50 60
95 2 46 50 52
96 2 46 50 69
97 1 63 46 50
98 2 63 46 45
99 1 63 59 43
100 2 63 59 56
101 2 63 59 48
102 2 59 63 61
103 2 59 63 47
104 1 59 43 60
105 2 59 43 65
106 2 59 43 66
107 2 43 59 56
108 2 43 59 48
109 1 43 60 50
110 2 43 60 55
111 2 43 60 68
112 2 60 43 65
113 2 60 43 66
114 2 60 50 52
115 2 60 50 69
116 2 50 46 45
117 2 50 60 55
118 2 50 60 68
119 2 51 62 44
120 5 51 67 49
121 8 67 51 57
122 8 67 51 58
123 7 64 53 54
124 7 61 63 47
125 7 56 59 48
126 7 65 43 66
127 7 55 60 68
128 7 52 50 69
129 7 57 51 58
130 4 35 29 42
131 9 32 29 42
132 9 39 29 42
133 6 29 42 53
134 4 89 70 81
135 9 89 70 87
136 9 89 70 77
137 1 70 81 93
138 1 70 81 71
139 2 70 81 96
140 2 81 70 87
141 2 81 70 77
142 1 81 93 73
143 1 81 93 90
144 2 81 93 91
145 3 81 71 82
146 2 81 71 75
147 2 81 71 94
148 1 93 81 71
149 2 93 81 96
150 1 93 73 86
151 2 93 73 74
152 2 93 73 78
153 1 93 90 76
154 2 93 90 92
155 2 93 90 98
156 1 73 93 90
157 2 73 93 91
158 1 73 86 95
159 2 73 86 88
160 2 73 86 79
161 2 86 73 74
162 2 86 73 78
163 1 86 95 76
164 2 86 95 84
165 2 86 95 97
166 2 95 86 88
167 2 95 86 79
168 1 95 76 90
169 2 95 76 80
170 2 95 76 85
171 2 76 95 84
172 2 76 95 97
173 2 76 90 92
174 2 76 90 98
175 2 90 93 91
176 2 90 76 80
177 2 90 76 85
178 2 71 81 96
179 5 71 82 72
180 8 82 71 75
181 8 82 71 94
182 7 87 70 77
183 7 74 73 78
184 7 88 86 79
185 7 84 95 97
186 7 80 76 85
187 7 92 90 98
188 7 75 71 94
189 4 35 30 89
190 9 40 30 89
191 9 33 30 89
192 6 30 89 70

Dihedrals

1 1 1 2 3 4
2 1 1 2 3 8
3 2 1 2 3 14
4 3 1 2 9 10
5 2 1 2 9 25
6 2 1 2 9 26
7 1 2 3 4 5
8 2 2 3 4 15
9 2 2 3 4 16
10 1 2 3 8 7
11 2 2 3 8 23
12 2 2 3 8 24
13 5 2 9 10 27
14 3 3 2 9 10
15 2 3 2 9 25
16 2 3 2 9 26
17 1 3 4 5 6
18 2 3 4 5 17
19 2 3 4 5 18
20 1 4 3 8 7
21 2 4 3 8 23
22 2 4 3 8 24
23 1 4 5 6 7
24 2 4 5 6 19
25 2 4 5 6 20
26 1 5 6 7 8
27 2 5 6 7 21
28 2 5 6 7 22
29 1 6 7 8 3
30 2 6 7 8 23
31 2 6 7 8 24
32 1 8 3 4 5
33 2 8 3 4 15
34 2 8 3 4 16
35 1 9 2 3 4
36 1 9 2 3 8
37 2 9 2 3 14
38 2 11 1 2 3
39 2 11 1 2 9
40 8 11 1 2 13
41 2 12 1 2 3
42 2 12 1 2 9
43 8 12 1 2 13
44 2 13 2 3 4
45 2 13 2 3 8
46 8 13 2 3 14
47 9 13 2 9 10
48 8 13 2 9 25
49 8 13 2 9 26
50 2 14 3 4 5
51 8 14 3 4 15
52 8 14 3 4 16
53 2 14 3 8 7
54 8 14 3 8 23
55 8 14 3 8 24
56 2 15 4 5 6
57 8 15 4 5 17
58 8 15 4 5 18
59 2 16 4 5 6
60 8 16 4 5 17
61 8 16 4 5 18
62 2 17 5 6 7
63 8 17 5 6 19
64 8 17 5 6 20
65 2 18 5 6 7
66 8 18 5 6 19
67 8 18 5 6 20
68 2 19 6 7 8
69 8 19 6 7 21
70 8 19 6 7 22
71 2 20 6 7 8
72 8 20 6 7 21
73 8 20 6 7 22
74 2 21 7 8 3
75 8 21 7 8 23
76 8 21 7 8 24
77 2 22 7 8 3
78 8 22 7 8 23
79 8 22 7 8 24
80 11 25 9 10 27
81 11 26 9 10 27
82 4 34 28 35 29
83 4 34 28 35 30
84 10 34 28 35 38
85 2 28 35 29 32
86 2 28 35 29 39
87 2 28 35 30 40
88 2 28 35 30 33
89 2 29 35 30 40
90 2 29 35 30 33
91 2 30 35 29 32
92 2 30 35 29 39
93 2 37 28 35 29
94 2 37 28 35 30
95 8 37 28 35 38
96 2 31 28 35 29
97 2 31 28 35 30
98 8 31 28 35 38
99 8 38 35 29 32
100 8 38 35 29 39
101 8 38 35 30 40
102 8 38 35 30 33
103 6 2 1 34 28
104 7 11 1 34 28
105 7 12 1 34 28
106 6 1 34 28 35
107 7 1 34 28 37
108 7 1 34 28 31
109 4 3 2 1 34
110 4 9 2 1 34
111 10 13 2 1 34
112 4 42 53 62 46
113 4 42 53 62 51
114 10 42 53 62 44
115 1 53 62 46 63
116 1 53 62 46 50
117 2 53 62 46 45
118 3 53 62 51 67
119 2 53 62 51 57
120 2 53 62 51 58
121 1 62 46 63 59
122 2 62 46 63 61
123 2 62 46 63 47
124 1 62 46 50 60
125 2 62 46 50 52
126 2 62 46 50 69
127 5 62 51 67 49
128 3 46 62 51 67
129 2 46 62 51 57
130 2 46 62 51 58
131 1 46 63 59 43
132 2 46 63 59 56
133 2 46 63 59 48
134 1 63 46 50 60
135 2 63 46 50 52
136 2 63 46 50 69
137 1 63 59 43 60
138 2 63 59 43 65
139 2 63 59 43 66
140 1 59 43 60 50
141 2 59 43 60 55
142 2 59 43 60 68
143 1 43 60 50 46
144 2 43 60 50 52
145 2 43 60 50 69
146 1 50 46 63 59
147 2 50 46 63 61
148 2 50 46 63 47
149 1 51 62 46 63
150 1 51 62 46 50
151 2 51 62 46 45
152 2 64 53 62 46
153 2 64 53 62 51
154 8 64 53 62 44
155 2 54 53 62 46
156 2 54 53 62 51
157 8 54 53 62 44
158 2 44 62 46 63
159 2 44 62 46 50
160 8 44 62 46 45
161 9 44 62 51 67
162 8 44 62 51 57
163 8 44 62 51 58
164 2 45 46 63 59
165 8 45 46 63 61
166 8 45 46 63 47
167 2 45 46 50 60
168 8 45 46 50 52
169 8 45 46 50 69
170 2 61 63 59 43
171 8 61 63 59 56
172 8 61 63 59 48
173 2 47 63 59 43
174 8 47 63 59 56
175 8 47 63 59 48
176 2 56 59 43 60
177 8 56 59 43 65
178 8 56 59 43 66
179 2 48 59 43 60
180 8 48 59 43 65
181 8 48 59 43 66
182 2 65 43 60 50
183 8 65 43 60 55
184 8 65 43 60 68
185 2 66 43 60 50
186 8 66 43 60 55
187 8 66 43 60 68
188 2 55 60 50 46
189 8 55 60 50 52
190 8 55 60 50 69
191 2 68 60 50 46
192 8 68 60 50 52
193 8 68 60 50 69
194 11 57 51 67 49
195 11 58 51 67 49
196 6 35 29 42 53
197 7 32 29 42 53
198 7 39 29 42 53
199 6 29 42 53 62
200 7 29 42 53 64
201 7 29 42 53 54
202 4 28 35 29 42
203 4 30 35 29 42
204 10 38 35 29 42
205 4 89 70 81 93
206 4 89 70 81 71
207 10 89 70 81 96
208 1 70 81 93 73
209 1 70 81 93 90
210 2 70 81 93 91
211 3 70 81 71 82
212 2 70 81 71 75
213 2 70 81 71 94
214 1 81 93 73 86
215 2 81 93 73 74
216 2 81 93 73 78
217 1 81 93 90 76
218 2 81 93 90 92
219 2 81 93 90 98
220 5 81 71 82 72
221 3 93 81 71 82
222 2 93 81 71 75
223 2 93 81 71 94
224 1 93 73 86 95
225 2 93 73 86 88
226 2 93 73 86 79
227 1 73 93 90 76
228 2 73 93 90 92
229 2 73 93 90 98
230 1 73 86 95 76
231 2 73 86 95 84
232 2 73 86 95 97
233 1 86 95 76 90
234 2 86 95 76 80
235 2 86 95 76 85
236 1 95 76 90 93
237 2 95 76 90 92
238 2 95 76 90 98
239 1 90 93 73 86
240 2 90 93 73 74
241 2 90 93 73 78
242 1 71 81 93 73
243 1 71 81 93 90
244 2 71 81 93 91
245 2 87 70 81 93
246 2 87 70 81 71
247 8 87 70 81 96
248 2 77 70 81 93
249 2 77 70 81 71
250 8 77 70 81 96
251 2 96 81 93 73
252 2 96 81 93 90
253 8 96 81 93 91
254 9 96 81 71 82
255 8 96 81 71 75
256 8 96 81 71 94
257 2 91 93 73 86
258 8 91 93 73 74
259 8 91 93 73 78
260 2 91 93 90 76
261 8 91 93 90 92
262 8 91 93 90 98
263 2 74 73 86 95
264 8 74 73 86 88
265 8 74 73 86 79
266 2 78 73 86 95
267 8 78 73 86 88
268 8 78 73 86 79
269 2 88 86 95 76
270 8 88 86 95 84
271 8 88 86 95 97
272 2 79 86 95 76
273 8 79 86 95 84
274 8 79 86 95 97
275 2 84 95 76 90
276 8 84 95 76 80
277 8 84 95 76 85
278 2 97 95 76 90
279 8 97 95 76 80
280 8 97 95 76 85
281 2 80 76 90 93
282 8 80 76 90 92
283 8 80 76 90 98
284 2 85 76 90 93
285 8 85 76 90 92
286 8 85 76 90 98
287 11 75 71 82 72
288 11 94 71 82 72
289 6 35 30 89 70
290 7 40 30 89 70
291 7 33 30 89 70
292 6 30 89 70 81
293 7 30 89 70 87
294 7 30 89 70 77
295 4 28 35 30 89
296 4 29 35 30 89
297 10 38 35 30 89
