# Supplementary material for: MolPy: A Large Language Model-Friendly Toolkit for Reactive Topology Editing in Polymer Simulations
Source: J Chem Inf Model. 2026 Jul 1;66(13):7562–72. doi: 10.1021/acs.jcim.6c01137 (PMC13370848; doi:10.1021/acs.jcim.6c01137)
Supplement: Supplementary file 2 [file ci6c01137_si_003.zip › SI/case2/linear/linear.data]

# LAMMPS data file written by molpy on 2026-04-08 20:36:38

57 atoms
57 bonds
108 angles
147 dihedrals

9 atom types
5 bond types
9 angle types
13 dihedral types

-6.834235 11.719150 xlo xhi
-5.786420 18.933570 ylo yhi
-6.038187 12.930838 zlo zhi

Atom Type Labels

1 opls_136
2 opls_137
3 opls_140
4 opls_154
5 opls_155
6 opls_157
7 opls_180
8 opls_182
9 opls_185

Bond Type Labels

1 CT-CT
2 CT-HC
3 CT-OH
4 CT-OS
5 HO-OH

Angle Type Labels

1 CT-CT-CT
2 CT-CT-HC
3 CT-CT-OH
4 CT-CT-OS
5 CT-OH-HO
6 CT-OS-CT
7 HC-CT-HC
8 HC-CT-OH
9 HC-CT-OS

Dihedral Type Labels

1 CT-CT-CT-CT
2 CT-CT-CT-HC
3 CT-CT-CT-OH
4 CT-CT-CT-OS
5 CT-CT-OH-HO
6 CT-CT-OS-CT
7 CT-OS-CT-HC
8 HC-CT-CT-HC
9 HC-CT-CT-OH
10 HC-CT-CT-OS
11 HC-CT-OH-HO
12 OH-CT-CT-OS
13 OS-CT-CT-OS

Masses

1 12.010780
2 12.010780
3 1.007947
4 15.999430
5 1.007947
6 12.010780
7 15.999430
8 12.010780
9 1.007947

Atoms

1 1 8 0.140000 1.453352 0.251758 0.876609
2 1 6 0.145000 0.298079 0.191619 -0.101263
3 1 4 -0.683000 -0.194502 1.463673 -0.338493
4 1 9 0.030000 1.837235 -0.786420 1.042143
5 1 9 0.030000 2.260917 0.847208 0.440887
6 1 3 0.060000 0.722530 -0.260018 -1.038187
7 1 3 0.060000 -0.522201 -0.448429 0.292217
8 1 5 0.418000 0.539894 2.111909 -0.204776
9 1 7 -0.400000 0.766102 1.341284 3.378742
10 1 8 0.140000 1.585776 2.548226 5.310762
11 1 8 0.140000 0.430504 1.873321 4.600583
12 1 9 0.030000 0.046620 1.044903 5.247837
13 1 9 0.030000 -0.377062 2.597938 4.461496
14 1 9 0.030000 1.161326 2.926453 6.279651
15 1 9 0.030000 2.406057 1.824151 5.511273
16 1 7 -0.400000 2.590658 4.670325 3.740696
17 1 9 0.030000 3.891344 5.297483 2.321577
18 1 9 0.030000 2.578039 7.174096 1.546338
19 1 8 0.140000 2.034189 6.363132 2.101787
20 1 8 0.140000 3.079570 5.702805 2.976801
21 1 9 0.030000 3.520173 6.454649 3.637994
22 1 9 0.030000 1.600386 5.633909 1.382483
23 1 8 0.140000 -1.046550 7.952728 4.470837
25 1 9 0.030000 -1.492635 8.803432 3.947495
26 1 9 0.030000 -0.176632 7.543605 6.422873
27 1 7 -0.400000 -0.038238 7.432460 3.695457
28 1 8 0.140000 -0.591761 8.398740 5.845153
29 1 9 0.030000 -1.834235 7.166867 4.591484
30 1 9 0.030000 -1.513441 8.793682 6.351599
32 1 7 -0.400000 1.384067 10.404180 5.615993
33 1 2 -0.060000 4.303021 9.844856 4.923794
34 1 9 0.030000 2.138113 12.112195 6.326963
35 1 3 0.060000 2.586539 7.919521 6.586084
36 1 1 -0.120000 3.521214 8.583854 4.803191
37 1 8 0.140000 2.356789 11.391479 5.503176
38 1 9 0.030000 2.254550 12.000630 4.584986
39 1 3 0.060000 6.424569 10.283560 5.315077
40 1 3 0.060000 4.010893 8.000198 3.971662
41 1 1 -0.120000 5.733620 9.441632 5.320855
42 1 1 -0.120000 5.672198 8.829734 6.676810
43 1 1 -0.120000 3.504316 7.696011 5.984225
44 1 6 0.145000 4.596252 12.160980 5.866534
45 1 3 0.060000 4.365021 12.730274 4.919442
47 1 3 0.060000 6.719150 8.492288 6.911278
48 1 3 0.060000 4.384603 7.714958 7.930838
49 1 3 0.060000 3.719033 10.512268 6.831430
50 1 3 0.060000 6.012026 8.680255 4.549335
51 1 3 0.060000 5.299889 6.745083 6.790149
52 1 3 0.060000 2.503998 8.778847 4.435574
53 1 5 0.418000 4.342252 13.933570 6.638915
54 1 2 -0.060000 3.752574 10.905608 5.774186
55 1 4 -0.683000 4.131955 12.990572 6.905192
56 1 3 0.060000 5.669467 11.995050 5.929578
57 1 1 -0.120000 4.719191 7.712865 6.850717
58 1 3 0.060000 4.432149 10.259136 3.898425
59 1 3 0.060000 5.471720 9.645721 7.413107
60 1 3 0.060000 3.341442 6.637442 5.679712

Bonds

1 1 1 2
2 3 2 3
3 2 1 4
4 2 1 5
5 2 2 6
6 2 2 7
7 5 3 8
8 4 9 11
9 1 11 10
10 2 11 12
11 2 11 13
12 2 10 14
13 2 10 15
14 4 1 9
15 4 16 20
16 1 20 19
17 2 20 17
18 2 20 21
19 2 19 18
20 2 19 22
21 4 10 16
22 4 27 23
23 1 23 28
24 2 23 29
25 2 23 25
26 2 28 30
27 2 28 26
28 4 19 27
29 4 32 37
30 1 37 54
31 1 54 33
32 1 33 41
33 1 41 42
34 1 42 57
35 1 57 43
36 1 43 36
37 1 33 36
38 1 54 44
39 3 44 55
40 2 37 38
41 2 37 34
42 2 54 49
43 2 33 58
44 2 41 50
45 2 41 39
46 2 42 59
47 2 42 47
48 2 57 51
49 2 57 48
50 2 43 35
51 2 43 60
52 2 36 40
53 2 36 52
54 2 44 56
55 2 44 45
56 5 55 53
57 4 28 32

Angles

1 3 1 2 3
2 2 1 2 6
3 2 1 2 7
4 2 2 1 4
5 2 2 1 5
6 5 2 3 8
7 8 3 2 6
8 8 3 2 7
9 7 4 1 5
10 7 6 2 7
11 4 9 11 10
12 9 9 11 12
13 9 9 11 13
14 2 11 10 14
15 2 11 10 15
16 2 10 11 12
17 2 10 11 13
18 7 12 11 13
19 7 14 10 15
20 4 2 1 9
21 9 4 1 9
22 9 5 1 9
23 6 1 9 11
24 4 16 20 19
25 9 16 20 17
26 9 16 20 21
27 2 20 19 18
28 2 20 19 22
29 2 19 20 17
30 2 19 20 21
31 7 17 20 21
32 7 18 19 22
33 4 11 10 16
34 9 14 10 16
35 9 15 10 16
36 6 10 16 20
37 4 27 23 28
38 9 27 23 29
39 9 27 23 25
40 2 23 28 30
41 2 23 28 26
42 2 28 23 29
43 2 28 23 25
44 7 29 23 25
45 7 30 28 26
46 4 20 19 27
47 9 18 19 27
48 9 22 19 27
49 6 19 27 23
50 4 32 37 54
51 9 32 37 38
52 9 32 37 34
53 1 37 54 33
54 1 37 54 44
55 2 37 54 49
56 2 54 37 38
57 2 54 37 34
58 1 54 33 41
59 1 54 33 36
60 2 54 33 58
61 3 54 44 55
62 2 54 44 56
63 2 54 44 45
64 1 33 54 44
65 2 33 54 49
66 1 33 41 42
67 2 33 41 50
68 2 33 41 39
69 1 33 36 43
70 2 33 36 40
71 2 33 36 52
72 1 41 33 36
73 2 41 33 58
74 1 41 42 57
75 2 41 42 59
76 2 41 42 47
77 2 42 41 50
78 2 42 41 39
79 1 42 57 43
80 2 42 57 51
81 2 42 57 48
82 2 57 42 59
83 2 57 42 47
84 1 57 43 36
85 2 57 43 35
86 2 57 43 60
87 2 43 57 51
88 2 43 57 48
89 2 43 36 40
90 2 43 36 52
91 2 36 33 58
92 2 36 43 35
93 2 36 43 60
94 2 44 54 49
95 5 44 55 53
96 8 55 44 56
97 8 55 44 45
98 7 38 37 34
99 7 50 41 39
100 7 59 42 47
101 7 51 57 48
102 7 35 43 60
103 7 40 36 52
104 7 56 44 45
105 4 23 28 32
106 9 30 28 32
107 9 26 28 32
108 6 28 32 37

Dihedrals

1 5 1 2 3 8
2 9 4 1 2 3
3 8 4 1 2 6
4 8 4 1 2 7
5 9 5 1 2 3
6 8 5 1 2 6
7 8 5 1 2 7
8 11 6 2 3 8
9 11 7 2 3 8
10 10 9 11 10 14
11 10 9 11 10 15
12 8 12 11 10 14
13 8 12 11 10 15
14 8 13 11 10 14
15 8 13 11 10 15
16 6 2 1 9 11
17 7 4 1 9 11
18 7 5 1 9 11
19 6 1 9 11 10
20 7 1 9 11 12
21 7 1 9 11 13
22 12 3 2 1 9
23 10 6 2 1 9
24 10 7 2 1 9
25 10 16 20 19 18
26 10 16 20 19 22
27 8 17 20 19 18
28 8 17 20 19 22
29 8 21 20 19 18
30 8 21 20 19 22
31 6 11 10 16 20
32 7 14 10 16 20
33 7 15 10 16 20
34 6 10 16 20 19
35 7 10 16 20 17
36 7 10 16 20 21
37 13 9 11 10 16
38 10 12 11 10 16
39 10 13 11 10 16
40 10 27 23 28 30
41 10 27 23 28 26
42 8 29 23 28 30
43 8 29 23 28 26
44 8 25 23 28 30
45 8 25 23 28 26
46 6 20 19 27 23
47 7 18 19 27 23
48 7 22 19 27 23
49 6 19 27 23 28
50 7 19 27 23 29
51 7 19 27 23 25
52 13 16 20 19 27
53 10 17 20 19 27
54 10 21 20 19 27
55 4 32 37 54 33
56 4 32 37 54 44
57 10 32 37 54 49
58 1 37 54 33 41
59 1 37 54 33 36
60 2 37 54 33 58
61 3 37 54 44 55
62 2 37 54 44 56
63 2 37 54 44 45
64 1 54 33 41 42
65 2 54 33 41 50
66 2 54 33 41 39
67 1 54 33 36 43
68 2 54 33 36 40
69 2 54 33 36 52
70 5 54 44 55 53
71 3 33 54 44 55
72 2 33 54 44 56
73 2 33 54 44 45
74 1 33 41 42 57
75 2 33 41 42 59
76 2 33 41 42 47
77 1 41 33 36 43
78 2 41 33 36 40
79 2 41 33 36 52
80 1 41 42 57 43
81 2 41 42 57 51
82 2 41 42 57 48
83 1 42 57 43 36
84 2 42 57 43 35
85 2 42 57 43 60
86 1 57 43 36 33
87 2 57 43 36 40
88 2 57 43 36 52
89 1 36 33 41 42
90 2 36 33 41 50
91 2 36 33 41 39
92 1 44 54 33 41
93 1 44 54 33 36
94 2 44 54 33 58
95 2 38 37 54 33
96 2 38 37 54 44
97 8 38 37 54 49
98 2 34 37 54 33
99 2 34 37 54 44
100 8 34 37 54 49
101 2 49 54 33 41
102 2 49 54 33 36
103 8 49 54 33 58
104 9 49 54 44 55
105 8 49 54 44 56
106 8 49 54 44 45
107 2 58 33 41 42
108 8 58 33 41 50
109 8 58 33 41 39
110 2 58 33 36 43
111 8 58 33 36 40
112 8 58 33 36 52
113 2 50 41 42 57
114 8 50 41 42 59
115 8 50 41 42 47
116 2 39 41 42 57
117 8 39 41 42 59
118 8 39 41 42 47
119 2 59 42 57 43
120 8 59 42 57 51
121 8 59 42 57 48
122 2 47 42 57 43
123 8 47 42 57 51
124 8 47 42 57 48
125 2 51 57 43 36
126 8 51 57 43 35
127 8 51 57 43 60
128 2 48 57 43 36
129 8 48 57 43 35
130 8 48 57 43 60
131 2 35 43 36 33
132 8 35 43 36 40
133 8 35 43 36 52
134 2 60 43 36 33
135 8 60 43 36 40
136 8 60 43 36 52
137 11 56 44 55 53
138 11 45 44 55 53
139 6 23 28 32 37
140 7 30 28 32 37
141 7 26 28 32 37
142 6 28 32 37 54
143 7 28 32 37 38
144 7 28 32 37 34
145 13 27 23 28 32
146 10 29 23 28 32
147 10 25 23 28 32
