# Supplementary material for: MolPy: A Large Language Model-Friendly Toolkit for Reactive Topology Editing in Polymer Simulations
Source: J Chem Inf Model. 2026 Jul 1;66(13):7562–72. doi: 10.1021/acs.jcim.6c01137 (PMC13370848; doi:10.1021/acs.jcim.6c01137)
Supplement: Supplementary file 2 [file ci6c01137_si_003.zip › SI/case2/ring/ring.data]

# LAMMPS data file written by molpy on 2026-04-08 20:36:39

73 atoms
75 bonds
149 angles
219 dihedrals

6 atom types
3 bond types
6 angle types
8 dihedral types

-19.891628 5.405959 xlo xhi
-15.992793 2.539545 ylo yhi
-12.984249 5.197113 zlo zhi

Atom Type Labels

1 opls_136
2 opls_137
3 opls_140
4 opls_180
5 opls_182
6 opls_185

Bond Type Labels

1 CT-CT
2 CT-HC
3 CT-OS

Angle Type Labels

1 CT-CT-CT
2 CT-CT-HC
3 CT-CT-OS
4 CT-OS-CT
5 HC-CT-HC
6 HC-CT-OS

Dihedral Type Labels

1 CT-CT-CT-CT
2 CT-CT-CT-HC
3 CT-CT-CT-OS
4 CT-CT-OS-CT
5 CT-OS-CT-HC
6 HC-CT-CT-HC
7 HC-CT-CT-OS
8 OS-CT-CT-OS

Masses

1 12.010780
2 12.010780
3 1.007947
4 15.999430
5 12.010780
6 1.007947

Atoms

1 1 5 0.140000 -5.338498 -3.916571 -2.089790
2 1 5 0.140000 -6.331413 -3.581106 -0.996132
3 1 4 -0.400000 -5.944925 -4.167476 0.197113
4 1 6 0.030000 -5.669562 -3.423058 -3.038169
5 1 6 0.030000 -4.358521 -3.512045 -1.820380
6 1 6 0.030000 -6.323437 -2.460455 -0.918431
7 1 6 0.030000 -7.350999 -3.937070 -1.262745
9 1 3 0.060000 -2.864196 -8.944873 -1.099020
10 1 3 0.060000 -1.145625 -9.841384 -2.588991
11 1 3 0.060000 0.405959 -8.295465 -3.611739
12 1 6 0.030000 -2.705682 -10.452422 -3.623323
13 1 6 0.030000 -4.306634 -10.435879 -2.787149
14 1 5 0.140000 -3.647582 -9.914506 -3.541051
15 1 3 0.060000 -0.782644 -5.987324 -4.206349
16 1 2 -0.060000 -3.536678 -8.491188 -3.032971
17 1 3 0.060000 0.371630 -6.158249 -2.895618
18 1 3 0.060000 -3.176526 -7.902327 -3.925799
19 1 6 0.030000 -5.534203 -8.662962 -2.117694
20 1 1 -0.120000 -1.158957 -8.790061 -2.304688
21 1 1 -0.120000 -0.644853 -7.944803 -3.417362
22 1 1 -0.120000 -1.715319 -5.935745 -2.284885
23 1 3 0.060000 -3.368605 -6.507409 -1.055521
24 1 6 0.030000 -5.458001 -8.208836 -3.805430
25 1 3 0.060000 -0.576762 -8.614212 -1.365234
26 1 2 -0.060000 -2.569392 -8.288992 -1.949075
27 1 1 -0.120000 -0.668272 -6.483110 -3.196532
28 1 3 0.060000 -2.482685 -5.361305 -2.864260
29 1 3 0.060000 -1.783222 -7.010890 -0.485159
30 1 3 0.060000 -1.205259 -8.218942 -4.344159
31 1 3 0.060000 -1.227805 -5.141114 -1.676023
32 1 4 -0.400000 -5.081326 -6.675638 -2.581177
33 1 5 0.140000 -4.954253 -8.038933 -2.823978
34 1 1 -0.120000 -2.410930 -6.908021 -1.416439
35 1 5 0.140000 -7.341988 -9.926234 -6.951288
36 1 6 0.030000 -5.613437 -10.992793 -7.663681
37 1 6 0.030000 -7.781295 -9.970507 -7.984249
38 1 4 -0.400000 -5.128575 -9.990784 -5.972558
39 1 5 0.140000 -5.843193 -10.027590 -7.145823
40 1 6 0.030000 -5.509293 -9.208683 -7.789624
41 1 6 0.030000 -7.721177 -10.774382 -6.339561
42 1 1 -0.120000 -8.099635 -7.903596 -0.997340
43 1 1 -0.120000 -7.771611 -9.228942 -1.564544
44 1 3 0.060000 -6.316818 -5.912342 -3.036164
45 1 6 0.030000 -8.880210 -4.907327 -1.992660
46 1 1 -0.120000 -7.171416 -6.790382 -1.337885
47 1 3 0.060000 -9.060928 -7.171556 -3.279819
48 1 3 0.060000 -8.742622 -9.792924 -1.697500
49 1 1 -0.120000 -7.028028 -9.265468 -2.857899
50 1 5 0.140000 -8.930506 -5.084568 -3.064739
51 1 3 0.060000 -6.129818 -7.018272 -0.997902
52 1 3 0.060000 -7.259389 -9.836260 -0.760632
53 1 3 0.060000 -9.132618 -7.589508 -1.284490
54 1 2 -0.060000 -7.043203 -6.739681 -2.870155
55 1 6 0.030000 -9.387791 -6.110286 -5.299827
56 1 3 0.060000 -6.278640 -10.084809 -2.774713
57 1 6 0.030000 -8.354772 -4.274868 -3.600894
58 1 2 -0.060000 -8.299365 -6.379103 -3.536035
59 1 3 0.060000 -5.362743 -7.991267 -2.804998
60 1 3 0.060000 -6.173722 -8.012544 -4.365159
61 1 4 -0.400000 -7.997342 -7.496785 -5.668134
62 1 5 0.140000 -8.319980 -6.300740 -5.036423
63 1 3 0.060000 -7.691451 -9.626218 -3.685084
64 1 1 -0.120000 -6.382601 -8.007133 -3.286163
65 1 6 0.030000 -7.784463 -5.428153 -5.456429
66 1 3 0.060000 -7.530915 -5.853291 -0.914911
67 1 3 0.060000 -8.124231 -7.952751 0.126018
68 1 4 -0.400000 -11.591551 -4.856779 -4.053848
70 1 5 0.140000 -12.875575 -4.746864 -4.531119
71 1 6 0.030000 -14.891628 -5.276074 -4.187720
73 1 5 0.140000 -13.907357 -5.453069 -3.676014
74 1 6 0.030000 -12.903269 -5.184446 -5.560846
75 1 6 0.030000 -13.136308 -3.687093 -4.605136
76 1 6 0.030000 -13.697669 -6.544091 -3.620778

Bonds

1 1 1 2
2 3 2 3
3 2 1 4
4 2 1 5
5 2 2 6
6 2 2 7
7 3 32 33
8 1 33 16
9 1 16 26
10 1 26 20
11 1 20 21
12 1 21 27
13 1 27 22
14 1 22 34
15 1 26 34
16 1 16 14
17 2 33 19
18 2 33 24
19 2 16 18
20 2 26 9
21 2 20 25
22 2 20 10
23 2 21 30
24 2 21 11
25 2 27 17
26 2 27 15
27 2 22 28
28 2 22 31
29 2 34 29
30 2 34 23
31 2 14 12
32 2 14 13
33 3 1 32
34 3 38 39
35 1 39 35
36 2 39 36
37 2 39 40
38 2 35 37
39 2 35 41
40 3 14 38
41 3 61 62
42 1 62 58
43 1 58 54
44 1 54 46
45 1 46 42
46 1 42 43
47 1 43 49
48 1 49 64
49 1 54 64
50 1 58 50
51 2 62 65
52 2 62 55
53 2 58 47
54 2 54 44
55 2 46 51
56 2 46 66
57 2 42 53
58 2 42 67
59 2 43 52
60 2 43 48
61 2 49 63
62 2 49 56
63 2 64 59
64 2 64 60
65 2 50 45
66 2 50 57
67 3 35 61
68 3 68 70
69 1 70 73
70 2 70 74
71 2 70 75
72 2 73 71
73 2 73 76
74 3 50 68
75 3 73 3

Angles

1 3 1 2 3
2 2 1 2 6
3 2 1 2 7
4 2 2 1 4
5 2 2 1 5
6 6 3 2 6
7 6 3 2 7
8 5 4 1 5
9 5 6 2 7
10 3 32 33 16
11 6 32 33 19
12 6 32 33 24
13 1 33 16 26
14 1 33 16 14
15 2 33 16 18
16 2 16 33 19
17 2 16 33 24
18 1 16 26 20
19 1 16 26 34
20 2 16 26 9
21 2 16 14 12
22 2 16 14 13
23 1 26 16 14
24 2 26 16 18
25 1 26 20 21
26 2 26 20 25
27 2 26 20 10
28 1 26 34 22
29 2 26 34 29
30 2 26 34 23
31 1 20 26 34
32 2 20 26 9
33 1 20 21 27
34 2 20 21 30
35 2 20 21 11
36 2 21 20 25
37 2 21 20 10
38 1 21 27 22
39 2 21 27 17
40 2 21 27 15
41 2 27 21 30
42 2 27 21 11
43 1 27 22 34
44 2 27 22 28
45 2 27 22 31
46 2 22 27 17
47 2 22 27 15
48 2 22 34 29
49 2 22 34 23
50 2 34 26 9
51 2 34 22 28
52 2 34 22 31
53 2 14 16 18
54 5 19 33 24
55 5 25 20 10
56 5 30 21 11
57 5 17 27 15
58 5 28 22 31
59 5 29 34 23
60 5 12 14 13
61 3 2 1 32
62 6 4 1 32
63 6 5 1 32
64 4 1 32 33
65 3 38 39 35
66 6 38 39 36
67 6 38 39 40
68 2 39 35 37
69 2 39 35 41
70 2 35 39 36
71 2 35 39 40
72 5 36 39 40
73 5 37 35 41
74 3 16 14 38
75 6 12 14 38
76 6 13 14 38
77 4 14 38 39
78 3 61 62 58
79 6 61 62 65
80 6 61 62 55
81 1 62 58 54
82 1 62 58 50
83 2 62 58 47
84 2 58 62 65
85 2 58 62 55
86 1 58 54 46
87 1 58 54 64
88 2 58 54 44
89 2 58 50 45
90 2 58 50 57
91 1 54 58 50
92 2 54 58 47
93 1 54 46 42
94 2 54 46 51
95 2 54 46 66
96 1 54 64 49
97 2 54 64 59
98 2 54 64 60
99 1 46 54 64
100 2 46 54 44
101 1 46 42 43
102 2 46 42 53
103 2 46 42 67
104 2 42 46 51
105 2 42 46 66
106 1 42 43 49
107 2 42 43 52
108 2 42 43 48
109 2 43 42 53
110 2 43 42 67
111 1 43 49 64
112 2 43 49 63
113 2 43 49 56
114 2 49 43 52
115 2 49 43 48
116 2 49 64 59
117 2 49 64 60
118 2 64 54 44
119 2 64 49 63
120 2 64 49 56
121 2 50 58 47
122 5 65 62 55
123 5 51 46 66
124 5 53 42 67
125 5 52 43 48
126 5 63 49 56
127 5 59 64 60
128 5 45 50 57
129 3 39 35 61
130 6 37 35 61
131 6 41 35 61
132 4 35 61 62
133 3 68 70 73
134 6 68 70 74
135 6 68 70 75
136 2 70 73 71
137 2 70 73 76
138 2 73 70 74
139 2 73 70 75
140 5 74 70 75
141 5 71 73 76
142 3 58 50 68
143 6 45 50 68
144 6 57 50 68
145 4 50 68 70
146 3 70 73 3
147 6 71 73 3
148 6 76 73 3
149 4 73 3 2

Dihedrals

1 7 4 1 2 3
2 6 4 1 2 6
3 6 4 1 2 7
4 7 5 1 2 3
5 6 5 1 2 6
6 6 5 1 2 7
7 3 32 33 16 26
8 3 32 33 16 14
9 7 32 33 16 18
10 1 33 16 26 20
11 1 33 16 26 34
12 2 33 16 26 9
13 2 33 16 14 12
14 2 33 16 14 13
15 1 16 26 20 21
16 2 16 26 20 25
17 2 16 26 20 10
18 1 16 26 34 22
19 2 16 26 34 29
20 2 16 26 34 23
21 2 26 16 14 12
22 2 26 16 14 13
23 1 26 20 21 27
24 2 26 20 21 30
25 2 26 20 21 11
26 1 20 26 34 22
27 2 20 26 34 29
28 2 20 26 34 23
29 1 20 21 27 22
30 2 20 21 27 17
31 2 20 21 27 15
32 1 21 27 22 34
33 2 21 27 22 28
34 2 21 27 22 31
35 1 27 22 34 26
36 2 27 22 34 29
37 2 27 22 34 23
38 1 34 26 20 21
39 2 34 26 20 25
40 2 34 26 20 10
41 1 14 16 26 20
42 1 14 16 26 34
43 2 14 16 26 9
44 2 19 33 16 26
45 2 19 33 16 14
46 6 19 33 16 18
47 2 24 33 16 26
48 2 24 33 16 14
49 6 24 33 16 18
50 2 18 16 26 20
51 2 18 16 26 34
52 6 18 16 26 9
53 6 18 16 14 12
54 6 18 16 14 13
55 2 9 26 20 21
56 6 9 26 20 25
57 6 9 26 20 10
58 2 9 26 34 22
59 6 9 26 34 29
60 6 9 26 34 23
61 2 25 20 21 27
62 6 25 20 21 30
63 6 25 20 21 11
64 2 10 20 21 27
65 6 10 20 21 30
66 6 10 20 21 11
67 2 30 21 27 22
68 6 30 21 27 17
69 6 30 21 27 15
70 2 11 21 27 22
71 6 11 21 27 17
72 6 11 21 27 15
73 2 17 27 22 34
74 6 17 27 22 28
75 6 17 27 22 31
76 2 15 27 22 34
77 6 15 27 22 28
78 6 15 27 22 31
79 2 28 22 34 26
80 6 28 22 34 29
81 6 28 22 34 23
82 2 31 22 34 26
83 6 31 22 34 29
84 6 31 22 34 23
85 4 2 1 32 33
86 5 4 1 32 33
87 5 5 1 32 33
88 4 1 32 33 16
89 5 1 32 33 19
90 5 1 32 33 24
91 8 3 2 1 32
92 7 6 2 1 32
93 7 7 2 1 32
94 7 38 39 35 37
95 7 38 39 35 41
96 6 36 39 35 37
97 6 36 39 35 41
98 6 40 39 35 37
99 6 40 39 35 41
100 4 16 14 38 39
101 5 12 14 38 39
102 5 13 14 38 39
103 4 14 38 39 35
104 5 14 38 39 36
105 5 14 38 39 40
106 3 33 16 14 38
107 3 26 16 14 38
108 7 18 16 14 38
109 3 61 62 58 54
110 3 61 62 58 50
111 7 61 62 58 47
112 1 62 58 54 46
113 1 62 58 54 64
114 2 62 58 54 44
115 2 62 58 50 45
116 2 62 58 50 57
117 1 58 54 46 42
118 2 58 54 46 51
119 2 58 54 46 66
120 1 58 54 64 49
121 2 58 54 64 59
122 2 58 54 64 60
123 2 54 58 50 45
124 2 54 58 50 57
125 1 54 46 42 43
126 2 54 46 42 53
127 2 54 46 42 67
128 1 46 54 64 49
129 2 46 54 64 59
130 2 46 54 64 60
131 1 46 42 43 49
132 2 46 42 43 52
133 2 46 42 43 48
134 1 42 43 49 64
135 2 42 43 49 63
136 2 42 43 49 56
137 1 43 49 64 54
138 2 43 49 64 59
139 2 43 49 64 60
140 1 64 54 46 42
141 2 64 54 46 51
142 2 64 54 46 66
143 1 50 58 54 46
144 1 50 58 54 64
145 2 50 58 54 44
146 2 65 62 58 54
147 2 65 62 58 50
148 6 65 62 58 47
149 2 55 62 58 54
150 2 55 62 58 50
151 6 55 62 58 47
152 2 47 58 54 46
153 2 47 58 54 64
154 6 47 58 54 44
155 6 47 58 50 45
156 6 47 58 50 57
157 2 44 54 46 42
158 6 44 54 46 51
159 6 44 54 46 66
160 2 44 54 64 49
161 6 44 54 64 59
162 6 44 54 64 60
163 2 51 46 42 43
164 6 51 46 42 53
165 6 51 46 42 67
166 2 66 46 42 43
167 6 66 46 42 53
168 6 66 46 42 67
169 2 53 42 43 49
170 6 53 42 43 52
171 6 53 42 43 48
172 2 67 42 43 49
173 6 67 42 43 52
174 6 67 42 43 48
175 2 52 43 49 64
176 6 52 43 49 63
177 6 52 43 49 56
178 2 48 43 49 64
179 6 48 43 49 63
180 6 48 43 49 56
181 2 63 49 64 54
182 6 63 49 64 59
183 6 63 49 64 60
184 2 56 49 64 54
185 6 56 49 64 59
186 6 56 49 64 60
187 4 39 35 61 62
188 5 37 35 61 62
189 5 41 35 61 62
190 4 35 61 62 58
191 5 35 61 62 65
192 5 35 61 62 55
193 8 38 39 35 61
194 7 36 39 35 61
195 7 40 39 35 61
196 7 68 70 73 71
197 7 68 70 73 76
198 6 74 70 73 71
199 6 74 70 73 76
200 6 75 70 73 71
201 6 75 70 73 76
202 4 58 50 68 70
203 5 45 50 68 70
204 5 57 50 68 70
205 4 50 68 70 73
206 5 50 68 70 74
207 5 50 68 70 75
208 3 62 58 50 68
209 3 54 58 50 68
210 7 47 58 50 68
211 4 70 73 3 2
212 5 71 73 3 2
213 5 76 73 3 2
214 4 73 3 2 1
215 5 73 3 2 6
216 5 73 3 2 7
217 8 68 70 73 3
218 7 74 70 73 3
219 7 75 70 73 3
