# Supplementary material for: MolPy: A Large Language Model-Friendly Toolkit for Reactive Topology Editing in Polymer Simulations
Source: J Chem Inf Model. 2026 Jul 1;66(13):7562–72. doi: 10.1021/acs.jcim.6c01137 (PMC13370848; doi:10.1021/acs.jcim.6c01137)
Supplement: Supplementary file 2 [file ci6c01137_si_003.zip › SI/case4/lammps/lammps.ff]

# LAMMPS force field generated by molpy version 0.2.3

pair_style lj/cut/coul/long 10.000000 10.000000
pair_coeff opls_468 opls_468 0.066000 3.500000
pair_coeff opls_135 opls_135 0.066000 3.500000
pair_coeff opls_140 opls_140 0.030000 2.500000
pair_coeff opls_467 opls_467 0.170000 3.000000
pair_coeff opls_466 opls_466 0.210000 2.960000
pair_coeff opls_469 opls_469 0.015000 2.420000
pair_coeff opls_137 opls_137 0.066000 3.500000
pair_coeff opls_136 opls_136 0.066000 3.500000
pair_coeff opls_282 opls_282 0.015000 2.420000
pair_coeff opls_465 opls_465 0.105000 3.750000

bond_style harmonic
bond_coeff CT-CT 268.000000 1.529000
bond_coeff CT-HC 340.000000 1.090000
bond_coeff C_2-CT 317.000000 1.522000
bond_coeff CT-OS 320.000000 1.410000
bond_coeff C_2-O_2 570.000000 1.229000
bond_coeff C_2-OS 214.000000 1.327000

angle_style harmonic
angle_coeff C_2-CT-CT 63.000000 111.100000
angle_coeff O_2-C_2-OS 83.000000 123.400000
angle_coeff C_2-OS-CT 83.000000 116.900000
angle_coeff CT-CT-CT 58.350024 112.700000
angle_coeff CT-CT-HC 37.500000 110.700000
angle_coeff OS-C_2-CT 81.000000 111.400000
angle_coeff HC-CT-HC 33.000000 107.800000
angle_coeff HC-CT-OS 35.000000 109.500000
angle_coeff C_2-CT-HC 35.000000 109.500000
angle_coeff CT-C_2-O_2 80.000000 120.400000

dihedral_style opls
dihedral_coeff HC-CT-C_2-OS -0.000002 -0.000000 0.132000 -0.000000
dihedral_coeff CT-CT-C_2-OS 0.000002 -0.000000 -0.553000 -0.000000
dihedral_coeff CT-CT-C_2-O_2 -0.276999 1.228000 -0.694000 -0.000000
dihedral_coeff CT-CT-CT-CT 1.300000 -0.050000 0.200000 -0.000000
dihedral_coeff C_2-CT-CT-CT -1.697003 -0.455999 0.585000 -0.000000
dihedral_coeff HC-CT-C_2-O_2 -0.000000 -0.000000 -0.000000 -0.000000
dihedral_coeff HC-CT-CT-HC 0.000000 -0.000000 0.300000 -0.000000
dihedral_coeff CT-OS-C_2-O_2 -0.000000 5.123999 -0.000000 -0.000000
dihedral_coeff CT-CT-CT-HC 0.000000 -0.000000 0.300000 -0.000000
dihedral_coeff C_2-OS-CT-HC -0.000002 -0.000000 0.198000 -0.000000
dihedral_coeff C_2-CT-CT-HC 0.000005 -0.000000 -0.075999 -0.000000
dihedral_coeff CT-C_2-OS-CT 4.668996 5.123999 -0.000000 -0.000000
