# Supplementary material for: MolPy: A Large Language Model-Friendly Toolkit for Reactive Topology Editing in Polymer Simulations
Source: J Chem Inf Model. 2026 Jul 1;66(13):7562–72. doi: 10.1021/acs.jcim.6c01137 (PMC13370848; doi:10.1021/acs.jcim.6c01137)
Supplement: Supplementary file 2 [file ci6c01137_si_003.zip › SI/case4/lammps/input.lmp]

# Polydisperse PS/PMA system — generated by MolPy
units           real
atom_style      full

read_data       lammps.data
include         lammps.ff

pair_style      lj/cut/coul/long 12.0
pair_modify     mix arithmetic tail yes
kspace_style    pppm 1e-4

bond_style      harmonic
angle_style     harmonic
dihedral_style  opls
improper_style  cvff

# Energy minimisation before dynamics
minimize        1.0e-4 1.0e-6 10000 100000

timestep        1.0
thermo          1000
thermo_style    custom step temp press etotal

# NVT equilibration at 300 K
fix             nvt all nvt temp 300.0 300.0 100.0
run             100000
