# Supplementary material for: MolPy: A Large Language Model-Friendly Toolkit for Reactive Topology Editing in Polymer Simulations
Source: J Chem Inf Model. 2026 Jul 1;66(13):7562–72. doi: 10.1021/acs.jcim.6c01137 (PMC13370848; doi:10.1021/acs.jcim.6c01137)
Supplement: Supplementary file 2 [file ci6c01137_si_003.zip › SI/case4/lammps/lammps.data]

# LAMMPS data file written by molpy on 2026-04-08 20:37:34

2080 atoms
2150 bonds
4390 angles
7115 dihedrals

10 atom types
6 bond types
10 angle types
12 dihedral types

0.000000 71.461469 xlo xhi
0.000000 71.461469 ylo yhi
0.000000 71.461469 zlo zhi

Atom Type Labels

1 opls_135
2 opls_136
3 opls_137
4 opls_140
5 opls_282
6 opls_465
7 opls_466
8 opls_467
9 opls_468
10 opls_469

Bond Type Labels

1 CT-CT
2 CT-HC
3 CT-OS
4 C_2-CT
5 C_2-OS
6 C_2-O_2

Angle Type Labels

1 CT-CT-CT
2 CT-CT-HC
3 CT-C_2-O_2
4 C_2-CT-CT
5 C_2-CT-HC
6 C_2-OS-CT
7 HC-CT-HC
8 HC-CT-OS
9 OS-C_2-CT
10 O_2-C_2-OS

Dihedral Type Labels

1 CT-CT-CT-CT
2 CT-CT-CT-HC
3 CT-CT-C_2-OS
4 CT-CT-C_2-O_2
5 CT-C_2-OS-CT
6 CT-OS-C_2-O_2
7 C_2-CT-CT-CT
8 C_2-CT-CT-HC
9 C_2-OS-CT-HC
10 HC-CT-CT-HC
11 HC-CT-C_2-OS
12 HC-CT-C_2-O_2

Masses

1 12.010780
2 12.010780
3 12.010780
4 1.007947
5 1.007947
6 12.010780
7 15.999430
8 15.999430
9 12.010780
10 1.007947

Atoms

1 1 1 -0.180000 16.087000 3.552000 68.254000
2 1 3 -0.060000 15.974000 3.702000 66.754000
3 1 3 -0.060000 15.406000 2.408000 66.168000
4 1 2 -0.120000 14.042000 2.184000 66.788000
5 1 2 -0.120000 12.952000 2.861000 66.011000
6 1 2 -0.120000 12.807000 2.327000 64.617000
7 1 2 -0.120000 14.114000 1.797000 64.096000
8 1 2 -0.120000 15.288000 2.541000 64.672000
9 1 4 0.060000 16.977000 4.127000 68.596000
10 1 4 0.060000 16.253000 2.508000 68.585000
11 1 4 0.060000 15.223000 4.020000 68.795000
12 1 4 0.060000 16.981000 3.911000 66.349000
13 1 4 0.060000 16.074000 1.579000 66.446000
14 1 4 0.060000 14.043000 2.669000 67.803000
15 1 4 0.060000 13.844000 1.113000 66.999000
16 1 4 0.060000 13.225000 3.928000 65.945000
17 1 4 0.060000 12.018000 2.787000 66.587000
18 1 4 0.060000 12.019000 1.538000 64.572000
19 1 4 0.060000 12.429000 3.160000 63.974000
20 1 4 0.060000 14.146000 1.943000 63.007000
21 1 4 0.060000 14.238000 0.726000 64.308000
22 1 4 0.060000 16.205000 2.077000 64.233000
23 1 4 0.060000 15.314000 3.607000 64.329000
24 1 4 0.060000 12.207000 3.454000 61.045000
25 1 4 0.060000 13.923000 2.238000 60.078000
26 1 2 -0.120000 15.865000 3.846000 65.325000
27 1 2 -0.120000 12.585000 2.622000 61.688000
28 1 4 0.060000 16.758000 4.205000 63.420000
29 1 4 0.060000 14.016000 1.021000 61.379000
30 1 4 0.060000 15.983000 2.371000 61.304000
31 1 3 -0.060000 15.751000 3.996000 63.825000
32 1 4 0.060000 15.851000 1.873000 63.517000
33 1 4 0.060000 11.795000 3.082000 63.658000
34 1 2 -0.120000 13.891000 2.092000 61.167000
35 1 2 -0.120000 15.065000 2.836000 61.743000
36 1 4 0.060000 16.031000 2.802000 65.656000
37 1 4 0.060000 15.092000 3.901000 61.400000
38 1 3 -0.060000 15.184000 2.702000 63.239000
39 1 2 -0.120000 13.820000 2.478000 63.859000
40 1 4 0.060000 15.000000 4.314000 65.866000
41 1 4 0.060000 13.820000 2.963000 64.873000
42 1 4 0.060000 13.003000 4.221000 63.017000
43 1 2 -0.120000 12.729000 3.155000 63.082000
44 1 4 0.060000 13.621000 1.408000 64.070000
45 1 4 0.060000 11.796000 1.832000 61.643000
46 1 2 -0.120000 15.643000 4.140000 62.397000
47 1 7 -0.430000 16.809000 3.654000 58.943000
48 1 6 0.510000 16.696000 3.648000 60.196000
49 1 3 -0.060000 15.529000 4.291000 60.889000
50 1 9 0.160000 18.796000 2.409000 60.448000
51 1 5 0.060000 14.593000 3.804000 60.533000
52 1 10 0.030000 19.239000 1.710000 61.190000
53 1 10 0.030000 18.627000 1.881000 59.508000
54 1 10 0.030000 19.590000 3.193000 60.304000
55 1 8 -0.330000 17.666000 3.039000 60.980000
56 1 4 0.060000 15.073000 3.232000 62.663000
57 1 4 0.060000 16.711000 3.993000 62.633000
58 1 2 -0.120000 12.283000 3.744000 57.217000
59 1 2 -0.120000 13.446000 2.681000 55.302000
60 1 4 0.060000 15.537000 2.960000 55.439000
61 1 2 -0.120000 15.420000 4.435000 59.460000
62 1 4 0.060000 13.176000 1.998000 58.204000
63 1 4 0.060000 11.761000 4.043000 55.180000
64 1 2 -0.120000 13.375000 3.067000 57.994000
65 1 4 0.060000 13.478000 2.827000 54.213000
66 1 2 -0.120000 12.140000 3.211000 55.822000
67 1 2 -0.120000 14.619000 3.425000 55.878000
68 1 4 0.060000 13.571000 1.610000 55.514000
69 1 4 0.060000 14.647000 4.490000 55.535000
70 1 3 -0.060000 15.306000 4.585000 57.960000
71 1 4 0.060000 15.585000 3.391000 59.791000
72 1 4 0.060000 11.350000 3.671000 57.793000
73 1 4 0.060000 15.406000 2.462000 57.652000
74 1 4 0.060000 13.375000 3.552000 59.008000
75 1 4 0.060000 12.557000 4.811000 57.151000
76 1 3 -0.060000 14.739000 3.291000 57.374000
77 1 4 0.060000 14.555000 4.903000 60.000000
78 1 4 0.060000 16.313000 4.795000 57.554000
79 1 4 0.060000 11.350000 2.421000 55.778000
80 1 4 0.060000 14.333000 5.198000 57.072000
81 1 4 0.060000 11.538000 4.337000 52.251000
82 1 4 0.060000 13.255000 3.121000 51.284000
83 1 3 -0.060000 14.516000 3.585000 54.445000
84 1 4 0.060000 15.314000 3.254000 52.510000
85 1 4 0.060000 14.424000 4.784000 52.606000
86 1 2 -0.120000 12.061000 4.038000 54.288000
87 1 2 -0.120000 13.224000 2.975000 52.373000
88 1 4 0.060000 15.183000 2.757000 54.723000
89 1 4 0.060000 13.153000 3.847000 56.080000
90 1 4 0.060000 11.128000 2.716000 52.850000
91 1 2 -0.120000 14.397000 3.719000 52.949000
92 1 4 0.060000 12.335000 5.106000 54.222000
93 1 2 -0.120000 15.198000 4.729000 56.531000
94 1 3 -0.060000 15.084000 4.879000 55.031000
95 1 2 -0.120000 11.917000 3.505000 52.894000
96 1 4 0.060000 16.091000 5.089000 54.626000
97 1 4 0.060000 13.349000 1.904000 52.585000
98 1 2 -0.120000 13.153000 3.361000 55.065000
99 1 4 0.060000 15.363000 3.685000 56.861000
100 1 4 0.060000 11.128000 3.965000 54.864000
101 1 4 0.060000 12.954000 2.292000 55.275000
102 1 3 -0.060000 14.294000 3.880000 51.516000
103 1 2 -0.120000 11.838000 4.333000 51.359000
104 1 4 0.060000 15.869000 5.383000 51.697000
105 1 4 0.060000 10.906000 4.259000 51.935000
106 1 4 0.060000 15.092000 3.548000 49.581000
107 1 4 0.060000 14.202000 5.079000 49.677000
108 1 2 -0.120000 11.695000 3.799000 49.965000
109 1 4 0.060000 12.930000 4.141000 53.151000
110 1 4 0.060000 13.126000 2.198000 49.656000
111 1 2 -0.120000 12.930000 3.656000 52.136000
112 1 4 0.060000 14.111000 5.492000 54.143000
113 1 4 0.060000 13.033000 3.416000 48.355000
114 1 3 -0.060000 14.862000 5.174000 52.102000
115 1 2 -0.120000 14.174000 4.013000 50.020000
116 1 4 0.060000 12.731000 2.586000 52.347000
117 1 2 -0.120000 13.001000 3.269000 49.444000
118 1 4 0.060000 14.961000 3.051000 51.794000
119 1 4 0.060000 15.140000 3.980000 53.933000
120 1 4 0.060000 10.906000 3.010000 49.920000
121 1 4 0.060000 11.316000 4.632000 49.322000
122 1 2 -0.120000 14.975000 5.023000 53.602000
123 1 4 0.060000 12.113000 5.400000 51.293000
124 1 6 0.510000 15.807000 4.826000 48.473000
125 1 9 0.160000 17.907000 3.587000 48.725000
126 1 4 0.060000 14.184000 4.410000 50.940000
127 1 5 0.060000 13.703000 4.982000 48.810000
128 1 10 0.030000 17.737000 3.059000 47.785000
129 1 10 0.030000 18.700000 4.371000 48.581000
130 1 2 -0.120000 14.753000 5.317000 50.674000
131 1 8 -0.330000 16.775000 4.217000 49.257000
132 1 7 -0.430000 15.919000 4.831000 47.220000
133 1 3 -0.060000 14.638000 5.468000 49.166000
134 1 4 0.060000 15.821000 5.171000 50.911000
135 1 10 0.030000 18.348000 2.888000 49.467000
136 1 2 -0.120000 14.530000 5.613000 47.737000
137 1 4 0.060000 11.668000 5.989000 45.428000
138 1 2 -0.120000 12.484000 4.245000 46.271000
139 1 4 0.060000 10.871000 5.221000 43.457000
140 1 2 -0.120000 12.555000 3.858000 43.579000
141 1 4 0.060000 12.485000 4.730000 47.286000
142 1 4 0.060000 14.647000 4.137000 43.716000
143 1 3 -0.060000 14.416000 5.763000 46.237000
144 1 4 0.060000 14.695000 4.569000 48.068000
145 1 4 0.060000 10.461000 4.849000 46.069000
146 1 2 -0.120000 11.393000 4.922000 45.494000
147 1 4 0.060000 15.424000 5.973000 45.831000
148 1 4 0.060000 12.588000 4.005000 42.490000
149 1 2 -0.120000 13.729000 4.602000 44.154000
150 1 4 0.060000 12.285000 3.175000 46.481000
151 1 4 0.060000 13.756000 5.668000 43.812000
152 1 3 -0.060000 13.848000 4.469000 45.651000
153 1 4 0.060000 13.664000 6.081000 48.277000
154 1 4 0.060000 10.460000 3.599000 44.055000
155 1 2 -0.120000 11.249000 4.388000 44.099000
156 1 4 0.060000 14.515000 3.640000 45.929000
157 1 4 0.060000 12.680000 2.787000 43.791000
158 1 3 -0.060000 13.626000 4.763000 42.722000
159 1 4 0.060000 13.442000 6.376000 45.348000
160 1 4 0.060000 10.238000 3.893000 41.126000
161 1 2 -0.120000 11.027000 4.683000 41.171000
162 1 4 0.060000 14.293000 3.934000 43.000000
163 1 4 0.060000 12.458000 3.082000 40.862000
164 1 2 -0.120000 14.308000 5.907000 44.808000
165 1 4 0.060000 11.445000 6.284000 42.500000
166 1 2 -0.120000 12.262000 4.539000 43.342000
167 1 4 0.060000 10.649000 5.515000 40.528000
168 1 2 -0.120000 12.333000 4.153000 40.650000
169 1 4 0.060000 12.262000 5.024000 44.357000
170 1 4 0.060000 14.424000 4.431000 40.787000
171 1 3 -0.060000 14.193000 6.057000 43.308000
172 1 4 0.060000 14.473000 4.863000 45.139000
173 1 4 0.060000 10.237000 5.143000 43.141000
174 1 2 -0.120000 11.171000 5.216000 42.565000
175 1 4 0.060000 15.200000 6.267000 42.903000
176 1 4 0.060000 12.366000 4.299000 39.561000
177 1 2 -0.120000 13.507000 4.897000 41.226000
178 1 4 0.060000 12.063000 3.469000 43.552000
179 1 4 0.060000 13.534000 5.961000 40.883000
180 1 2 -0.120000 13.284000 5.191000 38.297000
181 1 4 0.060000 10.426000 5.809000 37.599000
182 1 3 -0.060000 13.403000 5.058000 39.794000
183 1 4 0.060000 12.040000 5.318000 41.428000
184 1 4 0.060000 14.202000 4.726000 37.858000
185 1 2 -0.120000 10.804000 4.977000 38.242000
186 1 4 0.060000 10.016000 5.437000 40.212000
187 1 2 -0.120000 14.084000 6.201000 41.879000
188 1 4 0.060000 14.979000 6.561000 39.974000
189 1 4 0.060000 12.143000 4.593000 36.632000
190 1 2 -0.120000 12.039000 4.833000 40.413000
191 1 4 0.060000 11.840000 3.763000 40.624000
192 1 4 0.060000 13.311000 6.256000 37.955000
193 1 2 -0.120000 12.111000 4.447000 37.721000
194 1 4 0.060000 13.220000 6.669000 42.420000
195 1 4 0.060000 10.016000 4.188000 38.198000
196 1 3 -0.060000 13.971000 6.351000 40.379000
197 1 4 0.060000 14.250000 5.158000 42.210000
198 1 4 0.060000 14.070000 4.229000 40.071000
199 1 4 0.060000 12.235000 3.376000 37.933000
200 1 2 -0.120000 10.948000 5.510000 39.636000
201 1 4 0.060000 11.223000 6.578000 39.571000
202 1 2 -0.120000 13.863000 6.495000 38.950000
203 1 4 0.060000 11.000000 6.871000 36.642000
204 1 2 -0.120000 11.817000 5.128000 37.484000
205 1 4 0.060000 10.204000 6.103000 34.670000
206 1 2 -0.120000 11.888000 4.742000 34.792000
207 1 4 0.060000 11.818000 5.612000 38.499000
208 1 4 0.060000 13.980000 5.020000 34.929000
209 1 3 -0.060000 13.748000 6.646000 37.450000
210 1 4 0.060000 14.028000 5.452000 39.281000
211 1 4 0.060000 9.792000 5.732000 37.283000
212 1 2 -0.120000 10.726000 5.804000 36.707000
213 1 4 0.060000 14.756000 6.855000 37.045000
214 1 4 0.060000 11.921000 4.887000 33.703000
215 1 2 -0.120000 13.062000 5.486000 35.368000
216 1 4 0.060000 11.618000 4.058000 37.695000
217 1 4 0.060000 13.089000 6.550000 35.025000
218 1 3 -0.060000 13.181000 5.352000 36.864000
219 1 4 0.060000 12.997000 6.964000 39.491000
220 1 4 0.060000 9.793000 4.482000 35.268000
221 1 2 -0.120000 10.582000 5.271000 35.313000
222 1 4 0.060000 13.848000 4.523000 37.142000
223 1 4 0.060000 12.013000 3.670000 35.005000
224 1 3 -0.060000 12.958000 5.646000 33.935000
225 1 4 0.060000 12.775000 7.258000 36.562000
226 1 4 0.060000 9.571000 4.776000 32.341000
227 1 2 -0.120000 10.359000 5.566000 32.384000
228 1 4 0.060000 13.626000 4.818000 34.214000
229 1 4 0.060000 11.790000 3.964000 32.075000
230 1 2 -0.120000 13.641000 6.789000 36.022000
231 1 4 0.060000 10.778000 7.166000 33.713000
232 1 2 -0.120000 11.594000 5.422000 34.555000
233 1 4 0.060000 9.981000 6.397000 31.741000
234 1 2 -0.120000 11.666000 5.036000 31.863000
235 1 4 0.060000 11.595000 5.907000 35.570000
236 1 4 0.060000 13.757000 5.315000 32.001000
237 1 3 -0.060000 13.526000 6.940000 34.521000
238 1 4 0.060000 13.805000 5.745000 36.352000
239 1 4 0.060000 9.570000 6.026000 34.354000
240 1 2 -0.120000 10.504000 6.098000 33.779000
241 1 4 0.060000 14.533000 7.149000 34.116000
242 1 4 0.060000 11.698000 5.181000 30.774000
243 1 2 -0.120000 12.840000 5.780000 32.439000
244 1 4 0.060000 11.396000 4.352000 34.766000
245 1 4 0.060000 12.866000 6.844000 32.098000
246 1 2 -0.120000 12.617000 6.073000 29.510000
247 1 4 0.060000 11.173000 4.646000 31.837000
248 1 4 0.060000 12.644000 7.138000 29.168000
249 1 3 -0.060000 12.736000 5.940000 31.007000
250 1 4 0.060000 12.553000 7.552000 33.633000
251 1 4 0.060000 9.348000 5.070000 29.411000
252 1 2 -0.120000 10.137000 5.860000 29.455000
253 1 4 0.060000 13.403000 5.111000 31.285000
254 1 4 0.060000 11.568000 4.258000 29.146000
255 1 2 -0.120000 13.417000 7.083000 33.093000
256 1 4 0.060000 10.556000 7.460000 30.784000
257 1 2 -0.120000 11.372000 5.716000 31.627000
258 1 4 0.060000 12.574000 8.040000 31.393000
259 1 4 0.060000 9.759000 6.692000 28.812000
260 1 2 -0.120000 11.443000 5.329000 28.935000
261 1 4 0.060000 11.372000 6.201000 32.641000
262 1 4 0.060000 13.535000 5.609000 29.071000
263 1 2 -0.120000 13.304000 7.235000 31.593000
264 1 4 0.060000 13.583000 6.040000 33.423000
265 1 4 0.060000 9.349000 6.320000 31.425000
266 1 2 -0.120000 10.281000 6.392000 30.850000
267 1 4 0.060000 14.312000 7.443000 31.187000
268 1 4 0.060000 11.476000 5.475000 27.846000
269 2 1 -0.180000 50.305000 18.949000 31.250000
270 2 3 -0.060000 50.884000 18.958000 32.646000
271 2 3 -0.060000 52.066000 17.987000 32.698000
272 2 2 -0.120000 53.093000 18.461000 31.690000
273 2 2 -0.120000 54.049000 19.453000 32.283000
274 2 2 -0.120000 54.874000 18.879000 33.397000
275 2 2 -0.120000 54.144000 17.770000 34.103000
276 2 2 -0.120000 52.655000 17.983000 34.085000
277 2 4 0.060000 49.207000 19.109000 31.327000
278 2 4 0.060000 50.437000 17.986000 30.720000
279 2 4 0.060000 50.673000 19.810000 30.632000
280 2 4 0.060000 50.091000 18.652000 33.353000
281 2 4 0.060000 51.707000 16.988000 32.411000
282 2 4 0.060000 52.545000 19.011000 30.876000
283 2 4 0.060000 53.588000 17.620000 31.164000
284 2 4 0.060000 53.438000 20.275000 32.695000
285 2 4 0.060000 54.667000 19.866000 31.474000
286 2 4 0.060000 55.860000 18.519000 33.016000
287 2 4 0.060000 55.115000 19.711000 34.102000
288 2 4 0.060000 54.453000 17.759000 35.157000
289 2 4 0.060000 54.364000 16.787000 33.664000
290 2 4 0.060000 52.203000 17.114000 34.624000
291 2 4 0.060000 52.355000 18.879000 34.685000
292 2 2 -0.120000 54.224000 18.478000 34.416000
293 2 4 0.060000 56.247000 19.728000 36.829000
294 2 2 -0.120000 55.276000 17.788000 36.829000
295 2 4 0.060000 53.677000 19.028000 33.603000
296 2 4 0.060000 53.335000 17.131000 37.351000
297 2 3 -0.060000 52.017000 18.975000 35.372000
298 2 4 0.060000 51.568000 18.003000 33.447000
299 2 4 0.060000 55.799000 19.884000 34.200000
300 2 2 -0.120000 55.182000 19.470000 35.010000
301 2 4 0.060000 51.223000 18.669000 36.080000
302 2 4 0.060000 55.585000 17.776000 37.884000
303 2 2 -0.120000 53.787000 18.001000 36.811000
304 2 4 0.060000 54.720000 17.638000 33.890000
305 2 4 0.060000 53.486000 18.896000 37.411000
306 2 3 -0.060000 53.197000 18.004000 35.424000
307 2 4 0.060000 51.805000 19.828000 33.358000
308 2 4 0.060000 56.992000 18.536000 35.743000
309 2 2 -0.120000 56.005000 18.896000 36.123000
310 2 4 0.060000 52.839000 17.005000 35.137000
311 2 4 0.060000 55.495000 16.805000 36.390000
312 2 2 -0.120000 51.436000 18.966000 33.977000
313 2 4 0.060000 54.570000 20.291000 35.421000
314 2 2 -0.120000 55.356000 18.495000 37.143000
315 2 2 -0.120000 57.138000 18.914000 38.850000
316 2 4 0.060000 52.354000 18.687000 38.806000
317 2 4 0.060000 56.627000 16.822000 39.117000
318 2 4 0.060000 52.937000 19.844000 36.085000
319 2 4 0.060000 56.931000 19.901000 36.927000
320 2 3 -0.060000 53.148000 18.992000 38.099000
321 2 4 0.060000 54.809000 19.046000 36.329000
322 2 4 0.060000 54.467000 17.149000 40.077000
323 2 2 -0.120000 56.313000 19.487000 37.737000
324 2 4 0.060000 53.970000 17.023000 37.864000
325 2 4 0.060000 56.717000 17.794000 40.610000
326 2 3 -0.060000 54.330000 18.021000 38.151000
327 2 4 0.060000 55.852000 17.655000 36.617000
328 2 4 0.060000 55.702000 20.309000 38.147000
329 2 2 -0.120000 54.918000 18.018000 39.538000
330 2 4 0.060000 52.700000 18.020000 36.173000
331 2 4 0.060000 58.124000 18.554000 38.469000
332 2 4 0.060000 57.379000 19.745000 39.555000
333 2 2 -0.120000 52.568000 18.983000 36.702000
334 2 2 -0.120000 56.407000 17.805000 39.555000
335 2 4 0.060000 54.618000 18.914000 40.136000
336 2 2 -0.120000 58.269000 18.930000 41.576000
337 2 4 0.060000 55.103000 17.039000 40.589000
338 2 4 0.060000 57.759000 16.839000 41.843000
339 2 2 -0.120000 53.700000 19.000000 39.428000
340 2 4 0.060000 56.833000 20.326000 40.874000
341 2 2 -0.120000 56.488000 18.513000 39.869000
342 2 4 0.060000 58.511000 19.763000 42.282000
343 2 2 -0.120000 57.539000 17.822000 42.282000
344 2 4 0.060000 55.941000 19.063000 39.055000
345 2 4 0.060000 55.598000 17.166000 42.804000
346 2 3 -0.060000 54.279000 19.009000 40.825000
347 2 4 0.060000 53.832000 18.037000 38.899000
348 2 4 0.060000 58.062000 19.919000 39.653000
349 2 2 -0.120000 57.445000 19.505000 40.462000
350 2 4 0.060000 53.486000 18.704000 41.533000
351 2 4 0.060000 57.848000 17.811000 43.336000
352 2 2 -0.120000 56.051000 18.035000 42.265000
353 2 4 0.060000 56.984000 17.673000 39.343000
354 2 4 0.060000 55.750000 18.931000 42.863000
355 2 3 -0.060000 55.461000 18.039000 40.877000
356 2 4 0.060000 54.068000 19.861000 38.811000
357 2 4 0.060000 59.255000 18.570000 41.195000
358 2 2 -0.120000 54.832000 19.017000 42.155000
359 2 4 0.060000 56.234000 17.057000 43.316000
360 2 4 0.060000 60.387000 18.588000 43.921000
361 2 2 -0.120000 57.619000 18.530000 42.596000
362 2 4 0.060000 58.890000 16.856000 44.570000
363 2 4 0.060000 56.731000 17.182000 45.529000
364 2 4 0.060000 54.963000 18.054000 41.626000
365 2 4 0.060000 57.965000 20.344000 43.600000
366 2 3 -0.060000 55.412000 19.026000 43.552000
367 2 4 0.060000 59.642000 19.780000 45.008000
368 2 2 -0.120000 58.577000 19.522000 43.188000
369 2 2 -0.120000 57.182000 18.053000 44.991000
370 2 4 0.060000 54.618000 18.722000 44.259000
371 2 4 0.060000 57.072000 19.081000 41.782000
372 2 4 0.060000 56.881000 18.948000 45.590000
373 2 2 -0.120000 58.671000 17.840000 45.007000
374 2 4 0.060000 59.194000 19.936000 42.379000
375 2 3 -0.060000 56.593000 18.056000 43.604000
376 2 4 0.060000 58.980000 17.828000 46.062000
377 2 2 -0.120000 59.400000 18.948000 44.303000
378 2 4 0.060000 55.201000 19.879000 41.537000
379 2 4 0.060000 58.116000 17.690000 42.070000
380 2 2 -0.120000 55.964000 19.035000 44.881000
381 2 4 0.060000 59.097000 20.361000 46.327000
382 2 2 -0.120000 58.751000 18.547000 45.321000
383 2 4 0.060000 60.774000 19.798000 47.735000
384 2 2 -0.120000 59.802000 17.856000 47.734000
385 2 4 0.060000 58.204000 19.097000 44.508000
386 2 4 0.060000 57.862000 17.200000 48.256000
387 2 3 -0.060000 56.543000 19.044000 46.277000
388 2 4 0.060000 56.096000 18.072000 44.352000
389 2 4 0.060000 60.326000 19.953000 45.106000
390 2 2 -0.120000 59.708000 19.539000 45.915000
391 2 4 0.060000 55.749000 18.739000 46.986000
392 2 4 0.060000 60.112000 17.846000 48.788000
393 2 2 -0.120000 58.313000 18.069000 47.718000
394 2 4 0.060000 59.247000 17.707000 44.796000
395 2 4 0.060000 58.013000 18.965000 48.316000
396 2 3 -0.060000 57.725000 18.074000 46.330000
397 2 4 0.060000 56.332000 19.896000 44.264000
398 2 4 0.060000 61.519000 18.605000 46.648000
399 2 2 -0.120000 60.533000 18.965000 47.029000
400 2 4 0.060000 57.366000 17.074000 46.042000
401 2 4 0.060000 60.023000 16.874000 47.296000
402 2 4 0.060000 62.651000 18.623000 49.374000
403 2 4 0.060000 61.154000 16.891000 50.022000
404 2 2 -0.120000 60.840000 19.557000 48.641000
405 2 4 0.060000 59.145000 18.982000 51.043000
406 2 4 0.060000 57.464000 19.914000 46.990000
407 2 4 0.060000 58.994000 17.217000 50.982000
408 2 2 -0.120000 60.934000 17.874000 50.460000
409 2 4 0.060000 56.881000 18.757000 49.712000
410 2 4 0.060000 58.498000 17.091000 48.769000
411 2 4 0.060000 59.336000 19.115000 47.234000
412 2 3 -0.060000 58.856000 18.090000 49.056000
413 2 2 -0.120000 59.446000 18.087000 50.443000
414 2 4 0.060000 57.227000 18.089000 47.078000
415 2 4 0.060000 61.243000 17.863000 51.515000
416 2 2 -0.120000 57.095000 19.052000 47.608000
417 2 2 -0.120000 59.883000 18.564000 48.048000
418 2 2 -0.120000 61.664000 18.983000 49.755000
419 2 4 0.060000 60.229000 20.379000 49.053000
420 2 3 -0.060000 57.675000 19.061000 49.004000
421 2 4 0.060000 60.379000 17.725000 47.522000
422 2 4 0.060000 61.458000 19.971000 47.832000
423 2 4 0.060000 61.906000 19.814000 50.460000
424 2 7 -0.430000 58.654000 17.719000 53.727000
425 2 3 -0.060000 58.809000 19.079000 51.738000
426 2 9 0.160000 56.882000 15.911000 52.562000
427 2 4 0.060000 58.959000 18.543000 49.696000
428 2 10 0.030000 56.501000 15.182000 51.816000
429 2 10 0.030000 55.962000 16.243000 53.115000
430 2 2 -0.120000 58.226000 19.070000 50.334000
431 2 8 -0.330000 57.421000 17.033000 51.919000
432 2 6 0.510000 58.302000 17.911000 52.536000
433 2 4 0.060000 57.285000 18.496000 50.372000
434 2 5 0.060000 59.919000 19.016000 51.683000
435 2 10 0.030000 57.564000 15.406000 53.249000
436 2 3 -0.060000 59.942000 19.096000 54.464000
437 2 4 0.060000 59.493000 18.124000 52.538000
438 2 4 0.060000 63.724000 20.005000 53.292000
439 2 2 -0.120000 63.107000 19.591000 54.101000
440 2 4 0.060000 59.148000 18.791000 55.171000
441 2 4 0.060000 63.510000 17.897000 56.975000
442 2 2 -0.120000 61.712000 18.122000 55.903000
443 2 4 0.060000 62.646000 17.759000 52.982000
444 2 4 0.060000 61.411000 19.017000 56.502000
445 2 3 -0.060000 61.123000 18.125000 54.516000
446 2 4 0.060000 59.730000 19.949000 52.450000
447 2 4 0.060000 64.917000 18.657000 54.834000
448 2 2 -0.120000 63.930000 19.018000 55.215000
449 2 4 0.060000 60.764000 17.126000 54.228000
450 2 4 0.060000 63.420000 16.926000 55.482000
451 2 2 -0.120000 59.362000 19.086000 53.068000
452 2 4 0.060000 62.495000 20.413000 54.512000
453 2 2 -0.120000 62.149000 18.599000 53.508000
454 2 4 0.060000 64.172000 19.849000 55.921000
455 2 2 -0.120000 63.201000 17.909000 55.920000
456 2 4 0.060000 61.602000 19.150000 52.694000
457 2 4 0.060000 61.260000 17.252000 56.443000
458 2 2 -0.120000 60.493000 19.104000 55.794000
459 2 8 -0.330000 59.688000 17.067000 57.379000
460 2 6 0.510000 60.569000 17.945000 57.996000
461 2 4 0.060000 59.551000 18.531000 55.832000
462 2 5 0.060000 62.185000 19.050000 57.144000
463 2 10 0.030000 59.830000 15.440000 58.708000
464 2 7 -0.430000 60.920000 17.753000 59.187000
465 2 3 -0.060000 61.076000 19.112000 57.198000
466 2 9 0.160000 59.150000 15.946000 58.022000
467 2 4 0.060000 61.225000 18.578000 55.156000
468 2 10 0.030000 58.767000 15.217000 57.276000
469 2 10 0.030000 58.229000 16.278000 58.576000
470 2 3 -0.060000 62.211000 19.130000 59.931000
471 2 7 -0.430000 62.056000 17.771000 61.921000
472 2 9 0.160000 60.284000 15.963000 60.755000
473 2 4 0.060000 62.359000 18.595000 57.890000
474 2 10 0.030000 59.902000 15.233000 60.009000
475 2 10 0.030000 59.363000 16.295000 61.309000
476 2 2 -0.120000 61.628000 19.121000 58.528000
477 2 6 0.510000 61.703000 17.962000 60.729000
478 2 8 -0.330000 60.822000 17.085000 60.113000
479 2 4 0.060000 60.685000 18.548000 58.565000
480 2 5 0.060000 63.320000 19.068000 59.877000
481 2 10 0.030000 60.965000 15.458000 61.442000
482 2 2 -0.120000 66.508000 19.643000 62.295000
483 2 4 0.060000 62.548000 18.843000 63.365000
484 2 4 0.060000 66.911000 17.949000 65.168000
485 2 2 -0.120000 65.113000 18.173000 64.096000
486 2 4 0.060000 66.047000 17.811000 61.176000
487 2 4 0.060000 64.813000 19.070000 64.696000
488 2 3 -0.060000 64.524000 18.177000 62.709000
489 2 4 0.060000 63.131000 20.000000 60.644000
490 2 4 0.060000 68.318000 18.709000 63.027000
491 2 2 -0.120000 67.332000 19.069000 63.408000
492 2 4 0.060000 64.166000 17.178000 62.422000
493 2 4 0.060000 66.822000 16.977000 63.675000
494 2 2 -0.120000 62.763000 19.139000 61.261000
495 2 4 0.060000 65.896000 20.465000 62.706000
496 2 2 -0.120000 65.551000 18.651000 61.701000
497 2 4 0.060000 67.574000 19.901000 64.114000
498 2 2 -0.120000 66.601000 17.960000 64.114000
499 2 4 0.060000 65.003000 19.201000 60.888000
500 2 4 0.060000 64.661000 17.304000 64.635000
501 2 3 -0.060000 63.342000 19.147000 62.657000
502 2 4 0.060000 62.895000 18.176000 60.731000
503 2 4 0.060000 67.125000 20.057000 61.486000
504 2 2 -0.120000 66.245000 18.190000 66.823000
505 2 4 0.060000 68.705000 19.918000 66.840000
506 2 3 -0.060000 65.655000 18.194000 65.435000
507 2 4 0.060000 66.135000 19.218000 63.613000
508 2 4 0.060000 65.793000 17.321000 67.362000
509 2 2 -0.120000 68.463000 19.086000 66.135000
510 2 4 0.060000 68.257000 20.074000 64.211000
511 2 2 -0.120000 63.894000 19.156000 63.988000
512 2 4 0.060000 63.681000 18.860000 66.092000
513 2 4 0.060000 68.042000 17.967000 67.895000
514 2 2 -0.120000 66.682000 18.668000 64.427000
515 2 4 0.060000 67.178000 17.829000 63.902000
516 2 4 0.060000 65.944000 19.086000 67.422000
517 2 2 -0.120000 67.734000 17.978000 66.840000
518 2 4 0.060000 64.264000 20.017000 63.370000
519 2 4 0.060000 69.450000 18.726000 65.754000
520 2 3 -0.060000 64.474000 19.165000 65.383000
521 2 4 0.060000 64.026000 18.193000 63.458000
522 2 4 0.060000 65.297000 17.195000 65.148000
523 2 4 0.060000 67.953000 16.994000 66.402000
524 2 2 -0.120000 67.639000 19.661000 65.021000
525 2 4 0.060000 67.028000 20.482000 65.433000
526 2 3 -0.060000 66.788000 18.212000 68.162000
527 2 4 0.060000 65.395000 20.035000 66.096000
528 2 4 0.060000 70.581000 18.744000 68.480000
529 2 2 -0.120000 69.595000 19.104000 68.861000
530 2 4 0.060000 66.428000 17.213000 67.875000
531 2 4 0.060000 69.085000 17.012000 69.128000
532 2 2 -0.120000 65.027000 19.173000 66.714000
533 2 4 0.060000 68.159000 20.500000 68.159000
534 2 2 -0.120000 67.814000 18.686000 67.154000
535 2 4 0.060000 65.998000 20.197000 68.301000
536 2 4 0.060000 69.837000 19.936000 69.566000
537 2 2 -0.120000 68.865000 17.995000 69.566000
538 2 4 0.060000 67.266000 19.236000 66.340000
539 2 4 0.060000 66.925000 17.338000 70.088000
540 2 2 -0.120000 65.606000 19.182000 68.110000
541 2 4 0.060000 65.159000 18.210000 66.184000
542 2 4 0.060000 69.389000 20.091000 66.938000
543 2 2 -0.120000 68.771000 19.677000 67.748000
544 2 4 0.060000 64.812000 18.877000 68.817000
545 2 4 0.060000 69.175000 17.984000 70.621000
546 2 2 -0.120000 67.376000 18.208000 69.549000
547 2 4 0.060000 68.310000 17.845000 66.629000
548 2 4 0.060000 67.077000 19.104000 70.149000
549 3 1 -0.180000 16.143000 69.106000 4.529000
550 3 3 -0.060000 15.599000 67.688000 4.556000
551 3 6 0.510000 14.103000 67.691000 4.713000
552 3 7 -0.430000 13.440000 66.624000 4.761000
553 3 8 -0.330000 13.461000 68.917000 4.808000
554 3 9 0.160000 12.074000 69.045000 4.956000
555 3 4 0.060000 17.155000 69.129000 4.978000
556 3 4 0.060000 16.209000 69.395000 3.465000
557 3 4 0.060000 15.411000 69.751000 5.045000
558 3 5 0.060000 15.854000 67.170000 3.604000
559 3 10 0.030000 11.745000 70.065000 4.667000
560 3 10 0.030000 11.485000 68.304000 4.413000
561 3 10 0.030000 11.841000 68.983000 6.055000
562 3 3 -0.060000 14.538000 64.926000 4.609000
563 3 7 -0.430000 12.379000 63.862000 4.814000
564 3 9 0.160000 11.013000 66.282000 5.010000
565 3 4 0.060000 15.148000 66.633000 3.517000
566 3 10 0.030000 10.684000 67.303000 4.720000
567 3 10 0.030000 10.780000 66.221000 6.108000
568 3 2 -0.120000 15.083000 66.344000 4.581000
569 3 6 0.510000 13.042000 64.929000 4.766000
570 3 8 -0.330000 12.400000 66.155000 4.861000
571 3 4 0.060000 14.350000 66.989000 5.098000
572 3 5 0.060000 14.793000 64.408000 3.657000
573 3 10 0.030000 10.424000 65.542000 4.465000
574 3 4 0.060000 13.520000 64.236000 3.895000
575 3 2 -0.120000 12.401000 60.412000 3.280000
576 3 4 0.060000 12.171000 62.548000 3.001000
577 3 4 0.060000 12.051000 60.230000 1.190000
578 3 2 -0.120000 12.592000 59.687000 1.977000
579 3 2 -0.120000 14.102000 61.928000 2.297000
580 3 2 -0.120000 14.048000 59.513000 1.644000
581 3 4 0.060000 12.136000 58.694000 2.094000
582 3 4 0.060000 13.792000 62.350000 1.320000
583 3 4 0.060000 15.192000 60.378000 3.206000
584 3 4 0.060000 12.770000 59.812000 4.149000
585 3 3 -0.060000 13.479000 62.171000 4.661000
586 3 4 0.060000 15.137000 63.605000 4.512000
587 3 4 0.060000 15.772000 60.831000 1.586000
588 3 4 0.060000 14.447000 58.565000 2.080000
589 3 2 -0.120000 14.022000 63.582000 4.634000
590 3 2 -0.120000 14.870000 60.645000 2.184000
591 3 4 0.060000 12.674000 62.122000 5.416000
592 3 4 0.060000 14.825000 62.685000 2.706000
593 3 4 0.060000 11.298000 60.498000 3.438000
594 3 4 0.060000 14.188000 59.412000 0.540000
595 3 3 -0.060000 12.947000 61.817000 3.271000
596 3 2 -0.120000 13.812000 57.890000 2.236000
597 3 3 -0.060000 11.889000 59.062000 3.323000
598 3 2 -0.120000 11.534000 56.932000 2.030000
599 3 4 0.060000 11.112000 59.793000 3.053000
600 3 2 -0.120000 12.963000 60.826000 4.686000
601 3 2 -0.120000 12.990000 56.757000 1.696000
602 3 4 0.060000 14.134000 57.623000 3.259000
603 3 2 -0.120000 13.043000 59.173000 2.349000
604 3 4 0.060000 13.130000 56.657000 0.593000
605 3 4 0.060000 11.077000 55.939000 2.146000
606 3 4 0.060000 14.078000 60.850000 4.564000
607 3 4 0.060000 13.767000 59.929000 2.760000
608 3 4 0.060000 10.240000 57.742000 3.492000
609 3 2 -0.120000 11.343000 57.657000 3.333000
610 3 4 0.060000 14.714000 58.076000 1.638000
611 3 4 0.060000 10.993000 57.475000 1.243000
612 3 4 0.060000 11.616000 59.367000 5.469000
613 3 4 0.060000 11.712000 57.057000 4.203000
614 3 3 -0.060000 12.421000 59.415000 4.713000
615 3 4 0.060000 12.733000 59.595000 1.372000
616 3 4 0.060000 12.462000 61.481000 3.948000
617 3 4 0.060000 13.389000 55.810000 2.133000
618 3 2 -0.120000 10.476000 54.177000 2.082000
619 3 4 0.060000 11.403000 58.726000 4.001000
620 3 4 0.060000 13.656000 55.321000 1.690000
621 3 4 0.060000 12.331000 53.055000 2.185000
622 3 4 0.060000 10.019000 53.184000 2.199000
623 3 4 0.060000 9.180000 54.987000 3.544000
624 3 2 -0.120000 11.905000 58.071000 4.739000
625 3 2 -0.120000 12.754000 55.134000 2.290000
626 3 4 0.060000 10.054000 57.038000 3.105000
627 3 4 0.060000 9.934000 54.720000 1.295000
628 3 2 -0.120000 10.285000 54.902000 3.386000
629 3 4 0.060000 11.675000 56.840000 1.424000
630 3 4 0.060000 13.076000 54.868000 3.311000
631 3 4 0.060000 10.654000 54.302000 4.255000
632 3 2 -0.120000 11.985000 56.418000 2.401000
633 3 3 -0.060000 11.363000 56.660000 4.766000
634 3 2 -0.120000 11.932000 54.002000 1.749000
635 3 4 0.060000 13.020000 58.095000 4.617000
636 3 4 0.060000 12.072000 53.902000 0.645000
637 3 4 0.060000 10.557000 56.611000 5.522000
638 3 3 -0.060000 10.830000 56.307000 3.376000
639 3 4 0.060000 12.709000 57.174000 2.812000
640 3 2 -0.120000 10.927000 53.663000 2.454000
641 3 4 0.060000 11.273000 50.299000 2.238000
642 3 2 -0.120000 9.418000 51.421000 2.135000
643 3 4 0.060000 11.651000 54.419000 2.864000
644 3 4 0.060000 8.122000 52.231000 3.596000
645 3 3 -0.060000 10.305000 53.905000 4.819000
646 3 4 0.060000 10.345000 55.970000 4.053000
647 3 4 0.060000 12.598000 52.565000 1.743000
648 3 2 -0.120000 11.696000 52.379000 2.342000
649 3 4 0.060000 9.499000 53.856000 5.574000
650 3 4 0.060000 8.961000 50.428000 2.251000
651 3 2 -0.120000 9.227000 52.147000 3.438000
652 3 4 0.060000 10.617000 54.085000 1.477000
653 3 4 0.060000 9.596000 51.547000 4.307000
654 3 3 -0.060000 9.772000 53.552000 3.428000
655 3 4 0.060000 11.962000 55.339000 4.669000
656 3 4 0.060000 11.014000 51.147000 0.697000
657 3 2 -0.120000 10.873000 51.247000 1.801000
658 3 4 0.060000 8.996000 54.283000 3.157000
659 3 4 0.060000 8.876000 51.964000 1.348000
660 3 2 -0.120000 10.847000 55.316000 4.792000
661 3 4 0.060000 12.018000 52.113000 3.364000
662 3 2 -0.120000 9.789000 52.561000 4.844000
663 3 4 0.060000 9.559000 51.329000 1.530000
664 3 4 0.060000 10.593000 51.664000 2.916000
665 3 4 0.060000 11.539000 49.810000 1.796000
666 3 2 -0.120000 10.638000 49.624000 2.394000
667 3 2 -0.120000 9.815000 48.492000 1.854000
668 3 4 0.060000 9.287000 53.215000 4.105000
669 3 4 0.060000 7.818000 49.209000 1.400000
670 3 4 0.060000 7.064000 49.476000 3.648000
671 3 3 -0.060000 8.714000 50.796000 3.481000
672 3 3 -0.060000 9.247000 51.150000 4.871000
673 3 4 0.060000 7.903000 47.673000 2.304000
674 3 4 0.060000 8.537000 48.791000 4.360000
675 3 4 0.060000 8.441000 51.101000 5.627000
676 3 4 0.060000 10.960000 49.357000 3.416000
677 3 4 0.060000 7.938000 51.527000 3.211000
678 3 4 0.060000 10.904000 52.584000 4.722000
679 3 4 0.060000 9.955000 48.391000 0.751000
680 3 2 -0.120000 9.869000 50.907000 2.507000
681 3 2 -0.120000 8.359000 48.666000 2.187000
682 3 2 -0.120000 8.168000 49.391000 3.491000
683 3 4 0.060000 10.214000 47.544000 2.290000
684 3 2 -0.120000 8.757000 45.736000 1.906000
685 3 4 0.060000 6.879000 48.772000 3.263000
686 3 4 0.060000 6.760000 46.454000 1.453000
687 3 2 -0.120000 8.729000 49.805000 4.896000
688 3 4 0.060000 9.901000 46.602000 3.469000
689 3 2 -0.120000 8.811000 48.152000 2.559000
690 3 4 0.060000 9.156000 44.789000 2.343000
691 3 2 -0.120000 7.301000 45.911000 2.240000
692 3 4 0.060000 9.534000 48.908000 2.970000
693 3 4 0.060000 6.006000 46.721000 3.702000
694 3 3 -0.060000 8.187000 48.394000 4.923000
695 3 4 0.060000 8.229000 50.460000 4.158000
696 3 4 0.060000 10.481000 47.055000 1.848000
697 3 2 -0.120000 9.579000 46.868000 2.447000
698 3 4 0.060000 7.383000 48.345000 5.680000
699 3 4 0.060000 6.845000 44.918000 2.356000
700 3 2 -0.120000 7.110000 46.636000 3.543000
701 3 4 0.060000 8.501000 48.574000 1.582000
702 3 4 0.060000 7.479000 46.036000 4.413000
703 3 3 -0.060000 7.656000 48.041000 3.533000
704 3 4 0.060000 9.845000 49.829000 4.774000
705 3 4 0.060000 8.896000 45.636000 0.803000
706 3 2 -0.120000 6.243000 43.156000 2.292000
707 3 4 0.060000 8.476000 46.153000 3.022000
708 3 4 0.060000 4.948000 43.966000 3.754000
709 3 3 -0.060000 7.129000 45.639000 4.976000
710 3 4 0.060000 7.170000 47.705000 4.211000
711 3 4 0.060000 9.423000 44.299000 1.901000
712 3 2 -0.120000 8.521000 44.113000 2.500000
713 3 4 0.060000 6.325000 45.590000 5.732000
714 3 4 0.060000 5.786000 42.163000 2.409000
715 3 2 -0.120000 6.052000 43.881000 3.596000
716 3 4 0.060000 7.442000 45.819000 1.634000
717 3 4 0.060000 6.421000 43.281000 4.465000
718 3 3 -0.060000 6.598000 45.286000 3.586000
719 3 4 0.060000 8.787000 47.074000 4.827000
720 3 4 0.060000 7.838000 42.880000 0.855000
721 3 2 -0.120000 7.699000 42.981000 1.959000
722 3 4 0.060000 5.821000 46.017000 3.315000
723 3 4 0.060000 5.701000 43.699000 1.505000
724 3 2 -0.120000 7.671000 47.050000 4.949000
725 3 4 0.060000 8.843000 43.847000 3.521000
726 3 2 -0.120000 7.752000 45.397000 2.611000
727 3 4 0.060000 8.098000 42.034000 2.395000
728 3 2 -0.120000 4.994000 41.126000 3.648000
729 3 4 0.060000 6.384000 43.064000 1.687000
730 3 4 0.060000 5.363000 40.526000 4.517000
731 3 3 -0.060000 5.539000 42.531000 3.638000
732 3 4 0.060000 7.729000 44.319000 4.879000
733 3 4 0.060000 6.780000 40.125000 0.907000
734 3 2 -0.120000 6.641000 40.226000 2.011000
735 3 4 0.060000 4.763000 43.261000 3.368000
736 3 4 0.060000 4.643000 40.943000 1.558000
737 3 2 -0.120000 6.613000 44.294000 5.002000
738 3 4 0.060000 7.785000 41.092000 3.574000
739 3 2 -0.120000 6.694000 42.642000 2.664000
740 3 4 0.060000 6.918000 42.207000 5.245000
741 3 4 0.060000 7.040000 39.278000 2.448000
742 3 2 -0.120000 5.185000 40.400000 2.345000
743 3 4 0.060000 7.418000 43.398000 3.074000
744 3 4 0.060000 3.889000 41.210000 3.806000
745 3 2 -0.120000 6.071000 42.883000 5.029000
746 3 4 0.060000 6.112000 44.949000 4.263000
747 3 4 0.060000 8.365000 41.544000 1.953000
748 3 2 -0.120000 7.463000 41.358000 2.552000
749 3 4 0.060000 5.266000 42.835000 5.784000
750 3 4 0.060000 4.728000 39.407000 2.462000
751 4 1 -0.180000 66.732000 14.975000 20.837000
752 4 3 -0.060000 66.173000 14.565000 22.180000
753 4 3 -0.060000 65.011000 13.595000 21.957000
754 4 2 -0.120000 65.553000 12.392000 21.215000
755 4 2 -0.120000 66.080000 11.343000 22.150000
756 4 2 -0.120000 65.020000 10.768000 23.043000
757 4 2 -0.120000 63.925000 11.765000 23.302000
758 4 2 -0.120000 64.440000 13.178000 23.289000
759 4 4 0.060000 67.086000 16.027000 20.913000
760 4 4 0.060000 65.983000 14.963000 20.021000
761 4 4 0.060000 67.647000 14.387000 20.560000
762 4 4 0.060000 65.832000 15.476000 22.707000
763 4 4 0.060000 64.254000 14.097000 21.336000
764 4 4 0.060000 66.437000 12.734000 20.608000
765 4 4 0.060000 64.840000 12.003000 20.461000
766 4 4 0.060000 66.836000 11.835000 22.785000
767 4 4 0.060000 66.589000 10.572000 21.555000
768 4 4 0.060000 64.601000 9.829000 22.610000
769 4 4 0.060000 65.514000 10.460000 23.997000
770 4 4 0.060000 63.512000 11.584000 24.305000
771 4 4 0.060000 63.109000 11.681000 22.570000
772 4 4 0.060000 63.560000 13.839000 23.484000
773 4 4 0.060000 65.141000 13.374000 24.139000
774 4 2 -0.120000 65.640000 14.175000 23.460000
775 4 6 0.510000 63.850000 14.563000 25.146000
776 4 8 -0.330000 63.422000 15.515000 24.231000
777 4 4 0.060000 65.297000 15.205000 23.259000
778 4 5 0.060000 64.803000 12.685000 24.789000
779 4 10 0.030000 61.465000 15.825000 24.944000
780 4 7 -0.430000 63.219000 14.390000 26.220000
781 4 3 -0.060000 65.078000 13.763000 24.810000
782 4 9 0.160000 62.294000 16.319000 24.435000
783 4 4 0.060000 65.203000 13.485000 22.716000
784 4 10 0.030000 61.938000 16.742000 23.471000
785 4 10 0.030000 62.618000 17.220000 25.026000
786 4 3 -0.060000 63.982000 12.961000 27.440000
787 4 6 0.510000 62.756000 13.761000 27.776000
788 4 4 0.060000 64.108000 12.683000 25.346000
789 4 5 0.060000 63.708000 11.883000 27.419000
790 4 10 0.030000 60.844000 15.939000 26.102000
791 4 10 0.030000 60.370000 15.022000 27.573000
792 4 10 0.030000 61.523000 16.417000 27.656000
793 4 2 -0.120000 64.545000 13.372000 26.090000
794 4 7 -0.430000 62.125000 13.587000 28.849000
795 4 8 -0.330000 62.327000 14.712000 26.861000
796 4 9 0.160000 61.199000 15.516000 27.066000
797 4 4 0.060000 64.202000 14.402000 25.890000
798 4 2 -0.120000 63.450000 12.571000 28.719000
799 4 8 -0.330000 61.233000 13.910000 29.492000
800 4 7 -0.430000 61.030000 12.784000 31.480000
801 4 5 0.060000 62.614000 11.080000 30.049000
802 4 10 0.030000 59.275000 14.220000 30.203000
803 4 10 0.030000 60.429000 15.615000 30.286000
804 4 3 -0.060000 62.888000 12.158000 30.070000
805 4 6 0.510000 61.661000 12.958000 30.406000
806 4 9 0.160000 60.104000 14.715000 29.696000
807 4 4 0.060000 63.013000 11.880000 27.977000
808 4 4 0.060000 63.107000 13.601000 28.520000
809 4 10 0.030000 59.749000 15.136000 28.732000
810 4 4 0.060000 61.456000 12.268000 33.221000
811 4 4 0.060000 62.060000 9.526000 31.122000
812 4 4 0.060000 60.764000 10.167000 34.653000
813 4 2 -0.120000 59.548000 8.558000 33.815000
814 4 4 0.060000 63.271000 11.179000 31.075000
815 4 4 0.060000 59.136000 8.377000 34.818000
816 4 2 -0.120000 62.356000 11.768000 31.350000
817 4 2 -0.120000 61.702000 8.135000 32.663000
818 4 4 0.060000 59.878000 10.889000 31.849000
819 4 4 0.060000 61.136000 7.253000 34.511000
820 4 2 -0.120000 60.064000 9.970000 33.802000
821 4 4 0.060000 60.464000 8.795000 30.975000
822 4 4 0.060000 62.460000 8.628000 33.298000
823 4 2 -0.120000 61.177000 9.185000 31.728000
824 4 3 -0.060000 60.634000 10.389000 32.471000
825 4 3 -0.060000 61.795000 11.359000 32.693000
826 4 4 0.060000 61.607000 11.756000 30.534000
827 4 2 -0.120000 60.644000 7.562000 33.557000
828 4 4 0.060000 60.225000 6.621000 33.123000
829 4 4 0.060000 58.733000 8.474000 33.083000
830 4 4 0.060000 59.184000 10.633000 33.997000
831 4 4 0.060000 62.213000 7.365000 32.068000
832 4 2 -0.120000 58.456000 7.758000 36.439000
833 4 4 0.060000 60.968000 8.726000 33.745000
834 4 4 0.060000 58.091000 9.832000 36.621000
835 4 3 -0.060000 60.704000 10.558000 35.317000
836 4 4 0.060000 60.514000 10.956000 33.158000
837 4 4 0.060000 61.122000 6.565000 34.692000
838 4 2 -0.120000 60.611000 7.335000 35.287000
839 4 4 0.060000 60.364000 11.469000 35.843000
840 4 4 0.060000 58.044000 7.577000 37.442000
841 4 2 -0.120000 58.971000 9.171000 36.426000
842 4 4 0.060000 59.372000 7.995000 33.598000
843 4 4 0.060000 59.672000 9.367000 37.276000
844 4 3 -0.060000 59.542000 9.588000 35.094000
845 4 4 0.060000 62.178000 10.380000 33.697000
846 4 4 0.060000 59.132000 5.821000 35.746000
847 4 2 -0.120000 59.551000 6.761000 36.180000
848 4 4 0.060000 58.786000 10.090000 34.473000
849 4 4 0.060000 57.640000 7.675000 35.707000
850 4 2 -0.120000 61.263000 10.968000 33.973000
851 4 4 0.060000 61.367000 7.828000 35.922000
852 4 2 -0.120000 60.085000 8.385000 34.352000
853 4 4 0.060000 60.045000 6.453000 37.134000
854 4 2 -0.120000 58.460000 5.961000 38.803000
855 4 4 0.060000 57.694000 9.289000 37.096000
856 4 4 0.060000 56.549000 6.874000 38.330000
857 4 2 -0.120000 60.171000 10.167000 36.597000
858 4 4 0.060000 60.276000 7.028000 38.544000
859 4 2 -0.120000 58.993000 7.585000 36.975000
860 4 4 0.060000 58.952000 5.652000 39.757000
861 4 2 -0.120000 57.364000 6.958000 39.062000
862 4 4 0.060000 59.877000 7.926000 36.368000
863 4 4 0.060000 56.999000 9.032000 39.244000
864 4 3 -0.060000 59.612000 9.758000 37.940000
865 4 4 0.060000 59.422000 10.156000 35.781000
866 4 4 0.060000 60.029000 5.765000 37.315000
867 4 2 -0.120000 59.519000 6.534000 37.910000
868 4 4 0.060000 59.272000 10.669000 38.467000
869 4 4 0.060000 56.952000 6.777000 40.065000
870 4 2 -0.120000 57.880000 8.370000 39.049000
871 4 4 0.060000 58.280000 7.195000 36.221000
872 4 4 0.060000 58.579000 8.567000 39.900000
873 4 3 -0.060000 58.450000 8.788000 37.718000
874 4 4 0.060000 61.087000 9.580000 36.321000
875 4 4 0.060000 58.041000 5.022000 38.370000
876 4 2 -0.120000 57.901000 6.785000 39.599000
877 4 4 0.060000 56.602000 8.489000 39.719000
878 4 2 -0.120000 59.079000 9.368000 39.219000
879 4 2 -0.120000 58.427000 5.735000 40.534000
880 4 2 -0.120000 57.367000 5.162000 41.427000
881 4 4 0.060000 57.488000 7.767000 42.522000
882 4 3 -0.060000 57.358000 7.988000 40.341000
883 4 2 -0.120000 56.272000 6.157000 41.686000
884 4 4 0.060000 58.180000 9.868000 41.090000
885 4 4 0.060000 56.948000 4.221000 40.993000
886 4 4 0.060000 55.860000 5.977000 42.688000
887 4 2 -0.120000 56.788000 7.570000 41.672000
888 4 4 0.060000 59.184000 6.227000 41.167000
889 4 4 0.060000 58.331000 9.356000 38.405000
890 4 4 0.060000 58.784000 7.126000 38.992000
891 4 4 0.060000 57.187000 6.395000 38.844000
892 4 4 0.060000 59.994000 8.779000 38.944000
893 4 4 0.060000 55.457000 6.074000 40.953000
894 4 4 0.060000 55.908000 8.232000 41.867000
895 4 3 -0.060000 58.520000 8.957000 40.563000
896 4 4 0.060000 58.937000 4.964000 39.938000
897 4 4 0.060000 57.861000 4.853000 42.381000
898 4 2 -0.120000 57.335000 4.935000 43.156000
899 4 4 0.060000 57.088000 9.068000 43.713000
900 4 4 0.060000 54.768000 5.176000 45.311000
901 4 2 -0.120000 55.696000 6.770000 44.296000
902 4 4 0.060000 56.096000 5.595000 41.468000
903 4 4 0.060000 56.396000 6.966000 45.145000
904 4 3 -0.060000 56.266000 7.187000 42.965000
905 4 4 0.060000 58.903000 7.979000 41.567000
906 4 4 0.060000 55.857000 3.421000 43.615000
907 4 2 -0.120000 56.276000 4.361000 44.050000
908 4 4 0.060000 55.509000 7.689000 42.342000
909 4 4 0.060000 54.365000 5.273000 43.577000
910 4 2 -0.120000 57.987000 8.567000 41.843000
911 4 4 0.060000 58.092000 5.428000 43.791000
912 4 2 -0.120000 56.809000 5.984000 42.222000
913 4 4 0.060000 56.769000 4.052000 45.004000
914 4 2 -0.120000 55.181000 5.358000 44.309000
915 4 4 0.060000 57.693000 6.326000 41.615000
916 4 4 0.060000 54.815000 7.431000 44.491000
917 4 3 -0.060000 57.428000 8.158000 43.187000
918 4 4 0.060000 57.238000 8.555000 41.028000
919 4 4 0.060000 57.845000 4.164000 42.562000
920 4 2 -0.120000 55.717000 5.184000 44.845000
921 4 4 0.060000 55.677000 3.252000 47.627000
922 4 2 -0.120000 54.088000 4.557000 46.931000
923 4 4 0.060000 56.600000 5.525000 44.239000
924 4 4 0.060000 53.724000 6.632000 47.113000
925 4 3 -0.060000 56.337000 7.358000 45.810000
926 4 4 0.060000 56.147000 7.755000 43.651000
927 4 4 0.060000 56.753000 3.364000 45.185000
928 4 2 -0.120000 56.243000 4.134000 45.779000
929 4 4 0.060000 55.996000 8.268000 46.337000
930 4 4 0.060000 53.676000 4.377000 47.934000
931 4 2 -0.120000 54.604000 5.969000 46.919000
932 4 4 0.060000 55.004000 4.794000 44.091000
933 4 4 0.060000 55.304000 6.167000 47.769000
934 4 3 -0.060000 55.174000 6.388000 45.588000
935 4 4 0.060000 57.811000 7.179000 44.191000
936 4 4 0.060000 54.765000 2.621000 46.239000
937 4 2 -0.120000 55.184000 3.561000 46.673000
938 4 4 0.060000 54.418000 6.889000 44.965000
939 4 4 0.060000 53.273000 4.474000 46.200000
940 4 2 -0.120000 56.896000 7.767000 44.466000
941 4 4 0.060000 57.000000 4.627000 46.414000
942 4 2 -0.120000 55.803000 6.967000 47.089000
943 4 6 0.510000 54.014000 7.355000 48.776000
944 4 8 -0.330000 53.586000 8.307000 47.861000
945 4 4 0.060000 55.461000 7.998000 46.890000
946 4 5 0.060000 54.967000 5.477000 48.419000
947 4 10 0.030000 51.629000 8.616000 48.573000
948 4 7 -0.430000 53.383000 7.181000 49.849000
949 4 3 -0.060000 55.241000 6.555000 48.440000
950 4 9 0.160000 52.457000 9.112000 48.066000
951 4 4 0.060000 55.366000 6.277000 46.346000
952 4 10 0.030000 52.102000 9.533000 47.102000
953 4 10 0.030000 52.782000 10.012000 48.656000
954 4 3 -0.060000 54.147000 5.753000 51.070000
955 4 7 -0.430000 52.288000 6.380000 52.480000
956 4 9 0.160000 51.363000 8.309000 50.695000
957 4 4 0.060000 54.272000 5.475000 48.976000
958 4 10 0.030000 51.008000 8.732000 49.731000
959 4 10 0.030000 51.687000 9.210000 51.286000
960 4 2 -0.120000 54.709000 6.165000 49.719000
961 4 8 -0.330000 52.491000 7.505000 50.492000
962 4 6 0.510000 52.920000 6.553000 51.406000
963 4 4 0.060000 54.366000 7.195000 49.520000
964 4 5 0.060000 53.871000 4.675000 51.049000
965 4 10 0.030000 50.533000 7.815000 51.204000
966 4 2 -0.120000 52.436000 2.779000 52.728000
967 4 4 0.060000 53.849000 4.405000 54.231000
968 4 4 0.060000 52.395000 0.847000 55.510000
969 4 2 -0.120000 50.807000 2.153000 54.815000
970 4 4 0.060000 53.318000 3.121000 52.121000
971 4 4 0.060000 50.442000 4.227000 54.997000
972 4 2 -0.120000 53.054000 4.953000 53.693000
973 4 4 0.060000 52.865000 5.350000 51.534000
974 4 4 0.060000 53.472000 0.959000 53.069000
975 4 2 -0.120000 52.961000 1.730000 53.663000
976 4 4 0.060000 52.714000 5.864000 54.221000
977 4 4 0.060000 50.395000 1.972000 55.818000
978 4 2 -0.120000 51.323000 3.565000 54.802000
979 4 4 0.060000 51.722000 2.390000 51.975000
980 4 4 0.060000 52.022000 3.761000 55.653000
981 4 3 -0.060000 51.892000 3.983000 53.471000
982 4 4 0.060000 54.530000 4.775000 52.074000
983 4 4 0.060000 51.482000 0.216000 54.123000
984 4 2 -0.120000 51.902000 1.156000 54.556000
985 4 4 0.060000 51.136000 4.485000 52.849000
986 4 4 0.060000 49.992000 2.069000 54.083000
987 4 2 -0.120000 53.614000 5.362000 52.350000
988 4 4 0.060000 53.718000 2.223000 54.298000
989 5 1 -0.180000 0.550000 6.257000 70.960000
990 5 3 -0.060000 0.606000 6.164000 69.453000
991 5 3 -0.060000 1.947000 5.552000 69.044000
992 5 2 -0.120000 2.033000 4.175000 69.668000
993 5 2 -0.120000 1.430000 3.118000 68.789000
994 5 2 -0.120000 2.147000 2.967000 67.480000
995 5 2 -0.120000 2.792000 4.257000 67.057000
996 5 2 -0.120000 2.019000 5.453000 67.541000
997 5 4 0.060000 -0.033000 7.165000 71.232000
998 5 4 0.060000 1.543000 6.379000 71.435000
999 5 4 0.060000 -0.020000 5.406000 71.418000
1000 5 4 0.060000 0.493000 7.182000 69.037000
1001 5 4 0.060000 2.753000 6.185000 69.444000
1002 5 4 0.060000 1.411000 4.185000 70.606000
1003 5 4 0.060000 3.055000 3.933000 70.023000
1004 5 4 0.060000 0.393000 3.434000 68.580000
1005 5 4 0.060000 1.388000 2.178000 69.356000
1006 5 4 0.060000 2.905000 2.148000 67.534000
1007 5 4 0.060000 1.399000 2.627000 66.723000
1008 5 4 0.060000 2.801000 4.304000 65.959000
1009 5 4 0.060000 3.827000 4.337000 67.418000
1010 5 4 0.060000 2.574000 6.355000 67.185000
1011 5 4 0.060000 1.014000 5.524000 67.055000
1012 5 2 -0.120000 2.127000 5.269000 64.597000
1013 5 4 0.060000 3.163000 3.749000 67.078000
1014 5 4 0.060000 1.122000 5.341000 64.111000
1015 5 3 -0.060000 2.056000 5.369000 66.099000
1016 5 4 0.060000 0.088000 5.223000 68.474000
1017 5 4 0.060000 3.014000 1.965000 64.590000
1018 5 2 -0.120000 2.255000 2.784000 64.536000
1019 5 4 0.060000 2.862000 6.001000 66.499000
1020 5 4 0.060000 3.935000 4.155000 64.474000
1021 5 2 -0.120000 0.659000 6.074000 68.016000
1022 5 4 0.060000 0.503000 3.250000 65.636000
1023 5 2 -0.120000 2.141000 3.992000 66.724000
1024 5 4 0.060000 1.507000 2.444000 63.778000
1025 5 2 -0.120000 2.900000 4.073000 64.113000
1026 5 4 0.060000 1.520000 4.001000 67.661000
1027 5 4 0.060000 2.683000 6.173000 64.241000
1028 5 3 -0.060000 0.715000 5.980000 66.508000
1029 5 4 0.060000 1.652000 6.196000 68.491000
1030 5 4 0.060000 1.496000 1.994000 66.411000
1031 5 2 -0.120000 1.539000 2.935000 65.844000
1032 5 4 0.060000 0.601000 6.999000 66.092000
1033 5 4 0.060000 2.909000 4.121000 63.015000
1034 5 3 -0.060000 2.165000 5.185000 63.155000
1035 5 2 -0.120000 2.249000 3.809000 63.780000
1036 5 4 0.060000 0.709000 6.816000 63.148000
1037 5 4 0.060000 2.791000 5.989000 61.297000
1038 5 2 -0.120000 2.364000 2.600000 61.591000
1039 5 4 0.060000 3.122000 1.782000 61.646000
1040 5 4 0.060000 4.044000 3.972000 61.529000
1041 5 2 -0.120000 0.767000 5.891000 65.073000
1042 5 3 -0.060000 0.823000 5.797000 63.564000
1043 5 4 0.060000 1.760000 6.013000 65.547000
1044 5 4 0.060000 3.018000 3.938000 60.070000
1045 5 2 -0.120000 1.648000 2.752000 62.900000
1046 5 2 -0.120000 2.236000 5.086000 61.653000
1047 5 4 0.060000 0.196000 5.040000 65.529000
1048 5 4 0.060000 2.970000 5.818000 63.555000
1049 5 4 0.060000 1.628000 3.818000 64.717000
1050 5 4 0.060000 3.272000 3.567000 64.134000
1051 5 4 0.060000 0.611000 3.067000 62.692000
1052 5 4 0.060000 1.231000 5.157000 61.167000
1053 5 2 -0.120000 3.009000 3.890000 61.169000
1054 5 4 0.060000 1.605000 1.811000 63.467000
1055 5 4 0.060000 1.616000 2.260000 60.834000
1056 5 2 -0.120000 3.118000 3.708000 58.224000
1057 5 4 0.060000 3.380000 3.383000 61.190000
1058 5 4 0.060000 0.720000 2.884000 59.747000
1059 5 4 0.060000 1.340000 4.974000 58.223000
1060 5 4 0.060000 1.868000 5.830000 62.602000
1061 5 4 0.060000 0.305000 4.857000 62.585000
1062 5 3 -0.060000 2.272000 5.002000 60.211000
1063 5 4 0.060000 3.079000 5.634000 60.611000
1064 5 4 0.060000 3.126000 3.755000 57.127000
1065 5 2 -0.120000 2.345000 4.903000 58.708000
1066 5 4 0.060000 1.713000 1.628000 60.523000
1067 5 2 -0.120000 2.357000 3.625000 60.835000
1068 5 2 -0.120000 1.756000 2.568000 59.956000
1069 5 3 -0.060000 0.931000 5.614000 60.620000
1070 5 2 -0.120000 2.473000 2.417000 58.647000
1071 5 4 0.060000 4.153000 3.788000 58.585000
1072 5 4 0.060000 2.900000 5.806000 58.352000
1073 5 2 -0.120000 0.876000 5.708000 62.128000
1074 5 4 0.060000 1.737000 3.635000 61.772000
1075 5 4 0.060000 3.231000 1.599000 58.702000
1076 5 4 0.060000 1.724000 2.077000 57.889000
1077 5 4 0.060000 0.818000 6.633000 60.204000
1078 5 7 -0.430000 1.990000 6.703000 55.849000
1079 5 3 -0.060000 1.041000 5.430000 57.668000
1080 5 8 -0.330000 2.346000 7.516000 57.964000
1081 5 10 0.030000 3.733000 8.446000 56.681000
1082 5 2 -0.120000 0.985000 5.525000 59.183000
1083 5 6 0.510000 1.816000 6.580000 57.088000
1084 5 9 0.160000 3.085000 8.628000 57.540000
1085 5 4 0.060000 1.824000 4.919000 59.565000
1086 5 4 0.060000 1.135000 6.585000 59.454000
1087 5 5 0.060000 1.537000 4.480000 57.369000
1088 5 10 0.030000 3.690000 9.036000 58.379000
1089 5 10 0.030000 2.358000 9.452000 57.301000
1090 5 3 -0.060000 2.490000 4.636000 54.315000
1091 5 4 0.060000 1.036000 6.266000 54.308000
1092 5 4 0.060000 1.954000 3.268000 55.877000
1093 5 2 -0.120000 2.575000 3.258000 54.939000
1094 5 4 0.060000 3.296000 5.267000 54.714000
1095 5 4 0.060000 0.936000 2.518000 53.851000
1096 5 2 -0.120000 2.562000 4.536000 52.812000
1097 5 4 0.060000 1.941000 1.710000 51.994000
1098 5 4 0.060000 4.370000 3.421000 52.689000
1099 5 2 -0.120000 3.335000 3.340000 52.328000
1100 5 4 0.060000 2.086000 5.463000 56.706000
1101 5 4 0.060000 3.597000 3.016000 55.294000
1102 5 4 0.060000 1.557000 4.608000 52.326000
1103 5 2 -0.120000 1.973000 2.201000 54.060000
1104 5 4 0.060000 0.523000 4.490000 56.689000
1105 5 4 0.060000 3.117000 5.439000 52.456000
1106 5 2 -0.120000 1.093000 5.341000 56.231000
1107 5 3 -0.060000 1.149000 5.248000 54.724000
1108 5 4 0.060000 3.448000 1.232000 52.805000
1109 5 2 -0.120000 2.690000 2.050000 52.751000
1110 5 4 0.060000 1.931000 1.261000 54.626000
1111 5 4 0.060000 3.343000 3.388000 51.230000
1112 5 2 -0.120000 1.257000 5.064000 51.779000
1113 5 4 0.060000 0.631000 4.306000 53.745000
1114 5 4 0.060000 3.556000 1.048000 49.861000
1115 5 4 0.060000 3.404000 5.084000 51.770000
1116 5 4 0.060000 4.478000 3.238000 49.745000
1117 5 2 -0.120000 2.683000 3.075000 51.995000
1118 5 2 -0.120000 2.082000 2.018000 51.115000
1119 5 4 0.060000 1.045000 2.334000 50.907000
1120 5 2 -0.120000 3.443000 3.157000 49.384000
1121 5 4 0.060000 0.460000 4.369000 51.460000
1122 5 4 0.060000 2.050000 1.528000 49.049000
1123 5 4 0.060000 2.062000 3.085000 52.932000
1124 5 4 0.060000 3.226000 5.256000 49.511000
1125 5 2 -0.120000 1.202000 5.158000 53.287000
1126 5 3 -0.060000 2.599000 4.453000 51.370000
1127 5 4 0.060000 2.195000 5.280000 53.761000
1128 5 4 0.060000 2.039000 1.077000 51.682000
1129 5 2 -0.120000 2.670000 4.353000 49.868000
1130 5 4 0.060000 1.144000 6.082000 51.364000
1131 5 4 0.060000 3.452000 3.205000 48.286000
1132 5 2 -0.120000 2.798000 1.867000 49.807000
1133 5 4 0.060000 3.706000 2.833000 52.349000
1134 5 4 0.060000 1.666000 4.424000 49.382000
1135 6 1 -0.180000 29.831000 57.805000 69.764000
1136 6 3 -0.060000 28.453000 58.033000 69.166000
1137 6 6 0.510000 28.355000 57.418000 67.798000
1138 6 7 -0.430000 27.301000 57.485000 67.115000
1139 6 8 -0.330000 29.471000 56.764000 67.296000
1140 6 9 0.160000 29.497000 56.153000 66.036000
1141 6 4 0.060000 30.105000 58.659000 70.414000
1142 6 4 0.060000 29.759000 56.889000 70.376000
1143 6 4 0.060000 30.532000 57.641000 68.927000
1144 6 5 0.060000 27.680000 57.571000 69.819000
1145 6 10 0.030000 30.326000 55.416000 65.979000
1146 6 10 0.030000 28.563000 55.674000 65.739000
1147 6 10 0.030000 29.778000 56.939000 65.281000
1148 6 4 0.060000 27.467000 57.189000 68.588000
1149 6 4 0.060000 24.877000 55.891000 69.957000
1150 6 4 0.060000 21.530000 56.918000 67.845000
1151 6 2 -0.120000 27.147000 58.249000 68.599000
1152 6 2 -0.120000 22.347000 57.229000 69.786000
1153 6 4 0.060000 25.754000 57.403000 70.182000
1154 6 2 -0.120000 23.671000 57.691000 70.317000
1155 6 4 0.060000 21.902000 56.448000 70.450000
1156 6 3 -0.060000 24.932000 57.215000 68.210000
1157 6 4 0.060000 23.791000 58.759000 70.062000
1158 6 4 0.060000 21.641000 58.095000 69.836000
1159 6 2 -0.120000 23.561000 57.424000 67.621000
1160 6 4 0.060000 22.665000 55.636000 68.348000
1161 6 4 0.060000 23.322000 58.505000 67.457000
1162 6 2 -0.120000 24.834000 56.969000 69.702000
1163 6 3 -0.060000 25.776000 58.475000 68.004000
1164 6 4 0.060000 25.897000 58.698000 66.927000
1165 6 4 0.060000 25.449000 56.369000 67.735000
1166 6 2 -0.120000 22.470000 56.718000 68.378000
1167 6 4 0.060000 27.243000 58.695000 69.624000
1168 6 4 0.060000 23.741000 57.595000 71.409000
1169 6 4 0.060000 23.579000 56.975000 66.596000
1170 6 4 0.060000 24.790000 57.630000 67.426000
1171 6 4 0.060000 19.225000 56.891000 69.287000
1172 6 4 0.060000 18.964000 58.537000 68.673000
1173 6 2 -0.120000 24.470000 58.690000 67.437000
1174 6 2 -0.120000 19.670000 57.672000 68.623000
1175 6 4 0.060000 20.644000 58.947000 66.294000
1176 6 2 -0.120000 20.994000 58.132000 69.155000
1177 6 4 0.060000 23.220000 59.139000 65.765000
1178 6 4 0.060000 19.988000 56.079000 67.185000
1179 6 3 -0.060000 22.255000 57.657000 67.048000
1180 6 4 0.060000 24.566000 59.137000 68.462000
1181 6 4 0.060000 21.064000 58.037000 70.247000
1182 6 2 -0.120000 20.883000 57.866000 66.459000
1183 6 4 0.060000 23.076000 57.844000 69.020000
1184 6 4 0.060000 20.902000 57.418000 65.434000
1185 6 2 -0.120000 22.156000 57.412000 68.539000
1186 6 4 0.060000 22.772000 56.811000 66.572000
1187 6 4 0.060000 18.853000 57.359000 66.683000
1188 6 3 -0.060000 23.099000 58.916000 66.842000
1189 6 4 0.060000 22.199000 56.333000 68.794000
1190 6 4 0.060000 21.114000 59.200000 68.900000
1191 6 2 -0.120000 19.793000 57.159000 67.216000
1192 6 4 0.060000 22.112000 58.073000 66.264000
1193 6 4 0.060000 16.287000 58.979000 67.511000
1194 6 3 -0.060000 20.422000 59.358000 65.680000
1195 6 4 0.060000 20.399000 58.287000 67.858000
1196 6 4 0.060000 18.386000 58.479000 69.085000
1197 6 4 0.060000 17.967000 59.389000 65.132000
1198 6 2 -0.120000 18.316000 58.575000 67.992000
1199 6 2 -0.120000 18.206000 58.308000 65.296000
1200 6 4 0.060000 21.889000 59.579000 67.300000
1201 6 4 0.060000 16.175000 57.801000 65.521000
1202 6 2 -0.120000 17.116000 57.601000 66.053000
1203 6 4 0.060000 19.522000 56.775000 67.632000
1204 6 2 -0.120000 21.792000 59.131000 66.274000
1205 6 3 -0.060000 19.577000 58.099000 65.886000
1206 6 4 0.060000 20.543000 59.582000 64.603000
1207 6 2 -0.120000 16.992000 58.113000 67.461000
1208 6 4 0.060000 20.095000 57.253000 65.410000
1209 6 4 0.060000 17.310000 56.520000 66.023000
1210 6 4 0.060000 16.548000 57.332000 68.125000
1211 6 2 -0.120000 19.479000 57.853000 67.377000
1212 6 4 0.060000 18.437000 59.642000 67.738000
1213 6 4 0.060000 18.224000 57.859000 64.272000
1214 6 2 -0.120000 16.802000 58.295000 66.215000
1215 6 4 0.060000 13.609000 59.421000 66.349000
1216 6 2 -0.120000 14.438000 58.043000 64.891000
1217 6 4 0.060000 17.722000 58.728000 66.696000
1218 6 4 0.060000 15.547000 58.301000 63.110000
1219 6 3 -0.060000 17.744000 59.800000 64.517000
1220 6 4 0.060000 19.435000 58.514000 65.102000
1221 6 4 0.060000 15.709000 58.921000 67.922000
1222 6 2 -0.120000 15.639000 59.017000 66.830000
1223 6 4 0.060000 17.865000 60.023000 63.441000
1224 6 4 0.060000 13.498000 58.243000 64.359000
1225 6 2 -0.120000 15.529000 58.750000 64.134000
1226 6 4 0.060000 16.845000 57.217000 66.470000
1227 6 4 0.060000 15.290000 59.830000 63.970000
1228 6 3 -0.060000 16.900000 58.541000 64.724000
1229 6 4 0.060000 19.211000 60.020000 66.138000
1230 6 4 0.060000 13.870000 57.773000 66.962000
1231 6 2 -0.120000 14.315000 58.555000 66.299000
1232 6 4 0.060000 17.417000 57.694000 64.248000
1233 6 4 0.060000 14.633000 56.962000 64.861000
1234 6 2 -0.120000 19.115000 59.574000 65.112000
1235 6 4 0.060000 15.760000 60.083000 66.576000
1236 6 3 -0.060000 15.066000 60.242000 63.354000
1237 6 4 0.060000 16.758000 58.956000 63.940000
1238 6 4 0.060000 13.032000 59.363000 66.760000
1239 6 2 -0.120000 12.962000 59.458000 65.668000
1240 6 4 0.060000 15.188000 60.465000 62.279000
1241 6 4 0.060000 10.821000 58.685000 63.196000
1242 6 2 -0.120000 12.851000 59.191000 62.972000
1243 6 4 0.060000 14.167000 57.659000 65.308000
1244 6 4 0.060000 12.612000 60.272000 62.808000
1245 6 3 -0.060000 14.223000 58.982000 63.562000
1246 6 4 0.060000 16.534000 60.463000 64.975000
1247 6 4 0.060000 11.193000 58.215000 65.800000
1248 6 2 -0.120000 11.638000 58.996000 65.137000
1249 6 4 0.060000 14.740000 58.137000 63.086000
1250 6 4 0.060000 11.956000 57.404000 63.699000
1251 6 2 -0.120000 16.438000 60.016000 63.950000
1252 6 4 0.060000 13.082000 60.526000 65.414000
1253 6 2 -0.120000 14.125000 58.736000 65.053000
1254 6 4 0.060000 10.932000 59.862000 65.187000
1255 6 2 -0.120000 11.761000 58.485000 63.729000
1256 6 4 0.060000 15.044000 59.170000 65.533000
1257 6 4 0.060000 12.870000 58.743000 61.947000
1258 6 4 0.060000 13.857000 60.904000 63.813000
1259 6 4 0.060000 12.367000 59.612000 64.371000
1260 6 2 -0.120000 10.284000 59.900000 64.506000
1261 6 2 -0.120000 8.960000 59.439000 63.974000
1262 6 3 -0.060000 12.389000 60.683000 62.192000
1263 6 2 -0.120000 9.084000 58.927000 62.567000
1264 6 2 -0.120000 13.760000 60.457000 62.788000
1265 6 2 -0.120000 10.174000 59.634000 61.810000
1266 6 4 0.060000 10.192000 59.185000 60.785000
1267 6 4 0.060000 9.935000 60.714000 61.645000
1268 6 2 -0.120000 11.447000 59.179000 63.891000
1269 6 3 -0.060000 11.545000 59.425000 62.399000
1270 6 4 0.060000 11.490000 58.101000 64.145000
1271 6 4 0.060000 10.405000 60.967000 64.252000
1272 6 4 0.060000 9.278000 57.846000 62.536000
1273 6 4 0.060000 14.080000 59.397000 62.778000
1274 6 4 0.060000 12.511000 60.906000 61.117000
1275 6 4 0.060000 8.515000 58.658000 64.638000
1276 6 4 0.060000 8.255000 60.305000 64.024000
1277 6 4 0.060000 8.143000 59.127000 62.034000
1278 6 4 0.060000 12.063000 58.578000 61.924000
1279 6 4 0.060000 10.354000 59.804000 65.598000
1280 6 2 -0.120000 7.497000 60.075000 60.648000
1281 6 4 0.060000 8.813000 58.542000 62.983000
1282 6 4 0.060000 7.258000 61.156000 60.483000
1283 6 3 -0.060000 8.868000 59.866000 61.237000
1284 6 4 0.060000 11.179000 61.346000 62.651000
1285 6 4 0.060000 5.838000 59.099000 63.476000
1286 6 2 -0.120000 6.283000 59.881000 62.812000
1287 6 4 0.060000 9.386000 59.020000 60.762000
1288 6 4 0.060000 6.601000 58.288000 61.374000
1289 6 2 -0.120000 11.083000 60.899000 61.626000
1290 6 4 0.060000 7.728000 61.409000 63.090000
1291 6 2 -0.120000 8.770000 59.620000 62.729000
1292 6 4 0.060000 9.235000 61.945000 61.597000
1293 6 4 0.060000 5.577000 60.746000 62.862000
1294 6 2 -0.120000 6.407000 59.368000 61.405000
1295 6 4 0.060000 9.690000 60.054000 63.209000
1296 6 4 0.060000 7.515000 59.627000 59.623000
1297 6 2 -0.120000 9.712000 61.125000 61.030000
1298 6 4 0.060000 11.403000 59.840000 61.615000
1299 6 4 0.060000 7.677000 60.246000 64.436000
1300 6 2 -0.120000 7.607000 60.342000 63.344000
1301 6 4 0.060000 9.833000 61.349000 59.954000
1302 6 4 0.060000 5.466000 59.568000 60.872000
1303 7 1 -0.180000 5.083000 22.539000 15.807000
1304 7 3 -0.060000 5.209000 21.738000 17.091000
1305 7 6 0.510000 4.379000 22.349000 18.186000
1306 7 7 -0.430000 4.333000 21.849000 19.339000
1307 7 8 -0.330000 3.654000 23.495000 17.893000
1308 7 9 0.160000 2.847000 24.150000 18.830000
1309 7 4 0.060000 6.031000 22.488000 15.237000
1310 7 4 0.060000 4.278000 22.063000 15.219000
1311 7 4 0.060000 4.785000 23.565000 16.084000
1312 7 5 0.060000 4.858000 20.696000 16.919000
1313 7 10 0.030000 2.111000 24.806000 18.319000
1314 7 10 0.030000 2.324000 23.491000 19.526000
1315 7 10 0.030000 3.500000 24.866000 19.403000
1316 7 4 0.060000 5.498000 20.891000 20.435000
1317 7 4 0.060000 4.749000 18.879000 17.664000
1318 7 4 0.060000 3.885000 16.593000 21.855000
1319 7 2 -0.120000 5.328000 20.979000 18.309000
1320 7 3 -0.060000 5.453000 20.182000 19.587000
1321 7 4 0.060000 6.065000 17.430000 19.032000
1322 7 4 0.060000 3.331000 19.870000 19.703000
1323 7 4 0.060000 3.846000 15.439000 19.444000
1324 7 4 0.060000 2.704000 17.150000 20.640000
1325 7 4 0.060000 4.280000 21.157000 17.996000
1326 7 4 0.060000 5.934000 20.539000 17.474000
1327 7 4 0.060000 5.370000 15.703000 20.317000
1328 7 4 0.060000 3.742000 18.987000 21.756000
1329 7 2 -0.120000 3.776000 17.068000 20.870000
1330 7 2 -0.120000 4.351000 18.452000 20.985000
1331 7 4 0.060000 5.136000 16.549000 17.795000
1332 7 2 -0.120000 4.509000 16.242000 19.850000
1333 7 3 -0.060000 4.242000 19.254000 19.713000
1334 7 4 0.060000 3.219000 18.136000 18.128000
1335 7 4 0.060000 5.390000 18.439000 21.399000
1336 7 2 -0.120000 4.242000 18.336000 18.508000
1337 7 2 -0.120000 5.052000 17.095000 18.744000
1338 7 3 -0.060000 4.487000 17.698000 22.210000
1339 7 4 0.060000 5.380000 14.993000 20.291000
1340 7 4 0.060000 2.949000 15.594000 23.136000
1341 7 2 -0.120000 4.019000 15.511000 23.366000
1342 7 4 0.060000 6.179000 18.983000 19.970000
1343 7 2 -0.120000 4.486000 16.780000 21.005000
1344 7 2 -0.120000 4.595000 16.896000 23.481000
1345 7 4 0.060000 5.615000 14.147000 22.814000
1346 7 4 0.060000 3.464000 16.580000 20.625000
1347 7 4 0.060000 5.741000 19.334000 22.931000
1348 7 4 0.060000 3.575000 18.313000 22.199000
1349 7 4 0.060000 3.986000 17.431000 24.252000
1350 7 4 0.060000 4.090000 13.883000 21.941000
1351 7 2 -0.120000 5.296000 15.539000 21.240000
1352 7 4 0.060000 4.524000 19.600000 20.493000
1353 7 4 0.060000 4.993000 17.322000 20.160000
1354 7 4 0.060000 4.129000 15.036000 24.351000
1355 7 2 -0.120000 5.572000 19.422000 20.805000
1356 7 4 0.060000 6.308000 15.873000 21.528000
1357 7 4 0.060000 5.635000 16.882000 23.896000
1358 7 3 -0.060000 5.696000 18.625000 22.083000
1359 7 2 -0.120000 4.754000 14.685000 22.347000
1360 7 2 -0.120000 5.815000 17.866000 23.302000
1361 7 8 -0.330000 4.386000 18.821000 25.388000
1362 7 6 0.510000 5.112000 17.676000 25.682000
1363 7 4 0.060000 5.518000 18.892000 23.580000
1364 7 5 0.060000 5.591000 16.023000 24.415000
1365 7 10 0.030000 3.057000 18.818000 27.022000
1366 7 7 -0.430000 5.065000 17.176000 26.835000
1367 7 3 -0.060000 5.941000 17.065000 24.586000
1368 7 9 0.160000 3.579000 19.477000 26.326000
1369 7 4 0.060000 5.010000 17.390000 22.715000
1370 7 10 0.030000 2.844000 20.133000 25.814000
1371 7 10 0.030000 4.232000 20.192000 26.898000
1372 7 2 -0.120000 5.785000 12.422000 26.240000
1373 7 4 0.060000 6.231000 16.216000 27.931000
1374 7 4 0.060000 4.618000 11.920000 29.351000
1375 7 2 -0.120000 5.084000 13.779000 28.480000
1376 7 4 0.060000 3.952000 13.463000 25.624000
1377 7 4 0.060000 6.123000 13.765000 28.895000
1378 7 3 -0.060000 4.975000 14.581000 27.209000
1379 7 4 0.060000 6.667000 15.866000 24.969000
1380 7 4 0.060000 4.579000 10.766000 26.940000
1381 7 2 -0.120000 5.242000 11.567000 27.346000
1382 7 4 0.060000 4.063000 15.196000 27.198000
1383 7 4 0.060000 3.437000 12.477000 28.136000
1384 7 2 -0.120000 6.060000 16.305000 25.804000
1385 7 4 0.060000 6.797000 12.755000 26.527000
1386 7 2 -0.120000 4.974000 13.663000 26.004000
1387 7 4 0.060000 6.103000 11.030000 27.813000
1388 7 2 -0.120000 4.508000 12.394000 28.365000
1389 7 4 0.060000 5.482000 14.204000 25.160000
1390 7 4 0.060000 4.474000 14.314000 29.251000
1391 7 3 -0.060000 6.185000 15.509000 27.083000
1392 7 4 0.060000 5.013000 16.484000 25.492000
1393 7 4 0.060000 5.868000 11.876000 25.290000
1394 7 7 -0.430000 5.554000 14.059000 31.834000
1395 7 3 -0.060000 6.430000 13.947000 29.586000
1396 7 9 0.160000 4.068000 16.360000 31.326000
1397 7 4 0.060000 5.499000 14.272000 27.714000
1398 7 10 0.030000 3.332000 17.016000 30.813000
1399 7 10 0.030000 4.721000 17.076000 31.898000
1400 7 2 -0.120000 6.304000 14.749000 28.301000
1401 7 8 -0.330000 4.875000 15.704000 30.388000
1402 7 6 0.510000 5.600000 14.558000 30.681000
1403 7 4 0.060000 6.006000 15.774000 28.579000
1404 7 5 0.060000 6.079000 12.906000 29.414000
1405 7 10 0.030000 3.545000 15.701000 32.021000
1406 7 2 -0.120000 6.549000 13.189000 30.803000
1407 7 2 -0.120000 5.463000 10.546000 31.003000
1408 7 4 0.060000 5.502000 13.366000 30.492000
1409 7 4 0.060000 5.106000 8.803000 34.350000
1410 7 4 0.060000 3.925000 9.360000 33.135000
1411 7 2 -0.120000 5.730000 8.451000 32.346000
1412 7 4 0.060000 4.552000 12.080000 32.198000
1413 7 4 0.060000 5.970000 11.088000 30.159000
1414 7 4 0.060000 6.611000 10.649000 33.894000
1415 7 3 -0.060000 5.463000 11.464000 32.208000
1416 7 4 0.060000 7.286000 9.639000 31.527000
1417 7 4 0.060000 5.067000 7.649000 31.939000
1418 7 2 -0.120000 5.572000 10.662000 33.479000
1419 7 4 0.060000 6.591000 7.913000 32.812000
1420 7 4 0.060000 7.156000 12.749000 29.969000
1421 7 4 0.060000 6.719000 13.100000 32.930000
1422 7 3 -0.060000 6.674000 12.391000 32.082000
1423 7 4 0.060000 4.963000 11.197000 34.250000
1424 7 2 -0.120000 6.274000 9.304000 31.239000
1425 7 2 -0.120000 4.997000 9.278000 33.365000
1426 7 4 0.060000 4.441000 10.346000 30.624000
1427 7 4 0.060000 6.357000 8.759000 30.290000
1428 7 2 -0.120000 5.707000 8.990000 33.500000
1429 7 2 -0.120000 5.816000 9.106000 35.976000
1430 7 4 0.060000 4.685000 8.789000 33.120000
1431 7 4 0.060000 6.856000 9.092000 36.391000
1432 7 4 0.060000 7.400000 11.193000 32.465000
1433 7 4 0.060000 5.311000 6.093000 34.436000
1434 7 3 -0.060000 6.918000 10.834000 34.578000
1435 7 4 0.060000 4.796000 10.523000 34.694000
1436 7 4 0.060000 4.169000 7.804000 35.631000
1437 7 2 -0.120000 6.517000 7.748000 33.736000
1438 7 4 0.060000 7.530000 8.082000 34.023000
1439 7 4 0.060000 6.836000 6.357000 35.309000
1440 7 3 -0.060000 5.708000 9.908000 34.705000
1441 7 2 -0.120000 5.240000 7.721000 35.861000
1442 7 4 0.060000 6.214000 9.531000 32.655000
1443 7 4 0.060000 5.208000 9.641000 36.747000
1444 7 2 -0.120000 5.975000 6.894000 34.842000
1445 7 4 0.060000 5.746000 11.810000 32.988000
1446 7 4 0.060000 6.600000 7.203000 32.786000
1447 7 2 -0.120000 6.793000 11.632000 33.300000
1448 7 4 0.060000 6.963000 11.543000 35.426000
1449 7 4 0.060000 5.350000 7.246000 36.846000
1450 7 2 -0.120000 6.060000 7.549000 38.473000
1451 7 4 0.060000 4.929000 7.233000 35.617000
1452 7 4 0.060000 7.099000 7.536000 38.887000
1453 7 3 -0.060000 5.951000 8.351000 37.201000
1454 7 4 0.060000 7.644000 9.636000 34.961000
1455 7 4 0.060000 5.555000 4.536000 36.932000
1456 7 2 -0.120000 6.218000 5.338000 37.339000
1457 7 4 0.060000 5.040000 8.967000 37.190000
1458 7 4 0.060000 4.413000 6.247000 38.128000
1459 7 2 -0.120000 7.036000 10.076000 35.796000
1460 7 4 0.060000 7.773000 6.526000 36.519000
1461 7 2 -0.120000 5.951000 7.433000 35.996000
1462 7 4 0.060000 7.080000 4.801000 37.805000
1463 7 2 -0.120000 5.484000 6.165000 38.357000
1464 7 4 0.060000 6.458000 7.975000 35.152000
1465 7 4 0.060000 5.451000 8.084000 39.244000
1466 7 3 -0.060000 7.161000 9.278000 37.075000
1467 7 4 0.060000 5.990000 10.253000 35.485000
1468 7 4 0.060000 6.844000 5.646000 35.282000
1469 7 2 -0.120000 6.762000 6.192000 36.232000
1470 7 4 0.060000 7.207000 9.987000 37.923000
1471 7 4 0.060000 5.594000 5.690000 39.342000
1472 7 2 -0.120000 6.195000 5.876000 38.492000
1473 7 4 0.060000 8.306000 7.088000 39.481000
1474 7 4 0.060000 7.324000 3.244000 40.302000
1475 7 2 -0.120000 5.729000 4.608000 40.854000
1476 7 4 0.060000 6.702000 6.418000 37.648000
1477 7 4 0.060000 5.695000 6.528000 41.740000
1478 7 2 -0.120000 7.406000 7.722000 39.571000
1479 7 4 0.060000 6.234000 8.697000 37.981000
1480 7 4 0.060000 7.089000 4.089000 37.779000
1481 7 2 -0.120000 7.006000 4.635000 38.729000
1482 7 4 0.060000 7.451000 8.430000 40.419000
1483 7 4 0.060000 5.839000 4.133000 41.839000
1484 7 2 -0.120000 6.304000 5.993000 40.969000
1485 7 4 0.060000 5.172000 5.676000 38.113000
1486 7 4 0.060000 7.343000 5.979000 41.383000
1487 7 3 -0.060000 6.195000 6.794000 39.697000
1488 7 4 0.060000 7.888000 8.080000 37.458000
1489 7 4 0.060000 5.799000 2.980000 39.428000
1490 7 2 -0.120000 6.462000 3.781000 39.835000
1491 7 4 0.060000 5.283000 7.410000 39.687000
1492 7 4 0.060000 4.657000 4.691000 40.624000
1493 7 2 -0.120000 7.281000 8.520000 38.293000
1494 7 4 0.060000 8.017000 4.969000 39.016000
1495 8 1 -0.180000 8.743000 0.985000 67.471000
1496 8 3 -0.060000 8.132000 2.371000 67.587000
1497 8 6 0.510000 7.300000 2.488000 68.833000
1498 8 7 -0.430000 6.699000 3.551000 69.132000
1499 8 8 -0.330000 7.206000 1.377000 69.660000
1500 8 9 0.160000 6.461000 1.367000 70.846000
1501 8 4 0.060000 8.839000 0.704000 66.405000
1502 8 4 0.060000 9.748000 1.047000 67.924000
1503 8 4 0.060000 8.112000 0.296000 68.059000
1504 8 5 0.060000 8.941000 3.135000 67.628000
1505 8 10 0.030000 6.793000 0.538000 71.506000
1506 8 10 0.030000 6.475000 2.305000 71.404000
1507 8 10 0.030000 5.401000 1.099000 70.581000
1508 8 3 -0.060000 7.800000 5.904000 68.766000
1509 8 4 0.060000 8.186000 3.576000 66.776000
1510 8 4 0.060000 10.144000 8.901000 68.212000
1511 8 2 -0.120000 9.161000 8.467000 67.904000
1512 8 4 0.060000 7.838000 5.392000 69.738000
1513 8 4 0.060000 8.782000 8.166000 70.019000
1514 8 2 -0.120000 7.554000 3.685000 67.696000
1515 8 4 0.060000 8.567000 7.021000 66.469000
1516 8 2 -0.120000 9.197000 5.981000 68.184000
1517 8 4 0.060000 8.754000 9.173000 67.139000
1518 8 2 -0.120000 8.237000 8.362000 69.084000
1519 8 4 0.060000 9.362000 5.055000 67.567000
1520 8 4 0.060000 6.576000 7.279000 69.817000
1521 8 3 -0.060000 6.947000 5.065000 67.812000
1522 8 4 0.060000 8.103000 3.364000 68.603000
1523 8 4 0.060000 10.326000 7.051000 66.741000
1524 8 2 -0.120000 9.350000 7.137000 67.239000
1525 8 4 0.060000 5.914000 4.959000 68.194000
1526 8 4 0.060000 7.691000 9.310000 69.191000
1527 8 2 -0.120000 7.207000 7.284000 68.893000
1528 8 4 0.060000 9.983000 5.933000 68.963000
1529 8 4 0.060000 6.498000 7.527000 68.062000
1530 8 4 0.060000 7.596000 10.860000 70.243000
1531 8 4 0.060000 5.389000 9.973000 70.041000
1532 8 4 0.060000 8.177000 7.749000 67.792000
1533 8 4 0.060000 6.653000 8.086000 69.964000
1534 8 4 0.060000 9.140000 9.745000 66.967000
1535 8 4 0.060000 7.567000 11.867000 67.364000
1536 8 2 -0.120000 8.010000 8.675000 68.408000
1537 8 3 -0.060000 6.614000 8.598000 68.991000
1538 8 4 0.060000 7.382000 9.715000 66.694000
1539 8 4 0.060000 6.506000 12.004000 69.417000
1540 8 2 -0.120000 6.021000 9.978000 69.118000
1541 8 4 0.060000 8.957000 11.595000 68.436000
1542 8 3 -0.060000 5.761000 7.759000 68.037000
1543 8 4 0.060000 7.000000 6.270000 67.001000
1544 8 4 0.060000 4.729000 7.653000 68.420000
1545 8 4 0.060000 5.312000 10.221000 68.287000
1546 8 2 -0.120000 7.975000 11.161000 68.129000
1547 8 4 0.060000 6.917000 6.058000 68.828000
1548 8 4 0.060000 8.797000 8.627000 69.188000
1549 8 2 -0.120000 6.369000 6.379000 67.922000
1550 8 2 -0.120000 8.165000 9.830000 67.464000
1551 8 2 -0.120000 7.051000 11.056000 69.310000
1552 8 3 -0.060000 5.428000 11.292000 69.216000
1553 8 4 0.060000 5.814000 8.963000 67.226000
1554 8 4 0.060000 7.772000 14.289000 68.662000
1555 8 2 -0.120000 6.789000 13.855000 68.354000
1556 8 4 0.060000 5.467000 10.780000 70.189000
1557 8 4 0.060000 6.410000 13.554000 70.469000
1558 8 2 -0.120000 5.183000 9.073000 68.148000
1559 8 4 0.060000 6.196000 12.409000 66.920000
1560 8 2 -0.120000 6.825000 11.369000 68.634000
1561 8 4 0.060000 6.382000 14.561000 67.589000
1562 8 2 -0.120000 5.866000 13.750000 69.535000
1563 8 4 0.060000 6.990000 10.443000 68.017000
1564 8 4 0.060000 4.204000 12.667000 70.267000
1565 8 3 -0.060000 4.576000 10.453000 68.263000
1566 8 4 0.060000 5.731000 8.752000 69.053000
1567 8 4 0.060000 7.955000 12.439000 67.192000
1568 8 2 -0.120000 6.978000 12.524000 67.689000
1569 8 4 0.060000 3.543000 10.347000 68.644000
1570 8 4 0.060000 5.320000 14.698000 69.642000
1571 8 2 -0.120000 4.835000 12.672000 69.343000
1572 8 4 0.060000 7.612000 11.321000 69.413000
1573 8 4 0.060000 4.126000 12.915000 68.512000
1574 8 3 -0.060000 4.243000 13.986000 69.442000
1575 8 4 0.060000 4.545000 11.446000 69.279000
1576 8 4 0.060000 4.282000 13.473000 70.414000
1577 8 4 0.060000 6.426000 14.015000 69.639000
1578 8 4 0.060000 2.941000 15.609000 68.738000
1579 8 3 -0.060000 3.389000 13.147000 68.488000
1580 8 4 0.060000 4.628000 11.657000 67.451000
1581 8 4 0.060000 5.011000 15.103000 67.145000
1582 8 4 0.060000 3.018000 15.361000 70.492000
1583 8 2 -0.120000 5.604000 16.549000 68.579000
1584 8 4 0.060000 5.805000 13.137000 68.242000
1585 8 4 0.060000 5.224000 16.248000 70.694000
1586 8 4 0.060000 6.586000 16.983000 68.888000
1587 8 2 -0.120000 5.793000 15.218000 67.914000
1588 8 2 -0.120000 3.650000 15.365000 69.569000
1589 8 4 0.060000 2.357000 13.041000 68.870000
1590 8 2 -0.120000 4.679000 16.444000 69.760000
1591 8 4 0.060000 6.768000 15.133000 67.417000
1592 8 2 -0.120000 3.996000 11.767000 68.373000
1593 8 2 -0.120000 5.639000 14.063000 68.859000
1594 8 4 0.060000 5.196000 17.255000 67.815000
1595 8 4 0.060000 4.134000 17.392000 69.867000
1596 8 3 -0.060000 2.203000 15.841000 68.714000
1597 8 4 0.060000 1.171000 15.735000 69.095000
1598 8 4 0.060000 5.240000 16.709000 69.864000
1599 8 4 0.060000 4.011000 19.949000 68.040000
1600 8 4 0.060000 4.619000 15.831000 68.468000
1601 8 4 0.060000 5.400000 19.677000 69.113000
1602 8 3 -0.060000 3.057000 16.680000 69.667000
1603 8 2 -0.120000 3.494000 19.138000 69.985000
1604 8 4 0.060000 4.039000 18.942000 70.920000
1605 8 4 0.060000 1.755000 18.302000 68.963000
1606 8 2 -0.120000 4.454000 16.757000 69.085000
1607 8 4 0.060000 3.360000 14.140000 69.504000
1608 8 4 0.060000 2.948000 20.086000 70.092000
1609 8 2 -0.120000 4.418000 19.243000 68.805000
1610 8 2 -0.120000 2.464000 18.059000 69.794000
1611 8 4 0.060000 3.824000 17.797000 67.370000
1612 8 4 0.060000 5.583000 17.827000 67.642000
1613 8 2 -0.120000 2.811000 14.461000 68.598000
1614 8 4 0.060000 3.095000 16.167000 70.639000
1615 8 2 -0.120000 4.607000 17.912000 68.140000
1616 8 4 0.060000 3.442000 14.351000 67.676000
1617 8 4 0.060000 1.833000 18.054000 70.718000
1618 8 2 -0.120000 3.422000 20.606000 68.365000
1619 8 4 0.060000 -0.014000 18.428000 69.321000
1620 8 4 0.060000 1.762000 22.780000 70.318000
1621 8 2 -0.120000 1.278000 20.753000 70.019000
1622 8 4 0.060000 4.054000 19.403000 70.089000
1623 8 4 0.060000 0.569000 20.996000 69.188000
1624 8 3 -0.060000 1.871000 19.374000 69.892000
1625 8 4 0.060000 2.256000 17.045000 67.902000
1626 8 4 0.060000 4.214000 22.371000 69.338000
1627 8 2 -0.120000 3.232000 21.937000 69.030000
1628 8 4 0.060000 1.910000 18.861000 70.865000
1629 8 4 0.060000 2.852000 21.636000 71.144000
1630 8 2 -0.120000 1.625000 17.155000 68.824000
1631 8 4 0.060000 2.639000 20.491000 67.595000
1632 8 2 -0.120000 3.267000 19.451000 69.309000
1633 8 4 0.060000 1.071000 19.005000 67.940000
1634 8 4 0.060000 2.824000 22.643000 68.265000
1635 8 2 -0.120000 2.308000 21.832000 70.211000
1636 8 4 0.060000 3.434000 18.525000 68.693000
1637 8 4 0.060000 0.646000 20.748000 70.942000
1638 8 2 -0.120000 1.018000 18.535000 68.939000
1639 8 4 0.060000 2.174000 16.833000 69.729000
1640 8 4 0.060000 4.397000 20.521000 67.868000
1641 9 1 -0.180000 52.868000 23.856000 47.689000
1642 9 3 -0.060000 52.787000 24.690000 48.956000
1643 9 6 0.510000 53.776000 25.822000 48.917000
1644 9 7 -0.430000 53.883000 26.642000 49.864000
1645 9 8 -0.330000 54.583000 25.943000 47.794000
1646 9 9 0.160000 55.538000 26.956000 47.645000
1647 9 4 0.060000 52.628000 22.800000 47.918000
1648 9 4 0.060000 52.107000 24.262000 46.998000
1649 9 4 0.060000 53.875000 24.001000 47.261000
1650 9 5 0.060000 51.764000 25.117000 49.060000
1651 9 10 0.030000 55.811000 27.078000 46.576000
1652 9 10 0.030000 55.250000 27.923000 48.060000
1653 9 10 0.030000 56.489000 26.602000 48.132000
1654 9 2 -0.120000 49.226000 28.150000 52.653000
1655 9 2 -0.120000 50.376000 29.111000 52.533000
1656 9 4 0.060000 49.965000 27.710000 49.918000
1657 9 4 0.060000 51.975000 24.632000 50.160000
1658 9 4 0.060000 48.277000 28.628000 52.307000
1659 9 3 -0.060000 51.779000 27.554000 51.140000
1660 9 2 -0.120000 51.689000 28.394000 52.388000
1661 9 4 0.060000 50.002000 26.177000 52.575000
1662 9 4 0.060000 51.957000 27.823000 53.312000
1663 9 2 -0.120000 50.402000 27.082000 50.721000
1664 9 2 -0.120000 52.709000 25.481000 50.157000
1665 9 4 0.060000 52.634000 26.077000 49.227000
1666 9 4 0.060000 50.437000 29.707000 53.455000
1667 9 4 0.060000 52.476000 29.185000 52.301000
1668 9 3 -0.060000 52.629000 26.311000 51.418000
1669 9 4 0.060000 53.656000 26.593000 51.714000
1670 9 4 0.060000 52.241000 28.111000 50.312000
1671 9 4 0.060000 48.569000 26.403000 51.545000
1672 9 4 0.060000 50.253000 29.796000 51.682000
1673 9 2 -0.120000 49.492000 26.883000 51.897000
1674 9 4 0.060000 50.516000 26.069000 50.246000
1675 9 4 0.060000 49.045000 27.876000 53.722000
1676 9 2 -0.120000 49.069000 29.771000 55.116000
1677 9 4 0.060000 53.498000 28.215000 54.176000
1678 9 4 0.060000 52.319000 30.806000 54.763000
1679 9 2 -0.120000 52.551000 27.102000 52.619000
1680 9 2 -0.120000 51.532000 30.015000 54.850000
1681 9 4 0.060000 48.120000 30.249000 54.770000
1682 9 2 -0.120000 50.244000 28.703000 53.183000
1683 9 4 0.060000 48.888000 29.497000 56.184000
1684 9 4 0.060000 52.083000 29.733000 52.774000
1685 9 4 0.060000 50.096000 31.417000 54.145000
1686 9 3 -0.060000 52.471000 27.933000 53.879000
1687 9 4 0.060000 52.476000 27.698000 51.688000
1688 9 4 0.060000 49.844000 27.798000 55.037000
1689 9 2 -0.120000 49.334000 28.505000 54.359000
1690 9 4 0.060000 50.358000 27.690000 52.707000
1691 9 4 0.060000 50.279000 31.328000 55.916000
1692 9 2 -0.120000 50.218000 30.732000 54.995000
1693 9 4 0.060000 49.808000 29.331000 52.381000
1694 9 4 0.060000 51.800000 29.444000 55.775000
1695 9 3 -0.060000 51.622000 29.175000 53.602000
1696 9 4 0.060000 51.818000 26.253000 52.623000
1697 9 4 0.060000 48.411000 28.025000 54.007000
1698 9 4 0.060000 51.660000 27.875000 55.084000
1699 9 4 0.060000 48.253000 29.646000 56.468000
1700 9 4 0.060000 47.962000 31.871000 57.231000
1701 9 4 0.060000 50.121000 32.949000 58.378000
1702 9 4 0.060000 49.938000 33.038000 56.606000
1703 9 4 0.060000 51.642000 31.066000 58.236000
1704 9 2 -0.120000 52.394000 28.725000 55.080000
1705 9 4 0.060000 53.341000 29.836000 56.638000
1706 9 4 0.060000 50.201000 29.311000 55.170000
1707 9 4 0.060000 49.686000 29.420000 57.499000
1708 9 3 -0.060000 51.464000 30.796000 56.064000
1709 9 2 -0.120000 48.911000 31.393000 57.577000
1710 9 4 0.060000 51.925000 31.354000 55.235000
1711 9 4 0.060000 52.161000 32.427000 57.225000
1712 9 2 -0.120000 50.087000 30.324000 55.645000
1713 9 4 0.060000 48.730000 31.118000 58.646000
1714 9 3 -0.060000 52.313000 29.554000 56.341000
1715 9 4 0.060000 52.318000 29.319000 54.151000
1716 9 4 0.060000 49.650000 30.953000 54.842000
1717 9 2 -0.120000 49.177000 30.126000 56.821000
1718 9 2 -0.120000 50.060000 32.354000 57.456000
1719 9 2 -0.120000 51.374000 31.636000 57.312000
1720 9 2 -0.120000 49.019000 31.747000 59.283000
1721 9 4 0.060000 51.502000 29.496000 57.546000
1722 9 4 0.060000 50.043000 30.932000 57.631000
1723 9 4 0.060000 52.003000 34.048000 59.686000
1724 9 2 -0.120000 48.753000 33.014000 60.039000
1725 9 4 0.060000 53.183000 31.457000 59.100000
1726 9 4 0.060000 48.095000 31.267000 58.930000
1727 9 2 -0.120000 52.237000 30.346000 57.543000
1728 9 4 0.060000 52.160000 30.941000 56.612000
1729 9 4 0.060000 49.964000 34.570000 60.840000
1730 9 3 -0.060000 51.306000 32.417000 58.525000
1731 9 4 0.060000 49.492000 32.574000 57.304000
1732 9 4 0.060000 51.484000 32.687000 60.698000
1733 9 2 -0.120000 51.216000 33.257000 59.773000
1734 9 4 0.060000 47.804000 33.493000 59.693000
1735 9 3 -0.060000 52.156000 31.176000 58.803000
1736 9 4 0.060000 51.767000 32.975000 57.697000
1737 9 4 0.060000 49.780000 34.660000 59.068000
1738 9 2 -0.120000 49.929000 31.946000 58.106000
1739 9 4 0.060000 49.528000 31.041000 59.960000
1740 9 2 -0.120000 49.903000 33.975000 59.919000
1741 9 4 0.060000 48.572000 32.739000 61.107000
1742 9 2 -0.120000 48.861000 33.368000 61.744000
1743 9 4 0.060000 53.025000 33.079000 61.561000
1744 9 4 0.060000 49.806000 36.192000 63.302000
1745 9 2 -0.120000 51.058000 34.879000 62.235000
1746 9 4 0.060000 49.335000 34.195000 59.766000
1747 9 4 0.060000 51.326000 34.308000 63.159000
1748 9 3 -0.060000 51.148000 34.039000 60.987000
1749 9 4 0.060000 51.345000 31.117000 60.008000
1750 9 4 0.060000 47.646000 35.114000 62.155000
1751 9 2 -0.120000 48.595000 34.636000 62.500000
1752 9 4 0.060000 51.610000 34.597000 60.159000
1753 9 4 0.060000 49.622000 36.281000 61.529000
1754 9 2 -0.120000 52.079000 31.967000 60.004000
1755 9 4 0.060000 49.371000 32.662000 62.423000
1756 9 2 -0.120000 49.771000 33.567000 60.568000
1757 9 4 0.060000 48.414000 34.361000 63.569000
1758 9 2 -0.120000 49.745000 35.596000 62.380000
1759 9 4 0.060000 49.885000 32.554000 60.093000
1760 9 4 0.060000 51.845000 35.670000 62.148000
1761 9 3 -0.060000 51.998000 32.797000 61.265000
1762 9 4 0.060000 52.002000 32.562000 59.074000
1763 9 4 0.060000 47.937000 32.889000 61.392000
1764 9 2 -0.120000 51.921000 33.588000 62.466000
1765 9 6 0.510000 52.829000 35.554000 63.694000
1766 9 8 -0.330000 53.635000 35.675000 62.571000
1767 9 4 0.060000 52.929000 33.733000 62.039000
1768 9 5 0.060000 50.817000 34.849000 63.836000
1769 9 10 0.030000 54.303000 37.655000 62.838000
1770 9 7 -0.430000 52.936000 36.374000 64.641000
1771 9 3 -0.060000 51.840000 34.422000 63.733000
1772 9 9 0.160000 54.591000 36.687000 62.423000
1773 9 4 0.060000 51.161000 33.994000 61.776000
1774 9 10 0.030000 54.864000 36.810000 61.353000
1775 9 10 0.030000 55.542000 36.335000 62.908000
1776 9 2 -0.120000 49.455000 36.814000 65.498000
1777 9 4 0.060000 48.099000 37.607000 68.499000
1778 9 2 -0.120000 49.429000 38.843000 67.310000
1779 9 4 0.060000 49.569000 35.801000 65.024000
1780 9 4 0.060000 51.529000 38.916000 67.078000
1781 9 3 -0.060000 51.682000 36.044000 66.195000
1782 9 4 0.060000 51.687000 35.809000 64.004000
1783 9 4 0.060000 47.621000 36.136000 66.322000
1784 9 2 -0.120000 48.545000 36.615000 66.675000
1785 9 4 0.060000 52.709000 36.325000 66.492000
1786 9 4 0.060000 49.490000 39.439000 68.232000
1787 9 2 -0.120000 50.743000 38.126000 67.165000
1788 9 4 0.060000 49.019000 37.442000 64.696000
1789 9 4 0.060000 51.011000 37.555000 68.090000
1790 9 3 -0.060000 50.832000 37.286000 65.917000
1791 9 4 0.060000 51.029000 34.364000 64.938000
1792 9 4 0.060000 47.331000 38.361000 67.085000
1793 9 2 -0.120000 48.279000 37.882000 67.431000
1794 9 4 0.060000 51.294000 37.844000 65.089000
1795 9 4 0.060000 49.307000 39.528000 66.460000
1796 9 2 -0.120000 51.763000 35.214000 64.934000
1797 9 4 0.060000 49.054000 35.909000 67.353000
1798 9 2 -0.120000 51.605000 36.835000 67.396000
1799 9 4 0.060000 48.896000 37.531000 69.814000
1800 9 2 -0.120000 49.297000 38.435000 67.960000
1801 9 4 0.060000 50.997000 37.063000 69.418000
1802 9 4 0.060000 47.941000 39.229000 70.961000
1803 9 2 -0.120000 49.271000 40.464000 69.771000
1804 9 4 0.060000 49.411000 37.422000 67.486000
1805 9 4 0.060000 51.371000 40.538000 69.540000
1806 9 2 -0.120000 51.525000 37.666000 68.657000
1807 9 4 0.060000 51.529000 37.430000 66.466000
1808 9 4 0.060000 47.464000 37.757000 68.784000
1809 9 2 -0.120000 48.387000 38.236000 69.136000
1810 9 4 0.060000 52.551000 37.947000 68.954000
1811 9 4 0.060000 49.332000 41.060000 70.694000
1812 9 2 -0.120000 50.585000 39.747000 69.627000
1813 9 4 0.060000 48.861000 39.064000 67.158000
1814 9 4 0.060000 50.853000 39.176000 70.551000
1815 9 3 -0.060000 50.675000 38.907000 68.379000
1816 9 4 0.060000 50.871000 35.986000 67.400000
1817 9 4 0.060000 47.173000 39.982000 69.547000
1818 9 2 -0.120000 48.121000 39.504000 69.893000
1819 9 4 0.060000 51.136000 39.465000 67.551000
1820 9 4 0.060000 49.149000 41.149000 68.921000
1821 10 1 -0.180000 4.288000 67.889000 24.546000
1822 10 3 -0.060000 4.290000 66.542000 25.233000
1823 10 3 -0.060000 3.588000 65.525000 24.331000
1824 10 2 -0.120000 4.356000 65.461000 23.027000
1825 10 2 -0.120000 5.469000 64.455000 23.077000
1826 10 2 -0.120000 4.980000 63.051000 23.278000
1827 10 2 -0.120000 3.683000 63.027000 24.038000
1828 10 2 -0.120000 3.580000 64.176000 25.003000
1829 10 4 0.060000 4.206000 68.678000 25.327000
1830 10 4 0.060000 3.427000 68.040000 23.867000
1831 10 4 0.060000 5.260000 68.103000 24.028000
1832 10 4 0.060000 3.761000 66.645000 26.199000
1833 10 4 0.060000 2.566000 65.883000 24.135000
1834 10 4 0.060000 4.852000 66.459000 22.873000
1835 10 4 0.060000 3.690000 65.350000 22.148000
1836 10 4 0.060000 6.103000 64.726000 23.939000
1837 10 4 0.060000 6.075000 64.562000 22.167000
1838 10 4 0.060000 4.871000 62.525000 22.300000
1839 10 4 0.060000 5.777000 62.492000 23.828000
1840 10 4 0.060000 3.640000 62.104000 24.634000
1841 10 4 0.060000 2.813000 63.050000 23.368000
1842 10 4 0.060000 2.590000 64.075000 25.512000
1843 10 4 0.060000 4.335000 64.099000 25.826000
1844 10 2 -0.120000 4.291000 65.259000 25.888000
1845 10 4 0.060000 6.106000 62.096000 25.279000
1846 10 2 -0.120000 4.361000 62.832000 24.369000
1847 10 4 0.060000 5.780000 59.862000 25.169000
1848 10 2 -0.120000 3.688000 60.397000 25.379000
1849 10 4 0.060000 4.856000 63.829000 24.214000
1850 10 4 0.060000 2.593000 61.446000 26.853000
1851 10 3 -0.060000 4.294000 63.912000 26.574000
1852 10 4 0.060000 3.430000 65.410000 25.209000
1853 10 4 0.060000 6.079000 61.933000 23.507000
1854 10 2 -0.120000 5.473000 61.825000 24.418000
1855 10 4 0.060000 3.765000 64.014000 27.540000
1856 10 4 0.060000 3.644000 59.474000 25.975000
1857 10 2 -0.120000 3.585000 61.546000 26.344000
1858 10 4 0.060000 3.695000 62.720000 23.489000
1859 10 4 0.060000 4.338000 61.469000 27.167000
1860 10 3 -0.060000 3.592000 62.896000 25.673000
1861 10 4 0.060000 5.264000 65.473000 25.369000
1862 10 4 0.060000 4.875000 59.894000 23.640000
1863 10 2 -0.120000 4.984000 60.422000 24.619000
1864 10 4 0.060000 2.570000 63.252000 25.476000
1865 10 4 0.060000 2.817000 60.421000 24.709000
1866 10 7 -0.430000 2.759000 59.956000 29.231000
1867 10 9 0.160000 0.735000 61.866000 29.094000
1868 10 4 0.060000 3.995000 62.446000 26.182000
1869 10 10 0.030000 0.013000 62.567000 28.624000
1870 10 2 -0.120000 4.295000 62.630000 27.229000
1871 10 8 -0.330000 1.999000 61.994000 28.505000
1872 10 6 0.510000 2.981000 61.018000 28.596000
1873 10 3 -0.060000 4.297000 61.276000 27.919000
1874 10 4 0.060000 3.537000 63.255000 27.730000
1875 10 5 0.060000 4.473000 60.473000 27.169000
1876 10 10 0.030000 0.323000 60.855000 29.080000
1877 10 10 0.030000 0.814000 62.227000 30.157000
1878 10 3 -0.060000 3.599000 57.629000 28.358000
1879 10 4 0.060000 5.272000 60.206000 28.055000
1880 10 4 0.060000 2.824000 55.155000 27.395000
1881 10 4 0.060000 3.703000 57.453000 26.176000
1882 10 2 -0.120000 3.696000 55.131000 28.064000
1883 10 4 0.060000 6.114000 56.830000 27.966000
1884 10 4 0.060000 4.864000 58.563000 26.899000
1885 10 4 0.060000 2.601000 56.179000 29.539000
1886 10 2 -0.120000 5.480000 56.559000 27.104000
1887 10 4 0.060000 6.087000 56.666000 26.193000
1888 10 3 -0.060000 4.301000 58.646000 29.260000
1889 10 4 0.060000 3.438000 60.144000 27.894000
1890 10 4 0.060000 4.883000 54.628000 26.326000
1891 10 4 0.060000 5.788000 54.596000 27.855000
1892 10 4 0.060000 3.652000 54.208000 28.661000
1893 10 2 -0.120000 4.368000 57.566000 27.055000
1894 10 2 -0.120000 3.592000 56.280000 29.029000
1895 10 4 0.060000 3.773000 58.748000 30.227000
1896 10 4 0.060000 2.578000 57.986000 28.161000
1897 10 4 0.060000 4.346000 56.203000 29.853000
1898 10 2 -0.120000 4.299000 59.993000 28.573000
1899 10 2 -0.120000 4.991000 55.155000 27.305000
1900 10 3 -0.060000 4.305000 56.009000 30.605000
1901 10 7 -0.430000 2.767000 54.690000 31.917000
1902 10 9 0.160000 0.743000 56.599000 31.781000
1903 10 4 0.060000 4.003000 57.179000 28.868000
1904 10 10 0.030000 0.021000 57.300000 31.310000
1905 10 10 0.030000 0.822000 56.961000 32.842000
1906 10 2 -0.120000 4.303000 57.363000 29.915000
1907 10 8 -0.330000 2.006000 56.728000 31.191000
1908 10 6 0.510000 2.989000 55.751000 31.282000
1909 10 4 0.060000 3.545000 57.988000 30.416000
1910 10 5 0.060000 4.481000 55.207000 29.855000
1911 10 10 0.030000 0.330000 55.589000 31.765000
1912 10 2 -0.120000 3.703000 49.864000 30.750000
1913 10 4 0.060000 4.872000 53.296000 29.586000
1914 10 4 0.060000 2.609000 50.913000 32.225000
1915 10 3 -0.060000 4.309000 53.380000 31.945000
1916 10 4 0.060000 3.446000 54.878000 30.581000
1917 10 4 0.060000 6.094000 51.399000 28.879000
1918 10 2 -0.120000 5.488000 51.293000 29.789000
1919 10 4 0.060000 3.781000 53.482000 32.912000
1920 10 4 0.060000 3.660000 48.942000 31.346000
1921 10 2 -0.120000 3.600000 51.013000 31.716000
1922 10 4 0.060000 3.711000 52.187000 28.861000
1923 10 4 0.060000 4.354000 50.937000 32.538000
1924 10 3 -0.060000 3.607000 52.363000 31.044000
1925 10 4 0.060000 5.279000 54.939000 30.741000
1926 10 4 0.060000 4.891000 49.362000 29.011000
1927 10 2 -0.120000 4.999000 49.889000 29.991000
1928 10 4 0.060000 2.585000 52.720000 30.847000
1929 10 4 0.060000 2.832000 49.888000 30.081000
1930 10 2 -0.120000 4.307000 54.727000 31.259000
1931 10 4 0.060000 6.122000 51.564000 30.651000
1932 10 2 -0.120000 4.376000 52.299000 29.741000
1933 10 4 0.060000 5.796000 49.329000 30.541000
1934 10 4 0.060000 6.098000 48.770000 30.221000
1935 10 4 0.060000 5.799000 46.700000 31.881000
1936 10 3 -0.060000 3.611000 49.732000 32.385000
1937 10 2 -0.120000 5.004000 47.259000 31.332000
1938 10 4 0.060000 2.612000 48.283000 33.565000
1939 10 2 -0.120000 5.491000 48.663000 31.131000
1940 10 4 0.060000 2.590000 50.091000 32.189000
1941 10 3 -0.060000 4.312000 50.750000 33.287000
1942 10 2 -0.120000 3.603000 48.384000 33.056000
1943 10 4 0.060000 3.714000 49.557000 30.203000
1944 10 4 0.060000 3.664000 46.312000 32.687000
1945 10 2 -0.120000 4.380000 49.669000 31.081000
1946 10 4 0.060000 4.357000 48.306000 33.879000
1947 10 4 0.060000 4.876000 50.667000 30.927000
1948 10 2 -0.120000 4.310000 52.097000 32.600000
1949 10 2 -0.120000 3.707000 47.235000 32.092000
1950 10 4 0.060000 4.895000 46.733000 30.353000
1951 10 4 0.060000 6.126000 48.934000 31.993000
1952 10 4 0.060000 3.449000 52.248000 31.921000
1953 10 4 0.060000 2.836000 47.258000 31.422000
1954 10 4 0.060000 5.284000 52.310000 32.082000
1955 10 4 0.060000 3.785000 50.852000 34.254000
1956 10 3 -0.060000 4.317000 48.113000 34.632000
1957 10 7 -0.430000 2.778000 46.794000 35.944000
1958 10 6 0.510000 3.000000 47.855000 35.309000
1959 10 4 0.060000 3.556000 50.092000 34.443000
1960 10 10 0.030000 0.033000 49.405000 35.337000
1961 10 10 0.030000 0.342000 47.693000 35.792000
1962 10 2 -0.120000 4.315000 49.467000 33.941000
1963 10 8 -0.330000 2.018000 48.833000 35.218000
1964 10 9 0.160000 0.754000 48.703000 35.808000
1965 10 4 0.060000 4.014000 49.284000 32.895000
1966 10 5 0.060000 4.493000 47.311000 33.882000
1967 10 10 0.030000 0.833000 49.065000 36.869000
1968 10 2 -0.120000 4.318000 46.830000 35.285000
1969 10 6 0.510000 3.004000 45.219000 36.654000
1970 10 8 -0.330000 2.022000 46.196000 36.562000
1971 10 4 0.060000 3.560000 47.456000 35.788000
1972 10 5 0.060000 4.497000 44.674000 35.227000
1973 10 10 0.030000 0.346000 45.057000 37.136000
1974 10 3 -0.060000 4.320000 45.477000 35.976000
1975 10 7 -0.430000 2.781000 44.157000 37.288000
1976 10 9 0.160000 0.758000 46.067000 37.152000
1977 10 4 0.060000 4.019000 46.647000 34.239000
1978 10 10 0.030000 0.036000 46.768000 36.681000
1979 10 10 0.030000 0.838000 46.428000 38.214000
1980 10 3 -0.060000 4.325000 42.847000 37.317000
1981 10 4 0.060000 3.461000 44.346000 35.952000
1982 10 4 0.060000 6.110000 40.867000 34.250000
1983 10 2 -0.120000 3.718000 39.332000 36.122000
1984 10 4 0.060000 2.601000 42.187000 36.219000
1985 10 4 0.060000 2.847000 39.356000 35.452000
1986 10 4 0.060000 5.295000 44.407000 36.112000
1987 10 4 0.060000 5.811000 38.797000 35.912000
1988 10 4 0.060000 4.369000 40.404000 37.910000
1989 10 4 0.060000 4.906000 38.829000 34.383000
1990 10 3 -0.060000 3.623000 41.831000 36.416000
1991 10 2 -0.120000 5.015000 39.356000 35.362000
1992 10 4 0.060000 4.887000 42.764000 34.957000
1993 10 2 -0.120000 4.392000 41.767000 35.112000
1994 10 4 0.060000 6.138000 41.031000 36.023000
1995 10 2 -0.120000 5.504000 40.760000 35.161000
1996 10 4 0.060000 3.796000 42.949000 38.283000
1997 10 4 0.060000 3.675000 38.409000 36.718000
1998 10 2 -0.120000 4.323000 44.194000 36.631000
1999 10 2 -0.120000 3.615000 40.481000 37.087000
2000 10 4 0.060000 3.726000 41.654000 34.233000
2001 10 4 0.060000 2.625000 40.380000 37.596000
2002 10 7 -0.430000 2.789000 38.890000 39.974000
2003 10 3 -0.060000 4.328000 40.211000 38.662000
2004 10 9 0.160000 0.766000 40.801000 39.837000
2005 10 4 0.060000 4.026000 41.380000 36.925000
2006 10 10 0.030000 0.044000 41.501000 39.367000
2007 10 10 0.030000 0.845000 41.162000 40.900000
2008 10 2 -0.120000 4.326000 41.564000 37.972000
2009 10 8 -0.330000 2.030000 40.929000 39.248000
2010 10 6 0.510000 3.012000 39.953000 39.339000
2011 10 4 0.060000 3.568000 42.190000 38.473000
2012 10 5 0.060000 4.504000 39.408000 37.912000
2013 10 10 0.030000 0.354000 39.790000 39.823000
2014 10 2 -0.120000 3.623000 35.215000 39.772000
2015 10 4 0.060000 3.733000 36.388000 36.919000
2016 10 4 0.060000 4.377000 35.137000 40.595000
2017 10 3 -0.060000 3.631000 36.564000 39.102000
2018 10 4 0.060000 5.303000 39.141000 38.798000
2019 10 4 0.060000 4.914000 33.563000 37.069000
2020 10 2 -0.120000 5.023000 34.090000 38.049000
2021 10 4 0.060000 2.609000 36.921000 38.905000
2022 10 4 0.060000 2.855000 34.089000 38.139000
2023 10 2 -0.120000 4.330000 38.928000 39.316000
2024 10 4 0.060000 6.145000 35.765000 38.709000
2025 10 2 -0.120000 4.399000 36.500000 37.798000
2026 10 4 0.060000 5.819000 33.531000 38.598000
2027 10 2 -0.120000 3.726000 34.066000 38.807000
2028 10 4 0.060000 4.895000 37.497000 37.643000
2029 10 4 0.060000 2.633000 35.114000 40.281000
2030 10 3 -0.060000 4.332000 37.581000 40.003000
2031 10 4 0.060000 3.469000 39.079000 38.637000
2032 10 4 0.060000 6.118000 35.600000 36.937000
2033 10 2 -0.120000 5.512000 35.494000 37.847000
2034 10 4 0.060000 3.804000 37.683000 40.970000
2035 10 4 0.060000 3.682000 33.143000 39.404000
2036 10 3 -0.060000 4.336000 34.951000 41.344000
2037 10 4 0.060000 3.473000 36.449000 39.978000
2038 10 4 0.060000 6.122000 32.971000 38.278000
2039 10 2 -0.120000 5.515000 32.864000 39.188000
2040 10 4 0.060000 3.808000 35.053000 42.311000
2041 10 4 0.060000 3.687000 30.513000 40.745000
2042 10 2 -0.120000 3.627000 32.585000 41.113000
2043 10 4 0.060000 3.737000 33.759000 38.260000
2044 10 4 0.060000 4.381000 32.507000 41.937000
2045 10 3 -0.060000 3.634000 33.934000 40.442000
2046 10 4 0.060000 5.307000 36.511000 40.140000
2047 10 4 0.060000 4.917000 30.933000 38.410000
2048 10 2 -0.120000 5.026000 31.460000 39.389000
2049 10 4 0.060000 2.612000 34.291000 40.246000
2050 10 4 0.060000 2.859000 31.460000 39.479000
2051 10 2 -0.120000 4.334000 36.298000 40.657000
2052 10 4 0.060000 6.149000 33.135000 40.050000
2053 10 2 -0.120000 4.403000 33.871000 39.138000
2054 10 4 0.060000 5.823000 30.901000 39.938000
2055 10 2 -0.120000 3.730000 31.436000 40.149000
2056 10 4 0.060000 4.898000 34.868000 38.984000
2057 10 4 0.060000 2.636000 32.484000 41.623000
2058 10 2 -0.120000 3.734000 28.806000 41.490000
2059 10 4 0.060000 4.903000 32.238000 40.325000
2060 10 4 0.060000 2.640000 29.855000 42.964000
2061 10 2 -0.120000 4.340000 32.321000 42.685000
2062 10 4 0.060000 3.476000 33.819000 41.320000
2063 10 4 0.060000 6.125000 30.341000 39.618000
2064 10 2 -0.120000 5.519000 30.234000 40.529000
2065 10 4 0.060000 3.812000 32.424000 43.651000
2066 10 4 0.060000 3.690000 27.883000 42.086000
2067 10 2 -0.120000 3.631000 29.955000 42.455000
2068 10 4 0.060000 3.741000 31.128000 39.601000
2069 10 4 0.060000 4.385000 29.878000 43.278000
2070 10 3 -0.060000 3.638000 31.304000 41.783000
2071 10 4 0.060000 5.310000 33.882000 41.480000
2072 10 4 0.060000 4.922000 28.304000 39.751000
2073 10 2 -0.120000 5.030000 28.831000 40.730000
2074 10 4 0.060000 2.617000 31.661000 41.587000
2075 10 4 0.060000 2.863000 28.830000 40.820000
2076 10 2 -0.120000 4.337000 33.668000 41.999000
2077 10 4 0.060000 6.153000 30.505000 41.391000
2078 10 2 -0.120000 4.407000 31.241000 40.480000
2079 10 4 0.060000 5.393000 32.004000 42.792000
2080 10 4 0.060000 5.826000 28.271000 41.280000

Bonds

1 1 1 2
2 1 2 3
3 1 3 4
4 1 4 5
5 1 5 6
6 1 6 7
7 1 7 8
8 1 3 8
9 2 1 9
10 2 1 10
11 2 1 11
12 2 2 12
13 2 3 13
14 2 4 14
15 2 4 15
16 2 5 16
17 2 5 17
18 2 6 18
19 2 6 19
20 2 7 20
21 2 7 21
22 2 8 22
23 2 8 23
24 1 26 31
25 1 31 38
26 1 38 39
27 1 39 43
28 1 43 27
29 1 27 34
30 1 34 35
31 1 38 35
32 2 26 36
33 2 26 40
34 2 31 28
35 2 38 32
36 2 39 41
37 2 39 44
38 2 43 42
39 2 43 33
40 2 27 45
41 2 27 24
42 2 34 25
43 2 34 29
44 2 35 30
45 2 35 37
46 1 2 26
47 1 46 49
48 4 49 48
49 6 48 47
50 5 48 55
51 3 55 50
52 2 46 56
53 2 46 57
54 2 49 51
55 2 50 52
56 2 50 53
57 2 50 54
58 1 31 46
59 1 61 70
60 1 70 76
61 1 76 64
62 1 64 58
63 1 58 66
64 1 66 59
65 1 59 67
66 1 76 67
67 2 61 71
68 2 61 77
69 2 70 78
70 2 76 73
71 2 64 74
72 2 64 62
73 2 58 75
74 2 58 72
75 2 66 79
76 2 66 63
77 2 59 65
78 2 59 68
79 2 67 60
80 2 67 69
81 1 49 61
82 1 93 94
83 1 94 83
84 1 83 98
85 1 98 86
86 1 86 95
87 1 95 87
88 1 87 91
89 1 83 91
90 2 93 99
91 2 93 80
92 2 94 96
93 2 83 88
94 2 98 89
95 2 98 101
96 2 86 92
97 2 86 100
98 2 95 90
99 2 95 81
100 2 87 82
101 2 87 97
102 2 91 84
103 2 91 85
104 1 70 93
105 1 122 114
106 1 114 102
107 1 102 111
108 1 111 103
109 1 103 108
110 1 108 117
111 1 117 115
112 1 102 115
113 2 122 119
114 2 122 112
115 2 114 104
116 2 102 118
117 2 111 109
118 2 111 116
119 2 103 123
120 2 103 105
121 2 108 120
122 2 108 121
123 2 117 113
124 2 117 110
125 2 115 106
126 2 115 107
127 1 94 122
128 1 130 133
129 4 133 124
130 6 124 132
131 5 124 131
132 3 131 125
133 2 130 126
134 2 130 134
135 2 133 127
136 2 125 135
137 2 125 128
138 2 125 129
139 1 114 130
140 1 136 143
141 1 143 152
142 1 152 138
143 1 138 146
144 1 146 155
145 1 155 140
146 1 140 149
147 1 152 149
148 2 136 144
149 2 136 153
150 2 143 147
151 2 152 156
152 2 138 141
153 2 138 150
154 2 146 137
155 2 146 145
156 2 155 154
157 2 155 139
158 2 140 148
159 2 140 157
160 2 149 142
161 2 149 151
162 1 133 136
163 1 164 171
164 1 171 158
165 1 158 166
166 1 166 174
167 1 174 161
168 1 161 168
169 1 168 177
170 1 158 177
171 2 164 172
172 2 164 159
173 2 171 175
174 2 158 162
175 2 166 169
176 2 166 178
177 2 174 165
178 2 174 173
179 2 161 160
180 2 161 167
181 2 168 176
182 2 168 163
183 2 177 170
184 2 177 179
185 1 143 164
186 1 187 196
187 1 196 182
188 1 182 190
189 1 190 200
190 1 200 185
191 1 185 193
192 1 193 180
193 1 182 180
194 2 187 197
195 2 187 194
196 2 196 188
197 2 182 198
198 2 190 183
199 2 190 191
200 2 200 201
201 2 200 186
202 2 185 195
203 2 185 181
204 2 193 189
205 2 193 199
206 2 180 184
207 2 180 192
208 1 171 187
209 1 202 209
210 1 209 218
211 1 218 204
212 1 204 212
213 1 212 221
214 1 221 206
215 1 206 215
216 1 218 215
217 2 202 210
218 2 202 219
219 2 209 213
220 2 218 222
221 2 204 207
222 2 204 216
223 2 212 203
224 2 212 211
225 2 221 220
226 2 221 205
227 2 206 214
228 2 206 223
229 2 215 208
230 2 215 217
231 1 196 202
232 1 230 237
233 1 237 224
234 1 224 232
235 1 232 240
236 1 240 227
237 1 227 234
238 1 234 243
239 1 224 243
240 2 230 238
241 2 230 225
242 2 237 241
243 2 224 228
244 2 232 235
245 2 232 244
246 2 240 231
247 2 240 239
248 2 227 226
249 2 227 233
250 2 234 242
251 2 234 229
252 2 243 236
253 2 243 245
254 1 209 230
255 1 255 263
256 1 263 249
257 1 249 257
258 1 257 266
259 1 266 252
260 1 252 260
261 1 260 246
262 1 249 246
263 2 255 264
264 2 255 250
265 2 263 258
266 2 263 267
267 2 249 253
268 2 257 261
269 2 257 247
270 2 266 256
271 2 266 265
272 2 252 251
273 2 252 259
274 2 260 268
275 2 260 254
276 2 246 262
277 2 246 248
278 1 237 255
279 1 269 270
280 1 270 271
281 1 271 272
282 1 272 273
283 1 273 274
284 1 274 275
285 1 275 276
286 1 271 276
287 2 269 277
288 2 269 278
289 2 269 279
290 2 270 280
291 2 271 281
292 2 272 282
293 2 272 283
294 2 273 284
295 2 273 285
296 2 274 286
297 2 274 287
298 2 275 288
299 2 275 289
300 2 276 290
301 2 276 291
302 1 312 297
303 1 297 306
304 1 306 292
305 1 292 300
306 1 300 309
307 1 309 294
308 1 294 303
309 1 306 303
310 2 312 298
311 2 312 307
312 2 297 301
313 2 306 310
314 2 292 295
315 2 292 304
316 2 300 313
317 2 300 299
318 2 309 308
319 2 309 293
320 2 294 302
321 2 294 311
322 2 303 296
323 2 303 305
324 1 270 312
325 1 333 320
326 1 320 326
327 1 326 314
328 1 314 323
329 1 323 315
330 1 315 334
331 1 334 329
332 1 326 329
333 2 333 330
334 2 333 318
335 2 320 316
336 2 326 324
337 2 314 321
338 2 314 327
339 2 323 328
340 2 323 319
341 2 315 331
342 2 315 332
343 2 334 325
344 2 334 317
345 2 329 322
346 2 329 335
347 1 297 333
348 1 339 346
349 1 346 355
350 1 355 341
351 1 341 349
352 1 349 336
353 1 336 343
354 1 343 352
355 1 355 352
356 2 339 347
357 2 339 356
358 2 346 350
359 2 355 337
360 2 341 344
361 2 341 353
362 2 349 340
363 2 349 348
364 2 336 357
365 2 336 342
366 2 343 351
367 2 343 338
368 2 352 345
369 2 352 354
370 1 320 339
371 1 358 366
372 1 366 375
373 1 375 361
374 1 361 368
375 1 368 377
376 1 377 373
377 1 373 369
378 1 375 369
379 2 358 364
380 2 358 378
381 2 366 370
382 2 375 359
383 2 361 371
384 2 361 379
385 2 368 365
386 2 368 374
387 2 377 360
388 2 377 367
389 2 373 376
390 2 373 362
391 2 369 363
392 2 369 372
393 1 346 358
394 1 380 387
395 1 387 396
396 1 396 382
397 1 382 390
398 1 390 399
399 1 399 384
400 1 384 393
401 1 396 393
402 2 380 388
403 2 380 397
404 2 387 391
405 2 396 400
406 2 382 385
407 2 382 394
408 2 390 381
409 2 390 389
410 2 399 398
411 2 399 383
412 2 384 392
413 2 384 401
414 2 393 386
415 2 393 395
416 1 366 380
417 1 416 420
418 1 420 412
419 1 412 417
420 1 417 404
421 1 404 418
422 1 418 408
423 1 408 413
424 1 412 413
425 2 416 414
426 2 416 406
427 2 420 409
428 2 412 410
429 2 417 411
430 2 417 421
431 2 404 419
432 2 404 422
433 2 418 402
434 2 418 423
435 2 408 415
436 2 408 403
437 2 413 407
438 2 413 405
439 1 387 416
440 1 430 425
441 4 425 432
442 6 432 424
443 5 432 431
444 3 431 426
445 2 430 427
446 2 430 433
447 2 425 434
448 2 426 428
449 2 426 435
450 2 426 429
451 1 420 430
452 1 451 436
453 1 436 445
454 1 445 453
455 1 453 439
456 1 439 448
457 1 448 455
458 1 455 442
459 1 445 442
460 2 451 437
461 2 451 446
462 2 436 440
463 2 445 449
464 2 453 456
465 2 453 443
466 2 439 452
467 2 439 438
468 2 448 447
469 2 448 454
470 2 455 441
471 2 455 450
472 2 442 457
473 2 442 444
474 1 425 451
475 1 458 465
476 4 465 460
477 6 460 464
478 5 460 459
479 3 459 466
480 2 458 467
481 2 458 461
482 2 465 462
483 2 466 468
484 2 466 463
485 2 466 469
486 1 436 458
487 1 476 470
488 4 470 477
489 6 477 471
490 5 477 478
491 3 478 472
492 2 476 473
493 2 476 479
494 2 470 480
495 2 472 474
496 2 472 481
497 2 472 475
498 1 465 476
499 1 494 501
500 1 501 488
501 1 488 496
502 1 496 482
503 1 482 491
504 1 491 498
505 1 498 485
506 1 488 485
507 2 494 502
508 2 494 489
509 2 501 483
510 2 488 492
511 2 496 499
512 2 496 486
513 2 482 495
514 2 482 503
515 2 491 490
516 2 491 497
517 2 498 484
518 2 498 493
519 2 485 500
520 2 485 487
521 1 470 494
522 1 511 520
523 1 520 506
524 1 506 514
525 1 514 524
526 1 524 509
527 1 509 517
528 1 517 504
529 1 506 504
530 2 511 521
531 2 511 518
532 2 520 512
533 2 506 522
534 2 514 507
535 2 514 515
536 2 524 525
537 2 524 510
538 2 509 519
539 2 509 505
540 2 517 513
541 2 517 523
542 2 504 508
543 2 504 516
544 1 501 511
545 1 532 540
546 1 540 526
547 1 526 534
548 1 534 543
549 1 543 529
550 1 529 537
551 1 537 546
552 1 526 546
553 2 532 541
554 2 532 527
555 2 540 535
556 2 540 544
557 2 526 530
558 2 534 538
559 2 534 547
560 2 543 533
561 2 543 542
562 2 529 528
563 2 529 536
564 2 537 545
565 2 537 531
566 2 546 539
567 2 546 548
568 1 520 532
569 1 549 550
570 4 550 551
571 6 551 552
572 5 551 553
573 3 553 554
574 2 549 555
575 2 549 556
576 2 549 557
577 2 550 558
578 2 554 559
579 2 554 560
580 2 554 561
581 1 568 562
582 4 562 569
583 6 569 563
584 5 569 570
585 3 570 564
586 2 568 565
587 2 568 571
588 2 562 572
589 2 564 566
590 2 564 573
591 2 564 567
592 1 550 568
593 1 589 585
594 1 585 595
595 1 595 579
596 1 579 590
597 1 590 580
598 1 580 578
599 1 578 575
600 1 595 575
601 2 589 574
602 2 589 586
603 2 585 591
604 2 595 576
605 2 579 592
606 2 579 582
607 2 590 583
608 2 590 587
609 2 580 594
610 2 580 588
611 2 578 581
612 2 578 577
613 2 575 593
614 2 575 584
615 1 562 589
616 1 600 614
617 1 614 597
618 1 597 603
619 1 603 596
620 1 596 601
621 1 601 598
622 1 598 609
623 1 597 609
624 2 600 616
625 2 600 606
626 2 614 612
627 2 597 599
628 2 603 607
629 2 603 615
630 2 596 602
631 2 596 610
632 2 601 604
633 2 601 617
634 2 598 605
635 2 598 611
636 2 609 608
637 2 609 613
638 1 585 600
639 1 624 633
640 1 633 638
641 1 638 632
642 1 632 625
643 1 625 634
644 1 634 618
645 1 618 628
646 1 638 628
647 2 624 619
648 2 624 635
649 2 633 637
650 2 638 626
651 2 632 639
652 2 632 629
653 2 625 630
654 2 625 620
655 2 634 636
656 2 634 621
657 2 618 622
658 2 618 627
659 2 628 623
660 2 628 631
661 1 614 624
662 1 660 645
663 1 645 654
664 1 654 640
665 1 640 648
666 1 648 657
667 1 657 642
668 1 642 651
669 1 654 651
670 2 660 646
671 2 660 655
672 2 645 649
673 2 654 658
674 2 640 643
675 2 640 652
676 2 648 661
677 2 648 647
678 2 657 656
679 2 657 641
680 2 642 650
681 2 642 659
682 2 651 644
683 2 651 653
684 1 633 660
685 1 662 672
686 1 672 671
687 1 671 680
688 1 680 666
689 1 666 667
690 1 667 681
691 1 681 682
692 1 671 682
693 2 662 668
694 2 662 678
695 2 672 675
696 2 671 677
697 2 680 664
698 2 680 663
699 2 666 676
700 2 666 665
701 2 667 679
702 2 667 683
703 2 681 673
704 2 681 669
705 2 682 670
706 2 682 674
707 1 645 662
708 1 687 694
709 1 694 703
710 1 703 689
711 1 689 697
712 1 697 684
713 1 684 691
714 1 691 700
715 1 703 700
716 2 687 695
717 2 687 704
718 2 694 698
719 2 703 685
720 2 689 692
721 2 689 701
722 2 697 688
723 2 697 696
724 2 684 705
725 2 684 690
726 2 691 699
727 2 691 686
728 2 700 693
729 2 700 702
730 1 672 687
731 1 724 709
732 1 709 718
733 1 718 726
734 1 726 712
735 1 712 721
736 1 721 706
737 1 706 715
738 1 718 715
739 2 724 710
740 2 724 719
741 2 709 713
742 2 718 722
743 2 726 707
744 2 726 716
745 2 712 725
746 2 712 711
747 2 721 720
748 2 721 727
749 2 706 714
750 2 706 723
751 2 715 708
752 2 715 717
753 1 694 724
754 1 737 745
755 1 745 731
756 1 731 739
757 1 739 748
758 1 748 734
759 1 734 742
760 1 742 728
761 1 731 728
762 2 737 746
763 2 737 732
764 2 745 740
765 2 745 749
766 2 731 735
767 2 739 743
768 2 739 729
769 2 748 738
770 2 748 747
771 2 734 733
772 2 734 741
773 2 742 750
774 2 742 736
775 2 728 744
776 2 728 730
777 1 709 737
778 1 751 752
779 1 752 753
780 1 753 754
781 1 754 755
782 1 755 756
783 1 756 757
784 1 757 758
785 1 753 758
786 2 751 759
787 2 751 760
788 2 751 761
789 2 752 762
790 2 753 763
791 2 754 764
792 2 754 765
793 2 755 766
794 2 755 767
795 2 756 768
796 2 756 769
797 2 757 770
798 2 757 771
799 2 758 772
800 2 758 773
801 1 774 781
802 4 781 775
803 6 775 780
804 5 775 776
805 3 776 782
806 2 774 783
807 2 774 777
808 2 781 778
809 2 782 784
810 2 782 779
811 2 782 785
812 1 752 774
813 1 793 786
814 4 786 787
815 6 787 794
816 5 787 795
817 3 795 796
818 2 793 788
819 2 793 797
820 2 786 789
821 2 796 790
822 2 796 791
823 2 796 792
824 1 781 793
825 1 798 804
826 4 804 805
827 6 805 800
828 5 805 799
829 3 799 806
830 2 798 807
831 2 798 808
832 2 804 801
833 2 806 809
834 2 806 802
835 2 806 803
836 1 786 798
837 1 816 825
838 1 825 824
839 1 824 823
840 1 823 817
841 1 817 827
842 1 827 813
843 1 813 820
844 1 824 820
845 2 816 826
846 2 816 814
847 2 825 810
848 2 824 818
849 2 823 811
850 2 823 821
851 2 817 822
852 2 817 831
853 2 827 828
854 2 827 819
855 2 813 815
856 2 813 829
857 2 820 830
858 2 820 812
859 1 804 816
860 1 850 835
861 1 835 844
862 1 844 852
863 1 852 838
864 1 838 847
865 1 847 832
866 1 832 841
867 1 844 841
868 2 850 836
869 2 850 845
870 2 835 839
871 2 844 848
872 2 852 833
873 2 852 842
874 2 838 851
875 2 838 837
876 2 847 846
877 2 847 853
878 2 832 840
879 2 832 849
880 2 841 834
881 2 841 843
882 1 825 850
883 1 857 864
884 1 864 873
885 1 873 859
886 1 859 867
887 1 867 854
888 1 854 861
889 1 861 870
890 1 873 870
891 2 857 865
892 2 857 874
893 2 864 868
894 2 873 855
895 2 859 862
896 2 859 871
897 2 867 858
898 2 867 866
899 2 854 875
900 2 854 860
901 2 861 869
902 2 861 856
903 2 870 863
904 2 870 872
905 1 835 857
906 1 878 895
907 1 895 882
908 1 882 876
909 1 876 879
910 1 879 880
911 1 880 883
912 1 883 887
913 1 882 887
914 2 878 889
915 2 878 892
916 2 895 884
917 2 882 877
918 2 876 890
919 2 876 891
920 2 879 888
921 2 879 896
922 2 880 885
923 2 880 897
924 2 883 886
925 2 883 893
926 2 887 894
927 2 887 881
928 1 864 878
929 1 910 917
930 1 917 904
931 1 904 912
932 1 912 898
933 1 898 907
934 1 907 914
935 1 914 901
936 1 904 901
937 2 910 918
938 2 910 905
939 2 917 899
940 2 904 908
941 2 912 915
942 2 912 902
943 2 898 911
944 2 898 919
945 2 907 906
946 2 907 913
947 2 914 900
948 2 914 909
949 2 901 916
950 2 901 903
951 1 895 910
952 1 940 925
953 1 925 934
954 1 934 920
955 1 920 928
956 1 928 937
957 1 937 922
958 1 922 931
959 1 934 931
960 2 940 926
961 2 940 935
962 2 925 929
963 2 934 938
964 2 920 923
965 2 920 932
966 2 928 941
967 2 928 927
968 2 937 936
969 2 937 921
970 2 922 930
971 2 922 939
972 2 931 924
973 2 931 933
974 1 917 940
975 1 942 949
976 4 949 943
977 6 943 948
978 5 943 944
979 3 944 950
980 2 942 951
981 2 942 945
982 2 949 946
983 2 950 952
984 2 950 947
985 2 950 953
986 1 925 942
987 1 960 954
988 4 954 962
989 6 962 955
990 5 962 961
991 3 961 956
992 2 960 957
993 2 960 963
994 2 954 964
995 2 956 958
996 2 956 965
997 2 956 959
998 1 949 960
999 1 987 972
1000 1 972 981
1001 1 981 966
1002 1 966 975
1003 1 975 984
1004 1 984 969
1005 1 969 978
1006 1 981 978
1007 2 987 973
1008 2 987 982
1009 2 972 967
1010 2 972 976
1011 2 981 985
1012 2 966 970
1013 2 966 979
1014 2 975 988
1015 2 975 974
1016 2 984 983
1017 2 984 968
1018 2 969 977
1019 2 969 986
1020 2 978 971
1021 2 978 980
1022 1 954 987
1023 1 989 990
1024 1 990 991
1025 1 991 992
1026 1 992 993
1027 1 993 994
1028 1 994 995
1029 1 995 996
1030 1 991 996
1031 2 989 997
1032 2 989 998
1033 2 989 999
1034 2 990 1000
1035 2 991 1001
1036 2 992 1002
1037 2 992 1003
1038 2 993 1004
1039 2 993 1005
1040 2 994 1006
1041 2 994 1007
1042 2 995 1008
1043 2 995 1009
1044 2 996 1010
1045 2 996 1011
1046 1 1021 1028
1047 1 1028 1015
1048 1 1015 1023
1049 1 1023 1031
1050 1 1031 1018
1051 1 1018 1025
1052 1 1025 1012
1053 1 1015 1012
1054 2 1021 1029
1055 2 1021 1016
1056 2 1028 1032
1057 2 1015 1019
1058 2 1023 1026
1059 2 1023 1013
1060 2 1031 1022
1061 2 1031 1030
1062 2 1018 1017
1063 2 1018 1024
1064 2 1025 1033
1065 2 1025 1020
1066 2 1012 1027
1067 2 1012 1014
1068 1 990 1021
1069 1 1041 1042
1070 1 1042 1034
1071 1 1034 1035
1072 1 1035 1045
1073 1 1045 1038
1074 1 1038 1053
1075 1 1053 1046
1076 1 1034 1046
1077 2 1041 1043
1078 2 1041 1047
1079 2 1042 1036
1080 2 1034 1048
1081 2 1035 1049
1082 2 1035 1050
1083 2 1045 1051
1084 2 1045 1054
1085 2 1038 1039
1086 2 1038 1055
1087 2 1053 1044
1088 2 1053 1040
1089 2 1046 1037
1090 2 1046 1052
1091 1 1028 1041
1092 1 1073 1069
1093 1 1069 1062
1094 1 1062 1067
1095 1 1067 1068
1096 1 1068 1070
1097 1 1070 1056
1098 1 1056 1065
1099 1 1062 1065
1100 2 1073 1060
1101 2 1073 1061
1102 2 1069 1077
1103 2 1062 1063
1104 2 1067 1074
1105 2 1067 1057
1106 2 1068 1058
1107 2 1068 1066
1108 2 1070 1075
1109 2 1070 1076
1110 2 1056 1064
1111 2 1056 1071
1112 2 1065 1072
1113 2 1065 1059
1114 1 1042 1073
1115 1 1082 1079
1116 4 1079 1083
1117 6 1083 1078
1118 5 1083 1080
1119 3 1080 1084
1120 2 1082 1085
1121 2 1082 1086
1122 2 1079 1087
1123 2 1084 1088
1124 2 1084 1081
1125 2 1084 1089
1126 1 1069 1082
1127 1 1106 1107
1128 1 1107 1090
1129 1 1090 1093
1130 1 1093 1103
1131 1 1103 1109
1132 1 1109 1099
1133 1 1099 1096
1134 1 1090 1096
1135 2 1106 1100
1136 2 1106 1104
1137 2 1107 1091
1138 2 1090 1094
1139 2 1093 1092
1140 2 1093 1101
1141 2 1103 1095
1142 2 1103 1110
1143 2 1109 1108
1144 2 1109 1097
1145 2 1099 1111
1146 2 1099 1098
1147 2 1096 1105
1148 2 1096 1102
1149 1 1079 1106
1150 1 1125 1112
1151 1 1112 1126
1152 1 1126 1117
1153 1 1117 1118
1154 1 1118 1132
1155 1 1132 1120
1156 1 1120 1129
1157 1 1126 1129
1158 2 1125 1127
1159 2 1125 1113
1160 2 1112 1121
1161 2 1112 1130
1162 2 1126 1115
1163 2 1117 1123
1164 2 1117 1133
1165 2 1118 1119
1166 2 1118 1128
1167 2 1132 1114
1168 2 1132 1122
1169 2 1120 1131
1170 2 1120 1116
1171 2 1129 1124
1172 2 1129 1134
1173 1 1107 1125
1174 1 1135 1136
1175 4 1136 1137
1176 6 1137 1138
1177 5 1137 1139
1178 3 1139 1140
1179 2 1135 1141
1180 2 1135 1142
1181 2 1135 1143
1182 2 1136 1144
1183 2 1140 1145
1184 2 1140 1146
1185 2 1140 1147
1186 1 1151 1163
1187 1 1163 1156
1188 1 1156 1162
1189 1 1162 1154
1190 1 1154 1152
1191 1 1152 1166
1192 1 1166 1159
1193 1 1156 1159
1194 2 1151 1148
1195 2 1151 1167
1196 2 1163 1164
1197 2 1156 1165
1198 2 1162 1153
1199 2 1162 1149
1200 2 1154 1157
1201 2 1154 1168
1202 2 1152 1155
1203 2 1152 1158
1204 2 1166 1150
1205 2 1166 1160
1206 2 1159 1169
1207 2 1159 1161
1208 1 1136 1151
1209 1 1173 1188
1210 1 1188 1179
1211 1 1179 1185
1212 1 1185 1176
1213 1 1176 1174
1214 1 1174 1191
1215 1 1191 1182
1216 1 1179 1182
1217 2 1173 1170
1218 2 1173 1180
1219 2 1188 1177
1220 2 1179 1186
1221 2 1185 1183
1222 2 1185 1189
1223 2 1176 1190
1224 2 1176 1181
1225 2 1174 1171
1226 2 1174 1172
1227 2 1191 1187
1228 2 1191 1178
1229 2 1182 1184
1230 2 1182 1175
1231 1 1163 1173
1232 1 1204 1194
1233 1 1194 1205
1234 1 1205 1211
1235 1 1211 1198
1236 1 1198 1207
1237 1 1207 1202
1238 1 1202 1199
1239 1 1205 1199
1240 2 1204 1192
1241 2 1204 1200
1242 2 1194 1206
1243 2 1205 1208
1244 2 1211 1195
1245 2 1211 1203
1246 2 1198 1212
1247 2 1198 1196
1248 2 1207 1210
1249 2 1207 1193
1250 2 1202 1201
1251 2 1202 1209
1252 2 1199 1213
1253 2 1199 1197
1254 1 1188 1204
1255 1 1234 1219
1256 1 1219 1228
1257 1 1228 1214
1258 1 1214 1222
1259 1 1222 1231
1260 1 1231 1216
1261 1 1216 1225
1262 1 1228 1225
1263 2 1234 1220
1264 2 1234 1229
1265 2 1219 1223
1266 2 1228 1232
1267 2 1214 1217
1268 2 1214 1226
1269 2 1222 1235
1270 2 1222 1221
1271 2 1231 1230
1272 2 1231 1215
1273 2 1216 1224
1274 2 1216 1233
1275 2 1225 1218
1276 2 1225 1227
1277 1 1194 1234
1278 1 1251 1236
1279 1 1236 1245
1280 1 1245 1253
1281 1 1253 1239
1282 1 1239 1248
1283 1 1248 1255
1284 1 1255 1242
1285 1 1245 1242
1286 2 1251 1237
1287 2 1251 1246
1288 2 1236 1240
1289 2 1245 1249
1290 2 1253 1256
1291 2 1253 1243
1292 2 1239 1252
1293 2 1239 1238
1294 2 1248 1247
1295 2 1248 1254
1296 2 1255 1241
1297 2 1255 1250
1298 2 1242 1257
1299 2 1242 1244
1300 1 1219 1251
1301 1 1264 1262
1302 1 1262 1269
1303 1 1269 1268
1304 1 1268 1260
1305 1 1260 1261
1306 1 1261 1263
1307 1 1263 1265
1308 1 1269 1265
1309 2 1264 1273
1310 2 1264 1258
1311 2 1262 1274
1312 2 1269 1278
1313 2 1268 1259
1314 2 1268 1270
1315 2 1260 1271
1316 2 1260 1279
1317 2 1261 1275
1318 2 1261 1276
1319 2 1263 1277
1320 2 1263 1272
1321 2 1265 1266
1322 2 1265 1267
1323 1 1236 1264
1324 1 1289 1297
1325 1 1297 1283
1326 1 1283 1291
1327 1 1291 1300
1328 1 1300 1286
1329 1 1286 1294
1330 1 1294 1280
1331 1 1283 1280
1332 2 1289 1298
1333 2 1289 1284
1334 2 1297 1292
1335 2 1297 1301
1336 2 1283 1287
1337 2 1291 1295
1338 2 1291 1281
1339 2 1300 1290
1340 2 1300 1299
1341 2 1286 1285
1342 2 1286 1293
1343 2 1294 1302
1344 2 1294 1288
1345 2 1280 1296
1346 2 1280 1282
1347 1 1262 1289
1348 1 1303 1304
1349 4 1304 1305
1350 6 1305 1306
1351 5 1305 1307
1352 3 1307 1308
1353 2 1303 1309
1354 2 1303 1310
1355 2 1303 1311
1356 2 1304 1312
1357 2 1308 1313
1358 2 1308 1314
1359 2 1308 1315
1360 1 1319 1320
1361 1 1320 1333
1362 1 1333 1336
1363 1 1336 1337
1364 1 1337 1332
1365 1 1332 1329
1366 1 1329 1330
1367 1 1333 1330
1368 2 1319 1325
1369 2 1319 1326
1370 2 1320 1316
1371 2 1333 1322
1372 2 1336 1317
1373 2 1336 1334
1374 2 1337 1321
1375 2 1337 1331
1376 2 1332 1323
1377 2 1332 1327
1378 2 1329 1318
1379 2 1329 1324
1380 2 1330 1328
1381 2 1330 1335
1382 1 1304 1319
1383 1 1355 1358
1384 1 1358 1338
1385 1 1338 1343
1386 1 1343 1351
1387 1 1351 1359
1388 1 1359 1341
1389 1 1341 1344
1390 1 1338 1344
1391 2 1355 1352
1392 2 1355 1342
1393 2 1358 1347
1394 2 1338 1348
1395 2 1343 1353
1396 2 1343 1346
1397 2 1351 1356
1398 2 1351 1339
1399 2 1359 1350
1400 2 1359 1345
1401 2 1341 1354
1402 2 1341 1340
1403 2 1344 1349
1404 2 1344 1357
1405 1 1320 1355
1406 1 1360 1367
1407 4 1367 1362
1408 6 1362 1366
1409 5 1362 1361
1410 3 1361 1368
1411 2 1360 1369
1412 2 1360 1363
1413 2 1367 1364
1414 2 1368 1370
1415 2 1368 1365
1416 2 1368 1371
1417 1 1358 1360
1418 1 1384 1391
1419 1 1391 1378
1420 1 1378 1386
1421 1 1386 1372
1422 1 1372 1381
1423 1 1381 1388
1424 1 1388 1375
1425 1 1378 1375
1426 2 1384 1392
1427 2 1384 1379
1428 2 1391 1373
1429 2 1378 1382
1430 2 1386 1389
1431 2 1386 1376
1432 2 1372 1385
1433 2 1372 1393
1434 2 1381 1380
1435 2 1381 1387
1436 2 1388 1374
1437 2 1388 1383
1438 2 1375 1390
1439 2 1375 1377
1440 1 1367 1384
1441 1 1400 1395
1442 4 1395 1402
1443 6 1402 1394
1444 5 1402 1401
1445 3 1401 1396
1446 2 1400 1397
1447 2 1400 1403
1448 2 1395 1404
1449 2 1396 1398
1450 2 1396 1405
1451 2 1396 1399
1452 1 1391 1400
1453 1 1406 1422
1454 1 1422 1415
1455 1 1415 1407
1456 1 1407 1424
1457 1 1424 1411
1458 1 1411 1425
1459 1 1425 1418
1460 1 1415 1418
1461 2 1406 1408
1462 2 1406 1420
1463 2 1422 1421
1464 2 1415 1412
1465 2 1407 1413
1466 2 1407 1426
1467 2 1424 1416
1468 2 1424 1427
1469 2 1411 1417
1470 2 1411 1419
1471 2 1425 1409
1472 2 1425 1410
1473 2 1418 1423
1474 2 1418 1414
1475 1 1395 1406
1476 1 1447 1434
1477 1 1434 1440
1478 1 1440 1428
1479 1 1428 1437
1480 1 1437 1444
1481 1 1444 1441
1482 1 1441 1429
1483 1 1440 1429
1484 2 1447 1445
1485 2 1447 1432
1486 2 1434 1448
1487 2 1440 1435
1488 2 1428 1442
1489 2 1428 1430
1490 2 1437 1438
1491 2 1437 1446
1492 2 1444 1433
1493 2 1444 1439
1494 2 1441 1449
1495 2 1441 1436
1496 2 1429 1443
1497 2 1429 1431
1498 1 1422 1447
1499 1 1459 1466
1500 1 1466 1453
1501 1 1453 1461
1502 1 1461 1469
1503 1 1469 1456
1504 1 1456 1463
1505 1 1463 1450
1506 1 1453 1450
1507 2 1459 1467
1508 2 1459 1454
1509 2 1466 1470
1510 2 1453 1457
1511 2 1461 1464
1512 2 1461 1451
1513 2 1469 1460
1514 2 1469 1468
1515 2 1456 1455
1516 2 1456 1462
1517 2 1463 1471
1518 2 1463 1458
1519 2 1450 1465
1520 2 1450 1452
1521 1 1434 1459
1522 1 1493 1478
1523 1 1478 1487
1524 1 1487 1472
1525 1 1472 1481
1526 1 1481 1490
1527 1 1490 1475
1528 1 1475 1484
1529 1 1487 1484
1530 2 1493 1479
1531 2 1493 1488
1532 2 1478 1473
1533 2 1478 1482
1534 2 1487 1491
1535 2 1472 1476
1536 2 1472 1485
1537 2 1481 1494
1538 2 1481 1480
1539 2 1490 1489
1540 2 1490 1474
1541 2 1475 1483
1542 2 1475 1492
1543 2 1484 1477
1544 2 1484 1486
1545 1 1466 1493
1546 1 1495 1496
1547 4 1496 1497
1548 6 1497 1498
1549 5 1497 1499
1550 3 1499 1500
1551 2 1495 1501
1552 2 1495 1502
1553 2 1495 1503
1554 2 1496 1504
1555 2 1500 1505
1556 2 1500 1506
1557 2 1500 1507
1558 1 1514 1521
1559 1 1521 1508
1560 1 1508 1516
1561 1 1516 1524
1562 1 1524 1511
1563 1 1511 1518
1564 1 1518 1527
1565 1 1508 1527
1566 2 1514 1522
1567 2 1514 1509
1568 2 1521 1525
1569 2 1508 1512
1570 2 1516 1519
1571 2 1516 1528
1572 2 1524 1515
1573 2 1524 1523
1574 2 1511 1510
1575 2 1511 1517
1576 2 1518 1526
1577 2 1518 1513
1578 2 1527 1520
1579 2 1527 1529
1580 1 1496 1514
1581 1 1549 1542
1582 1 1542 1537
1583 1 1537 1536
1584 1 1536 1550
1585 1 1550 1546
1586 1 1546 1551
1587 1 1551 1540
1588 1 1537 1540
1589 2 1549 1547
1590 2 1549 1543
1591 2 1542 1544
1592 2 1537 1533
1593 2 1536 1532
1594 2 1536 1548
1595 2 1550 1538
1596 2 1550 1534
1597 2 1546 1541
1598 2 1546 1535
1599 2 1551 1539
1600 2 1551 1530
1601 2 1540 1531
1602 2 1540 1545
1603 1 1521 1549
1604 1 1558 1565
1605 1 1565 1552
1606 1 1552 1560
1607 1 1560 1568
1608 1 1568 1555
1609 1 1555 1562
1610 1 1562 1571
1611 1 1552 1571
1612 2 1558 1566
1613 2 1558 1553
1614 2 1565 1569
1615 2 1552 1556
1616 2 1560 1563
1617 2 1560 1572
1618 2 1568 1559
1619 2 1568 1567
1620 2 1555 1554
1621 2 1555 1561
1622 2 1562 1570
1623 2 1562 1557
1624 2 1571 1564
1625 2 1571 1573
1626 1 1542 1558
1627 1 1592 1579
1628 1 1579 1574
1629 1 1574 1593
1630 1 1593 1587
1631 1 1587 1583
1632 1 1583 1590
1633 1 1590 1588
1634 1 1574 1588
1635 2 1592 1575
1636 2 1592 1580
1637 2 1579 1589
1638 2 1574 1576
1639 2 1593 1584
1640 2 1593 1577
1641 2 1587 1581
1642 2 1587 1591
1643 2 1583 1586
1644 2 1583 1594
1645 2 1590 1595
1646 2 1590 1585
1647 2 1588 1582
1648 2 1588 1578
1649 1 1565 1592
1650 1 1613 1596
1651 1 1596 1602
1652 1 1602 1606
1653 1 1606 1615
1654 1 1615 1609
1655 1 1609 1603
1656 1 1603 1610
1657 1 1602 1610
1658 2 1613 1607
1659 2 1613 1616
1660 2 1596 1597
1661 2 1602 1614
1662 2 1606 1600
1663 2 1606 1598
1664 2 1615 1611
1665 2 1615 1612
1666 2 1609 1601
1667 2 1609 1599
1668 2 1603 1608
1669 2 1603 1604
1670 2 1610 1617
1671 2 1610 1605
1672 1 1579 1613
1673 1 1630 1638
1674 1 1638 1624
1675 1 1624 1632
1676 1 1632 1618
1677 1 1618 1627
1678 1 1627 1635
1679 1 1635 1621
1680 1 1624 1621
1681 2 1630 1639
1682 2 1630 1625
1683 2 1638 1633
1684 2 1638 1619
1685 2 1624 1628
1686 2 1632 1636
1687 2 1632 1622
1688 2 1618 1631
1689 2 1618 1640
1690 2 1627 1626
1691 2 1627 1634
1692 2 1635 1620
1693 2 1635 1629
1694 2 1621 1637
1695 2 1621 1623
1696 1 1596 1630
1697 1 1641 1642
1698 4 1642 1643
1699 6 1643 1644
1700 5 1643 1645
1701 3 1645 1646
1702 2 1641 1647
1703 2 1641 1648
1704 2 1641 1649
1705 2 1642 1650
1706 2 1646 1651
1707 2 1646 1652
1708 2 1646 1653
1709 1 1664 1668
1710 1 1668 1659
1711 1 1659 1663
1712 1 1663 1673
1713 1 1673 1654
1714 1 1654 1655
1715 1 1655 1660
1716 1 1659 1660
1717 2 1664 1665
1718 2 1664 1657
1719 2 1668 1669
1720 2 1659 1670
1721 2 1663 1674
1722 2 1663 1656
1723 2 1673 1661
1724 2 1673 1671
1725 2 1654 1658
1726 2 1654 1675
1727 2 1655 1666
1728 2 1655 1672
1729 2 1660 1667
1730 2 1660 1662
1731 1 1642 1664
1732 1 1679 1686
1733 1 1686 1695
1734 1 1695 1682
1735 1 1682 1689
1736 1 1689 1676
1737 1 1676 1692
1738 1 1692 1680
1739 1 1695 1680
1740 2 1679 1687
1741 2 1679 1696
1742 2 1686 1677
1743 2 1695 1684
1744 2 1682 1690
1745 2 1682 1693
1746 2 1689 1688
1747 2 1689 1697
1748 2 1676 1681
1749 2 1676 1683
1750 2 1692 1691
1751 2 1692 1685
1752 2 1680 1678
1753 2 1680 1694
1754 1 1668 1679
1755 1 1704 1714
1756 1 1714 1708
1757 1 1708 1712
1758 1 1712 1717
1759 1 1717 1709
1760 1 1709 1718
1761 1 1718 1719
1762 1 1708 1719
1763 2 1704 1715
1764 2 1704 1698
1765 2 1714 1705
1766 2 1708 1710
1767 2 1712 1706
1768 2 1712 1716
1769 2 1717 1707
1770 2 1717 1699
1771 2 1709 1700
1772 2 1709 1713
1773 2 1718 1701
1774 2 1718 1702
1775 2 1719 1711
1776 2 1719 1703
1777 1 1686 1704
1778 1 1727 1735
1779 1 1735 1730
1780 1 1730 1738
1781 1 1738 1720
1782 1 1720 1724
1783 1 1724 1740
1784 1 1740 1733
1785 1 1730 1733
1786 2 1727 1728
1787 2 1727 1721
1788 2 1735 1725
1789 2 1730 1736
1790 2 1738 1722
1791 2 1738 1731
1792 2 1720 1739
1793 2 1720 1726
1794 2 1724 1734
1795 2 1724 1741
1796 2 1740 1729
1797 2 1740 1737
1798 2 1733 1723
1799 2 1733 1732
1800 1 1714 1727
1801 1 1754 1761
1802 1 1761 1748
1803 1 1748 1756
1804 1 1756 1742
1805 1 1742 1751
1806 1 1751 1758
1807 1 1758 1745
1808 1 1748 1745
1809 2 1754 1762
1810 2 1754 1749
1811 2 1761 1743
1812 2 1748 1752
1813 2 1756 1759
1814 2 1756 1746
1815 2 1742 1755
1816 2 1742 1763
1817 2 1751 1750
1818 2 1751 1757
1819 2 1758 1744
1820 2 1758 1753
1821 2 1745 1760
1822 2 1745 1747
1823 1 1735 1754
1824 1 1764 1771
1825 4 1771 1765
1826 6 1765 1770
1827 5 1765 1766
1828 3 1766 1772
1829 2 1764 1773
1830 2 1764 1767
1831 2 1771 1768
1832 2 1772 1774
1833 2 1772 1769
1834 2 1772 1775
1835 1 1761 1764
1836 1 1796 1781
1837 1 1781 1790
1838 1 1790 1776
1839 1 1776 1784
1840 1 1784 1793
1841 1 1793 1778
1842 1 1778 1787
1843 1 1790 1787
1844 2 1796 1782
1845 2 1796 1791
1846 2 1781 1785
1847 2 1790 1794
1848 2 1776 1779
1849 2 1776 1788
1850 2 1784 1797
1851 2 1784 1783
1852 2 1793 1792
1853 2 1793 1777
1854 2 1778 1786
1855 2 1778 1795
1856 2 1787 1780
1857 2 1787 1789
1858 1 1771 1796
1859 1 1798 1806
1860 1 1806 1815
1861 1 1815 1800
1862 1 1800 1809
1863 1 1809 1818
1864 1 1818 1803
1865 1 1803 1812
1866 1 1815 1812
1867 2 1798 1807
1868 2 1798 1816
1869 2 1806 1801
1870 2 1806 1810
1871 2 1815 1819
1872 2 1800 1804
1873 2 1800 1813
1874 2 1809 1799
1875 2 1809 1808
1876 2 1818 1817
1877 2 1818 1802
1878 2 1803 1811
1879 2 1803 1820
1880 2 1812 1805
1881 2 1812 1814
1882 1 1781 1798
1883 1 1821 1822
1884 1 1822 1823
1885 1 1823 1824
1886 1 1824 1825
1887 1 1825 1826
1888 1 1826 1827
1889 1 1827 1828
1890 1 1823 1828
1891 2 1821 1829
1892 2 1821 1830
1893 2 1821 1831
1894 2 1822 1832
1895 2 1823 1833
1896 2 1824 1834
1897 2 1824 1835
1898 2 1825 1836
1899 2 1825 1837
1900 2 1826 1838
1901 2 1826 1839
1902 2 1827 1840
1903 2 1827 1841
1904 2 1828 1842
1905 2 1828 1843
1906 1 1844 1851
1907 1 1851 1860
1908 1 1860 1846
1909 1 1846 1854
1910 1 1854 1863
1911 1 1863 1848
1912 1 1848 1857
1913 1 1860 1857
1914 2 1844 1852
1915 2 1844 1861
1916 2 1851 1855
1917 2 1860 1864
1918 2 1846 1849
1919 2 1846 1858
1920 2 1854 1845
1921 2 1854 1853
1922 2 1863 1862
1923 2 1863 1847
1924 2 1848 1856
1925 2 1848 1865
1926 2 1857 1850
1927 2 1857 1859
1928 1 1822 1844
1929 1 1870 1873
1930 4 1873 1872
1931 6 1872 1866
1932 5 1872 1871
1933 3 1871 1867
1934 2 1870 1868
1935 2 1870 1874
1936 2 1873 1875
1937 2 1867 1869
1938 2 1867 1876
1939 2 1867 1877
1940 1 1851 1870
1941 1 1898 1888
1942 1 1888 1878
1943 1 1878 1893
1944 1 1893 1886
1945 1 1886 1899
1946 1 1899 1882
1947 1 1882 1894
1948 1 1878 1894
1949 2 1898 1889
1950 2 1898 1879
1951 2 1888 1895
1952 2 1878 1896
1953 2 1893 1884
1954 2 1893 1881
1955 2 1886 1883
1956 2 1886 1887
1957 2 1899 1890
1958 2 1899 1891
1959 2 1882 1892
1960 2 1882 1880
1961 2 1894 1885
1962 2 1894 1897
1963 1 1873 1898
1964 1 1906 1900
1965 4 1900 1908
1966 6 1908 1901
1967 5 1908 1907
1968 3 1907 1902
1969 2 1906 1903
1970 2 1906 1909
1971 2 1900 1910
1972 2 1902 1904
1973 2 1902 1911
1974 2 1902 1905
1975 1 1888 1906
1976 1 1930 1915
1977 1 1915 1924
1978 1 1924 1932
1979 1 1932 1918
1980 1 1918 1927
1981 1 1927 1912
1982 1 1912 1921
1983 1 1924 1921
1984 2 1930 1916
1985 2 1930 1925
1986 2 1915 1919
1987 2 1924 1928
1988 2 1932 1913
1989 2 1932 1922
1990 2 1918 1931
1991 2 1918 1917
1992 2 1927 1926
1993 2 1927 1933
1994 2 1912 1920
1995 2 1912 1929
1996 2 1921 1914
1997 2 1921 1923
1998 1 1900 1930
1999 1 1948 1941
2000 1 1941 1936
2001 1 1936 1945
2002 1 1945 1939
2003 1 1939 1937
2004 1 1937 1949
2005 1 1949 1942
2006 1 1936 1942
2007 2 1948 1952
2008 2 1948 1954
2009 2 1941 1955
2010 2 1936 1940
2011 2 1945 1947
2012 2 1945 1943
2013 2 1939 1951
2014 2 1939 1934
2015 2 1937 1950
2016 2 1937 1935
2017 2 1949 1944
2018 2 1949 1953
2019 2 1942 1938
2020 2 1942 1946
2021 1 1915 1948
2022 1 1962 1956
2023 4 1956 1958
2024 6 1958 1957
2025 5 1958 1963
2026 3 1963 1964
2027 2 1962 1965
2028 2 1962 1959
2029 2 1956 1966
2030 2 1964 1960
2031 2 1964 1961
2032 2 1964 1967
2033 1 1941 1962
2034 1 1968 1974
2035 4 1974 1969
2036 6 1969 1975
2037 5 1969 1970
2038 3 1970 1976
2039 2 1968 1977
2040 2 1968 1971
2041 2 1974 1972
2042 2 1976 1978
2043 2 1976 1973
2044 2 1976 1979
2045 1 1956 1968
2046 1 1998 1980
2047 1 1980 1990
2048 1 1990 1993
2049 1 1993 1995
2050 1 1995 1991
2051 1 1991 1983
2052 1 1983 1999
2053 1 1990 1999
2054 2 1998 1981
2055 2 1998 1986
2056 2 1980 1996
2057 2 1990 1984
2058 2 1993 1992
2059 2 1993 2000
2060 2 1995 1994
2061 2 1995 1982
2062 2 1991 1989
2063 2 1991 1987
2064 2 1983 1997
2065 2 1983 1985
2066 2 1999 2001
2067 2 1999 1988
2068 1 1974 1998
2069 1 2008 2003
2070 4 2003 2010
2071 6 2010 2002
2072 5 2010 2009
2073 3 2009 2004
2074 2 2008 2005
2075 2 2008 2011
2076 2 2003 2012
2077 2 2004 2006
2078 2 2004 2013
2079 2 2004 2007
2080 1 1980 2008
2081 1 2023 2030
2082 1 2030 2017
2083 1 2017 2025
2084 1 2025 2033
2085 1 2033 2020
2086 1 2020 2027
2087 1 2027 2014
2088 1 2017 2014
2089 2 2023 2031
2090 2 2023 2018
2091 2 2030 2034
2092 2 2017 2021
2093 2 2025 2028
2094 2 2025 2015
2095 2 2033 2024
2096 2 2033 2032
2097 2 2020 2019
2098 2 2020 2026
2099 2 2027 2035
2100 2 2027 2022
2101 2 2014 2029
2102 2 2014 2016
2103 1 2003 2023
2104 1 2051 2036
2105 1 2036 2045
2106 1 2045 2053
2107 1 2053 2039
2108 1 2039 2048
2109 1 2048 2055
2110 1 2055 2042
2111 1 2045 2042
2112 2 2051 2037
2113 2 2051 2046
2114 2 2036 2040
2115 2 2045 2049
2116 2 2053 2056
2117 2 2053 2043
2118 2 2039 2052
2119 2 2039 2038
2120 2 2048 2047
2121 2 2048 2054
2122 2 2055 2041
2123 2 2055 2050
2124 2 2042 2057
2125 2 2042 2044
2126 1 2030 2051
2127 1 2076 2061
2128 1 2061 2070
2129 1 2070 2078
2130 1 2078 2064
2131 1 2064 2073
2132 1 2073 2058
2133 1 2058 2067
2134 1 2070 2067
2135 2 2076 2062
2136 2 2076 2071
2137 2 2061 2079
2138 2 2061 2065
2139 2 2070 2074
2140 2 2078 2059
2141 2 2078 2068
2142 2 2064 2077
2143 2 2064 2063
2144 2 2073 2072
2145 2 2073 2080
2146 2 2058 2066
2147 2 2058 2075
2148 2 2067 2060
2149 2 2067 2069
2150 1 2036 2076

Angles

1 1 1 2 3
2 2 1 2 12
3 2 2 1 9
4 2 2 1 10
5 2 2 1 11
6 1 2 3 4
7 1 2 3 8
8 2 2 3 13
9 2 3 2 12
10 1 3 4 5
11 2 3 4 14
12 2 3 4 15
13 1 3 8 7
14 2 3 8 22
15 2 3 8 23
16 1 4 3 8
17 2 4 3 13
18 1 4 5 6
19 2 4 5 16
20 2 4 5 17
21 2 5 4 14
22 2 5 4 15
23 1 5 6 7
24 2 5 6 18
25 2 5 6 19
26 2 6 5 16
27 2 6 5 17
28 1 6 7 8
29 2 6 7 20
30 2 6 7 21
31 2 7 6 18
32 2 7 6 19
33 2 7 8 22
34 2 7 8 23
35 2 8 3 13
36 2 8 7 20
37 2 8 7 21
38 7 9 1 10
39 7 9 1 11
40 7 10 1 11
41 7 14 4 15
42 7 16 5 17
43 7 18 6 19
44 7 20 7 21
45 7 22 8 23
46 1 26 31 38
47 2 26 31 28
48 2 31 26 36
49 2 31 26 40
50 1 31 38 39
51 1 31 38 35
52 2 31 38 32
53 2 38 31 28
54 1 38 39 43
55 2 38 39 41
56 2 38 39 44
57 1 38 35 34
58 2 38 35 30
59 2 38 35 37
60 1 39 38 35
61 2 39 38 32
62 1 39 43 27
63 2 39 43 42
64 2 39 43 33
65 2 43 39 41
66 2 43 39 44
67 1 43 27 34
68 2 43 27 45
69 2 43 27 24
70 2 27 43 42
71 2 27 43 33
72 1 27 34 35
73 2 27 34 25
74 2 27 34 29
75 2 34 27 45
76 2 34 27 24
77 2 34 35 30
78 2 34 35 37
79 2 35 38 32
80 2 35 34 25
81 2 35 34 29
82 7 36 26 40
83 7 41 39 44
84 7 42 43 33
85 7 45 27 24
86 7 25 34 29
87 7 30 35 37
88 1 1 2 26
89 1 3 2 26
90 2 12 2 26
91 1 2 26 31
92 2 2 26 36
93 2 2 26 40
94 4 46 49 48
95 2 46 49 51
96 2 49 46 56
97 2 49 46 57
98 3 49 48 47
99 9 49 48 55
100 5 48 49 51
101 6 48 55 50
102 10 47 48 55
103 8 55 50 52
104 8 55 50 53
105 8 55 50 54
106 7 56 46 57
107 7 52 50 53
108 7 52 50 54
109 7 53 50 54
110 1 26 31 46
111 1 38 31 46
112 2 28 31 46
113 1 31 46 49
114 2 31 46 56
115 2 31 46 57
116 1 61 70 76
117 2 61 70 78
118 2 70 61 71
119 2 70 61 77
120 1 70 76 64
121 1 70 76 67
122 2 70 76 73
123 2 76 70 78
124 1 76 64 58
125 2 76 64 74
126 2 76 64 62
127 1 76 67 59
128 2 76 67 60
129 2 76 67 69
130 1 64 76 67
131 2 64 76 73
132 1 64 58 66
133 2 64 58 75
134 2 64 58 72
135 2 58 64 74
136 2 58 64 62
137 1 58 66 59
138 2 58 66 79
139 2 58 66 63
140 2 66 58 75
141 2 66 58 72
142 1 66 59 67
143 2 66 59 65
144 2 66 59 68
145 2 59 66 79
146 2 59 66 63
147 2 59 67 60
148 2 59 67 69
149 2 67 76 73
150 2 67 59 65
151 2 67 59 68
152 7 71 61 77
153 7 74 64 62
154 7 75 58 72
155 7 79 66 63
156 7 65 59 68
157 7 60 67 69
158 1 46 49 61
159 4 48 49 61
160 2 51 49 61
161 1 49 61 70
162 2 49 61 71
163 2 49 61 77
164 1 93 94 83
165 2 93 94 96
166 2 94 93 99
167 2 94 93 80
168 1 94 83 98
169 1 94 83 91
170 2 94 83 88
171 2 83 94 96
172 1 83 98 86
173 2 83 98 89
174 2 83 98 101
175 1 83 91 87
176 2 83 91 84
177 2 83 91 85
178 1 98 83 91
179 2 98 83 88
180 1 98 86 95
181 2 98 86 92
182 2 98 86 100
183 2 86 98 89
184 2 86 98 101
185 1 86 95 87
186 2 86 95 90
187 2 86 95 81
188 2 95 86 92
189 2 95 86 100
190 1 95 87 91
191 2 95 87 82
192 2 95 87 97
193 2 87 95 90
194 2 87 95 81
195 2 87 91 84
196 2 87 91 85
197 2 91 83 88
198 2 91 87 82
199 2 91 87 97
200 7 99 93 80
201 7 89 98 101
202 7 92 86 100
203 7 90 95 81
204 7 82 87 97
205 7 84 91 85
206 1 61 70 93
207 1 76 70 93
208 2 78 70 93
209 1 70 93 94
210 2 70 93 99
211 2 70 93 80
212 1 122 114 102
213 2 122 114 104
214 2 114 122 119
215 2 114 122 112
216 1 114 102 111
217 1 114 102 115
218 2 114 102 118
219 2 102 114 104
220 1 102 111 103
221 2 102 111 109
222 2 102 111 116
223 1 102 115 117
224 2 102 115 106
225 2 102 115 107
226 1 111 102 115
227 2 111 102 118
228 1 111 103 108
229 2 111 103 123
230 2 111 103 105
231 2 103 111 109
232 2 103 111 116
233 1 103 108 117
234 2 103 108 120
235 2 103 108 121
236 2 108 103 123
237 2 108 103 105
238 1 108 117 115
239 2 108 117 113
240 2 108 117 110
241 2 117 108 120
242 2 117 108 121
243 2 117 115 106
244 2 117 115 107
245 2 115 102 118
246 2 115 117 113
247 2 115 117 110
248 7 119 122 112
249 7 109 111 116
250 7 123 103 105
251 7 120 108 121
252 7 113 117 110
253 7 106 115 107
254 1 93 94 122
255 1 83 94 122
256 2 96 94 122
257 1 94 122 114
258 2 94 122 119
259 2 94 122 112
260 4 130 133 124
261 2 130 133 127
262 2 133 130 126
263 2 133 130 134
264 3 133 124 132
265 9 133 124 131
266 5 124 133 127
267 6 124 131 125
268 10 132 124 131
269 8 131 125 135
270 8 131 125 128
271 8 131 125 129
272 7 126 130 134
273 7 135 125 128
274 7 135 125 129
275 7 128 125 129
276 1 122 114 130
277 1 102 114 130
278 2 104 114 130
279 1 114 130 133
280 2 114 130 126
281 2 114 130 134
282 1 136 143 152
283 2 136 143 147
284 2 143 136 144
285 2 143 136 153
286 1 143 152 138
287 1 143 152 149
288 2 143 152 156
289 2 152 143 147
290 1 152 138 146
291 2 152 138 141
292 2 152 138 150
293 1 152 149 140
294 2 152 149 142
295 2 152 149 151
296 1 138 152 149
297 2 138 152 156
298 1 138 146 155
299 2 138 146 137
300 2 138 146 145
301 2 146 138 141
302 2 146 138 150
303 1 146 155 140
304 2 146 155 154
305 2 146 155 139
306 2 155 146 137
307 2 155 146 145
308 1 155 140 149
309 2 155 140 148
310 2 155 140 157
311 2 140 155 154
312 2 140 155 139
313 2 140 149 142
314 2 140 149 151
315 2 149 152 156
316 2 149 140 148
317 2 149 140 157
318 7 144 136 153
319 7 141 138 150
320 7 137 146 145
321 7 154 155 139
322 7 148 140 157
323 7 142 149 151
324 1 130 133 136
325 4 124 133 136
326 2 127 133 136
327 1 133 136 143
328 2 133 136 144
329 2 133 136 153
330 1 164 171 158
331 2 164 171 175
332 2 171 164 172
333 2 171 164 159
334 1 171 158 166
335 1 171 158 177
336 2 171 158 162
337 2 158 171 175
338 1 158 166 174
339 2 158 166 169
340 2 158 166 178
341 1 158 177 168
342 2 158 177 170
343 2 158 177 179
344 1 166 158 177
345 2 166 158 162
346 1 166 174 161
347 2 166 174 165
348 2 166 174 173
349 2 174 166 169
350 2 174 166 178
351 1 174 161 168
352 2 174 161 160
353 2 174 161 167
354 2 161 174 165
355 2 161 174 173
356 1 161 168 177
357 2 161 168 176
358 2 161 168 163
359 2 168 161 160
360 2 168 161 167
361 2 168 177 170
362 2 168 177 179
363 2 177 158 162
364 2 177 168 176
365 2 177 168 163
366 7 172 164 159
367 7 169 166 178
368 7 165 174 173
369 7 160 161 167
370 7 176 168 163
371 7 170 177 179
372 1 136 143 164
373 1 152 143 164
374 2 147 143 164
375 1 143 164 171
376 2 143 164 172
377 2 143 164 159
378 1 187 196 182
379 2 187 196 188
380 2 196 187 197
381 2 196 187 194
382 1 196 182 190
383 1 196 182 180
384 2 196 182 198
385 2 182 196 188
386 1 182 190 200
387 2 182 190 183
388 2 182 190 191
389 1 182 180 193
390 2 182 180 184
391 2 182 180 192
392 1 190 182 180
393 2 190 182 198
394 1 190 200 185
395 2 190 200 201
396 2 190 200 186
397 2 200 190 183
398 2 200 190 191
399 1 200 185 193
400 2 200 185 195
401 2 200 185 181
402 2 185 200 201
403 2 185 200 186
404 1 185 193 180
405 2 185 193 189
406 2 185 193 199
407 2 193 185 195
408 2 193 185 181
409 2 193 180 184
410 2 193 180 192
411 2 180 182 198
412 2 180 193 189
413 2 180 193 199
414 7 197 187 194
415 7 183 190 191
416 7 201 200 186
417 7 195 185 181
418 7 189 193 199
419 7 184 180 192
420 1 164 171 187
421 1 158 171 187
422 2 175 171 187
423 1 171 187 196
424 2 171 187 197
425 2 171 187 194
426 1 202 209 218
427 2 202 209 213
428 2 209 202 210
429 2 209 202 219
430 1 209 218 204
431 1 209 218 215
432 2 209 218 222
433 2 218 209 213
434 1 218 204 212
435 2 218 204 207
436 2 218 204 216
437 1 218 215 206
438 2 218 215 208
439 2 218 215 217
440 1 204 218 215
441 2 204 218 222
442 1 204 212 221
443 2 204 212 203
444 2 204 212 211
445 2 212 204 207
446 2 212 204 216
447 1 212 221 206
448 2 212 221 220
449 2 212 221 205
450 2 221 212 203
451 2 221 212 211
452 1 221 206 215
453 2 221 206 214
454 2 221 206 223
455 2 206 221 220
456 2 206 221 205
457 2 206 215 208
458 2 206 215 217
459 2 215 218 222
460 2 215 206 214
461 2 215 206 223
462 7 210 202 219
463 7 207 204 216
464 7 203 212 211
465 7 220 221 205
466 7 214 206 223
467 7 208 215 217
468 1 187 196 202
469 1 182 196 202
470 2 188 196 202
471 1 196 202 209
472 2 196 202 210
473 2 196 202 219
474 1 230 237 224
475 2 230 237 241
476 2 237 230 238
477 2 237 230 225
478 1 237 224 232
479 1 237 224 243
480 2 237 224 228
481 2 224 237 241
482 1 224 232 240
483 2 224 232 235
484 2 224 232 244
485 1 224 243 234
486 2 224 243 236
487 2 224 243 245
488 1 232 224 243
489 2 232 224 228
490 1 232 240 227
491 2 232 240 231
492 2 232 240 239
493 2 240 232 235
494 2 240 232 244
495 1 240 227 234
496 2 240 227 226
497 2 240 227 233
498 2 227 240 231
499 2 227 240 239
500 1 227 234 243
501 2 227 234 242
502 2 227 234 229
503 2 234 227 226
504 2 234 227 233
505 2 234 243 236
506 2 234 243 245
507 2 243 224 228
508 2 243 234 242
509 2 243 234 229
510 7 238 230 225
511 7 235 232 244
512 7 231 240 239
513 7 226 227 233
514 7 242 234 229
515 7 236 243 245
516 1 202 209 230
517 1 218 209 230
518 2 213 209 230
519 1 209 230 237
520 2 209 230 238
521 2 209 230 225
522 1 255 263 249
523 2 255 263 258
524 2 255 263 267
525 2 263 255 264
526 2 263 255 250
527 1 263 249 257
528 1 263 249 246
529 2 263 249 253
530 2 249 263 258
531 2 249 263 267
532 1 249 257 266
533 2 249 257 261
534 2 249 257 247
535 1 249 246 260
536 2 249 246 262
537 2 249 246 248
538 1 257 249 246
539 2 257 249 253
540 1 257 266 252
541 2 257 266 256
542 2 257 266 265
543 2 266 257 261
544 2 266 257 247
545 1 266 252 260
546 2 266 252 251
547 2 266 252 259
548 2 252 266 256
549 2 252 266 265
550 1 252 260 246
551 2 252 260 268
552 2 252 260 254
553 2 260 252 251
554 2 260 252 259
555 2 260 246 262
556 2 260 246 248
557 2 246 249 253
558 2 246 260 268
559 2 246 260 254
560 7 264 255 250
561 7 258 263 267
562 7 261 257 247
563 7 256 266 265
564 7 251 252 259
565 7 268 260 254
566 7 262 246 248
567 1 230 237 255
568 1 224 237 255
569 2 241 237 255
570 1 237 255 263
571 2 237 255 264
572 2 237 255 250
573 1 269 270 271
574 2 269 270 280
575 2 270 269 277
576 2 270 269 278
577 2 270 269 279
578 1 270 271 272
579 1 270 271 276
580 2 270 271 281
581 2 271 270 280
582 1 271 272 273
583 2 271 272 282
584 2 271 272 283
585 1 271 276 275
586 2 271 276 290
587 2 271 276 291
588 1 272 271 276
589 2 272 271 281
590 1 272 273 274
591 2 272 273 284
592 2 272 273 285
593 2 273 272 282
594 2 273 272 283
595 1 273 274 275
596 2 273 274 286
597 2 273 274 287
598 2 274 273 284
599 2 274 273 285
600 1 274 275 276
601 2 274 275 288
602 2 274 275 289
603 2 275 274 286
604 2 275 274 287
605 2 275 276 290
606 2 275 276 291
607 2 276 271 281
608 2 276 275 288
609 2 276 275 289
610 7 277 269 278
611 7 277 269 279
612 7 278 269 279
613 7 282 272 283
614 7 284 273 285
615 7 286 274 287
616 7 288 275 289
617 7 290 276 291
618 1 312 297 306
619 2 312 297 301
620 2 297 312 298
621 2 297 312 307
622 1 297 306 292
623 1 297 306 303
624 2 297 306 310
625 2 306 297 301
626 1 306 292 300
627 2 306 292 295
628 2 306 292 304
629 1 306 303 294
630 2 306 303 296
631 2 306 303 305
632 1 292 306 303
633 2 292 306 310
634 1 292 300 309
635 2 292 300 313
636 2 292 300 299
637 2 300 292 295
638 2 300 292 304
639 1 300 309 294
640 2 300 309 308
641 2 300 309 293
642 2 309 300 313
643 2 309 300 299
644 1 309 294 303
645 2 309 294 302
646 2 309 294 311
647 2 294 309 308
648 2 294 309 293
649 2 294 303 296
650 2 294 303 305
651 2 303 306 310
652 2 303 294 302
653 2 303 294 311
654 7 298 312 307
655 7 295 292 304
656 7 313 300 299
657 7 308 309 293
658 7 302 294 311
659 7 296 303 305
660 1 269 270 312
661 1 271 270 312
662 2 280 270 312
663 1 270 312 297
664 2 270 312 298
665 2 270 312 307
666 1 333 320 326
667 2 333 320 316
668 2 320 333 330
669 2 320 333 318
670 1 320 326 314
671 1 320 326 329
672 2 320 326 324
673 2 326 320 316
674 1 326 314 323
675 2 326 314 321
676 2 326 314 327
677 1 326 329 334
678 2 326 329 322
679 2 326 329 335
680 1 314 326 329
681 2 314 326 324
682 1 314 323 315
683 2 314 323 328
684 2 314 323 319
685 2 323 314 321
686 2 323 314 327
687 1 323 315 334
688 2 323 315 331
689 2 323 315 332
690 2 315 323 328
691 2 315 323 319
692 1 315 334 329
693 2 315 334 325
694 2 315 334 317
695 2 334 315 331
696 2 334 315 332
697 2 334 329 322
698 2 334 329 335
699 2 329 326 324
700 2 329 334 325
701 2 329 334 317
702 7 330 333 318
703 7 321 314 327
704 7 328 323 319
705 7 331 315 332
706 7 325 334 317
707 7 322 329 335
708 1 312 297 333
709 1 306 297 333
710 2 301 297 333
711 1 297 333 320
712 2 297 333 330
713 2 297 333 318
714 1 339 346 355
715 2 339 346 350
716 2 346 339 347
717 2 346 339 356
718 1 346 355 341
719 1 346 355 352
720 2 346 355 337
721 2 355 346 350
722 1 355 341 349
723 2 355 341 344
724 2 355 341 353
725 1 355 352 343
726 2 355 352 345
727 2 355 352 354
728 1 341 355 352
729 2 341 355 337
730 1 341 349 336
731 2 341 349 340
732 2 341 349 348
733 2 349 341 344
734 2 349 341 353
735 1 349 336 343
736 2 349 336 357
737 2 349 336 342
738 2 336 349 340
739 2 336 349 348
740 1 336 343 352
741 2 336 343 351
742 2 336 343 338
743 2 343 336 357
744 2 343 336 342
745 2 343 352 345
746 2 343 352 354
747 2 352 355 337
748 2 352 343 351
749 2 352 343 338
750 7 347 339 356
751 7 344 341 353
752 7 340 349 348
753 7 357 336 342
754 7 351 343 338
755 7 345 352 354
756 1 333 320 339
757 1 326 320 339
758 2 316 320 339
759 1 320 339 346
760 2 320 339 347
761 2 320 339 356
762 1 358 366 375
763 2 358 366 370
764 2 366 358 364
765 2 366 358 378
766 1 366 375 361
767 1 366 375 369
768 2 366 375 359
769 2 375 366 370
770 1 375 361 368
771 2 375 361 371
772 2 375 361 379
773 1 375 369 373
774 2 375 369 363
775 2 375 369 372
776 1 361 375 369
777 2 361 375 359
778 1 361 368 377
779 2 361 368 365
780 2 361 368 374
781 2 368 361 371
782 2 368 361 379
783 1 368 377 373
784 2 368 377 360
785 2 368 377 367
786 2 377 368 365
787 2 377 368 374
788 1 377 373 369
789 2 377 373 376
790 2 377 373 362
791 2 373 377 360
792 2 373 377 367
793 2 373 369 363
794 2 373 369 372
795 2 369 375 359
796 2 369 373 376
797 2 369 373 362
798 7 364 358 378
799 7 371 361 379
800 7 365 368 374
801 7 360 377 367
802 7 376 373 362
803 7 363 369 372
804 1 339 346 358
805 1 355 346 358
806 2 350 346 358
807 1 346 358 366
808 2 346 358 364
809 2 346 358 378
810 1 380 387 396
811 2 380 387 391
812 2 387 380 388
813 2 387 380 397
814 1 387 396 382
815 1 387 396 393
816 2 387 396 400
817 2 396 387 391
818 1 396 382 390
819 2 396 382 385
820 2 396 382 394
821 1 396 393 384
822 2 396 393 386
823 2 396 393 395
824 1 382 396 393
825 2 382 396 400
826 1 382 390 399
827 2 382 390 381
828 2 382 390 389
829 2 390 382 385
830 2 390 382 394
831 1 390 399 384
832 2 390 399 398
833 2 390 399 383
834 2 399 390 381
835 2 399 390 389
836 1 399 384 393
837 2 399 384 392
838 2 399 384 401
839 2 384 399 398
840 2 384 399 383
841 2 384 393 386
842 2 384 393 395
843 2 393 396 400
844 2 393 384 392
845 2 393 384 401
846 7 388 380 397
847 7 385 382 394
848 7 381 390 389
849 7 398 399 383
850 7 392 384 401
851 7 386 393 395
852 1 358 366 380
853 1 375 366 380
854 2 370 366 380
855 1 366 380 387
856 2 366 380 388
857 2 366 380 397
858 1 416 420 412
859 2 416 420 409
860 2 420 416 414
861 2 420 416 406
862 1 420 412 417
863 1 420 412 413
864 2 420 412 410
865 2 412 420 409
866 1 412 417 404
867 2 412 417 411
868 2 412 417 421
869 1 412 413 408
870 2 412 413 407
871 2 412 413 405
872 1 417 412 413
873 2 417 412 410
874 1 417 404 418
875 2 417 404 419
876 2 417 404 422
877 2 404 417 411
878 2 404 417 421
879 1 404 418 408
880 2 404 418 402
881 2 404 418 423
882 2 418 404 419
883 2 418 404 422
884 1 418 408 413
885 2 418 408 415
886 2 418 408 403
887 2 408 418 402
888 2 408 418 423
889 2 408 413 407
890 2 408 413 405
891 2 413 412 410
892 2 413 408 415
893 2 413 408 403
894 7 414 416 406
895 7 411 417 421
896 7 419 404 422
897 7 402 418 423
898 7 415 408 403
899 7 407 413 405
900 1 380 387 416
901 1 396 387 416
902 2 391 387 416
903 1 387 416 420
904 2 387 416 414
905 2 387 416 406
906 4 430 425 432
907 2 430 425 434
908 2 425 430 427
909 2 425 430 433
910 3 425 432 424
911 9 425 432 431
912 5 432 425 434
913 6 432 431 426
914 10 424 432 431
915 8 431 426 428
916 8 431 426 435
917 8 431 426 429
918 7 427 430 433
919 7 428 426 435
920 7 428 426 429
921 7 435 426 429
922 1 416 420 430
923 1 412 420 430
924 2 409 420 430
925 1 420 430 425
926 2 420 430 427
927 2 420 430 433
928 1 451 436 445
929 2 451 436 440
930 2 436 451 437
931 2 436 451 446
932 1 436 445 453
933 1 436 445 442
934 2 436 445 449
935 2 445 436 440
936 1 445 453 439
937 2 445 453 456
938 2 445 453 443
939 1 445 442 455
940 2 445 442 457
941 2 445 442 444
942 1 453 445 442
943 2 453 445 449
944 1 453 439 448
945 2 453 439 452
946 2 453 439 438
947 2 439 453 456
948 2 439 453 443
949 1 439 448 455
950 2 439 448 447
951 2 439 448 454
952 2 448 439 452
953 2 448 439 438
954 1 448 455 442
955 2 448 455 441
956 2 448 455 450
957 2 455 448 447
958 2 455 448 454
959 2 455 442 457
960 2 455 442 444
961 2 442 445 449
962 2 442 455 441
963 2 442 455 450
964 7 437 451 446
965 7 456 453 443
966 7 452 439 438
967 7 447 448 454
968 7 441 455 450
969 7 457 442 444
970 1 430 425 451
971 4 432 425 451
972 2 434 425 451
973 1 425 451 436
974 2 425 451 437
975 2 425 451 446
976 4 458 465 460
977 2 458 465 462
978 2 465 458 467
979 2 465 458 461
980 3 465 460 464
981 9 465 460 459
982 5 460 465 462
983 6 460 459 466
984 10 464 460 459
985 8 459 466 468
986 8 459 466 463
987 8 459 466 469
988 7 467 458 461
989 7 468 466 463
990 7 468 466 469
991 7 463 466 469
992 1 451 436 458
993 1 445 436 458
994 2 440 436 458
995 1 436 458 465
996 2 436 458 467
997 2 436 458 461
998 4 476 470 477
999 2 476 470 480
1000 2 470 476 473
1001 2 470 476 479
1002 3 470 477 471
1003 9 470 477 478
1004 5 477 470 480
1005 6 477 478 472
1006 10 471 477 478
1007 8 478 472 474
1008 8 478 472 481
1009 8 478 472 475
1010 7 473 476 479
1011 7 474 472 481
1012 7 474 472 475
1013 7 481 472 475
1014 1 458 465 476
1015 4 460 465 476
1016 2 462 465 476
1017 1 465 476 470
1018 2 465 476 473
1019 2 465 476 479
1020 1 494 501 488
1021 2 494 501 483
1022 2 501 494 502
1023 2 501 494 489
1024 1 501 488 496
1025 1 501 488 485
1026 2 501 488 492
1027 2 488 501 483
1028 1 488 496 482
1029 2 488 496 499
1030 2 488 496 486
1031 1 488 485 498
1032 2 488 485 500
1033 2 488 485 487
1034 1 496 488 485
1035 2 496 488 492
1036 1 496 482 491
1037 2 496 482 495
1038 2 496 482 503
1039 2 482 496 499
1040 2 482 496 486
1041 1 482 491 498
1042 2 482 491 490
1043 2 482 491 497
1044 2 491 482 495
1045 2 491 482 503
1046 1 491 498 485
1047 2 491 498 484
1048 2 491 498 493
1049 2 498 491 490
1050 2 498 491 497
1051 2 498 485 500
1052 2 498 485 487
1053 2 485 488 492
1054 2 485 498 484
1055 2 485 498 493
1056 7 502 494 489
1057 7 499 496 486
1058 7 495 482 503
1059 7 490 491 497
1060 7 484 498 493
1061 7 500 485 487
1062 1 476 470 494
1063 4 477 470 494
1064 2 480 470 494
1065 1 470 494 501
1066 2 470 494 502
1067 2 470 494 489
1068 1 511 520 506
1069 2 511 520 512
1070 2 520 511 521
1071 2 520 511 518
1072 1 520 506 514
1073 1 520 506 504
1074 2 520 506 522
1075 2 506 520 512
1076 1 506 514 524
1077 2 506 514 507
1078 2 506 514 515
1079 1 506 504 517
1080 2 506 504 508
1081 2 506 504 516
1082 1 514 506 504
1083 2 514 506 522
1084 1 514 524 509
1085 2 514 524 525
1086 2 514 524 510
1087 2 524 514 507
1088 2 524 514 515
1089 1 524 509 517
1090 2 524 509 519
1091 2 524 509 505
1092 2 509 524 525
1093 2 509 524 510
1094 1 509 517 504
1095 2 509 517 513
1096 2 509 517 523
1097 2 517 509 519
1098 2 517 509 505
1099 2 517 504 508
1100 2 517 504 516
1101 2 504 506 522
1102 2 504 517 513
1103 2 504 517 523
1104 7 521 511 518
1105 7 507 514 515
1106 7 525 524 510
1107 7 519 509 505
1108 7 513 517 523
1109 7 508 504 516
1110 1 494 501 511
1111 1 488 501 511
1112 2 483 501 511
1113 1 501 511 520
1114 2 501 511 521
1115 2 501 511 518
1116 1 532 540 526
1117 2 532 540 535
1118 2 532 540 544
1119 2 540 532 541
1120 2 540 532 527
1121 1 540 526 534
1122 1 540 526 546
1123 2 540 526 530
1124 2 526 540 535
1125 2 526 540 544
1126 1 526 534 543
1127 2 526 534 538
1128 2 526 534 547
1129 1 526 546 537
1130 2 526 546 539
1131 2 526 546 548
1132 1 534 526 546
1133 2 534 526 530
1134 1 534 543 529
1135 2 534 543 533
1136 2 534 543 542
1137 2 543 534 538
1138 2 543 534 547
1139 1 543 529 537
1140 2 543 529 528
1141 2 543 529 536
1142 2 529 543 533
1143 2 529 543 542
1144 1 529 537 546
1145 2 529 537 545
1146 2 529 537 531
1147 2 537 529 528
1148 2 537 529 536
1149 2 537 546 539
1150 2 537 546 548
1151 2 546 526 530
1152 2 546 537 545
1153 2 546 537 531
1154 7 541 532 527
1155 7 535 540 544
1156 7 538 534 547
1157 7 533 543 542
1158 7 528 529 536
1159 7 545 537 531
1160 7 539 546 548
1161 1 511 520 532
1162 1 506 520 532
1163 2 512 520 532
1164 1 520 532 540
1165 2 520 532 541
1166 2 520 532 527
1167 4 549 550 551
1168 2 549 550 558
1169 2 550 549 555
1170 2 550 549 556
1171 2 550 549 557
1172 3 550 551 552
1173 9 550 551 553
1174 5 551 550 558
1175 6 551 553 554
1176 10 552 551 553
1177 8 553 554 559
1178 8 553 554 560
1179 8 553 554 561
1180 7 555 549 556
1181 7 555 549 557
1182 7 556 549 557
1183 7 559 554 560
1184 7 559 554 561
1185 7 560 554 561
1186 4 568 562 569
1187 2 568 562 572
1188 2 562 568 565
1189 2 562 568 571
1190 3 562 569 563
1191 9 562 569 570
1192 5 569 562 572
1193 6 569 570 564
1194 10 563 569 570
1195 8 570 564 566
1196 8 570 564 573
1197 8 570 564 567
1198 7 565 568 571
1199 7 566 564 573
1200 7 566 564 567
1201 7 573 564 567
1202 1 549 550 568
1203 4 551 550 568
1204 2 558 550 568
1205 1 550 568 562
1206 2 550 568 565
1207 2 550 568 571
1208 1 589 585 595
1209 2 589 585 591
1210 2 585 589 574
1211 2 585 589 586
1212 1 585 595 579
1213 1 585 595 575
1214 2 585 595 576
1215 2 595 585 591
1216 1 595 579 590
1217 2 595 579 592
1218 2 595 579 582
1219 1 595 575 578
1220 2 595 575 593
1221 2 595 575 584
1222 1 579 595 575
1223 2 579 595 576
1224 1 579 590 580
1225 2 579 590 583
1226 2 579 590 587
1227 2 590 579 592
1228 2 590 579 582
1229 1 590 580 578
1230 2 590 580 594
1231 2 590 580 588
1232 2 580 590 583
1233 2 580 590 587
1234 1 580 578 575
1235 2 580 578 581
1236 2 580 578 577
1237 2 578 580 594
1238 2 578 580 588
1239 2 578 575 593
1240 2 578 575 584
1241 2 575 595 576
1242 2 575 578 581
1243 2 575 578 577
1244 7 574 589 586
1245 7 592 579 582
1246 7 583 590 587
1247 7 594 580 588
1248 7 581 578 577
1249 7 593 575 584
1250 1 568 562 589
1251 4 569 562 589
1252 2 572 562 589
1253 1 562 589 585
1254 2 562 589 574
1255 2 562 589 586
1256 1 600 614 597
1257 2 600 614 612
1258 2 614 600 616
1259 2 614 600 606
1260 1 614 597 603
1261 1 614 597 609
1262 2 614 597 599
1263 2 597 614 612
1264 1 597 603 596
1265 2 597 603 607
1266 2 597 603 615
1267 1 597 609 598
1268 2 597 609 608
1269 2 597 609 613
1270 1 603 597 609
1271 2 603 597 599
1272 1 603 596 601
1273 2 603 596 602
1274 2 603 596 610
1275 2 596 603 607
1276 2 596 603 615
1277 1 596 601 598
1278 2 596 601 604
1279 2 596 601 617
1280 2 601 596 602
1281 2 601 596 610
1282 1 601 598 609
1283 2 601 598 605
1284 2 601 598 611
1285 2 598 601 604
1286 2 598 601 617
1287 2 598 609 608
1288 2 598 609 613
1289 2 609 597 599
1290 2 609 598 605
1291 2 609 598 611
1292 7 616 600 606
1293 7 607 603 615
1294 7 602 596 610
1295 7 604 601 617
1296 7 605 598 611
1297 7 608 609 613
1298 1 589 585 600
1299 1 595 585 600
1300 2 591 585 600
1301 1 585 600 614
1302 2 585 600 616
1303 2 585 600 606
1304 1 624 633 638
1305 2 624 633 637
1306 2 633 624 619
1307 2 633 624 635
1308 1 633 638 632
1309 1 633 638 628
1310 2 633 638 626
1311 2 638 633 637
1312 1 638 632 625
1313 2 638 632 639
1314 2 638 632 629
1315 1 638 628 618
1316 2 638 628 623
1317 2 638 628 631
1318 1 632 638 628
1319 2 632 638 626
1320 1 632 625 634
1321 2 632 625 630
1322 2 632 625 620
1323 2 625 632 639
1324 2 625 632 629
1325 1 625 634 618
1326 2 625 634 636
1327 2 625 634 621
1328 2 634 625 630
1329 2 634 625 620
1330 1 634 618 628
1331 2 634 618 622
1332 2 634 618 627
1333 2 618 634 636
1334 2 618 634 621
1335 2 618 628 623
1336 2 618 628 631
1337 2 628 638 626
1338 2 628 618 622
1339 2 628 618 627
1340 7 619 624 635
1341 7 639 632 629
1342 7 630 625 620
1343 7 636 634 621
1344 7 622 618 627
1345 7 623 628 631
1346 1 600 614 624
1347 1 597 614 624
1348 2 612 614 624
1349 1 614 624 633
1350 2 614 624 619
1351 2 614 624 635
1352 1 660 645 654
1353 2 660 645 649
1354 2 645 660 646
1355 2 645 660 655
1356 1 645 654 640
1357 1 645 654 651
1358 2 645 654 658
1359 2 654 645 649
1360 1 654 640 648
1361 2 654 640 643
1362 2 654 640 652
1363 1 654 651 642
1364 2 654 651 644
1365 2 654 651 653
1366 1 640 654 651
1367 2 640 654 658
1368 1 640 648 657
1369 2 640 648 661
1370 2 640 648 647
1371 2 648 640 643
1372 2 648 640 652
1373 1 648 657 642
1374 2 648 657 656
1375 2 648 657 641
1376 2 657 648 661
1377 2 657 648 647
1378 1 657 642 651
1379 2 657 642 650
1380 2 657 642 659
1381 2 642 657 656
1382 2 642 657 641
1383 2 642 651 644
1384 2 642 651 653
1385 2 651 654 658
1386 2 651 642 650
1387 2 651 642 659
1388 7 646 660 655
1389 7 643 640 652
1390 7 661 648 647
1391 7 656 657 641
1392 7 650 642 659
1393 7 644 651 653
1394 1 624 633 660
1395 1 638 633 660
1396 2 637 633 660
1397 1 633 660 645
1398 2 633 660 646
1399 2 633 660 655
1400 1 662 672 671
1401 2 662 672 675
1402 2 672 662 668
1403 2 672 662 678
1404 1 672 671 680
1405 1 672 671 682
1406 2 672 671 677
1407 2 671 672 675
1408 1 671 680 666
1409 2 671 680 664
1410 2 671 680 663
1411 1 671 682 681
1412 2 671 682 670
1413 2 671 682 674
1414 1 680 671 682
1415 2 680 671 677
1416 1 680 666 667
1417 2 680 666 676
1418 2 680 666 665
1419 2 666 680 664
1420 2 666 680 663
1421 1 666 667 681
1422 2 666 667 679
1423 2 666 667 683
1424 2 667 666 676
1425 2 667 666 665
1426 1 667 681 682
1427 2 667 681 673
1428 2 667 681 669
1429 2 681 667 679
1430 2 681 667 683
1431 2 681 682 670
1432 2 681 682 674
1433 2 682 671 677
1434 2 682 681 673
1435 2 682 681 669
1436 7 668 662 678
1437 7 664 680 663
1438 7 676 666 665
1439 7 679 667 683
1440 7 673 681 669
1441 7 670 682 674
1442 1 660 645 662
1443 1 654 645 662
1444 2 649 645 662
1445 1 645 662 672
1446 2 645 662 668
1447 2 645 662 678
1448 1 687 694 703
1449 2 687 694 698
1450 2 694 687 695
1451 2 694 687 704
1452 1 694 703 689
1453 1 694 703 700
1454 2 694 703 685
1455 2 703 694 698
1456 1 703 689 697
1457 2 703 689 692
1458 2 703 689 701
1459 1 703 700 691
1460 2 703 700 693
1461 2 703 700 702
1462 1 689 703 700
1463 2 689 703 685
1464 1 689 697 684
1465 2 689 697 688
1466 2 689 697 696
1467 2 697 689 692
1468 2 697 689 701
1469 1 697 684 691
1470 2 697 684 705
1471 2 697 684 690
1472 2 684 697 688
1473 2 684 697 696
1474 1 684 691 700
1475 2 684 691 699
1476 2 684 691 686
1477 2 691 684 705
1478 2 691 684 690
1479 2 691 700 693
1480 2 691 700 702
1481 2 700 703 685
1482 2 700 691 699
1483 2 700 691 686
1484 7 695 687 704
1485 7 692 689 701
1486 7 688 697 696
1487 7 705 684 690
1488 7 699 691 686
1489 7 693 700 702
1490 1 662 672 687
1491 1 671 672 687
1492 2 675 672 687
1493 1 672 687 694
1494 2 672 687 695
1495 2 672 687 704
1496 1 724 709 718
1497 2 724 709 713
1498 2 709 724 710
1499 2 709 724 719
1500 1 709 718 726
1501 1 709 718 715
1502 2 709 718 722
1503 2 718 709 713
1504 1 718 726 712
1505 2 718 726 707
1506 2 718 726 716
1507 1 718 715 706
1508 2 718 715 708
1509 2 718 715 717
1510 1 726 718 715
1511 2 726 718 722
1512 1 726 712 721
1513 2 726 712 725
1514 2 726 712 711
1515 2 712 726 707
1516 2 712 726 716
1517 1 712 721 706
1518 2 712 721 720
1519 2 712 721 727
1520 2 721 712 725
1521 2 721 712 711
1522 1 721 706 715
1523 2 721 706 714
1524 2 721 706 723
1525 2 706 721 720
1526 2 706 721 727
1527 2 706 715 708
1528 2 706 715 717
1529 2 715 718 722
1530 2 715 706 714
1531 2 715 706 723
1532 7 710 724 719
1533 7 707 726 716
1534 7 725 712 711
1535 7 720 721 727
1536 7 714 706 723
1537 7 708 715 717
1538 1 687 694 724
1539 1 703 694 724
1540 2 698 694 724
1541 1 694 724 709
1542 2 694 724 710
1543 2 694 724 719
1544 1 737 745 731
1545 2 737 745 740
1546 2 737 745 749
1547 2 745 737 746
1548 2 745 737 732
1549 1 745 731 739
1550 1 745 731 728
1551 2 745 731 735
1552 2 731 745 740
1553 2 731 745 749
1554 1 731 739 748
1555 2 731 739 743
1556 2 731 739 729
1557 1 731 728 742
1558 2 731 728 744
1559 2 731 728 730
1560 1 739 731 728
1561 2 739 731 735
1562 1 739 748 734
1563 2 739 748 738
1564 2 739 748 747
1565 2 748 739 743
1566 2 748 739 729
1567 1 748 734 742
1568 2 748 734 733
1569 2 748 734 741
1570 2 734 748 738
1571 2 734 748 747
1572 1 734 742 728
1573 2 734 742 750
1574 2 734 742 736
1575 2 742 734 733
1576 2 742 734 741
1577 2 742 728 744
1578 2 742 728 730
1579 2 728 731 735
1580 2 728 742 750
1581 2 728 742 736
1582 7 746 737 732
1583 7 740 745 749
1584 7 743 739 729
1585 7 738 748 747
1586 7 733 734 741
1587 7 750 742 736
1588 7 744 728 730
1589 1 724 709 737
1590 1 718 709 737
1591 2 713 709 737
1592 1 709 737 745
1593 2 709 737 746
1594 2 709 737 732
1595 1 751 752 753
1596 2 751 752 762
1597 2 752 751 759
1598 2 752 751 760
1599 2 752 751 761
1600 1 752 753 754
1601 1 752 753 758
1602 2 752 753 763
1603 2 753 752 762
1604 1 753 754 755
1605 2 753 754 764
1606 2 753 754 765
1607 1 753 758 757
1608 2 753 758 772
1609 2 753 758 773
1610 1 754 753 758
1611 2 754 753 763
1612 1 754 755 756
1613 2 754 755 766
1614 2 754 755 767
1615 2 755 754 764
1616 2 755 754 765
1617 1 755 756 757
1618 2 755 756 768
1619 2 755 756 769
1620 2 756 755 766
1621 2 756 755 767
1622 1 756 757 758
1623 2 756 757 770
1624 2 756 757 771
1625 2 757 756 768
1626 2 757 756 769
1627 2 757 758 772
1628 2 757 758 773
1629 2 758 753 763
1630 2 758 757 770
1631 2 758 757 771
1632 7 759 751 760
1633 7 759 751 761
1634 7 760 751 761
1635 7 764 754 765
1636 7 766 755 767
1637 7 768 756 769
1638 7 770 757 771
1639 7 772 758 773
1640 4 774 781 775
1641 2 774 781 778
1642 2 781 774 783
1643 2 781 774 777
1644 3 781 775 780
1645 9 781 775 776
1646 5 775 781 778
1647 6 775 776 782
1648 10 780 775 776
1649 8 776 782 784
1650 8 776 782 779
1651 8 776 782 785
1652 7 783 774 777
1653 7 784 782 779
1654 7 784 782 785
1655 7 779 782 785
1656 1 751 752 774
1657 1 753 752 774
1658 2 762 752 774
1659 1 752 774 781
1660 2 752 774 783
1661 2 752 774 777
1662 4 793 786 787
1663 2 793 786 789
1664 2 786 793 788
1665 2 786 793 797
1666 3 786 787 794
1667 9 786 787 795
1668 5 787 786 789
1669 6 787 795 796
1670 10 794 787 795
1671 8 795 796 790
1672 8 795 796 791
1673 8 795 796 792
1674 7 788 793 797
1675 7 790 796 791
1676 7 790 796 792
1677 7 791 796 792
1678 1 774 781 793
1679 4 775 781 793
1680 2 778 781 793
1681 1 781 793 786
1682 2 781 793 788
1683 2 781 793 797
1684 4 798 804 805
1685 2 798 804 801
1686 2 804 798 807
1687 2 804 798 808
1688 3 804 805 800
1689 9 804 805 799
1690 5 805 804 801
1691 6 805 799 806
1692 10 800 805 799
1693 8 799 806 809
1694 8 799 806 802
1695 8 799 806 803
1696 7 807 798 808
1697 7 809 806 802
1698 7 809 806 803
1699 7 802 806 803
1700 1 793 786 798
1701 4 787 786 798
1702 2 789 786 798
1703 1 786 798 804
1704 2 786 798 807
1705 2 786 798 808
1706 1 816 825 824
1707 2 816 825 810
1708 2 825 816 826
1709 2 825 816 814
1710 1 825 824 823
1711 1 825 824 820
1712 2 825 824 818
1713 2 824 825 810
1714 1 824 823 817
1715 2 824 823 811
1716 2 824 823 821
1717 1 824 820 813
1718 2 824 820 830
1719 2 824 820 812
1720 1 823 824 820
1721 2 823 824 818
1722 1 823 817 827
1723 2 823 817 822
1724 2 823 817 831
1725 2 817 823 811
1726 2 817 823 821
1727 1 817 827 813
1728 2 817 827 828
1729 2 817 827 819
1730 2 827 817 822
1731 2 827 817 831
1732 1 827 813 820
1733 2 827 813 815
1734 2 827 813 829
1735 2 813 827 828
1736 2 813 827 819
1737 2 813 820 830
1738 2 813 820 812
1739 2 820 824 818
1740 2 820 813 815
1741 2 820 813 829
1742 7 826 816 814
1743 7 811 823 821
1744 7 822 817 831
1745 7 828 827 819
1746 7 815 813 829
1747 7 830 820 812
1748 1 798 804 816
1749 4 805 804 816
1750 2 801 804 816
1751 1 804 816 825
1752 2 804 816 826
1753 2 804 816 814
1754 1 850 835 844
1755 2 850 835 839
1756 2 835 850 836
1757 2 835 850 845
1758 1 835 844 852
1759 1 835 844 841
1760 2 835 844 848
1761 2 844 835 839
1762 1 844 852 838
1763 2 844 852 833
1764 2 844 852 842
1765 1 844 841 832
1766 2 844 841 834
1767 2 844 841 843
1768 1 852 844 841
1769 2 852 844 848
1770 1 852 838 847
1771 2 852 838 851
1772 2 852 838 837
1773 2 838 852 833
1774 2 838 852 842
1775 1 838 847 832
1776 2 838 847 846
1777 2 838 847 853
1778 2 847 838 851
1779 2 847 838 837
1780 1 847 832 841
1781 2 847 832 840
1782 2 847 832 849
1783 2 832 847 846
1784 2 832 847 853
1785 2 832 841 834
1786 2 832 841 843
1787 2 841 844 848
1788 2 841 832 840
1789 2 841 832 849
1790 7 836 850 845
1791 7 833 852 842
1792 7 851 838 837
1793 7 846 847 853
1794 7 840 832 849
1795 7 834 841 843
1796 1 816 825 850
1797 1 824 825 850
1798 2 810 825 850
1799 1 825 850 835
1800 2 825 850 836
1801 2 825 850 845
1802 1 857 864 873
1803 2 857 864 868
1804 2 864 857 865
1805 2 864 857 874
1806 1 864 873 859
1807 1 864 873 870
1808 2 864 873 855
1809 2 873 864 868
1810 1 873 859 867
1811 2 873 859 862
1812 2 873 859 871
1813 1 873 870 861
1814 2 873 870 863
1815 2 873 870 872
1816 1 859 873 870
1817 2 859 873 855
1818 1 859 867 854
1819 2 859 867 858
1820 2 859 867 866
1821 2 867 859 862
1822 2 867 859 871
1823 1 867 854 861
1824 2 867 854 875
1825 2 867 854 860
1826 2 854 867 858
1827 2 854 867 866
1828 1 854 861 870
1829 2 854 861 869
1830 2 854 861 856
1831 2 861 854 875
1832 2 861 854 860
1833 2 861 870 863
1834 2 861 870 872
1835 2 870 873 855
1836 2 870 861 869
1837 2 870 861 856
1838 7 865 857 874
1839 7 862 859 871
1840 7 858 867 866
1841 7 875 854 860
1842 7 869 861 856
1843 7 863 870 872
1844 1 850 835 857
1845 1 844 835 857
1846 2 839 835 857
1847 1 835 857 864
1848 2 835 857 865
1849 2 835 857 874
1850 1 878 895 882
1851 2 878 895 884
1852 2 895 878 889
1853 2 895 878 892
1854 1 895 882 876
1855 1 895 882 887
1856 2 895 882 877
1857 2 882 895 884
1858 1 882 876 879
1859 2 882 876 890
1860 2 882 876 891
1861 1 882 887 883
1862 2 882 887 894
1863 2 882 887 881
1864 1 876 882 887
1865 2 876 882 877
1866 1 876 879 880
1867 2 876 879 888
1868 2 876 879 896
1869 2 879 876 890
1870 2 879 876 891
1871 1 879 880 883
1872 2 879 880 885
1873 2 879 880 897
1874 2 880 879 888
1875 2 880 879 896
1876 1 880 883 887
1877 2 880 883 886
1878 2 880 883 893
1879 2 883 880 885
1880 2 883 880 897
1881 2 883 887 894
1882 2 883 887 881
1883 2 887 882 877
1884 2 887 883 886
1885 2 887 883 893
1886 7 889 878 892
1887 7 890 876 891
1888 7 888 879 896
1889 7 885 880 897
1890 7 886 883 893
1891 7 894 887 881
1892 1 857 864 878
1893 1 873 864 878
1894 2 868 864 878
1895 1 864 878 895
1896 2 864 878 889
1897 2 864 878 892
1898 1 910 917 904
1899 2 910 917 899
1900 2 917 910 918
1901 2 917 910 905
1902 1 917 904 912
1903 1 917 904 901
1904 2 917 904 908
1905 2 904 917 899
1906 1 904 912 898
1907 2 904 912 915
1908 2 904 912 902
1909 1 904 901 914
1910 2 904 901 916
1911 2 904 901 903
1912 1 912 904 901
1913 2 912 904 908
1914 1 912 898 907
1915 2 912 898 911
1916 2 912 898 919
1917 2 898 912 915
1918 2 898 912 902
1919 1 898 907 914
1920 2 898 907 906
1921 2 898 907 913
1922 2 907 898 911
1923 2 907 898 919
1924 1 907 914 901
1925 2 907 914 900
1926 2 907 914 909
1927 2 914 907 906
1928 2 914 907 913
1929 2 914 901 916
1930 2 914 901 903
1931 2 901 904 908
1932 2 901 914 900
1933 2 901 914 909
1934 7 918 910 905
1935 7 915 912 902
1936 7 911 898 919
1937 7 906 907 913
1938 7 900 914 909
1939 7 916 901 903
1940 1 878 895 910
1941 1 882 895 910
1942 2 884 895 910
1943 1 895 910 917
1944 2 895 910 918
1945 2 895 910 905
1946 1 940 925 934
1947 2 940 925 929
1948 2 925 940 926
1949 2 925 940 935
1950 1 925 934 920
1951 1 925 934 931
1952 2 925 934 938
1953 2 934 925 929
1954 1 934 920 928
1955 2 934 920 923
1956 2 934 920 932
1957 1 934 931 922
1958 2 934 931 924
1959 2 934 931 933
1960 1 920 934 931
1961 2 920 934 938
1962 1 920 928 937
1963 2 920 928 941
1964 2 920 928 927
1965 2 928 920 923
1966 2 928 920 932
1967 1 928 937 922
1968 2 928 937 936
1969 2 928 937 921
1970 2 937 928 941
1971 2 937 928 927
1972 1 937 922 931
1973 2 937 922 930
1974 2 937 922 939
1975 2 922 937 936
1976 2 922 937 921
1977 2 922 931 924
1978 2 922 931 933
1979 2 931 934 938
1980 2 931 922 930
1981 2 931 922 939
1982 7 926 940 935
1983 7 923 920 932
1984 7 941 928 927
1985 7 936 937 921
1986 7 930 922 939
1987 7 924 931 933
1988 1 910 917 940
1989 1 904 917 940
1990 2 899 917 940
1991 1 917 940 925
1992 2 917 940 926
1993 2 917 940 935
1994 4 942 949 943
1995 2 942 949 946
1996 2 949 942 951
1997 2 949 942 945
1998 3 949 943 948
1999 9 949 943 944
2000 5 943 949 946
2001 6 943 944 950
2002 10 948 943 944
2003 8 944 950 952
2004 8 944 950 947
2005 8 944 950 953
2006 7 951 942 945
2007 7 952 950 947
2008 7 952 950 953
2009 7 947 950 953
2010 1 940 925 942
2011 1 934 925 942
2012 2 929 925 942
2013 1 925 942 949
2014 2 925 942 951
2015 2 925 942 945
2016 4 960 954 962
2017 2 960 954 964
2018 2 954 960 957
2019 2 954 960 963
2020 3 954 962 955
2021 9 954 962 961
2022 5 962 954 964
2023 6 962 961 956
2024 10 955 962 961
2025 8 961 956 958
2026 8 961 956 965
2027 8 961 956 959
2028 7 957 960 963
2029 7 958 956 965
2030 7 958 956 959
2031 7 965 956 959
2032 1 942 949 960
2033 4 943 949 960
2034 2 946 949 960
2035 1 949 960 954
2036 2 949 960 957
2037 2 949 960 963
2038 1 987 972 981
2039 2 987 972 967
2040 2 987 972 976
2041 2 972 987 973
2042 2 972 987 982
2043 1 972 981 966
2044 1 972 981 978
2045 2 972 981 985
2046 2 981 972 967
2047 2 981 972 976
2048 1 981 966 975
2049 2 981 966 970
2050 2 981 966 979
2051 1 981 978 969
2052 2 981 978 971
2053 2 981 978 980
2054 1 966 981 978
2055 2 966 981 985
2056 1 966 975 984
2057 2 966 975 988
2058 2 966 975 974
2059 2 975 966 970
2060 2 975 966 979
2061 1 975 984 969
2062 2 975 984 983
2063 2 975 984 968
2064 2 984 975 988
2065 2 984 975 974
2066 1 984 969 978
2067 2 984 969 977
2068 2 984 969 986
2069 2 969 984 983
2070 2 969 984 968
2071 2 969 978 971
2072 2 969 978 980
2073 2 978 981 985
2074 2 978 969 977
2075 2 978 969 986
2076 7 973 987 982
2077 7 967 972 976
2078 7 970 966 979
2079 7 988 975 974
2080 7 983 984 968
2081 7 977 969 986
2082 7 971 978 980
2083 1 960 954 987
2084 4 962 954 987
2085 2 964 954 987
2086 1 954 987 972
2087 2 954 987 973
2088 2 954 987 982
2089 1 989 990 991
2090 2 989 990 1000
2091 2 990 989 997
2092 2 990 989 998
2093 2 990 989 999
2094 1 990 991 992
2095 1 990 991 996
2096 2 990 991 1001
2097 2 991 990 1000
2098 1 991 992 993
2099 2 991 992 1002
2100 2 991 992 1003
2101 1 991 996 995
2102 2 991 996 1010
2103 2 991 996 1011
2104 1 992 991 996
2105 2 992 991 1001
2106 1 992 993 994
2107 2 992 993 1004
2108 2 992 993 1005
2109 2 993 992 1002
2110 2 993 992 1003
2111 1 993 994 995
2112 2 993 994 1006
2113 2 993 994 1007
2114 2 994 993 1004
2115 2 994 993 1005
2116 1 994 995 996
2117 2 994 995 1008
2118 2 994 995 1009
2119 2 995 994 1006
2120 2 995 994 1007
2121 2 995 996 1010
2122 2 995 996 1011
2123 2 996 991 1001
2124 2 996 995 1008
2125 2 996 995 1009
2126 7 997 989 998
2127 7 997 989 999
2128 7 998 989 999
2129 7 1002 992 1003
2130 7 1004 993 1005
2131 7 1006 994 1007
2132 7 1008 995 1009
2133 7 1010 996 1011
2134 1 1021 1028 1015
2135 2 1021 1028 1032
2136 2 1028 1021 1029
2137 2 1028 1021 1016
2138 1 1028 1015 1023
2139 1 1028 1015 1012
2140 2 1028 1015 1019
2141 2 1015 1028 1032
2142 1 1015 1023 1031
2143 2 1015 1023 1026
2144 2 1015 1023 1013
2145 1 1015 1012 1025
2146 2 1015 1012 1027
2147 2 1015 1012 1014
2148 1 1023 1015 1012
2149 2 1023 1015 1019
2150 1 1023 1031 1018
2151 2 1023 1031 1022
2152 2 1023 1031 1030
2153 2 1031 1023 1026
2154 2 1031 1023 1013
2155 1 1031 1018 1025
2156 2 1031 1018 1017
2157 2 1031 1018 1024
2158 2 1018 1031 1022
2159 2 1018 1031 1030
2160 1 1018 1025 1012
2161 2 1018 1025 1033
2162 2 1018 1025 1020
2163 2 1025 1018 1017
2164 2 1025 1018 1024
2165 2 1025 1012 1027
2166 2 1025 1012 1014
2167 2 1012 1015 1019
2168 2 1012 1025 1033
2169 2 1012 1025 1020
2170 7 1029 1021 1016
2171 7 1026 1023 1013
2172 7 1022 1031 1030
2173 7 1017 1018 1024
2174 7 1033 1025 1020
2175 7 1027 1012 1014
2176 1 989 990 1021
2177 1 991 990 1021
2178 2 1000 990 1021
2179 1 990 1021 1028
2180 2 990 1021 1029
2181 2 990 1021 1016
2182 1 1041 1042 1034
2183 2 1041 1042 1036
2184 2 1042 1041 1043
2185 2 1042 1041 1047
2186 1 1042 1034 1035
2187 1 1042 1034 1046
2188 2 1042 1034 1048
2189 2 1034 1042 1036
2190 1 1034 1035 1045
2191 2 1034 1035 1049
2192 2 1034 1035 1050
2193 1 1034 1046 1053
2194 2 1034 1046 1037
2195 2 1034 1046 1052
2196 1 1035 1034 1046
2197 2 1035 1034 1048
2198 1 1035 1045 1038
2199 2 1035 1045 1051
2200 2 1035 1045 1054
2201 2 1045 1035 1049
2202 2 1045 1035 1050
2203 1 1045 1038 1053
2204 2 1045 1038 1039
2205 2 1045 1038 1055
2206 2 1038 1045 1051
2207 2 1038 1045 1054
2208 1 1038 1053 1046
2209 2 1038 1053 1044
2210 2 1038 1053 1040
2211 2 1053 1038 1039
2212 2 1053 1038 1055
2213 2 1053 1046 1037
2214 2 1053 1046 1052
2215 2 1046 1034 1048
2216 2 1046 1053 1044
2217 2 1046 1053 1040
2218 7 1043 1041 1047
2219 7 1049 1035 1050
2220 7 1051 1045 1054
2221 7 1039 1038 1055
2222 7 1044 1053 1040
2223 7 1037 1046 1052
2224 1 1021 1028 1041
2225 1 1015 1028 1041
2226 2 1032 1028 1041
2227 1 1028 1041 1042
2228 2 1028 1041 1043
2229 2 1028 1041 1047
2230 1 1073 1069 1062
2231 2 1073 1069 1077
2232 2 1069 1073 1060
2233 2 1069 1073 1061
2234 1 1069 1062 1067
2235 1 1069 1062 1065
2236 2 1069 1062 1063
2237 2 1062 1069 1077
2238 1 1062 1067 1068
2239 2 1062 1067 1074
2240 2 1062 1067 1057
2241 1 1062 1065 1056
2242 2 1062 1065 1072
2243 2 1062 1065 1059
2244 1 1067 1062 1065
2245 2 1067 1062 1063
2246 1 1067 1068 1070
2247 2 1067 1068 1058
2248 2 1067 1068 1066
2249 2 1068 1067 1074
2250 2 1068 1067 1057
2251 1 1068 1070 1056
2252 2 1068 1070 1075
2253 2 1068 1070 1076
2254 2 1070 1068 1058
2255 2 1070 1068 1066
2256 1 1070 1056 1065
2257 2 1070 1056 1064
2258 2 1070 1056 1071
2259 2 1056 1070 1075
2260 2 1056 1070 1076
2261 2 1056 1065 1072
2262 2 1056 1065 1059
2263 2 1065 1062 1063
2264 2 1065 1056 1064
2265 2 1065 1056 1071
2266 7 1060 1073 1061
2267 7 1074 1067 1057
2268 7 1058 1068 1066
2269 7 1075 1070 1076
2270 7 1064 1056 1071
2271 7 1072 1065 1059
2272 1 1041 1042 1073
2273 1 1034 1042 1073
2274 2 1036 1042 1073
2275 1 1042 1073 1069
2276 2 1042 1073 1060
2277 2 1042 1073 1061
2278 4 1082 1079 1083
2279 2 1082 1079 1087
2280 2 1079 1082 1085
2281 2 1079 1082 1086
2282 3 1079 1083 1078
2283 9 1079 1083 1080
2284 5 1083 1079 1087
2285 6 1083 1080 1084
2286 10 1078 1083 1080
2287 8 1080 1084 1088
2288 8 1080 1084 1081
2289 8 1080 1084 1089
2290 7 1085 1082 1086
2291 7 1088 1084 1081
2292 7 1088 1084 1089
2293 7 1081 1084 1089
2294 1 1073 1069 1082
2295 1 1062 1069 1082
2296 2 1077 1069 1082
2297 1 1069 1082 1079
2298 2 1069 1082 1085
2299 2 1069 1082 1086
2300 1 1106 1107 1090
2301 2 1106 1107 1091
2302 2 1107 1106 1100
2303 2 1107 1106 1104
2304 1 1107 1090 1093
2305 1 1107 1090 1096
2306 2 1107 1090 1094
2307 2 1090 1107 1091
2308 1 1090 1093 1103
2309 2 1090 1093 1092
2310 2 1090 1093 1101
2311 1 1090 1096 1099
2312 2 1090 1096 1105
2313 2 1090 1096 1102
2314 1 1093 1090 1096
2315 2 1093 1090 1094
2316 1 1093 1103 1109
2317 2 1093 1103 1095
2318 2 1093 1103 1110
2319 2 1103 1093 1092
2320 2 1103 1093 1101
2321 1 1103 1109 1099
2322 2 1103 1109 1108
2323 2 1103 1109 1097
2324 2 1109 1103 1095
2325 2 1109 1103 1110
2326 1 1109 1099 1096
2327 2 1109 1099 1111
2328 2 1109 1099 1098
2329 2 1099 1109 1108
2330 2 1099 1109 1097
2331 2 1099 1096 1105
2332 2 1099 1096 1102
2333 2 1096 1090 1094
2334 2 1096 1099 1111
2335 2 1096 1099 1098
2336 7 1100 1106 1104
2337 7 1092 1093 1101
2338 7 1095 1103 1110
2339 7 1108 1109 1097
2340 7 1111 1099 1098
2341 7 1105 1096 1102
2342 1 1082 1079 1106
2343 4 1083 1079 1106
2344 2 1087 1079 1106
2345 1 1079 1106 1107
2346 2 1079 1106 1100
2347 2 1079 1106 1104
2348 1 1125 1112 1126
2349 2 1125 1112 1121
2350 2 1125 1112 1130
2351 2 1112 1125 1127
2352 2 1112 1125 1113
2353 1 1112 1126 1117
2354 1 1112 1126 1129
2355 2 1112 1126 1115
2356 2 1126 1112 1121
2357 2 1126 1112 1130
2358 1 1126 1117 1118
2359 2 1126 1117 1123
2360 2 1126 1117 1133
2361 1 1126 1129 1120
2362 2 1126 1129 1124
2363 2 1126 1129 1134
2364 1 1117 1126 1129
2365 2 1117 1126 1115
2366 1 1117 1118 1132
2367 2 1117 1118 1119
2368 2 1117 1118 1128
2369 2 1118 1117 1123
2370 2 1118 1117 1133
2371 1 1118 1132 1120
2372 2 1118 1132 1114
2373 2 1118 1132 1122
2374 2 1132 1118 1119
2375 2 1132 1118 1128
2376 1 1132 1120 1129
2377 2 1132 1120 1131
2378 2 1132 1120 1116
2379 2 1120 1132 1114
2380 2 1120 1132 1122
2381 2 1120 1129 1124
2382 2 1120 1129 1134
2383 2 1129 1126 1115
2384 2 1129 1120 1131
2385 2 1129 1120 1116
2386 7 1127 1125 1113
2387 7 1121 1112 1130
2388 7 1123 1117 1133
2389 7 1119 1118 1128
2390 7 1114 1132 1122
2391 7 1131 1120 1116
2392 7 1124 1129 1134
2393 1 1106 1107 1125
2394 1 1090 1107 1125
2395 2 1091 1107 1125
2396 1 1107 1125 1112
2397 2 1107 1125 1127
2398 2 1107 1125 1113
2399 4 1135 1136 1137
2400 2 1135 1136 1144
2401 2 1136 1135 1141
2402 2 1136 1135 1142
2403 2 1136 1135 1143
2404 3 1136 1137 1138
2405 9 1136 1137 1139
2406 5 1137 1136 1144
2407 6 1137 1139 1140
2408 10 1138 1137 1139
2409 8 1139 1140 1145
2410 8 1139 1140 1146
2411 8 1139 1140 1147
2412 7 1141 1135 1142
2413 7 1141 1135 1143
2414 7 1142 1135 1143
2415 7 1145 1140 1146
2416 7 1145 1140 1147
2417 7 1146 1140 1147
2418 1 1151 1163 1156
2419 2 1151 1163 1164
2420 2 1163 1151 1148
2421 2 1163 1151 1167
2422 1 1163 1156 1162
2423 1 1163 1156 1159
2424 2 1163 1156 1165
2425 2 1156 1163 1164
2426 1 1156 1162 1154
2427 2 1156 1162 1153
2428 2 1156 1162 1149
2429 1 1156 1159 1166
2430 2 1156 1159 1169
2431 2 1156 1159 1161
2432 1 1162 1156 1159
2433 2 1162 1156 1165
2434 1 1162 1154 1152
2435 2 1162 1154 1157
2436 2 1162 1154 1168
2437 2 1154 1162 1153
2438 2 1154 1162 1149
2439 1 1154 1152 1166
2440 2 1154 1152 1155
2441 2 1154 1152 1158
2442 2 1152 1154 1157
2443 2 1152 1154 1168
2444 1 1152 1166 1159
2445 2 1152 1166 1150
2446 2 1152 1166 1160
2447 2 1166 1152 1155
2448 2 1166 1152 1158
2449 2 1166 1159 1169
2450 2 1166 1159 1161
2451 2 1159 1156 1165
2452 2 1159 1166 1150
2453 2 1159 1166 1160
2454 7 1148 1151 1167
2455 7 1153 1162 1149
2456 7 1157 1154 1168
2457 7 1155 1152 1158
2458 7 1150 1166 1160
2459 7 1169 1159 1161
2460 1 1135 1136 1151
2461 4 1137 1136 1151
2462 2 1144 1136 1151
2463 1 1136 1151 1163
2464 2 1136 1151 1148
2465 2 1136 1151 1167
2466 1 1173 1188 1179
2467 2 1173 1188 1177
2468 2 1188 1173 1170
2469 2 1188 1173 1180
2470 1 1188 1179 1185
2471 1 1188 1179 1182
2472 2 1188 1179 1186
2473 2 1179 1188 1177
2474 1 1179 1185 1176
2475 2 1179 1185 1183
2476 2 1179 1185 1189
2477 1 1179 1182 1191
2478 2 1179 1182 1184
2479 2 1179 1182 1175
2480 1 1185 1179 1182
2481 2 1185 1179 1186
2482 1 1185 1176 1174
2483 2 1185 1176 1190
2484 2 1185 1176 1181
2485 2 1176 1185 1183
2486 2 1176 1185 1189
2487 1 1176 1174 1191
2488 2 1176 1174 1171
2489 2 1176 1174 1172
2490 2 1174 1176 1190
2491 2 1174 1176 1181
2492 1 1174 1191 1182
2493 2 1174 1191 1187
2494 2 1174 1191 1178
2495 2 1191 1174 1171
2496 2 1191 1174 1172
2497 2 1191 1182 1184
2498 2 1191 1182 1175
2499 2 1182 1179 1186
2500 2 1182 1191 1187
2501 2 1182 1191 1178
2502 7 1170 1173 1180
2503 7 1183 1185 1189
2504 7 1190 1176 1181
2505 7 1171 1174 1172
2506 7 1187 1191 1178
2507 7 1184 1182 1175
2508 1 1151 1163 1173
2509 1 1156 1163 1173
2510 2 1164 1163 1173
2511 1 1163 1173 1188
2512 2 1163 1173 1170
2513 2 1163 1173 1180
2514 1 1204 1194 1205
2515 2 1204 1194 1206
2516 2 1194 1204 1192
2517 2 1194 1204 1200
2518 1 1194 1205 1211
2519 1 1194 1205 1199
2520 2 1194 1205 1208
2521 2 1205 1194 1206
2522 1 1205 1211 1198
2523 2 1205 1211 1195
2524 2 1205 1211 1203
2525 1 1205 1199 1202
2526 2 1205 1199 1213
2527 2 1205 1199 1197
2528 1 1211 1205 1199
2529 2 1211 1205 1208
2530 1 1211 1198 1207
2531 2 1211 1198 1212
2532 2 1211 1198 1196
2533 2 1198 1211 1195
2534 2 1198 1211 1203
2535 1 1198 1207 1202
2536 2 1198 1207 1210
2537 2 1198 1207 1193
2538 2 1207 1198 1212
2539 2 1207 1198 1196
2540 1 1207 1202 1199
2541 2 1207 1202 1201
2542 2 1207 1202 1209
2543 2 1202 1207 1210
2544 2 1202 1207 1193
2545 2 1202 1199 1213
2546 2 1202 1199 1197
2547 2 1199 1205 1208
2548 2 1199 1202 1201
2549 2 1199 1202 1209
2550 7 1192 1204 1200
2551 7 1195 1211 1203
2552 7 1212 1198 1196
2553 7 1210 1207 1193
2554 7 1201 1202 1209
2555 7 1213 1199 1197
2556 1 1173 1188 1204
2557 1 1179 1188 1204
2558 2 1177 1188 1204
2559 1 1188 1204 1194
2560 2 1188 1204 1192
2561 2 1188 1204 1200
2562 1 1234 1219 1228
2563 2 1234 1219 1223
2564 2 1219 1234 1220
2565 2 1219 1234 1229
2566 1 1219 1228 1214
2567 1 1219 1228 1225
2568 2 1219 1228 1232
2569 2 1228 1219 1223
2570 1 1228 1214 1222
2571 2 1228 1214 1217
2572 2 1228 1214 1226
2573 1 1228 1225 1216
2574 2 1228 1225 1218
2575 2 1228 1225 1227
2576 1 1214 1228 1225
2577 2 1214 1228 1232
2578 1 1214 1222 1231
2579 2 1214 1222 1235
2580 2 1214 1222 1221
2581 2 1222 1214 1217
2582 2 1222 1214 1226
2583 1 1222 1231 1216
2584 2 1222 1231 1230
2585 2 1222 1231 1215
2586 2 1231 1222 1235
2587 2 1231 1222 1221
2588 1 1231 1216 1225
2589 2 1231 1216 1224
2590 2 1231 1216 1233
2591 2 1216 1231 1230
2592 2 1216 1231 1215
2593 2 1216 1225 1218
2594 2 1216 1225 1227
2595 2 1225 1228 1232
2596 2 1225 1216 1224
2597 2 1225 1216 1233
2598 7 1220 1234 1229
2599 7 1217 1214 1226
2600 7 1235 1222 1221
2601 7 1230 1231 1215
2602 7 1224 1216 1233
2603 7 1218 1225 1227
2604 1 1204 1194 1234
2605 1 1205 1194 1234
2606 2 1206 1194 1234
2607 1 1194 1234 1219
2608 2 1194 1234 1220
2609 2 1194 1234 1229
2610 1 1251 1236 1245
2611 2 1251 1236 1240
2612 2 1236 1251 1237
2613 2 1236 1251 1246
2614 1 1236 1245 1253
2615 1 1236 1245 1242
2616 2 1236 1245 1249
2617 2 1245 1236 1240
2618 1 1245 1253 1239
2619 2 1245 1253 1256
2620 2 1245 1253 1243
2621 1 1245 1242 1255
2622 2 1245 1242 1257
2623 2 1245 1242 1244
2624 1 1253 1245 1242
2625 2 1253 1245 1249
2626 1 1253 1239 1248
2627 2 1253 1239 1252
2628 2 1253 1239 1238
2629 2 1239 1253 1256
2630 2 1239 1253 1243
2631 1 1239 1248 1255
2632 2 1239 1248 1247
2633 2 1239 1248 1254
2634 2 1248 1239 1252
2635 2 1248 1239 1238
2636 1 1248 1255 1242
2637 2 1248 1255 1241
2638 2 1248 1255 1250
2639 2 1255 1248 1247
2640 2 1255 1248 1254
2641 2 1255 1242 1257
2642 2 1255 1242 1244
2643 2 1242 1245 1249
2644 2 1242 1255 1241
2645 2 1242 1255 1250
2646 7 1237 1251 1246
2647 7 1256 1253 1243
2648 7 1252 1239 1238
2649 7 1247 1248 1254
2650 7 1241 1255 1250
2651 7 1257 1242 1244
2652 1 1234 1219 1251
2653 1 1228 1219 1251
2654 2 1223 1219 1251
2655 1 1219 1251 1236
2656 2 1219 1251 1237
2657 2 1219 1251 1246
2658 1 1264 1262 1269
2659 2 1264 1262 1274
2660 2 1262 1264 1273
2661 2 1262 1264 1258
2662 1 1262 1269 1268
2663 1 1262 1269 1265
2664 2 1262 1269 1278
2665 2 1269 1262 1274
2666 1 1269 1268 1260
2667 2 1269 1268 1259
2668 2 1269 1268 1270
2669 1 1269 1265 1263
2670 2 1269 1265 1266
2671 2 1269 1265 1267
2672 1 1268 1269 1265
2673 2 1268 1269 1278
2674 1 1268 1260 1261
2675 2 1268 1260 1271
2676 2 1268 1260 1279
2677 2 1260 1268 1259
2678 2 1260 1268 1270
2679 1 1260 1261 1263
2680 2 1260 1261 1275
2681 2 1260 1261 1276
2682 2 1261 1260 1271
2683 2 1261 1260 1279
2684 1 1261 1263 1265
2685 2 1261 1263 1277
2686 2 1261 1263 1272
2687 2 1263 1261 1275
2688 2 1263 1261 1276
2689 2 1263 1265 1266
2690 2 1263 1265 1267
2691 2 1265 1269 1278
2692 2 1265 1263 1277
2693 2 1265 1263 1272
2694 7 1273 1264 1258
2695 7 1259 1268 1270
2696 7 1271 1260 1279
2697 7 1275 1261 1276
2698 7 1277 1263 1272
2699 7 1266 1265 1267
2700 1 1251 1236 1264
2701 1 1245 1236 1264
2702 2 1240 1236 1264
2703 1 1236 1264 1262
2704 2 1236 1264 1273
2705 2 1236 1264 1258
2706 1 1289 1297 1283
2707 2 1289 1297 1292
2708 2 1289 1297 1301
2709 2 1297 1289 1298
2710 2 1297 1289 1284
2711 1 1297 1283 1291
2712 1 1297 1283 1280
2713 2 1297 1283 1287
2714 2 1283 1297 1292
2715 2 1283 1297 1301
2716 1 1283 1291 1300
2717 2 1283 1291 1295
2718 2 1283 1291 1281
2719 1 1283 1280 1294
2720 2 1283 1280 1296
2721 2 1283 1280 1282
2722 1 1291 1283 1280
2723 2 1291 1283 1287
2724 1 1291 1300 1286
2725 2 1291 1300 1290
2726 2 1291 1300 1299
2727 2 1300 1291 1295
2728 2 1300 1291 1281
2729 1 1300 1286 1294
2730 2 1300 1286 1285
2731 2 1300 1286 1293
2732 2 1286 1300 1290
2733 2 1286 1300 1299
2734 1 1286 1294 1280
2735 2 1286 1294 1302
2736 2 1286 1294 1288
2737 2 1294 1286 1285
2738 2 1294 1286 1293
2739 2 1294 1280 1296
2740 2 1294 1280 1282
2741 2 1280 1283 1287
2742 2 1280 1294 1302
2743 2 1280 1294 1288
2744 7 1298 1289 1284
2745 7 1292 1297 1301
2746 7 1295 1291 1281
2747 7 1290 1300 1299
2748 7 1285 1286 1293
2749 7 1302 1294 1288
2750 7 1296 1280 1282
2751 1 1264 1262 1289
2752 1 1269 1262 1289
2753 2 1274 1262 1289
2754 1 1262 1289 1297
2755 2 1262 1289 1298
2756 2 1262 1289 1284
2757 4 1303 1304 1305
2758 2 1303 1304 1312
2759 2 1304 1303 1309
2760 2 1304 1303 1310
2761 2 1304 1303 1311
2762 3 1304 1305 1306
2763 9 1304 1305 1307
2764 5 1305 1304 1312
2765 6 1305 1307 1308
2766 10 1306 1305 1307
2767 8 1307 1308 1313
2768 8 1307 1308 1314
2769 8 1307 1308 1315
2770 7 1309 1303 1310
2771 7 1309 1303 1311
2772 7 1310 1303 1311
2773 7 1313 1308 1314
2774 7 1313 1308 1315
2775 7 1314 1308 1315
2776 1 1319 1320 1333
2777 2 1319 1320 1316
2778 2 1320 1319 1325
2779 2 1320 1319 1326
2780 1 1320 1333 1336
2781 1 1320 1333 1330
2782 2 1320 1333 1322
2783 2 1333 1320 1316
2784 1 1333 1336 1337
2785 2 1333 1336 1317
2786 2 1333 1336 1334
2787 1 1333 1330 1329
2788 2 1333 1330 1328
2789 2 1333 1330 1335
2790 1 1336 1333 1330
2791 2 1336 1333 1322
2792 1 1336 1337 1332
2793 2 1336 1337 1321
2794 2 1336 1337 1331
2795 2 1337 1336 1317
2796 2 1337 1336 1334
2797 1 1337 1332 1329
2798 2 1337 1332 1323
2799 2 1337 1332 1327
2800 2 1332 1337 1321
2801 2 1332 1337 1331
2802 1 1332 1329 1330
2803 2 1332 1329 1318
2804 2 1332 1329 1324
2805 2 1329 1332 1323
2806 2 1329 1332 1327
2807 2 1329 1330 1328
2808 2 1329 1330 1335
2809 2 1330 1333 1322
2810 2 1330 1329 1318
2811 2 1330 1329 1324
2812 7 1325 1319 1326
2813 7 1317 1336 1334
2814 7 1321 1337 1331
2815 7 1323 1332 1327
2816 7 1318 1329 1324
2817 7 1328 1330 1335
2818 1 1303 1304 1319
2819 4 1305 1304 1319
2820 2 1312 1304 1319
2821 1 1304 1319 1320
2822 2 1304 1319 1325
2823 2 1304 1319 1326
2824 1 1355 1358 1338
2825 2 1355 1358 1347
2826 2 1358 1355 1352
2827 2 1358 1355 1342
2828 1 1358 1338 1343
2829 1 1358 1338 1344
2830 2 1358 1338 1348
2831 2 1338 1358 1347
2832 1 1338 1343 1351
2833 2 1338 1343 1353
2834 2 1338 1343 1346
2835 1 1338 1344 1341
2836 2 1338 1344 1349
2837 2 1338 1344 1357
2838 1 1343 1338 1344
2839 2 1343 1338 1348
2840 1 1343 1351 1359
2841 2 1343 1351 1356
2842 2 1343 1351 1339
2843 2 1351 1343 1353
2844 2 1351 1343 1346
2845 1 1351 1359 1341
2846 2 1351 1359 1350
2847 2 1351 1359 1345
2848 2 1359 1351 1356
2849 2 1359 1351 1339
2850 1 1359 1341 1344
2851 2 1359 1341 1354
2852 2 1359 1341 1340
2853 2 1341 1359 1350
2854 2 1341 1359 1345
2855 2 1341 1344 1349
2856 2 1341 1344 1357
2857 2 1344 1338 1348
2858 2 1344 1341 1354
2859 2 1344 1341 1340
2860 7 1352 1355 1342
2861 7 1353 1343 1346
2862 7 1356 1351 1339
2863 7 1350 1359 1345
2864 7 1354 1341 1340
2865 7 1349 1344 1357
2866 1 1319 1320 1355
2867 1 1333 1320 1355
2868 2 1316 1320 1355
2869 1 1320 1355 1358
2870 2 1320 1355 1352
2871 2 1320 1355 1342
2872 4 1360 1367 1362
2873 2 1360 1367 1364
2874 2 1367 1360 1369
2875 2 1367 1360 1363
2876 3 1367 1362 1366
2877 9 1367 1362 1361
2878 5 1362 1367 1364
2879 6 1362 1361 1368
2880 10 1366 1362 1361
2881 8 1361 1368 1370
2882 8 1361 1368 1365
2883 8 1361 1368 1371
2884 7 1369 1360 1363
2885 7 1370 1368 1365
2886 7 1370 1368 1371
2887 7 1365 1368 1371
2888 1 1355 1358 1360
2889 1 1338 1358 1360
2890 2 1347 1358 1360
2891 1 1358 1360 1367
2892 2 1358 1360 1369
2893 2 1358 1360 1363
2894 1 1384 1391 1378
2895 2 1384 1391 1373
2896 2 1391 1384 1392
2897 2 1391 1384 1379
2898 1 1391 1378 1386
2899 1 1391 1378 1375
2900 2 1391 1378 1382
2901 2 1378 1391 1373
2902 1 1378 1386 1372
2903 2 1378 1386 1389
2904 2 1378 1386 1376
2905 1 1378 1375 1388
2906 2 1378 1375 1390
2907 2 1378 1375 1377
2908 1 1386 1378 1375
2909 2 1386 1378 1382
2910 1 1386 1372 1381
2911 2 1386 1372 1385
2912 2 1386 1372 1393
2913 2 1372 1386 1389
2914 2 1372 1386 1376
2915 1 1372 1381 1388
2916 2 1372 1381 1380
2917 2 1372 1381 1387
2918 2 1381 1372 1385
2919 2 1381 1372 1393
2920 1 1381 1388 1375
2921 2 1381 1388 1374
2922 2 1381 1388 1383
2923 2 1388 1381 1380
2924 2 1388 1381 1387
2925 2 1388 1375 1390
2926 2 1388 1375 1377
2927 2 1375 1378 1382
2928 2 1375 1388 1374
2929 2 1375 1388 1383
2930 7 1392 1384 1379
2931 7 1389 1386 1376
2932 7 1385 1372 1393
2933 7 1380 1381 1387
2934 7 1374 1388 1383
2935 7 1390 1375 1377
2936 1 1360 1367 1384
2937 4 1362 1367 1384
2938 2 1364 1367 1384
2939 1 1367 1384 1391
2940 2 1367 1384 1392
2941 2 1367 1384 1379
2942 4 1400 1395 1402
2943 2 1400 1395 1404
2944 2 1395 1400 1397
2945 2 1395 1400 1403
2946 3 1395 1402 1394
2947 9 1395 1402 1401
2948 5 1402 1395 1404
2949 6 1402 1401 1396
2950 10 1394 1402 1401
2951 8 1401 1396 1398
2952 8 1401 1396 1405
2953 8 1401 1396 1399
2954 7 1397 1400 1403
2955 7 1398 1396 1405
2956 7 1398 1396 1399
2957 7 1405 1396 1399
2958 1 1384 1391 1400
2959 1 1378 1391 1400
2960 2 1373 1391 1400
2961 1 1391 1400 1395
2962 2 1391 1400 1397
2963 2 1391 1400 1403
2964 1 1406 1422 1415
2965 2 1406 1422 1421
2966 2 1422 1406 1408
2967 2 1422 1406 1420
2968 1 1422 1415 1407
2969 1 1422 1415 1418
2970 2 1422 1415 1412
2971 2 1415 1422 1421
2972 1 1415 1407 1424
2973 2 1415 1407 1413
2974 2 1415 1407 1426
2975 1 1415 1418 1425
2976 2 1415 1418 1423
2977 2 1415 1418 1414
2978 1 1407 1415 1418
2979 2 1407 1415 1412
2980 1 1407 1424 1411
2981 2 1407 1424 1416
2982 2 1407 1424 1427
2983 2 1424 1407 1413
2984 2 1424 1407 1426
2985 1 1424 1411 1425
2986 2 1424 1411 1417
2987 2 1424 1411 1419
2988 2 1411 1424 1416
2989 2 1411 1424 1427
2990 1 1411 1425 1418
2991 2 1411 1425 1409
2992 2 1411 1425 1410
2993 2 1425 1411 1417
2994 2 1425 1411 1419
2995 2 1425 1418 1423
2996 2 1425 1418 1414
2997 2 1418 1415 1412
2998 2 1418 1425 1409
2999 2 1418 1425 1410
3000 7 1408 1406 1420
3001 7 1413 1407 1426
3002 7 1416 1424 1427
3003 7 1417 1411 1419
3004 7 1409 1425 1410
3005 7 1423 1418 1414
3006 1 1400 1395 1406
3007 4 1402 1395 1406
3008 2 1404 1395 1406
3009 1 1395 1406 1422
3010 2 1395 1406 1408
3011 2 1395 1406 1420
3012 1 1447 1434 1440
3013 2 1447 1434 1448
3014 2 1434 1447 1445
3015 2 1434 1447 1432
3016 1 1434 1440 1428
3017 1 1434 1440 1429
3018 2 1434 1440 1435
3019 2 1440 1434 1448
3020 1 1440 1428 1437
3021 2 1440 1428 1442
3022 2 1440 1428 1430
3023 1 1440 1429 1441
3024 2 1440 1429 1443
3025 2 1440 1429 1431
3026 1 1428 1440 1429
3027 2 1428 1440 1435
3028 1 1428 1437 1444
3029 2 1428 1437 1438
3030 2 1428 1437 1446
3031 2 1437 1428 1442
3032 2 1437 1428 1430
3033 1 1437 1444 1441
3034 2 1437 1444 1433
3035 2 1437 1444 1439
3036 2 1444 1437 1438
3037 2 1444 1437 1446
3038 1 1444 1441 1429
3039 2 1444 1441 1449
3040 2 1444 1441 1436
3041 2 1441 1444 1433
3042 2 1441 1444 1439
3043 2 1441 1429 1443
3044 2 1441 1429 1431
3045 2 1429 1440 1435
3046 2 1429 1441 1449
3047 2 1429 1441 1436
3048 7 1445 1447 1432
3049 7 1442 1428 1430
3050 7 1438 1437 1446
3051 7 1433 1444 1439
3052 7 1449 1441 1436
3053 7 1443 1429 1431
3054 1 1406 1422 1447
3055 1 1415 1422 1447
3056 2 1421 1422 1447
3057 1 1422 1447 1434
3058 2 1422 1447 1445
3059 2 1422 1447 1432
3060 1 1459 1466 1453
3061 2 1459 1466 1470
3062 2 1466 1459 1467
3063 2 1466 1459 1454
3064 1 1466 1453 1461
3065 1 1466 1453 1450
3066 2 1466 1453 1457
3067 2 1453 1466 1470
3068 1 1453 1461 1469
3069 2 1453 1461 1464
3070 2 1453 1461 1451
3071 1 1453 1450 1463
3072 2 1453 1450 1465
3073 2 1453 1450 1452
3074 1 1461 1453 1450
3075 2 1461 1453 1457
3076 1 1461 1469 1456
3077 2 1461 1469 1460
3078 2 1461 1469 1468
3079 2 1469 1461 1464
3080 2 1469 1461 1451
3081 1 1469 1456 1463
3082 2 1469 1456 1455
3083 2 1469 1456 1462
3084 2 1456 1469 1460
3085 2 1456 1469 1468
3086 1 1456 1463 1450
3087 2 1456 1463 1471
3088 2 1456 1463 1458
3089 2 1463 1456 1455
3090 2 1463 1456 1462
3091 2 1463 1450 1465
3092 2 1463 1450 1452
3093 2 1450 1453 1457
3094 2 1450 1463 1471
3095 2 1450 1463 1458
3096 7 1467 1459 1454
3097 7 1464 1461 1451
3098 7 1460 1469 1468
3099 7 1455 1456 1462
3100 7 1471 1463 1458
3101 7 1465 1450 1452
3102 1 1447 1434 1459
3103 1 1440 1434 1459
3104 2 1448 1434 1459
3105 1 1434 1459 1466
3106 2 1434 1459 1467
3107 2 1434 1459 1454
3108 1 1493 1478 1487
3109 2 1493 1478 1473
3110 2 1493 1478 1482
3111 2 1478 1493 1479
3112 2 1478 1493 1488
3113 1 1478 1487 1472
3114 1 1478 1487 1484
3115 2 1478 1487 1491
3116 2 1487 1478 1473
3117 2 1487 1478 1482
3118 1 1487 1472 1481
3119 2 1487 1472 1476
3120 2 1487 1472 1485
3121 1 1487 1484 1475
3122 2 1487 1484 1477
3123 2 1487 1484 1486
3124 1 1472 1487 1484
3125 2 1472 1487 1491
3126 1 1472 1481 1490
3127 2 1472 1481 1494
3128 2 1472 1481 1480
3129 2 1481 1472 1476
3130 2 1481 1472 1485
3131 1 1481 1490 1475
3132 2 1481 1490 1489
3133 2 1481 1490 1474
3134 2 1490 1481 1494
3135 2 1490 1481 1480
3136 1 1490 1475 1484
3137 2 1490 1475 1483
3138 2 1490 1475 1492
3139 2 1475 1490 1489
3140 2 1475 1490 1474
3141 2 1475 1484 1477
3142 2 1475 1484 1486
3143 2 1484 1487 1491
3144 2 1484 1475 1483
3145 2 1484 1475 1492
3146 7 1479 1493 1488
3147 7 1473 1478 1482
3148 7 1476 1472 1485
3149 7 1494 1481 1480
3150 7 1489 1490 1474
3151 7 1483 1475 1492
3152 7 1477 1484 1486
3153 1 1459 1466 1493
3154 1 1453 1466 1493
3155 2 1470 1466 1493
3156 1 1466 1493 1478
3157 2 1466 1493 1479
3158 2 1466 1493 1488
3159 4 1495 1496 1497
3160 2 1495 1496 1504
3161 2 1496 1495 1501
3162 2 1496 1495 1502
3163 2 1496 1495 1503
3164 3 1496 1497 1498
3165 9 1496 1497 1499
3166 5 1497 1496 1504
3167 6 1497 1499 1500
3168 10 1498 1497 1499
3169 8 1499 1500 1505
3170 8 1499 1500 1506
3171 8 1499 1500 1507
3172 7 1501 1495 1502
3173 7 1501 1495 1503
3174 7 1502 1495 1503
3175 7 1505 1500 1506
3176 7 1505 1500 1507
3177 7 1506 1500 1507
3178 1 1514 1521 1508
3179 2 1514 1521 1525
3180 2 1521 1514 1522
3181 2 1521 1514 1509
3182 1 1521 1508 1516
3183 1 1521 1508 1527
3184 2 1521 1508 1512
3185 2 1508 1521 1525
3186 1 1508 1516 1524
3187 2 1508 1516 1519
3188 2 1508 1516 1528
3189 1 1508 1527 1518
3190 2 1508 1527 1520
3191 2 1508 1527 1529
3192 1 1516 1508 1527
3193 2 1516 1508 1512
3194 1 1516 1524 1511
3195 2 1516 1524 1515
3196 2 1516 1524 1523
3197 2 1524 1516 1519
3198 2 1524 1516 1528
3199 1 1524 1511 1518
3200 2 1524 1511 1510
3201 2 1524 1511 1517
3202 2 1511 1524 1515
3203 2 1511 1524 1523
3204 1 1511 1518 1527
3205 2 1511 1518 1526
3206 2 1511 1518 1513
3207 2 1518 1511 1510
3208 2 1518 1511 1517
3209 2 1518 1527 1520
3210 2 1518 1527 1529
3211 2 1527 1508 1512
3212 2 1527 1518 1526
3213 2 1527 1518 1513
3214 7 1522 1514 1509
3215 7 1519 1516 1528
3216 7 1515 1524 1523
3217 7 1510 1511 1517
3218 7 1526 1518 1513
3219 7 1520 1527 1529
3220 1 1495 1496 1514
3221 4 1497 1496 1514
3222 2 1504 1496 1514
3223 1 1496 1514 1521
3224 2 1496 1514 1522
3225 2 1496 1514 1509
3226 1 1549 1542 1537
3227 2 1549 1542 1544
3228 2 1542 1549 1547
3229 2 1542 1549 1543
3230 1 1542 1537 1536
3231 1 1542 1537 1540
3232 2 1542 1537 1533
3233 2 1537 1542 1544
3234 1 1537 1536 1550
3235 2 1537 1536 1532
3236 2 1537 1536 1548
3237 1 1537 1540 1551
3238 2 1537 1540 1531
3239 2 1537 1540 1545
3240 1 1536 1537 1540
3241 2 1536 1537 1533
3242 1 1536 1550 1546
3243 2 1536 1550 1538
3244 2 1536 1550 1534
3245 2 1550 1536 1532
3246 2 1550 1536 1548
3247 1 1550 1546 1551
3248 2 1550 1546 1541
3249 2 1550 1546 1535
3250 2 1546 1550 1538
3251 2 1546 1550 1534
3252 1 1546 1551 1540
3253 2 1546 1551 1539
3254 2 1546 1551 1530
3255 2 1551 1546 1541
3256 2 1551 1546 1535
3257 2 1551 1540 1531
3258 2 1551 1540 1545
3259 2 1540 1537 1533
3260 2 1540 1551 1539
3261 2 1540 1551 1530
3262 7 1547 1549 1543
3263 7 1532 1536 1548
3264 7 1538 1550 1534
3265 7 1541 1546 1535
3266 7 1539 1551 1530
3267 7 1531 1540 1545
3268 1 1514 1521 1549
3269 1 1508 1521 1549
3270 2 1525 1521 1549
3271 1 1521 1549 1542
3272 2 1521 1549 1547
3273 2 1521 1549 1543
3274 1 1558 1565 1552
3275 2 1558 1565 1569
3276 2 1565 1558 1566
3277 2 1565 1558 1553
3278 1 1565 1552 1560
3279 1 1565 1552 1571
3280 2 1565 1552 1556
3281 2 1552 1565 1569
3282 1 1552 1560 1568
3283 2 1552 1560 1563
3284 2 1552 1560 1572
3285 1 1552 1571 1562
3286 2 1552 1571 1564
3287 2 1552 1571 1573
3288 1 1560 1552 1571
3289 2 1560 1552 1556
3290 1 1560 1568 1555
3291 2 1560 1568 1559
3292 2 1560 1568 1567
3293 2 1568 1560 1563
3294 2 1568 1560 1572
3295 1 1568 1555 1562
3296 2 1568 1555 1554
3297 2 1568 1555 1561
3298 2 1555 1568 1559
3299 2 1555 1568 1567
3300 1 1555 1562 1571
3301 2 1555 1562 1570
3302 2 1555 1562 1557
3303 2 1562 1555 1554
3304 2 1562 1555 1561
3305 2 1562 1571 1564
3306 2 1562 1571 1573
3307 2 1571 1552 1556
3308 2 1571 1562 1570
3309 2 1571 1562 1557
3310 7 1566 1558 1553
3311 7 1563 1560 1572
3312 7 1559 1568 1567
3313 7 1554 1555 1561
3314 7 1570 1562 1557
3315 7 1564 1571 1573
3316 1 1549 1542 1558
3317 1 1537 1542 1558
3318 2 1544 1542 1558
3319 1 1542 1558 1565
3320 2 1542 1558 1566
3321 2 1542 1558 1553
3322 1 1592 1579 1574
3323 2 1592 1579 1589
3324 2 1579 1592 1575
3325 2 1579 1592 1580
3326 1 1579 1574 1593
3327 1 1579 1574 1588
3328 2 1579 1574 1576
3329 2 1574 1579 1589
3330 1 1574 1593 1587
3331 2 1574 1593 1584
3332 2 1574 1593 1577
3333 1 1574 1588 1590
3334 2 1574 1588 1582
3335 2 1574 1588 1578
3336 1 1593 1574 1588
3337 2 1593 1574 1576
3338 1 1593 1587 1583
3339 2 1593 1587 1581
3340 2 1593 1587 1591
3341 2 1587 1593 1584
3342 2 1587 1593 1577
3343 1 1587 1583 1590
3344 2 1587 1583 1586
3345 2 1587 1583 1594
3346 2 1583 1587 1581
3347 2 1583 1587 1591
3348 1 1583 1590 1588
3349 2 1583 1590 1595
3350 2 1583 1590 1585
3351 2 1590 1583 1586
3352 2 1590 1583 1594
3353 2 1590 1588 1582
3354 2 1590 1588 1578
3355 2 1588 1574 1576
3356 2 1588 1590 1595
3357 2 1588 1590 1585
3358 7 1575 1592 1580
3359 7 1584 1593 1577
3360 7 1581 1587 1591
3361 7 1586 1583 1594
3362 7 1595 1590 1585
3363 7 1582 1588 1578
3364 1 1558 1565 1592
3365 1 1552 1565 1592
3366 2 1569 1565 1592
3367 1 1565 1592 1579
3368 2 1565 1592 1575
3369 2 1565 1592 1580
3370 1 1613 1596 1602
3371 2 1613 1596 1597
3372 2 1596 1613 1607
3373 2 1596 1613 1616
3374 1 1596 1602 1606
3375 1 1596 1602 1610
3376 2 1596 1602 1614
3377 2 1602 1596 1597
3378 1 1602 1606 1615
3379 2 1602 1606 1600
3380 2 1602 1606 1598
3381 1 1602 1610 1603
3382 2 1602 1610 1617
3383 2 1602 1610 1605
3384 1 1606 1602 1610
3385 2 1606 1602 1614
3386 1 1606 1615 1609
3387 2 1606 1615 1611
3388 2 1606 1615 1612
3389 2 1615 1606 1600
3390 2 1615 1606 1598
3391 1 1615 1609 1603
3392 2 1615 1609 1601
3393 2 1615 1609 1599
3394 2 1609 1615 1611
3395 2 1609 1615 1612
3396 1 1609 1603 1610
3397 2 1609 1603 1608
3398 2 1609 1603 1604
3399 2 1603 1609 1601
3400 2 1603 1609 1599
3401 2 1603 1610 1617
3402 2 1603 1610 1605
3403 2 1610 1602 1614
3404 2 1610 1603 1608
3405 2 1610 1603 1604
3406 7 1607 1613 1616
3407 7 1600 1606 1598
3408 7 1611 1615 1612
3409 7 1601 1609 1599
3410 7 1608 1603 1604
3411 7 1617 1610 1605
3412 1 1592 1579 1613
3413 1 1574 1579 1613
3414 2 1589 1579 1613
3415 1 1579 1613 1596
3416 2 1579 1613 1607
3417 2 1579 1613 1616
3418 1 1630 1638 1624
3419 2 1630 1638 1633
3420 2 1630 1638 1619
3421 2 1638 1630 1639
3422 2 1638 1630 1625
3423 1 1638 1624 1632
3424 1 1638 1624 1621
3425 2 1638 1624 1628
3426 2 1624 1638 1633
3427 2 1624 1638 1619
3428 1 1624 1632 1618
3429 2 1624 1632 1636
3430 2 1624 1632 1622
3431 1 1624 1621 1635
3432 2 1624 1621 1637
3433 2 1624 1621 1623
3434 1 1632 1624 1621
3435 2 1632 1624 1628
3436 1 1632 1618 1627
3437 2 1632 1618 1631
3438 2 1632 1618 1640
3439 2 1618 1632 1636
3440 2 1618 1632 1622
3441 1 1618 1627 1635
3442 2 1618 1627 1626
3443 2 1618 1627 1634
3444 2 1627 1618 1631
3445 2 1627 1618 1640
3446 1 1627 1635 1621
3447 2 1627 1635 1620
3448 2 1627 1635 1629
3449 2 1635 1627 1626
3450 2 1635 1627 1634
3451 2 1635 1621 1637
3452 2 1635 1621 1623
3453 2 1621 1624 1628
3454 2 1621 1635 1620
3455 2 1621 1635 1629
3456 7 1639 1630 1625
3457 7 1633 1638 1619
3458 7 1636 1632 1622
3459 7 1631 1618 1640
3460 7 1626 1627 1634
3461 7 1620 1635 1629
3462 7 1637 1621 1623
3463 1 1613 1596 1630
3464 1 1602 1596 1630
3465 2 1597 1596 1630
3466 1 1596 1630 1638
3467 2 1596 1630 1639
3468 2 1596 1630 1625
3469 4 1641 1642 1643
3470 2 1641 1642 1650
3471 2 1642 1641 1647
3472 2 1642 1641 1648
3473 2 1642 1641 1649
3474 3 1642 1643 1644
3475 9 1642 1643 1645
3476 5 1643 1642 1650
3477 6 1643 1645 1646
3478 10 1644 1643 1645
3479 8 1645 1646 1651
3480 8 1645 1646 1652
3481 8 1645 1646 1653
3482 7 1647 1641 1648
3483 7 1647 1641 1649
3484 7 1648 1641 1649
3485 7 1651 1646 1652
3486 7 1651 1646 1653
3487 7 1652 1646 1653
3488 1 1664 1668 1659
3489 2 1664 1668 1669
3490 2 1668 1664 1665
3491 2 1668 1664 1657
3492 1 1668 1659 1663
3493 1 1668 1659 1660
3494 2 1668 1659 1670
3495 2 1659 1668 1669
3496 1 1659 1663 1673
3497 2 1659 1663 1674
3498 2 1659 1663 1656
3499 1 1659 1660 1655
3500 2 1659 1660 1667
3501 2 1659 1660 1662
3502 1 1663 1659 1660
3503 2 1663 1659 1670
3504 1 1663 1673 1654
3505 2 1663 1673 1661
3506 2 1663 1673 1671
3507 2 1673 1663 1674
3508 2 1673 1663 1656
3509 1 1673 1654 1655
3510 2 1673 1654 1658
3511 2 1673 1654 1675
3512 2 1654 1673 1661
3513 2 1654 1673 1671
3514 1 1654 1655 1660
3515 2 1654 1655 1666
3516 2 1654 1655 1672
3517 2 1655 1654 1658
3518 2 1655 1654 1675
3519 2 1655 1660 1667
3520 2 1655 1660 1662
3521 2 1660 1659 1670
3522 2 1660 1655 1666
3523 2 1660 1655 1672
3524 7 1665 1664 1657
3525 7 1674 1663 1656
3526 7 1661 1673 1671
3527 7 1658 1654 1675
3528 7 1666 1655 1672
3529 7 1667 1660 1662
3530 1 1641 1642 1664
3531 4 1643 1642 1664
3532 2 1650 1642 1664
3533 1 1642 1664 1668
3534 2 1642 1664 1665
3535 2 1642 1664 1657
3536 1 1679 1686 1695
3537 2 1679 1686 1677
3538 2 1686 1679 1687
3539 2 1686 1679 1696
3540 1 1686 1695 1682
3541 1 1686 1695 1680
3542 2 1686 1695 1684
3543 2 1695 1686 1677
3544 1 1695 1682 1689
3545 2 1695 1682 1690
3546 2 1695 1682 1693
3547 1 1695 1680 1692
3548 2 1695 1680 1678
3549 2 1695 1680 1694
3550 1 1682 1695 1680
3551 2 1682 1695 1684
3552 1 1682 1689 1676
3553 2 1682 1689 1688
3554 2 1682 1689 1697
3555 2 1689 1682 1690
3556 2 1689 1682 1693
3557 1 1689 1676 1692
3558 2 1689 1676 1681
3559 2 1689 1676 1683
3560 2 1676 1689 1688
3561 2 1676 1689 1697
3562 1 1676 1692 1680
3563 2 1676 1692 1691
3564 2 1676 1692 1685
3565 2 1692 1676 1681
3566 2 1692 1676 1683
3567 2 1692 1680 1678
3568 2 1692 1680 1694
3569 2 1680 1695 1684
3570 2 1680 1692 1691
3571 2 1680 1692 1685
3572 7 1687 1679 1696
3573 7 1690 1682 1693
3574 7 1688 1689 1697
3575 7 1681 1676 1683
3576 7 1691 1692 1685
3577 7 1678 1680 1694
3578 1 1664 1668 1679
3579 1 1659 1668 1679
3580 2 1669 1668 1679
3581 1 1668 1679 1686
3582 2 1668 1679 1687
3583 2 1668 1679 1696
3584 1 1704 1714 1708
3585 2 1704 1714 1705
3586 2 1714 1704 1715
3587 2 1714 1704 1698
3588 1 1714 1708 1712
3589 1 1714 1708 1719
3590 2 1714 1708 1710
3591 2 1708 1714 1705
3592 1 1708 1712 1717
3593 2 1708 1712 1706
3594 2 1708 1712 1716
3595 1 1708 1719 1718
3596 2 1708 1719 1711
3597 2 1708 1719 1703
3598 1 1712 1708 1719
3599 2 1712 1708 1710
3600 1 1712 1717 1709
3601 2 1712 1717 1707
3602 2 1712 1717 1699
3603 2 1717 1712 1706
3604 2 1717 1712 1716
3605 1 1717 1709 1718
3606 2 1717 1709 1700
3607 2 1717 1709 1713
3608 2 1709 1717 1707
3609 2 1709 1717 1699
3610 1 1709 1718 1719
3611 2 1709 1718 1701
3612 2 1709 1718 1702
3613 2 1718 1709 1700
3614 2 1718 1709 1713
3615 2 1718 1719 1711
3616 2 1718 1719 1703
3617 2 1719 1708 1710
3618 2 1719 1718 1701
3619 2 1719 1718 1702
3620 7 1715 1704 1698
3621 7 1706 1712 1716
3622 7 1707 1717 1699
3623 7 1700 1709 1713
3624 7 1701 1718 1702
3625 7 1711 1719 1703
3626 1 1679 1686 1704
3627 1 1695 1686 1704
3628 2 1677 1686 1704
3629 1 1686 1704 1714
3630 2 1686 1704 1715
3631 2 1686 1704 1698
3632 1 1727 1735 1730
3633 2 1727 1735 1725
3634 2 1735 1727 1728
3635 2 1735 1727 1721
3636 1 1735 1730 1738
3637 1 1735 1730 1733
3638 2 1735 1730 1736
3639 2 1730 1735 1725
3640 1 1730 1738 1720
3641 2 1730 1738 1722
3642 2 1730 1738 1731
3643 1 1730 1733 1740
3644 2 1730 1733 1723
3645 2 1730 1733 1732
3646 1 1738 1730 1733
3647 2 1738 1730 1736
3648 1 1738 1720 1724
3649 2 1738 1720 1739
3650 2 1738 1720 1726
3651 2 1720 1738 1722
3652 2 1720 1738 1731
3653 1 1720 1724 1740
3654 2 1720 1724 1734
3655 2 1720 1724 1741
3656 2 1724 1720 1739
3657 2 1724 1720 1726
3658 1 1724 1740 1733
3659 2 1724 1740 1729
3660 2 1724 1740 1737
3661 2 1740 1724 1734
3662 2 1740 1724 1741
3663 2 1740 1733 1723
3664 2 1740 1733 1732
3665 2 1733 1730 1736
3666 2 1733 1740 1729
3667 2 1733 1740 1737
3668 7 1728 1727 1721
3669 7 1722 1738 1731
3670 7 1739 1720 1726
3671 7 1734 1724 1741
3672 7 1729 1740 1737
3673 7 1723 1733 1732
3674 1 1704 1714 1727
3675 1 1708 1714 1727
3676 2 1705 1714 1727
3677 1 1714 1727 1735
3678 2 1714 1727 1728
3679 2 1714 1727 1721
3680 1 1754 1761 1748
3681 2 1754 1761 1743
3682 2 1761 1754 1762
3683 2 1761 1754 1749
3684 1 1761 1748 1756
3685 1 1761 1748 1745
3686 2 1761 1748 1752
3687 2 1748 1761 1743
3688 1 1748 1756 1742
3689 2 1748 1756 1759
3690 2 1748 1756 1746
3691 1 1748 1745 1758
3692 2 1748 1745 1760
3693 2 1748 1745 1747
3694 1 1756 1748 1745
3695 2 1756 1748 1752
3696 1 1756 1742 1751
3697 2 1756 1742 1755
3698 2 1756 1742 1763
3699 2 1742 1756 1759
3700 2 1742 1756 1746
3701 1 1742 1751 1758
3702 2 1742 1751 1750
3703 2 1742 1751 1757
3704 2 1751 1742 1755
3705 2 1751 1742 1763
3706 1 1751 1758 1745
3707 2 1751 1758 1744
3708 2 1751 1758 1753
3709 2 1758 1751 1750
3710 2 1758 1751 1757
3711 2 1758 1745 1760
3712 2 1758 1745 1747
3713 2 1745 1748 1752
3714 2 1745 1758 1744
3715 2 1745 1758 1753
3716 7 1762 1754 1749
3717 7 1759 1756 1746
3718 7 1755 1742 1763
3719 7 1750 1751 1757
3720 7 1744 1758 1753
3721 7 1760 1745 1747
3722 1 1727 1735 1754
3723 1 1730 1735 1754
3724 2 1725 1735 1754
3725 1 1735 1754 1761
3726 2 1735 1754 1762
3727 2 1735 1754 1749
3728 4 1764 1771 1765
3729 2 1764 1771 1768
3730 2 1771 1764 1773
3731 2 1771 1764 1767
3732 3 1771 1765 1770
3733 9 1771 1765 1766
3734 5 1765 1771 1768
3735 6 1765 1766 1772
3736 10 1770 1765 1766
3737 8 1766 1772 1774
3738 8 1766 1772 1769
3739 8 1766 1772 1775
3740 7 1773 1764 1767
3741 7 1774 1772 1769
3742 7 1774 1772 1775
3743 7 1769 1772 1775
3744 1 1754 1761 1764
3745 1 1748 1761 1764
3746 2 1743 1761 1764
3747 1 1761 1764 1771
3748 2 1761 1764 1773
3749 2 1761 1764 1767
3750 1 1796 1781 1790
3751 2 1796 1781 1785
3752 2 1781 1796 1782
3753 2 1781 1796 1791
3754 1 1781 1790 1776
3755 1 1781 1790 1787
3756 2 1781 1790 1794
3757 2 1790 1781 1785
3758 1 1790 1776 1784
3759 2 1790 1776 1779
3760 2 1790 1776 1788
3761 1 1790 1787 1778
3762 2 1790 1787 1780
3763 2 1790 1787 1789
3764 1 1776 1790 1787
3765 2 1776 1790 1794
3766 1 1776 1784 1793
3767 2 1776 1784 1797
3768 2 1776 1784 1783
3769 2 1784 1776 1779
3770 2 1784 1776 1788
3771 1 1784 1793 1778
3772 2 1784 1793 1792
3773 2 1784 1793 1777
3774 2 1793 1784 1797
3775 2 1793 1784 1783
3776 1 1793 1778 1787
3777 2 1793 1778 1786
3778 2 1793 1778 1795
3779 2 1778 1793 1792
3780 2 1778 1793 1777
3781 2 1778 1787 1780
3782 2 1778 1787 1789
3783 2 1787 1790 1794
3784 2 1787 1778 1786
3785 2 1787 1778 1795
3786 7 1782 1796 1791
3787 7 1779 1776 1788
3788 7 1797 1784 1783
3789 7 1792 1793 1777
3790 7 1786 1778 1795
3791 7 1780 1787 1789
3792 1 1764 1771 1796
3793 4 1765 1771 1796
3794 2 1768 1771 1796
3795 1 1771 1796 1781
3796 2 1771 1796 1782
3797 2 1771 1796 1791
3798 1 1798 1806 1815
3799 2 1798 1806 1801
3800 2 1798 1806 1810
3801 2 1806 1798 1807
3802 2 1806 1798 1816
3803 1 1806 1815 1800
3804 1 1806 1815 1812
3805 2 1806 1815 1819
3806 2 1815 1806 1801
3807 2 1815 1806 1810
3808 1 1815 1800 1809
3809 2 1815 1800 1804
3810 2 1815 1800 1813
3811 1 1815 1812 1803
3812 2 1815 1812 1805
3813 2 1815 1812 1814
3814 1 1800 1815 1812
3815 2 1800 1815 1819
3816 1 1800 1809 1818
3817 2 1800 1809 1799
3818 2 1800 1809 1808
3819 2 1809 1800 1804
3820 2 1809 1800 1813
3821 1 1809 1818 1803
3822 2 1809 1818 1817
3823 2 1809 1818 1802
3824 2 1818 1809 1799
3825 2 1818 1809 1808
3826 1 1818 1803 1812
3827 2 1818 1803 1811
3828 2 1818 1803 1820
3829 2 1803 1818 1817
3830 2 1803 1818 1802
3831 2 1803 1812 1805
3832 2 1803 1812 1814
3833 2 1812 1815 1819
3834 2 1812 1803 1811
3835 2 1812 1803 1820
3836 7 1807 1798 1816
3837 7 1801 1806 1810
3838 7 1804 1800 1813
3839 7 1799 1809 1808
3840 7 1817 1818 1802
3841 7 1811 1803 1820
3842 7 1805 1812 1814
3843 1 1796 1781 1798
3844 1 1790 1781 1798
3845 2 1785 1781 1798
3846 1 1781 1798 1806
3847 2 1781 1798 1807
3848 2 1781 1798 1816
3849 1 1821 1822 1823
3850 2 1821 1822 1832
3851 2 1822 1821 1829
3852 2 1822 1821 1830
3853 2 1822 1821 1831
3854 1 1822 1823 1824
3855 1 1822 1823 1828
3856 2 1822 1823 1833
3857 2 1823 1822 1832
3858 1 1823 1824 1825
3859 2 1823 1824 1834
3860 2 1823 1824 1835
3861 1 1823 1828 1827
3862 2 1823 1828 1842
3863 2 1823 1828 1843
3864 1 1824 1823 1828
3865 2 1824 1823 1833
3866 1 1824 1825 1826
3867 2 1824 1825 1836
3868 2 1824 1825 1837
3869 2 1825 1824 1834
3870 2 1825 1824 1835
3871 1 1825 1826 1827
3872 2 1825 1826 1838
3873 2 1825 1826 1839
3874 2 1826 1825 1836
3875 2 1826 1825 1837
3876 1 1826 1827 1828
3877 2 1826 1827 1840
3878 2 1826 1827 1841
3879 2 1827 1826 1838
3880 2 1827 1826 1839
3881 2 1827 1828 1842
3882 2 1827 1828 1843
3883 2 1828 1823 1833
3884 2 1828 1827 1840
3885 2 1828 1827 1841
3886 7 1829 1821 1830
3887 7 1829 1821 1831
3888 7 1830 1821 1831
3889 7 1834 1824 1835
3890 7 1836 1825 1837
3891 7 1838 1826 1839
3892 7 1840 1827 1841
3893 7 1842 1828 1843
3894 1 1844 1851 1860
3895 2 1844 1851 1855
3896 2 1851 1844 1852
3897 2 1851 1844 1861
3898 1 1851 1860 1846
3899 1 1851 1860 1857
3900 2 1851 1860 1864
3901 2 1860 1851 1855
3902 1 1860 1846 1854
3903 2 1860 1846 1849
3904 2 1860 1846 1858
3905 1 1860 1857 1848
3906 2 1860 1857 1850
3907 2 1860 1857 1859
3908 1 1846 1860 1857
3909 2 1846 1860 1864
3910 1 1846 1854 1863
3911 2 1846 1854 1845
3912 2 1846 1854 1853
3913 2 1854 1846 1849
3914 2 1854 1846 1858
3915 1 1854 1863 1848
3916 2 1854 1863 1862
3917 2 1854 1863 1847
3918 2 1863 1854 1845
3919 2 1863 1854 1853
3920 1 1863 1848 1857
3921 2 1863 1848 1856
3922 2 1863 1848 1865
3923 2 1848 1863 1862
3924 2 1848 1863 1847
3925 2 1848 1857 1850
3926 2 1848 1857 1859
3927 2 1857 1860 1864
3928 2 1857 1848 1856
3929 2 1857 1848 1865
3930 7 1852 1844 1861
3931 7 1849 1846 1858
3932 7 1845 1854 1853
3933 7 1862 1863 1847
3934 7 1856 1848 1865
3935 7 1850 1857 1859
3936 1 1821 1822 1844
3937 1 1823 1822 1844
3938 2 1832 1822 1844
3939 1 1822 1844 1851
3940 2 1822 1844 1852
3941 2 1822 1844 1861
3942 4 1870 1873 1872
3943 2 1870 1873 1875
3944 2 1873 1870 1868
3945 2 1873 1870 1874
3946 3 1873 1872 1866
3947 9 1873 1872 1871
3948 5 1872 1873 1875
3949 6 1872 1871 1867
3950 10 1866 1872 1871
3951 8 1871 1867 1869
3952 8 1871 1867 1876
3953 8 1871 1867 1877
3954 7 1868 1870 1874
3955 7 1869 1867 1876
3956 7 1869 1867 1877
3957 7 1876 1867 1877
3958 1 1844 1851 1870
3959 1 1860 1851 1870
3960 2 1855 1851 1870
3961 1 1851 1870 1873
3962 2 1851 1870 1868
3963 2 1851 1870 1874
3964 1 1898 1888 1878
3965 2 1898 1888 1895
3966 2 1888 1898 1889
3967 2 1888 1898 1879
3968 1 1888 1878 1893
3969 1 1888 1878 1894
3970 2 1888 1878 1896
3971 2 1878 1888 1895
3972 1 1878 1893 1886
3973 2 1878 1893 1884
3974 2 1878 1893 1881
3975 1 1878 1894 1882
3976 2 1878 1894 1885
3977 2 1878 1894 1897
3978 1 1893 1878 1894
3979 2 1893 1878 1896
3980 1 1893 1886 1899
3981 2 1893 1886 1883
3982 2 1893 1886 1887
3983 2 1886 1893 1884
3984 2 1886 1893 1881
3985 1 1886 1899 1882
3986 2 1886 1899 1890
3987 2 1886 1899 1891
3988 2 1899 1886 1883
3989 2 1899 1886 1887
3990 1 1899 1882 1894
3991 2 1899 1882 1892
3992 2 1899 1882 1880
3993 2 1882 1899 1890
3994 2 1882 1899 1891
3995 2 1882 1894 1885
3996 2 1882 1894 1897
3997 2 1894 1878 1896
3998 2 1894 1882 1892
3999 2 1894 1882 1880
4000 7 1889 1898 1879
4001 7 1884 1893 1881
4002 7 1883 1886 1887
4003 7 1890 1899 1891
4004 7 1892 1882 1880
4005 7 1885 1894 1897
4006 1 1870 1873 1898
4007 4 1872 1873 1898
4008 2 1875 1873 1898
4009 1 1873 1898 1888
4010 2 1873 1898 1889
4011 2 1873 1898 1879
4012 4 1906 1900 1908
4013 2 1906 1900 1910
4014 2 1900 1906 1903
4015 2 1900 1906 1909
4016 3 1900 1908 1901
4017 9 1900 1908 1907
4018 5 1908 1900 1910
4019 6 1908 1907 1902
4020 10 1901 1908 1907
4021 8 1907 1902 1904
4022 8 1907 1902 1911
4023 8 1907 1902 1905
4024 7 1903 1906 1909
4025 7 1904 1902 1911
4026 7 1904 1902 1905
4027 7 1911 1902 1905
4028 1 1898 1888 1906
4029 1 1878 1888 1906
4030 2 1895 1888 1906
4031 1 1888 1906 1900
4032 2 1888 1906 1903
4033 2 1888 1906 1909
4034 1 1930 1915 1924
4035 2 1930 1915 1919
4036 2 1915 1930 1916
4037 2 1915 1930 1925
4038 1 1915 1924 1932
4039 1 1915 1924 1921
4040 2 1915 1924 1928
4041 2 1924 1915 1919
4042 1 1924 1932 1918
4043 2 1924 1932 1913
4044 2 1924 1932 1922
4045 1 1924 1921 1912
4046 2 1924 1921 1914
4047 2 1924 1921 1923
4048 1 1932 1924 1921
4049 2 1932 1924 1928
4050 1 1932 1918 1927
4051 2 1932 1918 1931
4052 2 1932 1918 1917
4053 2 1918 1932 1913
4054 2 1918 1932 1922
4055 1 1918 1927 1912
4056 2 1918 1927 1926
4057 2 1918 1927 1933
4058 2 1927 1918 1931
4059 2 1927 1918 1917
4060 1 1927 1912 1921
4061 2 1927 1912 1920
4062 2 1927 1912 1929
4063 2 1912 1927 1926
4064 2 1912 1927 1933
4065 2 1912 1921 1914
4066 2 1912 1921 1923
4067 2 1921 1924 1928
4068 2 1921 1912 1920
4069 2 1921 1912 1929
4070 7 1916 1930 1925
4071 7 1913 1932 1922
4072 7 1931 1918 1917
4073 7 1926 1927 1933
4074 7 1920 1912 1929
4075 7 1914 1921 1923
4076 1 1906 1900 1930
4077 4 1908 1900 1930
4078 2 1910 1900 1930
4079 1 1900 1930 1915
4080 2 1900 1930 1916
4081 2 1900 1930 1925
4082 1 1948 1941 1936
4083 2 1948 1941 1955
4084 2 1941 1948 1952
4085 2 1941 1948 1954
4086 1 1941 1936 1945
4087 1 1941 1936 1942
4088 2 1941 1936 1940
4089 2 1936 1941 1955
4090 1 1936 1945 1939
4091 2 1936 1945 1947
4092 2 1936 1945 1943
4093 1 1936 1942 1949
4094 2 1936 1942 1938
4095 2 1936 1942 1946
4096 1 1945 1936 1942
4097 2 1945 1936 1940
4098 1 1945 1939 1937
4099 2 1945 1939 1951
4100 2 1945 1939 1934
4101 2 1939 1945 1947
4102 2 1939 1945 1943
4103 1 1939 1937 1949
4104 2 1939 1937 1950
4105 2 1939 1937 1935
4106 2 1937 1939 1951
4107 2 1937 1939 1934
4108 1 1937 1949 1942
4109 2 1937 1949 1944
4110 2 1937 1949 1953
4111 2 1949 1937 1950
4112 2 1949 1937 1935
4113 2 1949 1942 1938
4114 2 1949 1942 1946
4115 2 1942 1936 1940
4116 2 1942 1949 1944
4117 2 1942 1949 1953
4118 7 1952 1948 1954
4119 7 1947 1945 1943
4120 7 1951 1939 1934
4121 7 1950 1937 1935
4122 7 1944 1949 1953
4123 7 1938 1942 1946
4124 1 1930 1915 1948
4125 1 1924 1915 1948
4126 2 1919 1915 1948
4127 1 1915 1948 1941
4128 2 1915 1948 1952
4129 2 1915 1948 1954
4130 4 1962 1956 1958
4131 2 1962 1956 1966
4132 2 1956 1962 1965
4133 2 1956 1962 1959
4134 3 1956 1958 1957
4135 9 1956 1958 1963
4136 5 1958 1956 1966
4137 6 1958 1963 1964
4138 10 1957 1958 1963
4139 8 1963 1964 1960
4140 8 1963 1964 1961
4141 8 1963 1964 1967
4142 7 1965 1962 1959
4143 7 1960 1964 1961
4144 7 1960 1964 1967
4145 7 1961 1964 1967
4146 1 1948 1941 1962
4147 1 1936 1941 1962
4148 2 1955 1941 1962
4149 1 1941 1962 1956
4150 2 1941 1962 1965
4151 2 1941 1962 1959
4152 4 1968 1974 1969
4153 2 1968 1974 1972
4154 2 1974 1968 1977
4155 2 1974 1968 1971
4156 3 1974 1969 1975
4157 9 1974 1969 1970
4158 5 1969 1974 1972
4159 6 1969 1970 1976
4160 10 1975 1969 1970
4161 8 1970 1976 1978
4162 8 1970 1976 1973
4163 8 1970 1976 1979
4164 7 1977 1968 1971
4165 7 1978 1976 1973
4166 7 1978 1976 1979
4167 7 1973 1976 1979
4168 1 1962 1956 1968
4169 4 1958 1956 1968
4170 2 1966 1956 1968
4171 1 1956 1968 1974
4172 2 1956 1968 1977
4173 2 1956 1968 1971
4174 1 1998 1980 1990
4175 2 1998 1980 1996
4176 2 1980 1998 1981
4177 2 1980 1998 1986
4178 1 1980 1990 1993
4179 1 1980 1990 1999
4180 2 1980 1990 1984
4181 2 1990 1980 1996
4182 1 1990 1993 1995
4183 2 1990 1993 1992
4184 2 1990 1993 2000
4185 1 1990 1999 1983
4186 2 1990 1999 2001
4187 2 1990 1999 1988
4188 1 1993 1990 1999
4189 2 1993 1990 1984
4190 1 1993 1995 1991
4191 2 1993 1995 1994
4192 2 1993 1995 1982
4193 2 1995 1993 1992
4194 2 1995 1993 2000
4195 1 1995 1991 1983
4196 2 1995 1991 1989
4197 2 1995 1991 1987
4198 2 1991 1995 1994
4199 2 1991 1995 1982
4200 1 1991 1983 1999
4201 2 1991 1983 1997
4202 2 1991 1983 1985
4203 2 1983 1991 1989
4204 2 1983 1991 1987
4205 2 1983 1999 2001
4206 2 1983 1999 1988
4207 2 1999 1990 1984
4208 2 1999 1983 1997
4209 2 1999 1983 1985
4210 7 1981 1998 1986
4211 7 1992 1993 2000
4212 7 1994 1995 1982
4213 7 1989 1991 1987
4214 7 1997 1983 1985
4215 7 2001 1999 1988
4216 1 1968 1974 1998
4217 4 1969 1974 1998
4218 2 1972 1974 1998
4219 1 1974 1998 1980
4220 2 1974 1998 1981
4221 2 1974 1998 1986
4222 4 2008 2003 2010
4223 2 2008 2003 2012
4224 2 2003 2008 2005
4225 2 2003 2008 2011
4226 3 2003 2010 2002
4227 9 2003 2010 2009
4228 5 2010 2003 2012
4229 6 2010 2009 2004
4230 10 2002 2010 2009
4231 8 2009 2004 2006
4232 8 2009 2004 2013
4233 8 2009 2004 2007
4234 7 2005 2008 2011
4235 7 2006 2004 2013
4236 7 2006 2004 2007
4237 7 2013 2004 2007
4238 1 1998 1980 2008
4239 1 1990 1980 2008
4240 2 1996 1980 2008
4241 1 1980 2008 2003
4242 2 1980 2008 2005
4243 2 1980 2008 2011
4244 1 2023 2030 2017
4245 2 2023 2030 2034
4246 2 2030 2023 2031
4247 2 2030 2023 2018
4248 1 2030 2017 2025
4249 1 2030 2017 2014
4250 2 2030 2017 2021
4251 2 2017 2030 2034
4252 1 2017 2025 2033
4253 2 2017 2025 2028
4254 2 2017 2025 2015
4255 1 2017 2014 2027
4256 2 2017 2014 2029
4257 2 2017 2014 2016
4258 1 2025 2017 2014
4259 2 2025 2017 2021
4260 1 2025 2033 2020
4261 2 2025 2033 2024
4262 2 2025 2033 2032
4263 2 2033 2025 2028
4264 2 2033 2025 2015
4265 1 2033 2020 2027
4266 2 2033 2020 2019
4267 2 2033 2020 2026
4268 2 2020 2033 2024
4269 2 2020 2033 2032
4270 1 2020 2027 2014
4271 2 2020 2027 2035
4272 2 2020 2027 2022
4273 2 2027 2020 2019
4274 2 2027 2020 2026
4275 2 2027 2014 2029
4276 2 2027 2014 2016
4277 2 2014 2017 2021
4278 2 2014 2027 2035
4279 2 2014 2027 2022
4280 7 2031 2023 2018
4281 7 2028 2025 2015
4282 7 2024 2033 2032
4283 7 2019 2020 2026
4284 7 2035 2027 2022
4285 7 2029 2014 2016
4286 1 2008 2003 2023
4287 4 2010 2003 2023
4288 2 2012 2003 2023
4289 1 2003 2023 2030
4290 2 2003 2023 2031
4291 2 2003 2023 2018
4292 1 2051 2036 2045
4293 2 2051 2036 2040
4294 2 2036 2051 2037
4295 2 2036 2051 2046
4296 1 2036 2045 2053
4297 1 2036 2045 2042
4298 2 2036 2045 2049
4299 2 2045 2036 2040
4300 1 2045 2053 2039
4301 2 2045 2053 2056
4302 2 2045 2053 2043
4303 1 2045 2042 2055
4304 2 2045 2042 2057
4305 2 2045 2042 2044
4306 1 2053 2045 2042
4307 2 2053 2045 2049
4308 1 2053 2039 2048
4309 2 2053 2039 2052
4310 2 2053 2039 2038
4311 2 2039 2053 2056
4312 2 2039 2053 2043
4313 1 2039 2048 2055
4314 2 2039 2048 2047
4315 2 2039 2048 2054
4316 2 2048 2039 2052
4317 2 2048 2039 2038
4318 1 2048 2055 2042
4319 2 2048 2055 2041
4320 2 2048 2055 2050
4321 2 2055 2048 2047
4322 2 2055 2048 2054
4323 2 2055 2042 2057
4324 2 2055 2042 2044
4325 2 2042 2045 2049
4326 2 2042 2055 2041
4327 2 2042 2055 2050
4328 7 2037 2051 2046
4329 7 2056 2053 2043
4330 7 2052 2039 2038
4331 7 2047 2048 2054
4332 7 2041 2055 2050
4333 7 2057 2042 2044
4334 1 2023 2030 2051
4335 1 2017 2030 2051
4336 2 2034 2030 2051
4337 1 2030 2051 2036
4338 2 2030 2051 2037
4339 2 2030 2051 2046
4340 1 2076 2061 2070
4341 2 2076 2061 2079
4342 2 2076 2061 2065
4343 2 2061 2076 2062
4344 2 2061 2076 2071
4345 1 2061 2070 2078
4346 1 2061 2070 2067
4347 2 2061 2070 2074
4348 2 2070 2061 2079
4349 2 2070 2061 2065
4350 1 2070 2078 2064
4351 2 2070 2078 2059
4352 2 2070 2078 2068
4353 1 2070 2067 2058
4354 2 2070 2067 2060
4355 2 2070 2067 2069
4356 1 2078 2070 2067
4357 2 2078 2070 2074
4358 1 2078 2064 2073
4359 2 2078 2064 2077
4360 2 2078 2064 2063
4361 2 2064 2078 2059
4362 2 2064 2078 2068
4363 1 2064 2073 2058
4364 2 2064 2073 2072
4365 2 2064 2073 2080
4366 2 2073 2064 2077
4367 2 2073 2064 2063
4368 1 2073 2058 2067
4369 2 2073 2058 2066
4370 2 2073 2058 2075
4371 2 2058 2073 2072
4372 2 2058 2073 2080
4373 2 2058 2067 2060
4374 2 2058 2067 2069
4375 2 2067 2070 2074
4376 2 2067 2058 2066
4377 2 2067 2058 2075
4378 7 2062 2076 2071
4379 7 2079 2061 2065
4380 7 2059 2078 2068
4381 7 2077 2064 2063
4382 7 2072 2073 2080
4383 7 2066 2058 2075
4384 7 2060 2067 2069
4385 1 2051 2036 2076
4386 1 2045 2036 2076
4387 2 2040 2036 2076
4388 1 2036 2076 2061
4389 2 2036 2076 2062
4390 2 2036 2076 2071

Dihedrals

1 1 1 2 3 4
2 1 1 2 3 8
3 2 1 2 3 13
4 1 2 3 4 5
5 2 2 3 4 14
6 2 2 3 4 15
7 1 2 3 8 7
8 2 2 3 8 22
9 2 2 3 8 23
10 1 3 4 5 6
11 2 3 4 5 16
12 2 3 4 5 17
13 1 4 3 8 7
14 2 4 3 8 22
15 2 4 3 8 23
16 1 4 5 6 7
17 2 4 5 6 18
18 2 4 5 6 19
19 1 5 6 7 8
20 2 5 6 7 20
21 2 5 6 7 21
22 1 6 7 8 3
23 2 6 7 8 22
24 2 6 7 8 23
25 1 8 3 4 5
26 2 8 3 4 14
27 2 8 3 4 15
28 2 9 1 2 3
29 10 9 1 2 12
30 2 10 1 2 3
31 10 10 1 2 12
32 2 11 1 2 3
33 10 11 1 2 12
34 2 12 2 3 4
35 2 12 2 3 8
36 10 12 2 3 13
37 2 13 3 4 5
38 10 13 3 4 14
39 10 13 3 4 15
40 2 13 3 8 7
41 10 13 3 8 22
42 10 13 3 8 23
43 2 14 4 5 6
44 10 14 4 5 16
45 10 14 4 5 17
46 2 15 4 5 6
47 10 15 4 5 16
48 10 15 4 5 17
49 2 16 5 6 7
50 10 16 5 6 18
51 10 16 5 6 19
52 2 17 5 6 7
53 10 17 5 6 18
54 10 17 5 6 19
55 2 18 6 7 8
56 10 18 6 7 20
57 10 18 6 7 21
58 2 19 6 7 8
59 10 19 6 7 20
60 10 19 6 7 21
61 2 20 7 8 3
62 10 20 7 8 22
63 10 20 7 8 23
64 2 21 7 8 3
65 10 21 7 8 22
66 10 21 7 8 23
67 1 26 31 38 39
68 1 26 31 38 35
69 2 26 31 38 32
70 1 31 38 39 43
71 2 31 38 39 41
72 2 31 38 39 44
73 1 31 38 35 34
74 2 31 38 35 30
75 2 31 38 35 37
76 1 38 39 43 27
77 2 38 39 43 42
78 2 38 39 43 33
79 1 39 38 35 34
80 2 39 38 35 30
81 2 39 38 35 37
82 1 39 43 27 34
83 2 39 43 27 45
84 2 39 43 27 24
85 1 43 27 34 35
86 2 43 27 34 25
87 2 43 27 34 29
88 1 27 34 35 38
89 2 27 34 35 30
90 2 27 34 35 37
91 1 35 38 39 43
92 2 35 38 39 41
93 2 35 38 39 44
94 2 36 26 31 38
95 10 36 26 31 28
96 2 40 26 31 38
97 10 40 26 31 28
98 2 28 31 38 39
99 2 28 31 38 35
100 10 28 31 38 32
101 2 32 38 39 43
102 10 32 38 39 41
103 10 32 38 39 44
104 2 32 38 35 34
105 10 32 38 35 30
106 10 32 38 35 37
107 2 41 39 43 27
108 10 41 39 43 42
109 10 41 39 43 33
110 2 44 39 43 27
111 10 44 39 43 42
112 10 44 39 43 33
113 2 42 43 27 34
114 10 42 43 27 45
115 10 42 43 27 24
116 2 33 43 27 34
117 10 33 43 27 45
118 10 33 43 27 24
119 2 45 27 34 35
120 10 45 27 34 25
121 10 45 27 34 29
122 2 24 27 34 35
123 10 24 27 34 25
124 10 24 27 34 29
125 2 25 34 35 38
126 10 25 34 35 30
127 10 25 34 35 37
128 2 29 34 35 38
129 10 29 34 35 30
130 10 29 34 35 37
131 1 1 2 26 31
132 2 1 2 26 36
133 2 1 2 26 40
134 1 3 2 26 31
135 2 3 2 26 36
136 2 3 2 26 40
137 2 12 2 26 31
138 10 12 2 26 36
139 10 12 2 26 40
140 1 2 26 31 38
141 2 2 26 31 28
142 2 9 1 2 26
143 2 10 1 2 26
144 2 11 1 2 26
145 1 4 3 2 26
146 1 8 3 2 26
147 2 13 3 2 26
148 4 46 49 48 47
149 3 46 49 48 55
150 5 49 48 55 50
151 9 48 55 50 52
152 9 48 55 50 53
153 9 48 55 50 54
154 6 47 48 55 50
155 8 56 46 49 48
156 10 56 46 49 51
157 8 57 46 49 48
158 10 57 46 49 51
159 12 51 49 48 47
160 11 51 49 48 55
161 1 26 31 46 49
162 2 26 31 46 56
163 2 26 31 46 57
164 1 38 31 46 49
165 2 38 31 46 56
166 2 38 31 46 57
167 2 28 31 46 49
168 10 28 31 46 56
169 10 28 31 46 57
170 7 31 46 49 48
171 2 31 46 49 51
172 2 36 26 31 46
173 2 40 26 31 46
174 1 2 26 31 46
175 1 39 38 31 46
176 1 35 38 31 46
177 2 32 38 31 46
178 1 61 70 76 64
179 1 61 70 76 67
180 2 61 70 76 73
181 1 70 76 64 58
182 2 70 76 64 74
183 2 70 76 64 62
184 1 70 76 67 59
185 2 70 76 67 60
186 2 70 76 67 69
187 1 76 64 58 66
188 2 76 64 58 75
189 2 76 64 58 72
190 1 64 76 67 59
191 2 64 76 67 60
192 2 64 76 67 69
193 1 64 58 66 59
194 2 64 58 66 79
195 2 64 58 66 63
196 1 58 66 59 67
197 2 58 66 59 65
198 2 58 66 59 68
199 1 66 59 67 76
200 2 66 59 67 60
201 2 66 59 67 69
202 1 67 76 64 58
203 2 67 76 64 74
204 2 67 76 64 62
205 2 71 61 70 76
206 10 71 61 70 78
207 2 77 61 70 76
208 10 77 61 70 78
209 2 78 70 76 64
210 2 78 70 76 67
211 10 78 70 76 73
212 2 73 76 64 58
213 10 73 76 64 74
214 10 73 76 64 62
215 2 73 76 67 59
216 10 73 76 67 60
217 10 73 76 67 69
218 2 74 64 58 66
219 10 74 64 58 75
220 10 74 64 58 72
221 2 62 64 58 66
222 10 62 64 58 75
223 10 62 64 58 72
224 2 75 58 66 59
225 10 75 58 66 79
226 10 75 58 66 63
227 2 72 58 66 59
228 10 72 58 66 79
229 10 72 58 66 63
230 2 79 66 59 67
231 10 79 66 59 65
232 10 79 66 59 68
233 2 63 66 59 67
234 10 63 66 59 65
235 10 63 66 59 68
236 2 65 59 67 76
237 10 65 59 67 60
238 10 65 59 67 69
239 2 68 59 67 76
240 10 68 59 67 60
241 10 68 59 67 69
242 1 46 49 61 70
243 2 46 49 61 71
244 2 46 49 61 77
245 7 48 49 61 70
246 8 48 49 61 71
247 8 48 49 61 77
248 2 51 49 61 70
249 10 51 49 61 71
250 10 51 49 61 77
251 1 49 61 70 76
252 2 49 61 70 78
253 2 56 46 49 61
254 2 57 46 49 61
255 1 31 46 49 61
256 4 47 48 49 61
257 3 55 48 49 61
258 1 93 94 83 98
259 1 93 94 83 91
260 2 93 94 83 88
261 1 94 83 98 86
262 2 94 83 98 89
263 2 94 83 98 101
264 1 94 83 91 87
265 2 94 83 91 84
266 2 94 83 91 85
267 1 83 98 86 95
268 2 83 98 86 92
269 2 83 98 86 100
270 1 98 83 91 87
271 2 98 83 91 84
272 2 98 83 91 85
273 1 98 86 95 87
274 2 98 86 95 90
275 2 98 86 95 81
276 1 86 95 87 91
277 2 86 95 87 82
278 2 86 95 87 97
279 1 95 87 91 83
280 2 95 87 91 84
281 2 95 87 91 85
282 1 91 83 98 86
283 2 91 83 98 89
284 2 91 83 98 101
285 2 99 93 94 83
286 10 99 93 94 96
287 2 80 93 94 83
288 10 80 93 94 96
289 2 96 94 83 98
290 2 96 94 83 91
291 10 96 94 83 88
292 2 88 83 98 86
293 10 88 83 98 89
294 10 88 83 98 101
295 2 88 83 91 87
296 10 88 83 91 84
297 10 88 83 91 85
298 2 89 98 86 95
299 10 89 98 86 92
300 10 89 98 86 100
301 2 101 98 86 95
302 10 101 98 86 92
303 10 101 98 86 100
304 2 92 86 95 87
305 10 92 86 95 90
306 10 92 86 95 81
307 2 100 86 95 87
308 10 100 86 95 90
309 10 100 86 95 81
310 2 90 95 87 91
311 10 90 95 87 82
312 10 90 95 87 97
313 2 81 95 87 91
314 10 81 95 87 82
315 10 81 95 87 97
316 2 82 87 91 83
317 10 82 87 91 84
318 10 82 87 91 85
319 2 97 87 91 83
320 10 97 87 91 84
321 10 97 87 91 85
322 1 61 70 93 94
323 2 61 70 93 99
324 2 61 70 93 80
325 1 76 70 93 94
326 2 76 70 93 99
327 2 76 70 93 80
328 2 78 70 93 94
329 10 78 70 93 99
330 10 78 70 93 80
331 1 70 93 94 83
332 2 70 93 94 96
333 2 71 61 70 93
334 2 77 61 70 93
335 1 49 61 70 93
336 1 64 76 70 93
337 1 67 76 70 93
338 2 73 76 70 93
339 1 122 114 102 111
340 1 122 114 102 115
341 2 122 114 102 118
342 1 114 102 111 103
343 2 114 102 111 109
344 2 114 102 111 116
345 1 114 102 115 117
346 2 114 102 115 106
347 2 114 102 115 107
348 1 102 111 103 108
349 2 102 111 103 123
350 2 102 111 103 105
351 1 111 102 115 117
352 2 111 102 115 106
353 2 111 102 115 107
354 1 111 103 108 117
355 2 111 103 108 120
356 2 111 103 108 121
357 1 103 108 117 115
358 2 103 108 117 113
359 2 103 108 117 110
360 1 108 117 115 102
361 2 108 117 115 106
362 2 108 117 115 107
363 1 115 102 111 103
364 2 115 102 111 109
365 2 115 102 111 116
366 2 119 122 114 102
367 10 119 122 114 104
368 2 112 122 114 102
369 10 112 122 114 104
370 2 104 114 102 111
371 2 104 114 102 115
372 10 104 114 102 118
373 2 118 102 111 103
374 10 118 102 111 109
375 10 118 102 111 116
376 2 118 102 115 117
377 10 118 102 115 106
378 10 118 102 115 107
379 2 109 111 103 108
380 10 109 111 103 123
381 10 109 111 103 105
382 2 116 111 103 108
383 10 116 111 103 123
384 10 116 111 103 105
385 2 123 103 108 117
386 10 123 103 108 120
387 10 123 103 108 121
388 2 105 103 108 117
389 10 105 103 108 120
390 10 105 103 108 121
391 2 120 108 117 115
392 10 120 108 117 113
393 10 120 108 117 110
394 2 121 108 117 115
395 10 121 108 117 113
396 10 121 108 117 110
397 2 113 117 115 102
398 10 113 117 115 106
399 10 113 117 115 107
400 2 110 117 115 102
401 10 110 117 115 106
402 10 110 117 115 107
403 1 93 94 122 114
404 2 93 94 122 119
405 2 93 94 122 112
406 1 83 94 122 114
407 2 83 94 122 119
408 2 83 94 122 112
409 2 96 94 122 114
410 10 96 94 122 119
411 10 96 94 122 112
412 1 94 122 114 102
413 2 94 122 114 104
414 2 99 93 94 122
415 2 80 93 94 122
416 1 70 93 94 122
417 1 98 83 94 122
418 1 91 83 94 122
419 2 88 83 94 122
420 4 130 133 124 132
421 3 130 133 124 131
422 5 133 124 131 125
423 9 124 131 125 135
424 9 124 131 125 128
425 9 124 131 125 129
426 6 132 124 131 125
427 8 126 130 133 124
428 10 126 130 133 127
429 8 134 130 133 124
430 10 134 130 133 127
431 12 127 133 124 132
432 11 127 133 124 131
433 1 122 114 130 133
434 2 122 114 130 126
435 2 122 114 130 134
436 1 102 114 130 133
437 2 102 114 130 126
438 2 102 114 130 134
439 2 104 114 130 133
440 10 104 114 130 126
441 10 104 114 130 134
442 7 114 130 133 124
443 2 114 130 133 127
444 2 119 122 114 130
445 2 112 122 114 130
446 1 94 122 114 130
447 1 111 102 114 130
448 1 115 102 114 130
449 2 118 102 114 130
450 1 136 143 152 138
451 1 136 143 152 149
452 2 136 143 152 156
453 1 143 152 138 146
454 2 143 152 138 141
455 2 143 152 138 150
456 1 143 152 149 140
457 2 143 152 149 142
458 2 143 152 149 151
459 1 152 138 146 155
460 2 152 138 146 137
461 2 152 138 146 145
462 1 138 152 149 140
463 2 138 152 149 142
464 2 138 152 149 151
465 1 138 146 155 140
466 2 138 146 155 154
467 2 138 146 155 139
468 1 146 155 140 149
469 2 146 155 140 148
470 2 146 155 140 157
471 1 155 140 149 152
472 2 155 140 149 142
473 2 155 140 149 151
474 1 149 152 138 146
475 2 149 152 138 141
476 2 149 152 138 150
477 2 144 136 143 152
478 10 144 136 143 147
479 2 153 136 143 152
480 10 153 136 143 147
481 2 147 143 152 138
482 2 147 143 152 149
483 10 147 143 152 156
484 2 156 152 138 146
485 10 156 152 138 141
486 10 156 152 138 150
487 2 156 152 149 140
488 10 156 152 149 142
489 10 156 152 149 151
490 2 141 138 146 155
491 10 141 138 146 137
492 10 141 138 146 145
493 2 150 138 146 155
494 10 150 138 146 137
495 10 150 138 146 145
496 2 137 146 155 140
497 10 137 146 155 154
498 10 137 146 155 139
499 2 145 146 155 140
500 10 145 146 155 154
501 10 145 146 155 139
502 2 154 155 140 149
503 10 154 155 140 148
504 10 154 155 140 157
505 2 139 155 140 149
506 10 139 155 140 148
507 10 139 155 140 157
508 2 148 140 149 152
509 10 148 140 149 142
510 10 148 140 149 151
511 2 157 140 149 152
512 10 157 140 149 142
513 10 157 140 149 151
514 1 130 133 136 143
515 2 130 133 136 144
516 2 130 133 136 153
517 7 124 133 136 143
518 8 124 133 136 144
519 8 124 133 136 153
520 2 127 133 136 143
521 10 127 133 136 144
522 10 127 133 136 153
523 1 133 136 143 152
524 2 133 136 143 147
525 2 126 130 133 136
526 2 134 130 133 136
527 1 114 130 133 136
528 4 132 124 133 136
529 3 131 124 133 136
530 1 164 171 158 166
531 1 164 171 158 177
532 2 164 171 158 162
533 1 171 158 166 174
534 2 171 158 166 169
535 2 171 158 166 178
536 1 171 158 177 168
537 2 171 158 177 170
538 2 171 158 177 179
539 1 158 166 174 161
540 2 158 166 174 165
541 2 158 166 174 173
542 1 166 158 177 168
543 2 166 158 177 170
544 2 166 158 177 179
545 1 166 174 161 168
546 2 166 174 161 160
547 2 166 174 161 167
548 1 174 161 168 177
549 2 174 161 168 176
550 2 174 161 168 163
551 1 161 168 177 158
552 2 161 168 177 170
553 2 161 168 177 179
554 1 177 158 166 174
555 2 177 158 166 169
556 2 177 158 166 178
557 2 172 164 171 158
558 10 172 164 171 175
559 2 159 164 171 158
560 10 159 164 171 175
561 2 175 171 158 166
562 2 175 171 158 177
563 10 175 171 158 162
564 2 162 158 166 174
565 10 162 158 166 169
566 10 162 158 166 178
567 2 162 158 177 168
568 10 162 158 177 170
569 10 162 158 177 179
570 2 169 166 174 161
571 10 169 166 174 165
572 10 169 166 174 173
573 2 178 166 174 161
574 10 178 166 174 165
575 10 178 166 174 173
576 2 165 174 161 168
577 10 165 174 161 160
578 10 165 174 161 167
579 2 173 174 161 168
580 10 173 174 161 160
581 10 173 174 161 167
582 2 160 161 168 177
583 10 160 161 168 176
584 10 160 161 168 163
585 2 167 161 168 177
586 10 167 161 168 176
587 10 167 161 168 163
588 2 176 168 177 158
589 10 176 168 177 170
590 10 176 168 177 179
591 2 163 168 177 158
592 10 163 168 177 170
593 10 163 168 177 179
594 1 136 143 164 171
595 2 136 143 164 172
596 2 136 143 164 159
597 1 152 143 164 171
598 2 152 143 164 172
599 2 152 143 164 159
600 2 147 143 164 171
601 10 147 143 164 172
602 10 147 143 164 159
603 1 143 164 171 158
604 2 143 164 171 175
605 2 144 136 143 164
606 2 153 136 143 164
607 1 133 136 143 164
608 1 138 152 143 164
609 1 149 152 143 164
610 2 156 152 143 164
611 1 187 196 182 190
612 1 187 196 182 180
613 2 187 196 182 198
614 1 196 182 190 200
615 2 196 182 190 183
616 2 196 182 190 191
617 1 196 182 180 193
618 2 196 182 180 184
619 2 196 182 180 192
620 1 182 190 200 185
621 2 182 190 200 201
622 2 182 190 200 186
623 1 190 182 180 193
624 2 190 182 180 184
625 2 190 182 180 192
626 1 190 200 185 193
627 2 190 200 185 195
628 2 190 200 185 181
629 1 200 185 193 180
630 2 200 185 193 189
631 2 200 185 193 199
632 1 185 193 180 182
633 2 185 193 180 184
634 2 185 193 180 192
635 1 180 182 190 200
636 2 180 182 190 183
637 2 180 182 190 191
638 2 197 187 196 182
639 10 197 187 196 188
640 2 194 187 196 182
641 10 194 187 196 188
642 2 188 196 182 190
643 2 188 196 182 180
644 10 188 196 182 198
645 2 198 182 190 200
646 10 198 182 190 183
647 10 198 182 190 191
648 2 198 182 180 193
649 10 198 182 180 184
650 10 198 182 180 192
651 2 183 190 200 185
652 10 183 190 200 201
653 10 183 190 200 186
654 2 191 190 200 185
655 10 191 190 200 201
656 10 191 190 200 186
657 2 201 200 185 193
658 10 201 200 185 195
659 10 201 200 185 181
660 2 186 200 185 193
661 10 186 200 185 195
662 10 186 200 185 181
663 2 195 185 193 180
664 10 195 185 193 189
665 10 195 185 193 199
666 2 181 185 193 180
667 10 181 185 193 189
668 10 181 185 193 199
669 2 189 193 180 182
670 10 189 193 180 184
671 10 189 193 180 192
672 2 199 193 180 182
673 10 199 193 180 184
674 10 199 193 180 192
675 1 164 171 187 196
676 2 164 171 187 197
677 2 164 171 187 194
678 1 158 171 187 196
679 2 158 171 187 197
680 2 158 171 187 194
681 2 175 171 187 196
682 10 175 171 187 197
683 10 175 171 187 194
684 1 171 187 196 182
685 2 171 187 196 188
686 2 172 164 171 187
687 2 159 164 171 187
688 1 143 164 171 187
689 1 166 158 171 187
690 1 177 158 171 187
691 2 162 158 171 187
692 1 202 209 218 204
693 1 202 209 218 215
694 2 202 209 218 222
695 1 209 218 204 212
696 2 209 218 204 207
697 2 209 218 204 216
698 1 209 218 215 206
699 2 209 218 215 208
700 2 209 218 215 217
701 1 218 204 212 221
702 2 218 204 212 203
703 2 218 204 212 211
704 1 204 218 215 206
705 2 204 218 215 208
706 2 204 218 215 217
707 1 204 212 221 206
708 2 204 212 221 220
709 2 204 212 221 205
710 1 212 221 206 215
711 2 212 221 206 214
712 2 212 221 206 223
713 1 221 206 215 218
714 2 221 206 215 208
715 2 221 206 215 217
716 1 215 218 204 212
717 2 215 218 204 207
718 2 215 218 204 216
719 2 210 202 209 218
720 10 210 202 209 213
721 2 219 202 209 218
722 10 219 202 209 213
723 2 213 209 218 204
724 2 213 209 218 215
725 10 213 209 218 222
726 2 222 218 204 212
727 10 222 218 204 207
728 10 222 218 204 216
729 2 222 218 215 206
730 10 222 218 215 208
731 10 222 218 215 217
732 2 207 204 212 221
733 10 207 204 212 203
734 10 207 204 212 211
735 2 216 204 212 221
736 10 216 204 212 203
737 10 216 204 212 211
738 2 203 212 221 206
739 10 203 212 221 220
740 10 203 212 221 205
741 2 211 212 221 206
742 10 211 212 221 220
743 10 211 212 221 205
744 2 220 221 206 215
745 10 220 221 206 214
746 10 220 221 206 223
747 2 205 221 206 215
748 10 205 221 206 214
749 10 205 221 206 223
750 2 214 206 215 218
751 10 214 206 215 208
752 10 214 206 215 217
753 2 223 206 215 218
754 10 223 206 215 208
755 10 223 206 215 217
756 1 187 196 202 209
757 2 187 196 202 210
758 2 187 196 202 219
759 1 182 196 202 209
760 2 182 196 202 210
761 2 182 196 202 219
762 2 188 196 202 209
763 10 188 196 202 210
764 10 188 196 202 219
765 1 196 202 209 218
766 2 196 202 209 213
767 2 197 187 196 202
768 2 194 187 196 202
769 1 171 187 196 202
770 1 190 182 196 202
771 1 180 182 196 202
772 2 198 182 196 202
773 1 230 237 224 232
774 1 230 237 224 243
775 2 230 237 224 228
776 1 237 224 232 240
777 2 237 224 232 235
778 2 237 224 232 244
779 1 237 224 243 234
780 2 237 224 243 236
781 2 237 224 243 245
782 1 224 232 240 227
783 2 224 232 240 231
784 2 224 232 240 239
785 1 232 224 243 234
786 2 232 224 243 236
787 2 232 224 243 245
788 1 232 240 227 234
789 2 232 240 227 226
790 2 232 240 227 233
791 1 240 227 234 243
792 2 240 227 234 242
793 2 240 227 234 229
794 1 227 234 243 224
795 2 227 234 243 236
796 2 227 234 243 245
797 1 243 224 232 240
798 2 243 224 232 235
799 2 243 224 232 244
800 2 238 230 237 224
801 10 238 230 237 241
802 2 225 230 237 224
803 10 225 230 237 241
804 2 241 237 224 232
805 2 241 237 224 243
806 10 241 237 224 228
807 2 228 224 232 240
808 10 228 224 232 235
809 10 228 224 232 244
810 2 228 224 243 234
811 10 228 224 243 236
812 10 228 224 243 245
813 2 235 232 240 227
814 10 235 232 240 231
815 10 235 232 240 239
816 2 244 232 240 227
817 10 244 232 240 231
818 10 244 232 240 239
819 2 231 240 227 234
820 10 231 240 227 226
821 10 231 240 227 233
822 2 239 240 227 234
823 10 239 240 227 226
824 10 239 240 227 233
825 2 226 227 234 243
826 10 226 227 234 242
827 10 226 227 234 229
828 2 233 227 234 243
829 10 233 227 234 242
830 10 233 227 234 229
831 2 242 234 243 224
832 10 242 234 243 236
833 10 242 234 243 245
834 2 229 234 243 224
835 10 229 234 243 236
836 10 229 234 243 245
837 1 202 209 230 237
838 2 202 209 230 238
839 2 202 209 230 225
840 1 218 209 230 237
841 2 218 209 230 238
842 2 218 209 230 225
843 2 213 209 230 237
844 10 213 209 230 238
845 10 213 209 230 225
846 1 209 230 237 224
847 2 209 230 237 241
848 2 210 202 209 230
849 2 219 202 209 230
850 1 196 202 209 230
851 1 204 218 209 230
852 1 215 218 209 230
853 2 222 218 209 230
854 1 255 263 249 257
855 1 255 263 249 246
856 2 255 263 249 253
857 1 263 249 257 266
858 2 263 249 257 261
859 2 263 249 257 247
860 1 263 249 246 260
861 2 263 249 246 262
862 2 263 249 246 248
863 1 249 257 266 252
864 2 249 257 266 256
865 2 249 257 266 265
866 1 257 249 246 260
867 2 257 249 246 262
868 2 257 249 246 248
869 1 257 266 252 260
870 2 257 266 252 251
871 2 257 266 252 259
872 1 266 252 260 246
873 2 266 252 260 268
874 2 266 252 260 254
875 1 252 260 246 249
876 2 252 260 246 262
877 2 252 260 246 248
878 1 246 249 257 266
879 2 246 249 257 261
880 2 246 249 257 247
881 2 264 255 263 249
882 10 264 255 263 258
883 10 264 255 263 267
884 2 250 255 263 249
885 10 250 255 263 258
886 10 250 255 263 267
887 2 258 263 249 257
888 2 258 263 249 246
889 10 258 263 249 253
890 2 267 263 249 257
891 2 267 263 249 246
892 10 267 263 249 253
893 2 253 249 257 266
894 10 253 249 257 261
895 10 253 249 257 247
896 2 253 249 246 260
897 10 253 249 246 262
898 10 253 249 246 248
899 2 261 257 266 252
900 10 261 257 266 256
901 10 261 257 266 265
902 2 247 257 266 252
903 10 247 257 266 256
904 10 247 257 266 265
905 2 256 266 252 260
906 10 256 266 252 251
907 10 256 266 252 259
908 2 265 266 252 260
909 10 265 266 252 251
910 10 265 266 252 259
911 2 251 252 260 246
912 10 251 252 260 268
913 10 251 252 260 254
914 2 259 252 260 246
915 10 259 252 260 268
916 10 259 252 260 254
917 2 268 260 246 249
918 10 268 260 246 262
919 10 268 260 246 248
920 2 254 260 246 249
921 10 254 260 246 262
922 10 254 260 246 248
923 1 230 237 255 263
924 2 230 237 255 264
925 2 230 237 255 250
926 1 224 237 255 263
927 2 224 237 255 264
928 2 224 237 255 250
929 2 241 237 255 263
930 10 241 237 255 264
931 10 241 237 255 250
932 1 237 255 263 249
933 2 237 255 263 258
934 2 237 255 263 267
935 2 238 230 237 255
936 2 225 230 237 255
937 1 209 230 237 255
938 1 232 224 237 255
939 1 243 224 237 255
940 2 228 224 237 255
941 1 269 270 271 272
942 1 269 270 271 276
943 2 269 270 271 281
944 1 270 271 272 273
945 2 270 271 272 282
946 2 270 271 272 283
947 1 270 271 276 275
948 2 270 271 276 290
949 2 270 271 276 291
950 1 271 272 273 274
951 2 271 272 273 284
952 2 271 272 273 285
953 1 272 271 276 275
954 2 272 271 276 290
955 2 272 271 276 291
956 1 272 273 274 275
957 2 272 273 274 286
958 2 272 273 274 287
959 1 273 274 275 276
960 2 273 274 275 288
961 2 273 274 275 289
962 1 274 275 276 271
963 2 274 275 276 290
964 2 274 275 276 291
965 1 276 271 272 273
966 2 276 271 272 282
967 2 276 271 272 283
968 2 277 269 270 271
969 10 277 269 270 280
970 2 278 269 270 271
971 10 278 269 270 280
972 2 279 269 270 271
973 10 279 269 270 280
974 2 280 270 271 272
975 2 280 270 271 276
976 10 280 270 271 281
977 2 281 271 272 273
978 10 281 271 272 282
979 10 281 271 272 283
980 2 281 271 276 275
981 10 281 271 276 290
982 10 281 271 276 291
983 2 282 272 273 274
984 10 282 272 273 284
985 10 282 272 273 285
986 2 283 272 273 274
987 10 283 272 273 284
988 10 283 272 273 285
989 2 284 273 274 275
990 10 284 273 274 286
991 10 284 273 274 287
992 2 285 273 274 275
993 10 285 273 274 286
994 10 285 273 274 287
995 2 286 274 275 276
996 10 286 274 275 288
997 10 286 274 275 289
998 2 287 274 275 276
999 10 287 274 275 288
1000 10 287 274 275 289
1001 2 288 275 276 271
1002 10 288 275 276 290
1003 10 288 275 276 291
1004 2 289 275 276 271
1005 10 289 275 276 290
1006 10 289 275 276 291
1007 1 312 297 306 292
1008 1 312 297 306 303
1009 2 312 297 306 310
1010 1 297 306 292 300
1011 2 297 306 292 295
1012 2 297 306 292 304
1013 1 297 306 303 294
1014 2 297 306 303 296
1015 2 297 306 303 305
1016 1 306 292 300 309
1017 2 306 292 300 313
1018 2 306 292 300 299
1019 1 292 306 303 294
1020 2 292 306 303 296
1021 2 292 306 303 305
1022 1 292 300 309 294
1023 2 292 300 309 308
1024 2 292 300 309 293
1025 1 300 309 294 303
1026 2 300 309 294 302
1027 2 300 309 294 311
1028 1 309 294 303 306
1029 2 309 294 303 296
1030 2 309 294 303 305
1031 1 303 306 292 300
1032 2 303 306 292 295
1033 2 303 306 292 304
1034 2 298 312 297 306
1035 10 298 312 297 301
1036 2 307 312 297 306
1037 10 307 312 297 301
1038 2 301 297 306 292
1039 2 301 297 306 303
1040 10 301 297 306 310
1041 2 310 306 292 300
1042 10 310 306 292 295
1043 10 310 306 292 304
1044 2 310 306 303 294
1045 10 310 306 303 296
1046 10 310 306 303 305
1047 2 295 292 300 309
1048 10 295 292 300 313
1049 10 295 292 300 299
1050 2 304 292 300 309
1051 10 304 292 300 313
1052 10 304 292 300 299
1053 2 313 300 309 294
1054 10 313 300 309 308
1055 10 313 300 309 293
1056 2 299 300 309 294
1057 10 299 300 309 308
1058 10 299 300 309 293
1059 2 308 309 294 303
1060 10 308 309 294 302
1061 10 308 309 294 311
1062 2 293 309 294 303
1063 10 293 309 294 302
1064 10 293 309 294 311
1065 2 302 294 303 306
1066 10 302 294 303 296
1067 10 302 294 303 305
1068 2 311 294 303 306
1069 10 311 294 303 296
1070 10 311 294 303 305
1071 1 269 270 312 297
1072 2 269 270 312 298
1073 2 269 270 312 307
1074 1 271 270 312 297
1075 2 271 270 312 298
1076 2 271 270 312 307
1077 2 280 270 312 297
1078 10 280 270 312 298
1079 10 280 270 312 307
1080 1 270 312 297 306
1081 2 270 312 297 301
1082 2 277 269 270 312
1083 2 278 269 270 312
1084 2 279 269 270 312
1085 1 272 271 270 312
1086 1 276 271 270 312
1087 2 281 271 270 312
1088 1 333 320 326 314
1089 1 333 320 326 329
1090 2 333 320 326 324
1091 1 320 326 314 323
1092 2 320 326 314 321
1093 2 320 326 314 327
1094 1 320 326 329 334
1095 2 320 326 329 322
1096 2 320 326 329 335
1097 1 326 314 323 315
1098 2 326 314 323 328
1099 2 326 314 323 319
1100 1 314 326 329 334
1101 2 314 326 329 322
1102 2 314 326 329 335
1103 1 314 323 315 334
1104 2 314 323 315 331
1105 2 314 323 315 332
1106 1 323 315 334 329
1107 2 323 315 334 325
1108 2 323 315 334 317
1109 1 315 334 329 326
1110 2 315 334 329 322
1111 2 315 334 329 335
1112 1 329 326 314 323
1113 2 329 326 314 321
1114 2 329 326 314 327
1115 2 330 333 320 326
1116 10 330 333 320 316
1117 2 318 333 320 326
1118 10 318 333 320 316
1119 2 316 320 326 314
1120 2 316 320 326 329
1121 10 316 320 326 324
1122 2 324 326 314 323
1123 10 324 326 314 321
1124 10 324 326 314 327
1125 2 324 326 329 334
1126 10 324 326 329 322
1127 10 324 326 329 335
1128 2 321 314 323 315
1129 10 321 314 323 328
1130 10 321 314 323 319
1131 2 327 314 323 315
1132 10 327 314 323 328
1133 10 327 314 323 319
1134 2 328 323 315 334
1135 10 328 323 315 331
1136 10 328 323 315 332
1137 2 319 323 315 334
1138 10 319 323 315 331
1139 10 319 323 315 332
1140 2 331 315 334 329
1141 10 331 315 334 325
1142 10 331 315 334 317
1143 2 332 315 334 329
1144 10 332 315 334 325
1145 10 332 315 334 317
1146 2 325 334 329 326
1147 10 325 334 329 322
1148 10 325 334 329 335
1149 2 317 334 329 326
1150 10 317 334 329 322
1151 10 317 334 329 335
1152 1 312 297 333 320
1153 2 312 297 333 330
1154 2 312 297 333 318
1155 1 306 297 333 320
1156 2 306 297 333 330
1157 2 306 297 333 318
1158 2 301 297 333 320
1159 10 301 297 333 330
1160 10 301 297 333 318
1161 1 297 333 320 326
1162 2 297 333 320 316
1163 2 298 312 297 333
1164 2 307 312 297 333
1165 1 270 312 297 333
1166 1 292 306 297 333
1167 1 303 306 297 333
1168 2 310 306 297 333
1169 1 339 346 355 341
1170 1 339 346 355 352
1171 2 339 346 355 337
1172 1 346 355 341 349
1173 2 346 355 341 344
1174 2 346 355 341 353
1175 1 346 355 352 343
1176 2 346 355 352 345
1177 2 346 355 352 354
1178 1 355 341 349 336
1179 2 355 341 349 340
1180 2 355 341 349 348
1181 1 341 355 352 343
1182 2 341 355 352 345
1183 2 341 355 352 354
1184 1 341 349 336 343
1185 2 341 349 336 357
1186 2 341 349 336 342
1187 1 349 336 343 352
1188 2 349 336 343 351
1189 2 349 336 343 338
1190 1 336 343 352 355
1191 2 336 343 352 345
1192 2 336 343 352 354
1193 1 352 355 341 349
1194 2 352 355 341 344
1195 2 352 355 341 353
1196 2 347 339 346 355
1197 10 347 339 346 350
1198 2 356 339 346 355
1199 10 356 339 346 350
1200 2 350 346 355 341
1201 2 350 346 355 352
1202 10 350 346 355 337
1203 2 337 355 341 349
1204 10 337 355 341 344
1205 10 337 355 341 353
1206 2 337 355 352 343
1207 10 337 355 352 345
1208 10 337 355 352 354
1209 2 344 341 349 336
1210 10 344 341 349 340
1211 10 344 341 349 348
1212 2 353 341 349 336
1213 10 353 341 349 340
1214 10 353 341 349 348
1215 2 340 349 336 343
1216 10 340 349 336 357
1217 10 340 349 336 342
1218 2 348 349 336 343
1219 10 348 349 336 357
1220 10 348 349 336 342
1221 2 357 336 343 352
1222 10 357 336 343 351
1223 10 357 336 343 338
1224 2 342 336 343 352
1225 10 342 336 343 351
1226 10 342 336 343 338
1227 2 351 343 352 355
1228 10 351 343 352 345
1229 10 351 343 352 354
1230 2 338 343 352 355
1231 10 338 343 352 345
1232 10 338 343 352 354
1233 1 333 320 339 346
1234 2 333 320 339 347
1235 2 333 320 339 356
1236 1 326 320 339 346
1237 2 326 320 339 347
1238 2 326 320 339 356
1239 2 316 320 339 346
1240 10 316 320 339 347
1241 10 316 320 339 356
1242 1 320 339 346 355
1243 2 320 339 346 350
1244 2 330 333 320 339
1245 2 318 333 320 339
1246 1 297 333 320 339
1247 1 314 326 320 339
1248 1 329 326 320 339
1249 2 324 326 320 339
1250 1 358 366 375 361
1251 1 358 366 375 369
1252 2 358 366 375 359
1253 1 366 375 361 368
1254 2 366 375 361 371
1255 2 366 375 361 379
1256 1 366 375 369 373
1257 2 366 375 369 363
1258 2 366 375 369 372
1259 1 375 361 368 377
1260 2 375 361 368 365
1261 2 375 361 368 374
1262 1 361 375 369 373
1263 2 361 375 369 363
1264 2 361 375 369 372
1265 1 361 368 377 373
1266 2 361 368 377 360
1267 2 361 368 377 367
1268 1 368 377 373 369
1269 2 368 377 373 376
1270 2 368 377 373 362
1271 1 377 373 369 375
1272 2 377 373 369 363
1273 2 377 373 369 372
1274 1 369 375 361 368
1275 2 369 375 361 371
1276 2 369 375 361 379
1277 2 364 358 366 375
1278 10 364 358 366 370
1279 2 378 358 366 375
1280 10 378 358 366 370
1281 2 370 366 375 361
1282 2 370 366 375 369
1283 10 370 366 375 359
1284 2 359 375 361 368
1285 10 359 375 361 371
1286 10 359 375 361 379
1287 2 359 375 369 373
1288 10 359 375 369 363
1289 10 359 375 369 372
1290 2 371 361 368 377
1291 10 371 361 368 365
1292 10 371 361 368 374
1293 2 379 361 368 377
1294 10 379 361 368 365
1295 10 379 361 368 374
1296 2 365 368 377 373
1297 10 365 368 377 360
1298 10 365 368 377 367
1299 2 374 368 377 373
1300 10 374 368 377 360
1301 10 374 368 377 367
1302 2 360 377 373 369
1303 10 360 377 373 376
1304 10 360 377 373 362
1305 2 367 377 373 369
1306 10 367 377 373 376
1307 10 367 377 373 362
1308 2 376 373 369 375
1309 10 376 373 369 363
1310 10 376 373 369 372
1311 2 362 373 369 375
1312 10 362 373 369 363
1313 10 362 373 369 372
1314 1 339 346 358 366
1315 2 339 346 358 364
1316 2 339 346 358 378
1317 1 355 346 358 366
1318 2 355 346 358 364
1319 2 355 346 358 378
1320 2 350 346 358 366
1321 10 350 346 358 364
1322 10 350 346 358 378
1323 1 346 358 366 375
1324 2 346 358 366 370
1325 2 347 339 346 358
1326 2 356 339 346 358
1327 1 320 339 346 358
1328 1 341 355 346 358
1329 1 352 355 346 358
1330 2 337 355 346 358
1331 1 380 387 396 382
1332 1 380 387 396 393
1333 2 380 387 396 400
1334 1 387 396 382 390
1335 2 387 396 382 385
1336 2 387 396 382 394
1337 1 387 396 393 384
1338 2 387 396 393 386
1339 2 387 396 393 395
1340 1 396 382 390 399
1341 2 396 382 390 381
1342 2 396 382 390 389
1343 1 382 396 393 384
1344 2 382 396 393 386
1345 2 382 396 393 395
1346 1 382 390 399 384
1347 2 382 390 399 398
1348 2 382 390 399 383
1349 1 390 399 384 393
1350 2 390 399 384 392
1351 2 390 399 384 401
1352 1 399 384 393 396
1353 2 399 384 393 386
1354 2 399 384 393 395
1355 1 393 396 382 390
1356 2 393 396 382 385
1357 2 393 396 382 394
1358 2 388 380 387 396
1359 10 388 380 387 391
1360 2 397 380 387 396
1361 10 397 380 387 391
1362 2 391 387 396 382
1363 2 391 387 396 393
1364 10 391 387 396 400
1365 2 400 396 382 390
1366 10 400 396 382 385
1367 10 400 396 382 394
1368 2 400 396 393 384
1369 10 400 396 393 386
1370 10 400 396 393 395
1371 2 385 382 390 399
1372 10 385 382 390 381
1373 10 385 382 390 389
1374 2 394 382 390 399
1375 10 394 382 390 381
1376 10 394 382 390 389
1377 2 381 390 399 384
1378 10 381 390 399 398
1379 10 381 390 399 383
1380 2 389 390 399 384
1381 10 389 390 399 398
1382 10 389 390 399 383
1383 2 398 399 384 393
1384 10 398 399 384 392
1385 10 398 399 384 401
1386 2 383 399 384 393
1387 10 383 399 384 392
1388 10 383 399 384 401
1389 2 392 384 393 396
1390 10 392 384 393 386
1391 10 392 384 393 395
1392 2 401 384 393 396
1393 10 401 384 393 386
1394 10 401 384 393 395
1395 1 358 366 380 387
1396 2 358 366 380 388
1397 2 358 366 380 397
1398 1 375 366 380 387
1399 2 375 366 380 388
1400 2 375 366 380 397
1401 2 370 366 380 387
1402 10 370 366 380 388
1403 10 370 366 380 397
1404 1 366 380 387 396
1405 2 366 380 387 391
1406 2 364 358 366 380
1407 2 378 358 366 380
1408 1 346 358 366 380
1409 1 361 375 366 380
1410 1 369 375 366 380
1411 2 359 375 366 380
1412 1 416 420 412 417
1413 1 416 420 412 413
1414 2 416 420 412 410
1415 1 420 412 417 404
1416 2 420 412 417 411
1417 2 420 412 417 421
1418 1 420 412 413 408
1419 2 420 412 413 407
1420 2 420 412 413 405
1421 1 412 417 404 418
1422 2 412 417 404 419
1423 2 412 417 404 422
1424 1 417 412 413 408
1425 2 417 412 413 407
1426 2 417 412 413 405
1427 1 417 404 418 408
1428 2 417 404 418 402
1429 2 417 404 418 423
1430 1 404 418 408 413
1431 2 404 418 408 415
1432 2 404 418 408 403
1433 1 418 408 413 412
1434 2 418 408 413 407
1435 2 418 408 413 405
1436 1 413 412 417 404
1437 2 413 412 417 411
1438 2 413 412 417 421
1439 2 414 416 420 412
1440 10 414 416 420 409
1441 2 406 416 420 412
1442 10 406 416 420 409
1443 2 409 420 412 417
1444 2 409 420 412 413
1445 10 409 420 412 410
1446 2 410 412 417 404
1447 10 410 412 417 411
1448 10 410 412 417 421
1449 2 410 412 413 408
1450 10 410 412 413 407
1451 10 410 412 413 405
1452 2 411 417 404 418
1453 10 411 417 404 419
1454 10 411 417 404 422
1455 2 421 417 404 418
1456 10 421 417 404 419
1457 10 421 417 404 422
1458 2 419 404 418 408
1459 10 419 404 418 402
1460 10 419 404 418 423
1461 2 422 404 418 408
1462 10 422 404 418 402
1463 10 422 404 418 423
1464 2 402 418 408 413
1465 10 402 418 408 415
1466 10 402 418 408 403
1467 2 423 418 408 413
1468 10 423 418 408 415
1469 10 423 418 408 403
1470 2 415 408 413 412
1471 10 415 408 413 407
1472 10 415 408 413 405
1473 2 403 408 413 412
1474 10 403 408 413 407
1475 10 403 408 413 405
1476 1 380 387 416 420
1477 2 380 387 416 414
1478 2 380 387 416 406
1479 1 396 387 416 420
1480 2 396 387 416 414
1481 2 396 387 416 406
1482 2 391 387 416 420
1483 10 391 387 416 414
1484 10 391 387 416 406
1485 1 387 416 420 412
1486 2 387 416 420 409
1487 2 388 380 387 416
1488 2 397 380 387 416
1489 1 366 380 387 416
1490 1 382 396 387 416
1491 1 393 396 387 416
1492 2 400 396 387 416
1493 4 430 425 432 424
1494 3 430 425 432 431
1495 5 425 432 431 426
1496 9 432 431 426 428
1497 9 432 431 426 435
1498 9 432 431 426 429
1499 6 424 432 431 426
1500 8 427 430 425 432
1501 10 427 430 425 434
1502 8 433 430 425 432
1503 10 433 430 425 434
1504 12 434 425 432 424
1505 11 434 425 432 431
1506 1 416 420 430 425
1507 2 416 420 430 427
1508 2 416 420 430 433
1509 1 412 420 430 425
1510 2 412 420 430 427
1511 2 412 420 430 433
1512 2 409 420 430 425
1513 10 409 420 430 427
1514 10 409 420 430 433
1515 7 420 430 425 432
1516 2 420 430 425 434
1517 2 414 416 420 430
1518 2 406 416 420 430
1519 1 387 416 420 430
1520 1 417 412 420 430
1521 1 413 412 420 430
1522 2 410 412 420 430
1523 1 451 436 445 453
1524 1 451 436 445 442
1525 2 451 436 445 449
1526 1 436 445 453 439
1527 2 436 445 453 456
1528 2 436 445 453 443
1529 1 436 445 442 455
1530 2 436 445 442 457
1531 2 436 445 442 444
1532 1 445 453 439 448
1533 2 445 453 439 452
1534 2 445 453 439 438
1535 1 453 445 442 455
1536 2 453 445 442 457
1537 2 453 445 442 444
1538 1 453 439 448 455
1539 2 453 439 448 447
1540 2 453 439 448 454
1541 1 439 448 455 442
1542 2 439 448 455 441
1543 2 439 448 455 450
1544 1 448 455 442 445
1545 2 448 455 442 457
1546 2 448 455 442 444
1547 1 442 445 453 439
1548 2 442 445 453 456
1549 2 442 445 453 443
1550 2 437 451 436 445
1551 10 437 451 436 440
1552 2 446 451 436 445
1553 10 446 451 436 440
1554 2 440 436 445 453
1555 2 440 436 445 442
1556 10 440 436 445 449
1557 2 449 445 453 439
1558 10 449 445 453 456
1559 10 449 445 453 443
1560 2 449 445 442 455
1561 10 449 445 442 457
1562 10 449 445 442 444
1563 2 456 453 439 448
1564 10 456 453 439 452
1565 10 456 453 439 438
1566 2 443 453 439 448
1567 10 443 453 439 452
1568 10 443 453 439 438
1569 2 452 439 448 455
1570 10 452 439 448 447
1571 10 452 439 448 454
1572 2 438 439 448 455
1573 10 438 439 448 447
1574 10 438 439 448 454
1575 2 447 448 455 442
1576 10 447 448 455 441
1577 10 447 448 455 450
1578 2 454 448 455 442
1579 10 454 448 455 441
1580 10 454 448 455 450
1581 2 441 455 442 445
1582 10 441 455 442 457
1583 10 441 455 442 444
1584 2 450 455 442 445
1585 10 450 455 442 457
1586 10 450 455 442 444
1587 1 430 425 451 436
1588 2 430 425 451 437
1589 2 430 425 451 446
1590 7 432 425 451 436
1591 8 432 425 451 437
1592 8 432 425 451 446
1593 2 434 425 451 436
1594 10 434 425 451 437
1595 10 434 425 451 446
1596 1 425 451 436 445
1597 2 425 451 436 440
1598 2 427 430 425 451
1599 2 433 430 425 451
1600 1 420 430 425 451
1601 4 424 432 425 451
1602 3 431 432 425 451
1603 4 458 465 460 464
1604 3 458 465 460 459
1605 5 465 460 459 466
1606 9 460 459 466 468
1607 9 460 459 466 463
1608 9 460 459 466 469
1609 6 464 460 459 466
1610 8 467 458 465 460
1611 10 467 458 465 462
1612 8 461 458 465 460
1613 10 461 458 465 462
1614 12 462 465 460 464
1615 11 462 465 460 459
1616 1 451 436 458 465
1617 2 451 436 458 467
1618 2 451 436 458 461
1619 1 445 436 458 465
1620 2 445 436 458 467
1621 2 445 436 458 461
1622 2 440 436 458 465
1623 10 440 436 458 467
1624 10 440 436 458 461
1625 7 436 458 465 460
1626 2 436 458 465 462
1627 2 437 451 436 458
1628 2 446 451 436 458
1629 1 425 451 436 458
1630 1 453 445 436 458
1631 1 442 445 436 458
1632 2 449 445 436 458
1633 4 476 470 477 471
1634 3 476 470 477 478
1635 5 470 477 478 472
1636 9 477 478 472 474
1637 9 477 478 472 481
1638 9 477 478 472 475
1639 6 471 477 478 472
1640 8 473 476 470 477
1641 10 473 476 470 480
1642 8 479 476 470 477
1643 10 479 476 470 480
1644 12 480 470 477 471
1645 11 480 470 477 478
1646 1 458 465 476 470
1647 2 458 465 476 473
1648 2 458 465 476 479
1649 7 460 465 476 470
1650 8 460 465 476 473
1651 8 460 465 476 479
1652 2 462 465 476 470
1653 10 462 465 476 473
1654 10 462 465 476 479
1655 7 465 476 470 477
1656 2 465 476 470 480
1657 2 467 458 465 476
1658 2 461 458 465 476
1659 1 436 458 465 476
1660 4 464 460 465 476
1661 3 459 460 465 476
1662 1 494 501 488 496
1663 1 494 501 488 485
1664 2 494 501 488 492
1665 1 501 488 496 482
1666 2 501 488 496 499
1667 2 501 488 496 486
1668 1 501 488 485 498
1669 2 501 488 485 500
1670 2 501 488 485 487
1671 1 488 496 482 491
1672 2 488 496 482 495
1673 2 488 496 482 503
1674 1 496 488 485 498
1675 2 496 488 485 500
1676 2 496 488 485 487
1677 1 496 482 491 498
1678 2 496 482 491 490
1679 2 496 482 491 497
1680 1 482 491 498 485
1681 2 482 491 498 484
1682 2 482 491 498 493
1683 1 491 498 485 488
1684 2 491 498 485 500
1685 2 491 498 485 487
1686 1 485 488 496 482
1687 2 485 488 496 499
1688 2 485 488 496 486
1689 2 502 494 501 488
1690 10 502 494 501 483
1691 2 489 494 501 488
1692 10 489 494 501 483
1693 2 483 501 488 496
1694 2 483 501 488 485
1695 10 483 501 488 492
1696 2 492 488 496 482
1697 10 492 488 496 499
1698 10 492 488 496 486
1699 2 492 488 485 498
1700 10 492 488 485 500
1701 10 492 488 485 487
1702 2 499 496 482 491
1703 10 499 496 482 495
1704 10 499 496 482 503
1705 2 486 496 482 491
1706 10 486 496 482 495
1707 10 486 496 482 503
1708 2 495 482 491 498
1709 10 495 482 491 490
1710 10 495 482 491 497
1711 2 503 482 491 498
1712 10 503 482 491 490
1713 10 503 482 491 497
1714 2 490 491 498 485
1715 10 490 491 498 484
1716 10 490 491 498 493
1717 2 497 491 498 485
1718 10 497 491 498 484
1719 10 497 491 498 493
1720 2 484 498 485 488
1721 10 484 498 485 500
1722 10 484 498 485 487
1723 2 493 498 485 488
1724 10 493 498 485 500
1725 10 493 498 485 487
1726 1 476 470 494 501
1727 2 476 470 494 502
1728 2 476 470 494 489
1729 7 477 470 494 501
1730 8 477 470 494 502
1731 8 477 470 494 489
1732 2 480 470 494 501
1733 10 480 470 494 502
1734 10 480 470 494 489
1735 1 470 494 501 488
1736 2 470 494 501 483
1737 2 473 476 470 494
1738 2 479 476 470 494
1739 1 465 476 470 494
1740 4 471 477 470 494
1741 3 478 477 470 494
1742 1 511 520 506 514
1743 1 511 520 506 504
1744 2 511 520 506 522
1745 1 520 506 514 524
1746 2 520 506 514 507
1747 2 520 506 514 515
1748 1 520 506 504 517
1749 2 520 506 504 508
1750 2 520 506 504 516
1751 1 506 514 524 509
1752 2 506 514 524 525
1753 2 506 514 524 510
1754 1 514 506 504 517
1755 2 514 506 504 508
1756 2 514 506 504 516
1757 1 514 524 509 517
1758 2 514 524 509 519
1759 2 514 524 509 505
1760 1 524 509 517 504
1761 2 524 509 517 513
1762 2 524 509 517 523
1763 1 509 517 504 506
1764 2 509 517 504 508
1765 2 509 517 504 516
1766 1 504 506 514 524
1767 2 504 506 514 507
1768 2 504 506 514 515
1769 2 521 511 520 506
1770 10 521 511 520 512
1771 2 518 511 520 506
1772 10 518 511 520 512
1773 2 512 520 506 514
1774 2 512 520 506 504
1775 10 512 520 506 522
1776 2 522 506 514 524
1777 10 522 506 514 507
1778 10 522 506 514 515
1779 2 522 506 504 517
1780 10 522 506 504 508
1781 10 522 506 504 516
1782 2 507 514 524 509
1783 10 507 514 524 525
1784 10 507 514 524 510
1785 2 515 514 524 509
1786 10 515 514 524 525
1787 10 515 514 524 510
1788 2 525 524 509 517
1789 10 525 524 509 519
1790 10 525 524 509 505
1791 2 510 524 509 517
1792 10 510 524 509 519
1793 10 510 524 509 505
1794 2 519 509 517 504
1795 10 519 509 517 513
1796 10 519 509 517 523
1797 2 505 509 517 504
1798 10 505 509 517 513
1799 10 505 509 517 523
1800 2 513 517 504 506
1801 10 513 517 504 508
1802 10 513 517 504 516
1803 2 523 517 504 506
1804 10 523 517 504 508
1805 10 523 517 504 516
1806 1 494 501 511 520
1807 2 494 501 511 521
1808 2 494 501 511 518
1809 1 488 501 511 520
1810 2 488 501 511 521
1811 2 488 501 511 518
1812 2 483 501 511 520
1813 10 483 501 511 521
1814 10 483 501 511 518
1815 1 501 511 520 506
1816 2 501 511 520 512
1817 2 502 494 501 511
1818 2 489 494 501 511
1819 1 470 494 501 511
1820 1 496 488 501 511
1821 1 485 488 501 511
1822 2 492 488 501 511
1823 1 532 540 526 534
1824 1 532 540 526 546
1825 2 532 540 526 530
1826 1 540 526 534 543
1827 2 540 526 534 538
1828 2 540 526 534 547
1829 1 540 526 546 537
1830 2 540 526 546 539
1831 2 540 526 546 548
1832 1 526 534 543 529
1833 2 526 534 543 533
1834 2 526 534 543 542
1835 1 534 526 546 537
1836 2 534 526 546 539
1837 2 534 526 546 548
1838 1 534 543 529 537
1839 2 534 543 529 528
1840 2 534 543 529 536
1841 1 543 529 537 546
1842 2 543 529 537 545
1843 2 543 529 537 531
1844 1 529 537 546 526
1845 2 529 537 546 539
1846 2 529 537 546 548
1847 1 546 526 534 543
1848 2 546 526 534 538
1849 2 546 526 534 547
1850 2 541 532 540 526
1851 10 541 532 540 535
1852 10 541 532 540 544
1853 2 527 532 540 526
1854 10 527 532 540 535
1855 10 527 532 540 544
1856 2 535 540 526 534
1857 2 535 540 526 546
1858 10 535 540 526 530
1859 2 544 540 526 534
1860 2 544 540 526 546
1861 10 544 540 526 530
1862 2 530 526 534 543
1863 10 530 526 534 538
1864 10 530 526 534 547
1865 2 530 526 546 537
1866 10 530 526 546 539
1867 10 530 526 546 548
1868 2 538 534 543 529
1869 10 538 534 543 533
1870 10 538 534 543 542
1871 2 547 534 543 529
1872 10 547 534 543 533
1873 10 547 534 543 542
1874 2 533 543 529 537
1875 10 533 543 529 528
1876 10 533 543 529 536
1877 2 542 543 529 537
1878 10 542 543 529 528
1879 10 542 543 529 536
1880 2 528 529 537 546
1881 10 528 529 537 545
1882 10 528 529 537 531
1883 2 536 529 537 546
1884 10 536 529 537 545
1885 10 536 529 537 531
1886 2 545 537 546 526
1887 10 545 537 546 539
1888 10 545 537 546 548
1889 2 531 537 546 526
1890 10 531 537 546 539
1891 10 531 537 546 548
1892 1 511 520 532 540
1893 2 511 520 532 541
1894 2 511 520 532 527
1895 1 506 520 532 540
1896 2 506 520 532 541
1897 2 506 520 532 527
1898 2 512 520 532 540
1899 10 512 520 532 541
1900 10 512 520 532 527
1901 1 520 532 540 526
1902 2 520 532 540 535
1903 2 520 532 540 544
1904 2 521 511 520 532
1905 2 518 511 520 532
1906 1 501 511 520 532
1907 1 514 506 520 532
1908 1 504 506 520 532
1909 2 522 506 520 532
1910 4 549 550 551 552
1911 3 549 550 551 553
1912 5 550 551 553 554
1913 9 551 553 554 559
1914 9 551 553 554 560
1915 9 551 553 554 561
1916 6 552 551 553 554
1917 8 555 549 550 551
1918 10 555 549 550 558
1919 8 556 549 550 551
1920 10 556 549 550 558
1921 8 557 549 550 551
1922 10 557 549 550 558
1923 12 558 550 551 552
1924 11 558 550 551 553
1925 4 568 562 569 563
1926 3 568 562 569 570
1927 5 562 569 570 564
1928 9 569 570 564 566
1929 9 569 570 564 573
1930 9 569 570 564 567
1931 6 563 569 570 564
1932 8 565 568 562 569
1933 10 565 568 562 572
1934 8 571 568 562 569
1935 10 571 568 562 572
1936 12 572 562 569 563
1937 11 572 562 569 570
1938 1 549 550 568 562
1939 2 549 550 568 565
1940 2 549 550 568 571
1941 7 551 550 568 562
1942 8 551 550 568 565
1943 8 551 550 568 571
1944 2 558 550 568 562
1945 10 558 550 568 565
1946 10 558 550 568 571
1947 7 550 568 562 569
1948 2 550 568 562 572
1949 2 555 549 550 568
1950 2 556 549 550 568
1951 2 557 549 550 568
1952 4 552 551 550 568
1953 3 553 551 550 568
1954 1 589 585 595 579
1955 1 589 585 595 575
1956 2 589 585 595 576
1957 1 585 595 579 590
1958 2 585 595 579 592
1959 2 585 595 579 582
1960 1 585 595 575 578
1961 2 585 595 575 593
1962 2 585 595 575 584
1963 1 595 579 590 580
1964 2 595 579 590 583
1965 2 595 579 590 587
1966 1 579 595 575 578
1967 2 579 595 575 593
1968 2 579 595 575 584
1969 1 579 590 580 578
1970 2 579 590 580 594
1971 2 579 590 580 588
1972 1 590 580 578 575
1973 2 590 580 578 581
1974 2 590 580 578 577
1975 1 580 578 575 595
1976 2 580 578 575 593
1977 2 580 578 575 584
1978 1 575 595 579 590
1979 2 575 595 579 592
1980 2 575 595 579 582
1981 2 574 589 585 595
1982 10 574 589 585 591
1983 2 586 589 585 595
1984 10 586 589 585 591
1985 2 591 585 595 579
1986 2 591 585 595 575
1987 10 591 585 595 576
1988 2 576 595 579 590
1989 10 576 595 579 592
1990 10 576 595 579 582
1991 2 576 595 575 578
1992 10 576 595 575 593
1993 10 576 595 575 584
1994 2 592 579 590 580
1995 10 592 579 590 583
1996 10 592 579 590 587
1997 2 582 579 590 580
1998 10 582 579 590 583
1999 10 582 579 590 587
2000 2 583 590 580 578
2001 10 583 590 580 594
2002 10 583 590 580 588
2003 2 587 590 580 578
2004 10 587 590 580 594
2005 10 587 590 580 588
2006 2 594 580 578 575
2007 10 594 580 578 581
2008 10 594 580 578 577
2009 2 588 580 578 575
2010 10 588 580 578 581
2011 10 588 580 578 577
2012 2 581 578 575 595
2013 10 581 578 575 593
2014 10 581 578 575 584
2015 2 577 578 575 595
2016 10 577 578 575 593
2017 10 577 578 575 584
2018 1 568 562 589 585
2019 2 568 562 589 574
2020 2 568 562 589 586
2021 7 569 562 589 585
2022 8 569 562 589 574
2023 8 569 562 589 586
2024 2 572 562 589 585
2025 10 572 562 589 574
2026 10 572 562 589 586
2027 1 562 589 585 595
2028 2 562 589 585 591
2029 2 565 568 562 589
2030 2 571 568 562 589
2031 1 550 568 562 589
2032 4 563 569 562 589
2033 3 570 569 562 589
2034 1 600 614 597 603
2035 1 600 614 597 609
2036 2 600 614 597 599
2037 1 614 597 603 596
2038 2 614 597 603 607
2039 2 614 597 603 615
2040 1 614 597 609 598
2041 2 614 597 609 608
2042 2 614 597 609 613
2043 1 597 603 596 601
2044 2 597 603 596 602
2045 2 597 603 596 610
2046 1 603 597 609 598
2047 2 603 597 609 608
2048 2 603 597 609 613
2049 1 603 596 601 598
2050 2 603 596 601 604
2051 2 603 596 601 617
2052 1 596 601 598 609
2053 2 596 601 598 605
2054 2 596 601 598 611
2055 1 601 598 609 597
2056 2 601 598 609 608
2057 2 601 598 609 613
2058 1 609 597 603 596
2059 2 609 597 603 607
2060 2 609 597 603 615
2061 2 616 600 614 597
2062 10 616 600 614 612
2063 2 606 600 614 597
2064 10 606 600 614 612
2065 2 612 614 597 603
2066 2 612 614 597 609
2067 10 612 614 597 599
2068 2 599 597 603 596
2069 10 599 597 603 607
2070 10 599 597 603 615
2071 2 599 597 609 598
2072 10 599 597 609 608
2073 10 599 597 609 613
2074 2 607 603 596 601
2075 10 607 603 596 602
2076 10 607 603 596 610
2077 2 615 603 596 601
2078 10 615 603 596 602
2079 10 615 603 596 610
2080 2 602 596 601 598
2081 10 602 596 601 604
2082 10 602 596 601 617
2083 2 610 596 601 598
2084 10 610 596 601 604
2085 10 610 596 601 617
2086 2 604 601 598 609
2087 10 604 601 598 605
2088 10 604 601 598 611
2089 2 617 601 598 609
2090 10 617 601 598 605
2091 10 617 601 598 611
2092 2 605 598 609 597
2093 10 605 598 609 608
2094 10 605 598 609 613
2095 2 611 598 609 597
2096 10 611 598 609 608
2097 10 611 598 609 613
2098 1 589 585 600 614
2099 2 589 585 600 616
2100 2 589 585 600 606
2101 1 595 585 600 614
2102 2 595 585 600 616
2103 2 595 585 600 606
2104 2 591 585 600 614
2105 10 591 585 600 616
2106 10 591 585 600 606
2107 1 585 600 614 597
2108 2 585 600 614 612
2109 2 574 589 585 600
2110 2 586 589 585 600
2111 1 562 589 585 600
2112 1 579 595 585 600
2113 1 575 595 585 600
2114 2 576 595 585 600
2115 1 624 633 638 632
2116 1 624 633 638 628
2117 2 624 633 638 626
2118 1 633 638 632 625
2119 2 633 638 632 639
2120 2 633 638 632 629
2121 1 633 638 628 618
2122 2 633 638 628 623
2123 2 633 638 628 631
2124 1 638 632 625 634
2125 2 638 632 625 630
2126 2 638 632 625 620
2127 1 632 638 628 618
2128 2 632 638 628 623
2129 2 632 638 628 631
2130 1 632 625 634 618
2131 2 632 625 634 636
2132 2 632 625 634 621
2133 1 625 634 618 628
2134 2 625 634 618 622
2135 2 625 634 618 627
2136 1 634 618 628 638
2137 2 634 618 628 623
2138 2 634 618 628 631
2139 1 628 638 632 625
2140 2 628 638 632 639
2141 2 628 638 632 629
2142 2 619 624 633 638
2143 10 619 624 633 637
2144 2 635 624 633 638
2145 10 635 624 633 637
2146 2 637 633 638 632
2147 2 637 633 638 628
2148 10 637 633 638 626
2149 2 626 638 632 625
2150 10 626 638 632 639
2151 10 626 638 632 629
2152 2 626 638 628 618
2153 10 626 638 628 623
2154 10 626 638 628 631
2155 2 639 632 625 634
2156 10 639 632 625 630
2157 10 639 632 625 620
2158 2 629 632 625 634
2159 10 629 632 625 630
2160 10 629 632 625 620
2161 2 630 625 634 618
2162 10 630 625 634 636
2163 10 630 625 634 621
2164 2 620 625 634 618
2165 10 620 625 634 636
2166 10 620 625 634 621
2167 2 636 634 618 628
2168 10 636 634 618 622
2169 10 636 634 618 627
2170 2 621 634 618 628
2171 10 621 634 618 622
2172 10 621 634 618 627
2173 2 622 618 628 638
2174 10 622 618 628 623
2175 10 622 618 628 631
2176 2 627 618 628 638
2177 10 627 618 628 623
2178 10 627 618 628 631
2179 1 600 614 624 633
2180 2 600 614 624 619
2181 2 600 614 624 635
2182 1 597 614 624 633
2183 2 597 614 624 619
2184 2 597 614 624 635
2185 2 612 614 624 633
2186 10 612 614 624 619
2187 10 612 614 624 635
2188 1 614 624 633 638
2189 2 614 624 633 637
2190 2 616 600 614 624
2191 2 606 600 614 624
2192 1 585 600 614 624
2193 1 603 597 614 624
2194 1 609 597 614 624
2195 2 599 597 614 624
2196 1 660 645 654 640
2197 1 660 645 654 651
2198 2 660 645 654 658
2199 1 645 654 640 648
2200 2 645 654 640 643
2201 2 645 654 640 652
2202 1 645 654 651 642
2203 2 645 654 651 644
2204 2 645 654 651 653
2205 1 654 640 648 657
2206 2 654 640 648 661
2207 2 654 640 648 647
2208 1 640 654 651 642
2209 2 640 654 651 644
2210 2 640 654 651 653
2211 1 640 648 657 642
2212 2 640 648 657 656
2213 2 640 648 657 641
2214 1 648 657 642 651
2215 2 648 657 642 650
2216 2 648 657 642 659
2217 1 657 642 651 654
2218 2 657 642 651 644
2219 2 657 642 651 653
2220 1 651 654 640 648
2221 2 651 654 640 643
2222 2 651 654 640 652
2223 2 646 660 645 654
2224 10 646 660 645 649
2225 2 655 660 645 654
2226 10 655 660 645 649
2227 2 649 645 654 640
2228 2 649 645 654 651
2229 10 649 645 654 658
2230 2 658 654 640 648
2231 10 658 654 640 643
2232 10 658 654 640 652
2233 2 658 654 651 642
2234 10 658 654 651 644
2235 10 658 654 651 653
2236 2 643 640 648 657
2237 10 643 640 648 661
2238 10 643 640 648 647
2239 2 652 640 648 657
2240 10 652 640 648 661
2241 10 652 640 648 647
2242 2 661 648 657 642
2243 10 661 648 657 656
2244 10 661 648 657 641
2245 2 647 648 657 642
2246 10 647 648 657 656
2247 10 647 648 657 641
2248 2 656 657 642 651
2249 10 656 657 642 650
2250 10 656 657 642 659
2251 2 641 657 642 651
2252 10 641 657 642 650
2253 10 641 657 642 659
2254 2 650 642 651 654
2255 10 650 642 651 644
2256 10 650 642 651 653
2257 2 659 642 651 654
2258 10 659 642 651 644
2259 10 659 642 651 653
2260 1 624 633 660 645
2261 2 624 633 660 646
2262 2 624 633 660 655
2263 1 638 633 660 645
2264 2 638 633 660 646
2265 2 638 633 660 655
2266 2 637 633 660 645
2267 10 637 633 660 646
2268 10 637 633 660 655
2269 1 633 660 645 654
2270 2 633 660 645 649
2271 2 619 624 633 660
2272 2 635 624 633 660
2273 1 614 624 633 660
2274 1 632 638 633 660
2275 1 628 638 633 660
2276 2 626 638 633 660
2277 1 662 672 671 680
2278 1 662 672 671 682
2279 2 662 672 671 677
2280 1 672 671 680 666
2281 2 672 671 680 664
2282 2 672 671 680 663
2283 1 672 671 682 681
2284 2 672 671 682 670
2285 2 672 671 682 674
2286 1 671 680 666 667
2287 2 671 680 666 676
2288 2 671 680 666 665
2289 1 680 671 682 681
2290 2 680 671 682 670
2291 2 680 671 682 674
2292 1 680 666 667 681
2293 2 680 666 667 679
2294 2 680 666 667 683
2295 1 666 667 681 682
2296 2 666 667 681 673
2297 2 666 667 681 669
2298 1 667 681 682 671
2299 2 667 681 682 670
2300 2 667 681 682 674
2301 1 682 671 680 666
2302 2 682 671 680 664
2303 2 682 671 680 663
2304 2 668 662 672 671
2305 10 668 662 672 675
2306 2 678 662 672 671
2307 10 678 662 672 675
2308 2 675 672 671 680
2309 2 675 672 671 682
2310 10 675 672 671 677
2311 2 677 671 680 666
2312 10 677 671 680 664
2313 10 677 671 680 663
2314 2 677 671 682 681
2315 10 677 671 682 670
2316 10 677 671 682 674
2317 2 664 680 666 667
2318 10 664 680 666 676
2319 10 664 680 666 665
2320 2 663 680 666 667
2321 10 663 680 666 676
2322 10 663 680 666 665
2323 2 676 666 667 681
2324 10 676 666 667 679
2325 10 676 666 667 683
2326 2 665 666 667 681
2327 10 665 666 667 679
2328 10 665 666 667 683
2329 2 679 667 681 682
2330 10 679 667 681 673
2331 10 679 667 681 669
2332 2 683 667 681 682
2333 10 683 667 681 673
2334 10 683 667 681 669
2335 2 673 681 682 671
2336 10 673 681 682 670
2337 10 673 681 682 674
2338 2 669 681 682 671
2339 10 669 681 682 670
2340 10 669 681 682 674
2341 1 660 645 662 672
2342 2 660 645 662 668
2343 2 660 645 662 678
2344 1 654 645 662 672
2345 2 654 645 662 668
2346 2 654 645 662 678
2347 2 649 645 662 672
2348 10 649 645 662 668
2349 10 649 645 662 678
2350 1 645 662 672 671
2351 2 645 662 672 675
2352 2 646 660 645 662
2353 2 655 660 645 662
2354 1 633 660 645 662
2355 1 640 654 645 662
2356 1 651 654 645 662
2357 2 658 654 645 662
2358 1 687 694 703 689
2359 1 687 694 703 700
2360 2 687 694 703 685
2361 1 694 703 689 697
2362 2 694 703 689 692
2363 2 694 703 689 701
2364 1 694 703 700 691
2365 2 694 703 700 693
2366 2 694 703 700 702
2367 1 703 689 697 684
2368 2 703 689 697 688
2369 2 703 689 697 696
2370 1 689 703 700 691
2371 2 689 703 700 693
2372 2 689 703 700 702
2373 1 689 697 684 691
2374 2 689 697 684 705
2375 2 689 697 684 690
2376 1 697 684 691 700
2377 2 697 684 691 699
2378 2 697 684 691 686
2379 1 684 691 700 703
2380 2 684 691 700 693
2381 2 684 691 700 702
2382 1 700 703 689 697
2383 2 700 703 689 692
2384 2 700 703 689 701
2385 2 695 687 694 703
2386 10 695 687 694 698
2387 2 704 687 694 703
2388 10 704 687 694 698
2389 2 698 694 703 689
2390 2 698 694 703 700
2391 10 698 694 703 685
2392 2 685 703 689 697
2393 10 685 703 689 692
2394 10 685 703 689 701
2395 2 685 703 700 691
2396 10 685 703 700 693
2397 10 685 703 700 702
2398 2 692 689 697 684
2399 10 692 689 697 688
2400 10 692 689 697 696
2401 2 701 689 697 684
2402 10 701 689 697 688
2403 10 701 689 697 696
2404 2 688 697 684 691
2405 10 688 697 684 705
2406 10 688 697 684 690
2407 2 696 697 684 691
2408 10 696 697 684 705
2409 10 696 697 684 690
2410 2 705 684 691 700
2411 10 705 684 691 699
2412 10 705 684 691 686
2413 2 690 684 691 700
2414 10 690 684 691 699
2415 10 690 684 691 686
2416 2 699 691 700 703
2417 10 699 691 700 693
2418 10 699 691 700 702
2419 2 686 691 700 703
2420 10 686 691 700 693
2421 10 686 691 700 702
2422 1 662 672 687 694
2423 2 662 672 687 695
2424 2 662 672 687 704
2425 1 671 672 687 694
2426 2 671 672 687 695
2427 2 671 672 687 704
2428 2 675 672 687 694
2429 10 675 672 687 695
2430 10 675 672 687 704
2431 1 672 687 694 703
2432 2 672 687 694 698
2433 2 668 662 672 687
2434 2 678 662 672 687
2435 1 645 662 672 687
2436 1 680 671 672 687
2437 1 682 671 672 687
2438 2 677 671 672 687
2439 1 724 709 718 726
2440 1 724 709 718 715
2441 2 724 709 718 722
2442 1 709 718 726 712
2443 2 709 718 726 707
2444 2 709 718 726 716
2445 1 709 718 715 706
2446 2 709 718 715 708
2447 2 709 718 715 717
2448 1 718 726 712 721
2449 2 718 726 712 725
2450 2 718 726 712 711
2451 1 726 718 715 706
2452 2 726 718 715 708
2453 2 726 718 715 717
2454 1 726 712 721 706
2455 2 726 712 721 720
2456 2 726 712 721 727
2457 1 712 721 706 715
2458 2 712 721 706 714
2459 2 712 721 706 723
2460 1 721 706 715 718
2461 2 721 706 715 708
2462 2 721 706 715 717
2463 1 715 718 726 712
2464 2 715 718 726 707
2465 2 715 718 726 716
2466 2 710 724 709 718
2467 10 710 724 709 713
2468 2 719 724 709 718
2469 10 719 724 709 713
2470 2 713 709 718 726
2471 2 713 709 718 715
2472 10 713 709 718 722
2473 2 722 718 726 712
2474 10 722 718 726 707
2475 10 722 718 726 716
2476 2 722 718 715 706
2477 10 722 718 715 708
2478 10 722 718 715 717
2479 2 707 726 712 721
2480 10 707 726 712 725
2481 10 707 726 712 711
2482 2 716 726 712 721
2483 10 716 726 712 725
2484 10 716 726 712 711
2485 2 725 712 721 706
2486 10 725 712 721 720
2487 10 725 712 721 727
2488 2 711 712 721 706
2489 10 711 712 721 720
2490 10 711 712 721 727
2491 2 720 721 706 715
2492 10 720 721 706 714
2493 10 720 721 706 723
2494 2 727 721 706 715
2495 10 727 721 706 714
2496 10 727 721 706 723
2497 2 714 706 715 718
2498 10 714 706 715 708
2499 10 714 706 715 717
2500 2 723 706 715 718
2501 10 723 706 715 708
2502 10 723 706 715 717
2503 1 687 694 724 709
2504 2 687 694 724 710
2505 2 687 694 724 719
2506 1 703 694 724 709
2507 2 703 694 724 710
2508 2 703 694 724 719
2509 2 698 694 724 709
2510 10 698 694 724 710
2511 10 698 694 724 719
2512 1 694 724 709 718
2513 2 694 724 709 713
2514 2 695 687 694 724
2515 2 704 687 694 724
2516 1 672 687 694 724
2517 1 689 703 694 724
2518 1 700 703 694 724
2519 2 685 703 694 724
2520 1 737 745 731 739
2521 1 737 745 731 728
2522 2 737 745 731 735
2523 1 745 731 739 748
2524 2 745 731 739 743
2525 2 745 731 739 729
2526 1 745 731 728 742
2527 2 745 731 728 744
2528 2 745 731 728 730
2529 1 731 739 748 734
2530 2 731 739 748 738
2531 2 731 739 748 747
2532 1 739 731 728 742
2533 2 739 731 728 744
2534 2 739 731 728 730
2535 1 739 748 734 742
2536 2 739 748 734 733
2537 2 739 748 734 741
2538 1 748 734 742 728
2539 2 748 734 742 750
2540 2 748 734 742 736
2541 1 734 742 728 731
2542 2 734 742 728 744
2543 2 734 742 728 730
2544 1 728 731 739 748
2545 2 728 731 739 743
2546 2 728 731 739 729
2547 2 746 737 745 731
2548 10 746 737 745 740
2549 10 746 737 745 749
2550 2 732 737 745 731
2551 10 732 737 745 740
2552 10 732 737 745 749
2553 2 740 745 731 739
2554 2 740 745 731 728
2555 10 740 745 731 735
2556 2 749 745 731 739
2557 2 749 745 731 728
2558 10 749 745 731 735
2559 2 735 731 739 748
2560 10 735 731 739 743
2561 10 735 731 739 729
2562 2 735 731 728 742
2563 10 735 731 728 744
2564 10 735 731 728 730
2565 2 743 739 748 734
2566 10 743 739 748 738
2567 10 743 739 748 747
2568 2 729 739 748 734
2569 10 729 739 748 738
2570 10 729 739 748 747
2571 2 738 748 734 742
2572 10 738 748 734 733
2573 10 738 748 734 741
2574 2 747 748 734 742
2575 10 747 748 734 733
2576 10 747 748 734 741
2577 2 733 734 742 728
2578 10 733 734 742 750
2579 10 733 734 742 736
2580 2 741 734 742 728
2581 10 741 734 742 750
2582 10 741 734 742 736
2583 2 750 742 728 731
2584 10 750 742 728 744
2585 10 750 742 728 730
2586 2 736 742 728 731
2587 10 736 742 728 744
2588 10 736 742 728 730
2589 1 724 709 737 745
2590 2 724 709 737 746
2591 2 724 709 737 732
2592 1 718 709 737 745
2593 2 718 709 737 746
2594 2 718 709 737 732
2595 2 713 709 737 745
2596 10 713 709 737 746
2597 10 713 709 737 732
2598 1 709 737 745 731
2599 2 709 737 745 740
2600 2 709 737 745 749
2601 2 710 724 709 737
2602 2 719 724 709 737
2603 1 694 724 709 737
2604 1 726 718 709 737
2605 1 715 718 709 737
2606 2 722 718 709 737
2607 1 751 752 753 754
2608 1 751 752 753 758
2609 2 751 752 753 763
2610 1 752 753 754 755
2611 2 752 753 754 764
2612 2 752 753 754 765
2613 1 752 753 758 757
2614 2 752 753 758 772
2615 2 752 753 758 773
2616 1 753 754 755 756
2617 2 753 754 755 766
2618 2 753 754 755 767
2619 1 754 753 758 757
2620 2 754 753 758 772
2621 2 754 753 758 773
2622 1 754 755 756 757
2623 2 754 755 756 768
2624 2 754 755 756 769
2625 1 755 756 757 758
2626 2 755 756 757 770
2627 2 755 756 757 771
2628 1 756 757 758 753
2629 2 756 757 758 772
2630 2 756 757 758 773
2631 1 758 753 754 755
2632 2 758 753 754 764
2633 2 758 753 754 765
2634 2 759 751 752 753
2635 10 759 751 752 762
2636 2 760 751 752 753
2637 10 760 751 752 762
2638 2 761 751 752 753
2639 10 761 751 752 762
2640 2 762 752 753 754
2641 2 762 752 753 758
2642 10 762 752 753 763
2643 2 763 753 754 755
2644 10 763 753 754 764
2645 10 763 753 754 765
2646 2 763 753 758 757
2647 10 763 753 758 772
2648 10 763 753 758 773
2649 2 764 754 755 756
2650 10 764 754 755 766
2651 10 764 754 755 767
2652 2 765 754 755 756
2653 10 765 754 755 766
2654 10 765 754 755 767
2655 2 766 755 756 757
2656 10 766 755 756 768
2657 10 766 755 756 769
2658 2 767 755 756 757
2659 10 767 755 756 768
2660 10 767 755 756 769
2661 2 768 756 757 758
2662 10 768 756 757 770
2663 10 768 756 757 771
2664 2 769 756 757 758
2665 10 769 756 757 770
2666 10 769 756 757 771
2667 2 770 757 758 753
2668 10 770 757 758 772
2669 10 770 757 758 773
2670 2 771 757 758 753
2671 10 771 757 758 772
2672 10 771 757 758 773
2673 4 774 781 775 780
2674 3 774 781 775 776
2675 5 781 775 776 782
2676 9 775 776 782 784
2677 9 775 776 782 779
2678 9 775 776 782 785
2679 6 780 775 776 782
2680 8 783 774 781 775
2681 10 783 774 781 778
2682 8 777 774 781 775
2683 10 777 774 781 778
2684 12 778 781 775 780
2685 11 778 781 775 776
2686 1 751 752 774 781
2687 2 751 752 774 783
2688 2 751 752 774 777
2689 1 753 752 774 781
2690 2 753 752 774 783
2691 2 753 752 774 777
2692 2 762 752 774 781
2693 10 762 752 774 783
2694 10 762 752 774 777
2695 7 752 774 781 775
2696 2 752 774 781 778
2697 2 759 751 752 774
2698 2 760 751 752 774
2699 2 761 751 752 774
2700 1 754 753 752 774
2701 1 758 753 752 774
2702 2 763 753 752 774
2703 4 793 786 787 794
2704 3 793 786 787 795
2705 5 786 787 795 796
2706 9 787 795 796 790
2707 9 787 795 796 791
2708 9 787 795 796 792
2709 6 794 787 795 796
2710 8 788 793 786 787
2711 10 788 793 786 789
2712 8 797 793 786 787
2713 10 797 793 786 789
2714 12 789 786 787 794
2715 11 789 786 787 795
2716 1 774 781 793 786
2717 2 774 781 793 788
2718 2 774 781 793 797
2719 7 775 781 793 786
2720 8 775 781 793 788
2721 8 775 781 793 797
2722 2 778 781 793 786
2723 10 778 781 793 788
2724 10 778 781 793 797
2725 7 781 793 786 787
2726 2 781 793 786 789
2727 2 783 774 781 793
2728 2 777 774 781 793
2729 1 752 774 781 793
2730 4 780 775 781 793
2731 3 776 775 781 793
2732 4 798 804 805 800
2733 3 798 804 805 799
2734 5 804 805 799 806
2735 9 805 799 806 809
2736 9 805 799 806 802
2737 9 805 799 806 803
2738 6 800 805 799 806
2739 8 807 798 804 805
2740 10 807 798 804 801
2741 8 808 798 804 805
2742 10 808 798 804 801
2743 12 801 804 805 800
2744 11 801 804 805 799
2745 1 793 786 798 804
2746 2 793 786 798 807
2747 2 793 786 798 808
2748 7 787 786 798 804
2749 8 787 786 798 807
2750 8 787 786 798 808
2751 2 789 786 798 804
2752 10 789 786 798 807
2753 10 789 786 798 808
2754 7 786 798 804 805
2755 2 786 798 804 801
2756 2 788 793 786 798
2757 2 797 793 786 798
2758 1 781 793 786 798
2759 4 794 787 786 798
2760 3 795 787 786 798
2761 1 816 825 824 823
2762 1 816 825 824 820
2763 2 816 825 824 818
2764 1 825 824 823 817
2765 2 825 824 823 811
2766 2 825 824 823 821
2767 1 825 824 820 813
2768 2 825 824 820 830
2769 2 825 824 820 812
2770 1 824 823 817 827
2771 2 824 823 817 822
2772 2 824 823 817 831
2773 1 823 824 820 813
2774 2 823 824 820 830
2775 2 823 824 820 812
2776 1 823 817 827 813
2777 2 823 817 827 828
2778 2 823 817 827 819
2779 1 817 827 813 820
2780 2 817 827 813 815
2781 2 817 827 813 829
2782 1 827 813 820 824
2783 2 827 813 820 830
2784 2 827 813 820 812
2785 1 820 824 823 817
2786 2 820 824 823 811
2787 2 820 824 823 821
2788 2 826 816 825 824
2789 10 826 816 825 810
2790 2 814 816 825 824
2791 10 814 816 825 810
2792 2 810 825 824 823
2793 2 810 825 824 820
2794 10 810 825 824 818
2795 2 818 824 823 817
2796 10 818 824 823 811
2797 10 818 824 823 821
2798 2 818 824 820 813
2799 10 818 824 820 830
2800 10 818 824 820 812
2801 2 811 823 817 827
2802 10 811 823 817 822
2803 10 811 823 817 831
2804 2 821 823 817 827
2805 10 821 823 817 822
2806 10 821 823 817 831
2807 2 822 817 827 813
2808 10 822 817 827 828
2809 10 822 817 827 819
2810 2 831 817 827 813
2811 10 831 817 827 828
2812 10 831 817 827 819
2813 2 828 827 813 820
2814 10 828 827 813 815
2815 10 828 827 813 829
2816 2 819 827 813 820
2817 10 819 827 813 815
2818 10 819 827 813 829
2819 2 815 813 820 824
2820 10 815 813 820 830
2821 10 815 813 820 812
2822 2 829 813 820 824
2823 10 829 813 820 830
2824 10 829 813 820 812
2825 1 798 804 816 825
2826 2 798 804 816 826
2827 2 798 804 816 814
2828 7 805 804 816 825
2829 8 805 804 816 826
2830 8 805 804 816 814
2831 2 801 804 816 825
2832 10 801 804 816 826
2833 10 801 804 816 814
2834 1 804 816 825 824
2835 2 804 816 825 810
2836 2 807 798 804 816
2837 2 808 798 804 816
2838 1 786 798 804 816
2839 4 800 805 804 816
2840 3 799 805 804 816
2841 1 850 835 844 852
2842 1 850 835 844 841
2843 2 850 835 844 848
2844 1 835 844 852 838
2845 2 835 844 852 833
2846 2 835 844 852 842
2847 1 835 844 841 832
2848 2 835 844 841 834
2849 2 835 844 841 843
2850 1 844 852 838 847
2851 2 844 852 838 851
2852 2 844 852 838 837
2853 1 852 844 841 832
2854 2 852 844 841 834
2855 2 852 844 841 843
2856 1 852 838 847 832
2857 2 852 838 847 846
2858 2 852 838 847 853
2859 1 838 847 832 841
2860 2 838 847 832 840
2861 2 838 847 832 849
2862 1 847 832 841 844
2863 2 847 832 841 834
2864 2 847 832 841 843
2865 1 841 844 852 838
2866 2 841 844 852 833
2867 2 841 844 852 842
2868 2 836 850 835 844
2869 10 836 850 835 839
2870 2 845 850 835 844
2871 10 845 850 835 839
2872 2 839 835 844 852
2873 2 839 835 844 841
2874 10 839 835 844 848
2875 2 848 844 852 838
2876 10 848 844 852 833
2877 10 848 844 852 842
2878 2 848 844 841 832
2879 10 848 844 841 834
2880 10 848 844 841 843
2881 2 833 852 838 847
2882 10 833 852 838 851
2883 10 833 852 838 837
2884 2 842 852 838 847
2885 10 842 852 838 851
2886 10 842 852 838 837
2887 2 851 838 847 832
2888 10 851 838 847 846
2889 10 851 838 847 853
2890 2 837 838 847 832
2891 10 837 838 847 846
2892 10 837 838 847 853
2893 2 846 847 832 841
2894 10 846 847 832 840
2895 10 846 847 832 849
2896 2 853 847 832 841
2897 10 853 847 832 840
2898 10 853 847 832 849
2899 2 840 832 841 844
2900 10 840 832 841 834
2901 10 840 832 841 843
2902 2 849 832 841 844
2903 10 849 832 841 834
2904 10 849 832 841 843
2905 1 816 825 850 835
2906 2 816 825 850 836
2907 2 816 825 850 845
2908 1 824 825 850 835
2909 2 824 825 850 836
2910 2 824 825 850 845
2911 2 810 825 850 835
2912 10 810 825 850 836
2913 10 810 825 850 845
2914 1 825 850 835 844
2915 2 825 850 835 839
2916 2 826 816 825 850
2917 2 814 816 825 850
2918 1 804 816 825 850
2919 1 823 824 825 850
2920 1 820 824 825 850
2921 2 818 824 825 850
2922 1 857 864 873 859
2923 1 857 864 873 870
2924 2 857 864 873 855
2925 1 864 873 859 867
2926 2 864 873 859 862
2927 2 864 873 859 871
2928 1 864 873 870 861
2929 2 864 873 870 863
2930 2 864 873 870 872
2931 1 873 859 867 854
2932 2 873 859 867 858
2933 2 873 859 867 866
2934 1 859 873 870 861
2935 2 859 873 870 863
2936 2 859 873 870 872
2937 1 859 867 854 861
2938 2 859 867 854 875
2939 2 859 867 854 860
2940 1 867 854 861 870
2941 2 867 854 861 869
2942 2 867 854 861 856
2943 1 854 861 870 873
2944 2 854 861 870 863
2945 2 854 861 870 872
2946 1 870 873 859 867
2947 2 870 873 859 862
2948 2 870 873 859 871
2949 2 865 857 864 873
2950 10 865 857 864 868
2951 2 874 857 864 873
2952 10 874 857 864 868
2953 2 868 864 873 859
2954 2 868 864 873 870
2955 10 868 864 873 855
2956 2 855 873 859 867
2957 10 855 873 859 862
2958 10 855 873 859 871
2959 2 855 873 870 861
2960 10 855 873 870 863
2961 10 855 873 870 872
2962 2 862 859 867 854
2963 10 862 859 867 858
2964 10 862 859 867 866
2965 2 871 859 867 854
2966 10 871 859 867 858
2967 10 871 859 867 866
2968 2 858 867 854 861
2969 10 858 867 854 875
2970 10 858 867 854 860
2971 2 866 867 854 861
2972 10 866 867 854 875
2973 10 866 867 854 860
2974 2 875 854 861 870
2975 10 875 854 861 869
2976 10 875 854 861 856
2977 2 860 854 861 870
2978 10 860 854 861 869
2979 10 860 854 861 856
2980 2 869 861 870 873
2981 10 869 861 870 863
2982 10 869 861 870 872
2983 2 856 861 870 873
2984 10 856 861 870 863
2985 10 856 861 870 872
2986 1 850 835 857 864
2987 2 850 835 857 865
2988 2 850 835 857 874
2989 1 844 835 857 864
2990 2 844 835 857 865
2991 2 844 835 857 874
2992 2 839 835 857 864
2993 10 839 835 857 865
2994 10 839 835 857 874
2995 1 835 857 864 873
2996 2 835 857 864 868
2997 2 836 850 835 857
2998 2 845 850 835 857
2999 1 825 850 835 857
3000 1 852 844 835 857
3001 1 841 844 835 857
3002 2 848 844 835 857
3003 1 878 895 882 876
3004 1 878 895 882 887
3005 2 878 895 882 877
3006 1 895 882 876 879
3007 2 895 882 876 890
3008 2 895 882 876 891
3009 1 895 882 887 883
3010 2 895 882 887 894
3011 2 895 882 887 881
3012 1 882 876 879 880
3013 2 882 876 879 888
3014 2 882 876 879 896
3015 1 876 882 887 883
3016 2 876 882 887 894
3017 2 876 882 887 881
3018 1 876 879 880 883
3019 2 876 879 880 885
3020 2 876 879 880 897
3021 1 879 880 883 887
3022 2 879 880 883 886
3023 2 879 880 883 893
3024 1 880 883 887 882
3025 2 880 883 887 894
3026 2 880 883 887 881
3027 1 887 882 876 879
3028 2 887 882 876 890
3029 2 887 882 876 891
3030 2 889 878 895 882
3031 10 889 878 895 884
3032 2 892 878 895 882
3033 10 892 878 895 884
3034 2 884 895 882 876
3035 2 884 895 882 887
3036 10 884 895 882 877
3037 2 877 882 876 879
3038 10 877 882 876 890
3039 10 877 882 876 891
3040 2 877 882 887 883
3041 10 877 882 887 894
3042 10 877 882 887 881
3043 2 890 876 879 880
3044 10 890 876 879 888
3045 10 890 876 879 896
3046 2 891 876 879 880
3047 10 891 876 879 888
3048 10 891 876 879 896
3049 2 888 879 880 883
3050 10 888 879 880 885
3051 10 888 879 880 897
3052 2 896 879 880 883
3053 10 896 879 880 885
3054 10 896 879 880 897
3055 2 885 880 883 887
3056 10 885 880 883 886
3057 10 885 880 883 893
3058 2 897 880 883 887
3059 10 897 880 883 886
3060 10 897 880 883 893
3061 2 886 883 887 882
3062 10 886 883 887 894
3063 10 886 883 887 881
3064 2 893 883 887 882
3065 10 893 883 887 894
3066 10 893 883 887 881
3067 1 857 864 878 895
3068 2 857 864 878 889
3069 2 857 864 878 892
3070 1 873 864 878 895
3071 2 873 864 878 889
3072 2 873 864 878 892
3073 2 868 864 878 895
3074 10 868 864 878 889
3075 10 868 864 878 892
3076 1 864 878 895 882
3077 2 864 878 895 884
3078 2 865 857 864 878
3079 2 874 857 864 878
3080 1 835 857 864 878
3081 1 859 873 864 878
3082 1 870 873 864 878
3083 2 855 873 864 878
3084 1 910 917 904 912
3085 1 910 917 904 901
3086 2 910 917 904 908
3087 1 917 904 912 898
3088 2 917 904 912 915
3089 2 917 904 912 902
3090 1 917 904 901 914
3091 2 917 904 901 916
3092 2 917 904 901 903
3093 1 904 912 898 907
3094 2 904 912 898 911
3095 2 904 912 898 919
3096 1 912 904 901 914
3097 2 912 904 901 916
3098 2 912 904 901 903
3099 1 912 898 907 914
3100 2 912 898 907 906
3101 2 912 898 907 913
3102 1 898 907 914 901
3103 2 898 907 914 900
3104 2 898 907 914 909
3105 1 907 914 901 904
3106 2 907 914 901 916
3107 2 907 914 901 903
3108 1 901 904 912 898
3109 2 901 904 912 915
3110 2 901 904 912 902
3111 2 918 910 917 904
3112 10 918 910 917 899
3113 2 905 910 917 904
3114 10 905 910 917 899
3115 2 899 917 904 912
3116 2 899 917 904 901
3117 10 899 917 904 908
3118 2 908 904 912 898
3119 10 908 904 912 915
3120 10 908 904 912 902
3121 2 908 904 901 914
3122 10 908 904 901 916
3123 10 908 904 901 903
3124 2 915 912 898 907
3125 10 915 912 898 911
3126 10 915 912 898 919
3127 2 902 912 898 907
3128 10 902 912 898 911
3129 10 902 912 898 919
3130 2 911 898 907 914
3131 10 911 898 907 906
3132 10 911 898 907 913
3133 2 919 898 907 914
3134 10 919 898 907 906
3135 10 919 898 907 913
3136 2 906 907 914 901
3137 10 906 907 914 900
3138 10 906 907 914 909
3139 2 913 907 914 901
3140 10 913 907 914 900
3141 10 913 907 914 909
3142 2 900 914 901 904
3143 10 900 914 901 916
3144 10 900 914 901 903
3145 2 909 914 901 904
3146 10 909 914 901 916
3147 10 909 914 901 903
3148 1 878 895 910 917
3149 2 878 895 910 918
3150 2 878 895 910 905
3151 1 882 895 910 917
3152 2 882 895 910 918
3153 2 882 895 910 905
3154 2 884 895 910 917
3155 10 884 895 910 918
3156 10 884 895 910 905
3157 1 895 910 917 904
3158 2 895 910 917 899
3159 2 889 878 895 910
3160 2 892 878 895 910
3161 1 864 878 895 910
3162 1 876 882 895 910
3163 1 887 882 895 910
3164 2 877 882 895 910
3165 1 940 925 934 920
3166 1 940 925 934 931
3167 2 940 925 934 938
3168 1 925 934 920 928
3169 2 925 934 920 923
3170 2 925 934 920 932
3171 1 925 934 931 922
3172 2 925 934 931 924
3173 2 925 934 931 933
3174 1 934 920 928 937
3175 2 934 920 928 941
3176 2 934 920 928 927
3177 1 920 934 931 922
3178 2 920 934 931 924
3179 2 920 934 931 933
3180 1 920 928 937 922
3181 2 920 928 937 936
3182 2 920 928 937 921
3183 1 928 937 922 931
3184 2 928 937 922 930
3185 2 928 937 922 939
3186 1 937 922 931 934
3187 2 937 922 931 924
3188 2 937 922 931 933
3189 1 931 934 920 928
3190 2 931 934 920 923
3191 2 931 934 920 932
3192 2 926 940 925 934
3193 10 926 940 925 929
3194 2 935 940 925 934
3195 10 935 940 925 929
3196 2 929 925 934 920
3197 2 929 925 934 931
3198 10 929 925 934 938
3199 2 938 934 920 928
3200 10 938 934 920 923
3201 10 938 934 920 932
3202 2 938 934 931 922
3203 10 938 934 931 924
3204 10 938 934 931 933
3205 2 923 920 928 937
3206 10 923 920 928 941
3207 10 923 920 928 927
3208 2 932 920 928 937
3209 10 932 920 928 941
3210 10 932 920 928 927
3211 2 941 928 937 922
3212 10 941 928 937 936
3213 10 941 928 937 921
3214 2 927 928 937 922
3215 10 927 928 937 936
3216 10 927 928 937 921
3217 2 936 937 922 931
3218 10 936 937 922 930
3219 10 936 937 922 939
3220 2 921 937 922 931
3221 10 921 937 922 930
3222 10 921 937 922 939
3223 2 930 922 931 934
3224 10 930 922 931 924
3225 10 930 922 931 933
3226 2 939 922 931 934
3227 10 939 922 931 924
3228 10 939 922 931 933
3229 1 910 917 940 925
3230 2 910 917 940 926
3231 2 910 917 940 935
3232 1 904 917 940 925
3233 2 904 917 940 926
3234 2 904 917 940 935
3235 2 899 917 940 925
3236 10 899 917 940 926
3237 10 899 917 940 935
3238 1 917 940 925 934
3239 2 917 940 925 929
3240 2 918 910 917 940
3241 2 905 910 917 940
3242 1 895 910 917 940
3243 1 912 904 917 940
3244 1 901 904 917 940
3245 2 908 904 917 940
3246 4 942 949 943 948
3247 3 942 949 943 944
3248 5 949 943 944 950
3249 9 943 944 950 952
3250 9 943 944 950 947
3251 9 943 944 950 953
3252 6 948 943 944 950
3253 8 951 942 949 943
3254 10 951 942 949 946
3255 8 945 942 949 943
3256 10 945 942 949 946
3257 12 946 949 943 948
3258 11 946 949 943 944
3259 1 940 925 942 949
3260 2 940 925 942 951
3261 2 940 925 942 945
3262 1 934 925 942 949
3263 2 934 925 942 951
3264 2 934 925 942 945
3265 2 929 925 942 949
3266 10 929 925 942 951
3267 10 929 925 942 945
3268 7 925 942 949 943
3269 2 925 942 949 946
3270 2 926 940 925 942
3271 2 935 940 925 942
3272 1 917 940 925 942
3273 1 920 934 925 942
3274 1 931 934 925 942
3275 2 938 934 925 942
3276 4 960 954 962 955
3277 3 960 954 962 961
3278 5 954 962 961 956
3279 9 962 961 956 958
3280 9 962 961 956 965
3281 9 962 961 956 959
3282 6 955 962 961 956
3283 8 957 960 954 962
3284 10 957 960 954 964
3285 8 963 960 954 962
3286 10 963 960 954 964
3287 12 964 954 962 955
3288 11 964 954 962 961
3289 1 942 949 960 954
3290 2 942 949 960 957
3291 2 942 949 960 963
3292 7 943 949 960 954
3293 8 943 949 960 957
3294 8 943 949 960 963
3295 2 946 949 960 954
3296 10 946 949 960 957
3297 10 946 949 960 963
3298 7 949 960 954 962
3299 2 949 960 954 964
3300 2 951 942 949 960
3301 2 945 942 949 960
3302 1 925 942 949 960
3303 4 948 943 949 960
3304 3 944 943 949 960
3305 1 987 972 981 966
3306 1 987 972 981 978
3307 2 987 972 981 985
3308 1 972 981 966 975
3309 2 972 981 966 970
3310 2 972 981 966 979
3311 1 972 981 978 969
3312 2 972 981 978 971
3313 2 972 981 978 980
3314 1 981 966 975 984
3315 2 981 966 975 988
3316 2 981 966 975 974
3317 1 966 981 978 969
3318 2 966 981 978 971
3319 2 966 981 978 980
3320 1 966 975 984 969
3321 2 966 975 984 983
3322 2 966 975 984 968
3323 1 975 984 969 978
3324 2 975 984 969 977
3325 2 975 984 969 986
3326 1 984 969 978 981
3327 2 984 969 978 971
3328 2 984 969 978 980
3329 1 978 981 966 975
3330 2 978 981 966 970
3331 2 978 981 966 979
3332 2 973 987 972 981
3333 10 973 987 972 967
3334 10 973 987 972 976
3335 2 982 987 972 981
3336 10 982 987 972 967
3337 10 982 987 972 976
3338 2 967 972 981 966
3339 2 967 972 981 978
3340 10 967 972 981 985
3341 2 976 972 981 966
3342 2 976 972 981 978
3343 10 976 972 981 985
3344 2 985 981 966 975
3345 10 985 981 966 970
3346 10 985 981 966 979
3347 2 985 981 978 969
3348 10 985 981 978 971
3349 10 985 981 978 980
3350 2 970 966 975 984
3351 10 970 966 975 988
3352 10 970 966 975 974
3353 2 979 966 975 984
3354 10 979 966 975 988
3355 10 979 966 975 974
3356 2 988 975 984 969
3357 10 988 975 984 983
3358 10 988 975 984 968
3359 2 974 975 984 969
3360 10 974 975 984 983
3361 10 974 975 984 968
3362 2 983 984 969 978
3363 10 983 984 969 977
3364 10 983 984 969 986
3365 2 968 984 969 978
3366 10 968 984 969 977
3367 10 968 984 969 986
3368 2 977 969 978 981
3369 10 977 969 978 971
3370 10 977 969 978 980
3371 2 986 969 978 981
3372 10 986 969 978 971
3373 10 986 969 978 980
3374 1 960 954 987 972
3375 2 960 954 987 973
3376 2 960 954 987 982
3377 7 962 954 987 972
3378 8 962 954 987 973
3379 8 962 954 987 982
3380 2 964 954 987 972
3381 10 964 954 987 973
3382 10 964 954 987 982
3383 1 954 987 972 981
3384 2 954 987 972 967
3385 2 954 987 972 976
3386 2 957 960 954 987
3387 2 963 960 954 987
3388 1 949 960 954 987
3389 4 955 962 954 987
3390 3 961 962 954 987
3391 1 989 990 991 992
3392 1 989 990 991 996
3393 2 989 990 991 1001
3394 1 990 991 992 993
3395 2 990 991 992 1002
3396 2 990 991 992 1003
3397 1 990 991 996 995
3398 2 990 991 996 1010
3399 2 990 991 996 1011
3400 1 991 992 993 994
3401 2 991 992 993 1004
3402 2 991 992 993 1005
3403 1 992 991 996 995
3404 2 992 991 996 1010
3405 2 992 991 996 1011
3406 1 992 993 994 995
3407 2 992 993 994 1006
3408 2 992 993 994 1007
3409 1 993 994 995 996
3410 2 993 994 995 1008
3411 2 993 994 995 1009
3412 1 994 995 996 991
3413 2 994 995 996 1010
3414 2 994 995 996 1011
3415 1 996 991 992 993
3416 2 996 991 992 1002
3417 2 996 991 992 1003
3418 2 997 989 990 991
3419 10 997 989 990 1000
3420 2 998 989 990 991
3421 10 998 989 990 1000
3422 2 999 989 990 991
3423 10 999 989 990 1000
3424 2 1000 990 991 992
3425 2 1000 990 991 996
3426 10 1000 990 991 1001
3427 2 1001 991 992 993
3428 10 1001 991 992 1002
3429 10 1001 991 992 1003
3430 2 1001 991 996 995
3431 10 1001 991 996 1010
3432 10 1001 991 996 1011
3433 2 1002 992 993 994
3434 10 1002 992 993 1004
3435 10 1002 992 993 1005
3436 2 1003 992 993 994
3437 10 1003 992 993 1004
3438 10 1003 992 993 1005
3439 2 1004 993 994 995
3440 10 1004 993 994 1006
3441 10 1004 993 994 1007
3442 2 1005 993 994 995
3443 10 1005 993 994 1006
3444 10 1005 993 994 1007
3445 2 1006 994 995 996
3446 10 1006 994 995 1008
3447 10 1006 994 995 1009
3448 2 1007 994 995 996
3449 10 1007 994 995 1008
3450 10 1007 994 995 1009
3451 2 1008 995 996 991
3452 10 1008 995 996 1010
3453 10 1008 995 996 1011
3454 2 1009 995 996 991
3455 10 1009 995 996 1010
3456 10 1009 995 996 1011
3457 1 1021 1028 1015 1023
3458 1 1021 1028 1015 1012
3459 2 1021 1028 1015 1019
3460 1 1028 1015 1023 1031
3461 2 1028 1015 1023 1026
3462 2 1028 1015 1023 1013
3463 1 1028 1015 1012 1025
3464 2 1028 1015 1012 1027
3465 2 1028 1015 1012 1014
3466 1 1015 1023 1031 1018
3467 2 1015 1023 1031 1022
3468 2 1015 1023 1031 1030
3469 1 1023 1015 1012 1025
3470 2 1023 1015 1012 1027
3471 2 1023 1015 1012 1014
3472 1 1023 1031 1018 1025
3473 2 1023 1031 1018 1017
3474 2 1023 1031 1018 1024
3475 1 1031 1018 1025 1012
3476 2 1031 1018 1025 1033
3477 2 1031 1018 1025 1020
3478 1 1018 1025 1012 1015
3479 2 1018 1025 1012 1027
3480 2 1018 1025 1012 1014
3481 1 1012 1015 1023 1031
3482 2 1012 1015 1023 1026
3483 2 1012 1015 1023 1013
3484 2 1029 1021 1028 1015
3485 10 1029 1021 1028 1032
3486 2 1016 1021 1028 1015
3487 10 1016 1021 1028 1032
3488 2 1032 1028 1015 1023
3489 2 1032 1028 1015 1012
3490 10 1032 1028 1015 1019
3491 2 1019 1015 1023 1031
3492 10 1019 1015 1023 1026
3493 10 1019 1015 1023 1013
3494 2 1019 1015 1012 1025
3495 10 1019 1015 1012 1027
3496 10 1019 1015 1012 1014
3497 2 1026 1023 1031 1018
3498 10 1026 1023 1031 1022
3499 10 1026 1023 1031 1030
3500 2 1013 1023 1031 1018
3501 10 1013 1023 1031 1022
3502 10 1013 1023 1031 1030
3503 2 1022 1031 1018 1025
3504 10 1022 1031 1018 1017
3505 10 1022 1031 1018 1024
3506 2 1030 1031 1018 1025
3507 10 1030 1031 1018 1017
3508 10 1030 1031 1018 1024
3509 2 1017 1018 1025 1012
3510 10 1017 1018 1025 1033
3511 10 1017 1018 1025 1020
3512 2 1024 1018 1025 1012
3513 10 1024 1018 1025 1033
3514 10 1024 1018 1025 1020
3515 2 1033 1025 1012 1015
3516 10 1033 1025 1012 1027
3517 10 1033 1025 1012 1014
3518 2 1020 1025 1012 1015
3519 10 1020 1025 1012 1027
3520 10 1020 1025 1012 1014
3521 1 989 990 1021 1028
3522 2 989 990 1021 1029
3523 2 989 990 1021 1016
3524 1 991 990 1021 1028
3525 2 991 990 1021 1029
3526 2 991 990 1021 1016
3527 2 1000 990 1021 1028
3528 10 1000 990 1021 1029
3529 10 1000 990 1021 1016
3530 1 990 1021 1028 1015
3531 2 990 1021 1028 1032
3532 2 997 989 990 1021
3533 2 998 989 990 1021
3534 2 999 989 990 1021
3535 1 992 991 990 1021
3536 1 996 991 990 1021
3537 2 1001 991 990 1021
3538 1 1041 1042 1034 1035
3539 1 1041 1042 1034 1046
3540 2 1041 1042 1034 1048
3541 1 1042 1034 1035 1045
3542 2 1042 1034 1035 1049
3543 2 1042 1034 1035 1050
3544 1 1042 1034 1046 1053
3545 2 1042 1034 1046 1037
3546 2 1042 1034 1046 1052
3547 1 1034 1035 1045 1038
3548 2 1034 1035 1045 1051
3549 2 1034 1035 1045 1054
3550 1 1035 1034 1046 1053
3551 2 1035 1034 1046 1037
3552 2 1035 1034 1046 1052
3553 1 1035 1045 1038 1053
3554 2 1035 1045 1038 1039
3555 2 1035 1045 1038 1055
3556 1 1045 1038 1053 1046
3557 2 1045 1038 1053 1044
3558 2 1045 1038 1053 1040
3559 1 1038 1053 1046 1034
3560 2 1038 1053 1046 1037
3561 2 1038 1053 1046 1052
3562 1 1046 1034 1035 1045
3563 2 1046 1034 1035 1049
3564 2 1046 1034 1035 1050
3565 2 1043 1041 1042 1034
3566 10 1043 1041 1042 1036
3567 2 1047 1041 1042 1034
3568 10 1047 1041 1042 1036
3569 2 1036 1042 1034 1035
3570 2 1036 1042 1034 1046
3571 10 1036 1042 1034 1048
3572 2 1048 1034 1035 1045
3573 10 1048 1034 1035 1049
3574 10 1048 1034 1035 1050
3575 2 1048 1034 1046 1053
3576 10 1048 1034 1046 1037
3577 10 1048 1034 1046 1052
3578 2 1049 1035 1045 1038
3579 10 1049 1035 1045 1051
3580 10 1049 1035 1045 1054
3581 2 1050 1035 1045 1038
3582 10 1050 1035 1045 1051
3583 10 1050 1035 1045 1054
3584 2 1051 1045 1038 1053
3585 10 1051 1045 1038 1039
3586 10 1051 1045 1038 1055
3587 2 1054 1045 1038 1053
3588 10 1054 1045 1038 1039
3589 10 1054 1045 1038 1055
3590 2 1039 1038 1053 1046
3591 10 1039 1038 1053 1044
3592 10 1039 1038 1053 1040
3593 2 1055 1038 1053 1046
3594 10 1055 1038 1053 1044
3595 10 1055 1038 1053 1040
3596 2 1044 1053 1046 1034
3597 10 1044 1053 1046 1037
3598 10 1044 1053 1046 1052
3599 2 1040 1053 1046 1034
3600 10 1040 1053 1046 1037
3601 10 1040 1053 1046 1052
3602 1 1021 1028 1041 1042
3603 2 1021 1028 1041 1043
3604 2 1021 1028 1041 1047
3605 1 1015 1028 1041 1042
3606 2 1015 1028 1041 1043
3607 2 1015 1028 1041 1047
3608 2 1032 1028 1041 1042
3609 10 1032 1028 1041 1043
3610 10 1032 1028 1041 1047
3611 1 1028 1041 1042 1034
3612 2 1028 1041 1042 1036
3613 2 1029 1021 1028 1041
3614 2 1016 1021 1028 1041
3615 1 990 1021 1028 1041
3616 1 1023 1015 1028 1041
3617 1 1012 1015 1028 1041
3618 2 1019 1015 1028 1041
3619 1 1073 1069 1062 1067
3620 1 1073 1069 1062 1065
3621 2 1073 1069 1062 1063
3622 1 1069 1062 1067 1068
3623 2 1069 1062 1067 1074
3624 2 1069 1062 1067 1057
3625 1 1069 1062 1065 1056
3626 2 1069 1062 1065 1072
3627 2 1069 1062 1065 1059
3628 1 1062 1067 1068 1070
3629 2 1062 1067 1068 1058
3630 2 1062 1067 1068 1066
3631 1 1067 1062 1065 1056
3632 2 1067 1062 1065 1072
3633 2 1067 1062 1065 1059
3634 1 1067 1068 1070 1056
3635 2 1067 1068 1070 1075
3636 2 1067 1068 1070 1076
3637 1 1068 1070 1056 1065
3638 2 1068 1070 1056 1064
3639 2 1068 1070 1056 1071
3640 1 1070 1056 1065 1062
3641 2 1070 1056 1065 1072
3642 2 1070 1056 1065 1059
3643 1 1065 1062 1067 1068
3644 2 1065 1062 1067 1074
3645 2 1065 1062 1067 1057
3646 2 1060 1073 1069 1062
3647 10 1060 1073 1069 1077
3648 2 1061 1073 1069 1062
3649 10 1061 1073 1069 1077
3650 2 1077 1069 1062 1067
3651 2 1077 1069 1062 1065
3652 10 1077 1069 1062 1063
3653 2 1063 1062 1067 1068
3654 10 1063 1062 1067 1074
3655 10 1063 1062 1067 1057
3656 2 1063 1062 1065 1056
3657 10 1063 1062 1065 1072
3658 10 1063 1062 1065 1059
3659 2 1074 1067 1068 1070
3660 10 1074 1067 1068 1058
3661 10 1074 1067 1068 1066
3662 2 1057 1067 1068 1070
3663 10 1057 1067 1068 1058
3664 10 1057 1067 1068 1066
3665 2 1058 1068 1070 1056
3666 10 1058 1068 1070 1075
3667 10 1058 1068 1070 1076
3668 2 1066 1068 1070 1056
3669 10 1066 1068 1070 1075
3670 10 1066 1068 1070 1076
3671 2 1075 1070 1056 1065
3672 10 1075 1070 1056 1064
3673 10 1075 1070 1056 1071
3674 2 1076 1070 1056 1065
3675 10 1076 1070 1056 1064
3676 10 1076 1070 1056 1071
3677 2 1064 1056 1065 1062
3678 10 1064 1056 1065 1072
3679 10 1064 1056 1065 1059
3680 2 1071 1056 1065 1062
3681 10 1071 1056 1065 1072
3682 10 1071 1056 1065 1059
3683 1 1041 1042 1073 1069
3684 2 1041 1042 1073 1060
3685 2 1041 1042 1073 1061
3686 1 1034 1042 1073 1069
3687 2 1034 1042 1073 1060
3688 2 1034 1042 1073 1061
3689 2 1036 1042 1073 1069
3690 10 1036 1042 1073 1060
3691 10 1036 1042 1073 1061
3692 1 1042 1073 1069 1062
3693 2 1042 1073 1069 1077
3694 2 1043 1041 1042 1073
3695 2 1047 1041 1042 1073
3696 1 1028 1041 1042 1073
3697 1 1035 1034 1042 1073
3698 1 1046 1034 1042 1073
3699 2 1048 1034 1042 1073
3700 4 1082 1079 1083 1078
3701 3 1082 1079 1083 1080
3702 5 1079 1083 1080 1084
3703 9 1083 1080 1084 1088
3704 9 1083 1080 1084 1081
3705 9 1083 1080 1084 1089
3706 6 1078 1083 1080 1084
3707 8 1085 1082 1079 1083
3708 10 1085 1082 1079 1087
3709 8 1086 1082 1079 1083
3710 10 1086 1082 1079 1087
3711 12 1087 1079 1083 1078
3712 11 1087 1079 1083 1080
3713 1 1073 1069 1082 1079
3714 2 1073 1069 1082 1085
3715 2 1073 1069 1082 1086
3716 1 1062 1069 1082 1079
3717 2 1062 1069 1082 1085
3718 2 1062 1069 1082 1086
3719 2 1077 1069 1082 1079
3720 10 1077 1069 1082 1085
3721 10 1077 1069 1082 1086
3722 7 1069 1082 1079 1083
3723 2 1069 1082 1079 1087
3724 2 1060 1073 1069 1082
3725 2 1061 1073 1069 1082
3726 1 1042 1073 1069 1082
3727 1 1067 1062 1069 1082
3728 1 1065 1062 1069 1082
3729 2 1063 1062 1069 1082
3730 1 1106 1107 1090 1093
3731 1 1106 1107 1090 1096
3732 2 1106 1107 1090 1094
3733 1 1107 1090 1093 1103
3734 2 1107 1090 1093 1092
3735 2 1107 1090 1093 1101
3736 1 1107 1090 1096 1099
3737 2 1107 1090 1096 1105
3738 2 1107 1090 1096 1102
3739 1 1090 1093 1103 1109
3740 2 1090 1093 1103 1095
3741 2 1090 1093 1103 1110
3742 1 1093 1090 1096 1099
3743 2 1093 1090 1096 1105
3744 2 1093 1090 1096 1102
3745 1 1093 1103 1109 1099
3746 2 1093 1103 1109 1108
3747 2 1093 1103 1109 1097
3748 1 1103 1109 1099 1096
3749 2 1103 1109 1099 1111
3750 2 1103 1109 1099 1098
3751 1 1109 1099 1096 1090
3752 2 1109 1099 1096 1105
3753 2 1109 1099 1096 1102
3754 1 1096 1090 1093 1103
3755 2 1096 1090 1093 1092
3756 2 1096 1090 1093 1101
3757 2 1100 1106 1107 1090
3758 10 1100 1106 1107 1091
3759 2 1104 1106 1107 1090
3760 10 1104 1106 1107 1091
3761 2 1091 1107 1090 1093
3762 2 1091 1107 1090 1096
3763 10 1091 1107 1090 1094
3764 2 1094 1090 1093 1103
3765 10 1094 1090 1093 1092
3766 10 1094 1090 1093 1101
3767 2 1094 1090 1096 1099
3768 10 1094 1090 1096 1105
3769 10 1094 1090 1096 1102
3770 2 1092 1093 1103 1109
3771 10 1092 1093 1103 1095
3772 10 1092 1093 1103 1110
3773 2 1101 1093 1103 1109
3774 10 1101 1093 1103 1095
3775 10 1101 1093 1103 1110
3776 2 1095 1103 1109 1099
3777 10 1095 1103 1109 1108
3778 10 1095 1103 1109 1097
3779 2 1110 1103 1109 1099
3780 10 1110 1103 1109 1108
3781 10 1110 1103 1109 1097
3782 2 1108 1109 1099 1096
3783 10 1108 1109 1099 1111
3784 10 1108 1109 1099 1098
3785 2 1097 1109 1099 1096
3786 10 1097 1109 1099 1111
3787 10 1097 1109 1099 1098
3788 2 1111 1099 1096 1090
3789 10 1111 1099 1096 1105
3790 10 1111 1099 1096 1102
3791 2 1098 1099 1096 1090
3792 10 1098 1099 1096 1105
3793 10 1098 1099 1096 1102
3794 1 1082 1079 1106 1107
3795 2 1082 1079 1106 1100
3796 2 1082 1079 1106 1104
3797 7 1083 1079 1106 1107
3798 8 1083 1079 1106 1100
3799 8 1083 1079 1106 1104
3800 2 1087 1079 1106 1107
3801 10 1087 1079 1106 1100
3802 10 1087 1079 1106 1104
3803 1 1079 1106 1107 1090
3804 2 1079 1106 1107 1091
3805 2 1085 1082 1079 1106
3806 2 1086 1082 1079 1106
3807 1 1069 1082 1079 1106
3808 4 1078 1083 1079 1106
3809 3 1080 1083 1079 1106
3810 1 1125 1112 1126 1117
3811 1 1125 1112 1126 1129
3812 2 1125 1112 1126 1115
3813 1 1112 1126 1117 1118
3814 2 1112 1126 1117 1123
3815 2 1112 1126 1117 1133
3816 1 1112 1126 1129 1120
3817 2 1112 1126 1129 1124
3818 2 1112 1126 1129 1134
3819 1 1126 1117 1118 1132
3820 2 1126 1117 1118 1119
3821 2 1126 1117 1118 1128
3822 1 1117 1126 1129 1120
3823 2 1117 1126 1129 1124
3824 2 1117 1126 1129 1134
3825 1 1117 1118 1132 1120
3826 2 1117 1118 1132 1114
3827 2 1117 1118 1132 1122
3828 1 1118 1132 1120 1129
3829 2 1118 1132 1120 1131
3830 2 1118 1132 1120 1116
3831 1 1132 1120 1129 1126
3832 2 1132 1120 1129 1124
3833 2 1132 1120 1129 1134
3834 1 1129 1126 1117 1118
3835 2 1129 1126 1117 1123
3836 2 1129 1126 1117 1133
3837 2 1127 1125 1112 1126
3838 10 1127 1125 1112 1121
3839 10 1127 1125 1112 1130
3840 2 1113 1125 1112 1126
3841 10 1113 1125 1112 1121
3842 10 1113 1125 1112 1130
3843 2 1121 1112 1126 1117
3844 2 1121 1112 1126 1129
3845 10 1121 1112 1126 1115
3846 2 1130 1112 1126 1117
3847 2 1130 1112 1126 1129
3848 10 1130 1112 1126 1115
3849 2 1115 1126 1117 1118
3850 10 1115 1126 1117 1123
3851 10 1115 1126 1117 1133
3852 2 1115 1126 1129 1120
3853 10 1115 1126 1129 1124
3854 10 1115 1126 1129 1134
3855 2 1123 1117 1118 1132
3856 10 1123 1117 1118 1119
3857 10 1123 1117 1118 1128
3858 2 1133 1117 1118 1132
3859 10 1133 1117 1118 1119
3860 10 1133 1117 1118 1128
3861 2 1119 1118 1132 1120
3862 10 1119 1118 1132 1114
3863 10 1119 1118 1132 1122
3864 2 1128 1118 1132 1120
3865 10 1128 1118 1132 1114
3866 10 1128 1118 1132 1122
3867 2 1114 1132 1120 1129
3868 10 1114 1132 1120 1131
3869 10 1114 1132 1120 1116
3870 2 1122 1132 1120 1129
3871 10 1122 1132 1120 1131
3872 10 1122 1132 1120 1116
3873 2 1131 1120 1129 1126
3874 10 1131 1120 1129 1124
3875 10 1131 1120 1129 1134
3876 2 1116 1120 1129 1126
3877 10 1116 1120 1129 1124
3878 10 1116 1120 1129 1134
3879 1 1106 1107 1125 1112
3880 2 1106 1107 1125 1127
3881 2 1106 1107 1125 1113
3882 1 1090 1107 1125 1112
3883 2 1090 1107 1125 1127
3884 2 1090 1107 1125 1113
3885 2 1091 1107 1125 1112
3886 10 1091 1107 1125 1127
3887 10 1091 1107 1125 1113
3888 1 1107 1125 1112 1126
3889 2 1107 1125 1112 1121
3890 2 1107 1125 1112 1130
3891 2 1100 1106 1107 1125
3892 2 1104 1106 1107 1125
3893 1 1079 1106 1107 1125
3894 1 1093 1090 1107 1125
3895 1 1096 1090 1107 1125
3896 2 1094 1090 1107 1125
3897 4 1135 1136 1137 1138
3898 3 1135 1136 1137 1139
3899 5 1136 1137 1139 1140
3900 9 1137 1139 1140 1145
3901 9 1137 1139 1140 1146
3902 9 1137 1139 1140 1147
3903 6 1138 1137 1139 1140
3904 8 1141 1135 1136 1137
3905 10 1141 1135 1136 1144
3906 8 1142 1135 1136 1137
3907 10 1142 1135 1136 1144
3908 8 1143 1135 1136 1137
3909 10 1143 1135 1136 1144
3910 12 1144 1136 1137 1138
3911 11 1144 1136 1137 1139
3912 1 1151 1163 1156 1162
3913 1 1151 1163 1156 1159
3914 2 1151 1163 1156 1165
3915 1 1163 1156 1162 1154
3916 2 1163 1156 1162 1153
3917 2 1163 1156 1162 1149
3918 1 1163 1156 1159 1166
3919 2 1163 1156 1159 1169
3920 2 1163 1156 1159 1161
3921 1 1156 1162 1154 1152
3922 2 1156 1162 1154 1157
3923 2 1156 1162 1154 1168
3924 1 1162 1156 1159 1166
3925 2 1162 1156 1159 1169
3926 2 1162 1156 1159 1161
3927 1 1162 1154 1152 1166
3928 2 1162 1154 1152 1155
3929 2 1162 1154 1152 1158
3930 1 1154 1152 1166 1159
3931 2 1154 1152 1166 1150
3932 2 1154 1152 1166 1160
3933 1 1152 1166 1159 1156
3934 2 1152 1166 1159 1169
3935 2 1152 1166 1159 1161
3936 1 1159 1156 1162 1154
3937 2 1159 1156 1162 1153
3938 2 1159 1156 1162 1149
3939 2 1148 1151 1163 1156
3940 10 1148 1151 1163 1164
3941 2 1167 1151 1163 1156
3942 10 1167 1151 1163 1164
3943 2 1164 1163 1156 1162
3944 2 1164 1163 1156 1159
3945 10 1164 1163 1156 1165
3946 2 1165 1156 1162 1154
3947 10 1165 1156 1162 1153
3948 10 1165 1156 1162 1149
3949 2 1165 1156 1159 1166
3950 10 1165 1156 1159 1169
3951 10 1165 1156 1159 1161
3952 2 1153 1162 1154 1152
3953 10 1153 1162 1154 1157
3954 10 1153 1162 1154 1168
3955 2 1149 1162 1154 1152
3956 10 1149 1162 1154 1157
3957 10 1149 1162 1154 1168
3958 2 1157 1154 1152 1166
3959 10 1157 1154 1152 1155
3960 10 1157 1154 1152 1158
3961 2 1168 1154 1152 1166
3962 10 1168 1154 1152 1155
3963 10 1168 1154 1152 1158
3964 2 1155 1152 1166 1159
3965 10 1155 1152 1166 1150
3966 10 1155 1152 1166 1160
3967 2 1158 1152 1166 1159
3968 10 1158 1152 1166 1150
3969 10 1158 1152 1166 1160
3970 2 1150 1166 1159 1156
3971 10 1150 1166 1159 1169
3972 10 1150 1166 1159 1161
3973 2 1160 1166 1159 1156
3974 10 1160 1166 1159 1169
3975 10 1160 1166 1159 1161
3976 1 1135 1136 1151 1163
3977 2 1135 1136 1151 1148
3978 2 1135 1136 1151 1167
3979 7 1137 1136 1151 1163
3980 8 1137 1136 1151 1148
3981 8 1137 1136 1151 1167
3982 2 1144 1136 1151 1163
3983 10 1144 1136 1151 1148
3984 10 1144 1136 1151 1167
3985 1 1136 1151 1163 1156
3986 2 1136 1151 1163 1164
3987 2 1141 1135 1136 1151
3988 2 1142 1135 1136 1151
3989 2 1143 1135 1136 1151
3990 4 1138 1137 1136 1151
3991 3 1139 1137 1136 1151
3992 1 1173 1188 1179 1185
3993 1 1173 1188 1179 1182
3994 2 1173 1188 1179 1186
3995 1 1188 1179 1185 1176
3996 2 1188 1179 1185 1183
3997 2 1188 1179 1185 1189
3998 1 1188 1179 1182 1191
3999 2 1188 1179 1182 1184
4000 2 1188 1179 1182 1175
4001 1 1179 1185 1176 1174
4002 2 1179 1185 1176 1190
4003 2 1179 1185 1176 1181
4004 1 1185 1179 1182 1191
4005 2 1185 1179 1182 1184
4006 2 1185 1179 1182 1175
4007 1 1185 1176 1174 1191
4008 2 1185 1176 1174 1171
4009 2 1185 1176 1174 1172
4010 1 1176 1174 1191 1182
4011 2 1176 1174 1191 1187
4012 2 1176 1174 1191 1178
4013 1 1174 1191 1182 1179
4014 2 1174 1191 1182 1184
4015 2 1174 1191 1182 1175
4016 1 1182 1179 1185 1176
4017 2 1182 1179 1185 1183
4018 2 1182 1179 1185 1189
4019 2 1170 1173 1188 1179
4020 10 1170 1173 1188 1177
4021 2 1180 1173 1188 1179
4022 10 1180 1173 1188 1177
4023 2 1177 1188 1179 1185
4024 2 1177 1188 1179 1182
4025 10 1177 1188 1179 1186
4026 2 1186 1179 1185 1176
4027 10 1186 1179 1185 1183
4028 10 1186 1179 1185 1189
4029 2 1186 1179 1182 1191
4030 10 1186 1179 1182 1184
4031 10 1186 1179 1182 1175
4032 2 1183 1185 1176 1174
4033 10 1183 1185 1176 1190
4034 10 1183 1185 1176 1181
4035 2 1189 1185 1176 1174
4036 10 1189 1185 1176 1190
4037 10 1189 1185 1176 1181
4038 2 1190 1176 1174 1191
4039 10 1190 1176 1174 1171
4040 10 1190 1176 1174 1172
4041 2 1181 1176 1174 1191
4042 10 1181 1176 1174 1171
4043 10 1181 1176 1174 1172
4044 2 1171 1174 1191 1182
4045 10 1171 1174 1191 1187
4046 10 1171 1174 1191 1178
4047 2 1172 1174 1191 1182
4048 10 1172 1174 1191 1187
4049 10 1172 1174 1191 1178
4050 2 1187 1191 1182 1179
4051 10 1187 1191 1182 1184
4052 10 1187 1191 1182 1175
4053 2 1178 1191 1182 1179
4054 10 1178 1191 1182 1184
4055 10 1178 1191 1182 1175
4056 1 1151 1163 1173 1188
4057 2 1151 1163 1173 1170
4058 2 1151 1163 1173 1180
4059 1 1156 1163 1173 1188
4060 2 1156 1163 1173 1170
4061 2 1156 1163 1173 1180
4062 2 1164 1163 1173 1188
4063 10 1164 1163 1173 1170
4064 10 1164 1163 1173 1180
4065 1 1163 1173 1188 1179
4066 2 1163 1173 1188 1177
4067 2 1148 1151 1163 1173
4068 2 1167 1151 1163 1173
4069 1 1136 1151 1163 1173
4070 1 1162 1156 1163 1173
4071 1 1159 1156 1163 1173
4072 2 1165 1156 1163 1173
4073 1 1204 1194 1205 1211
4074 1 1204 1194 1205 1199
4075 2 1204 1194 1205 1208
4076 1 1194 1205 1211 1198
4077 2 1194 1205 1211 1195
4078 2 1194 1205 1211 1203
4079 1 1194 1205 1199 1202
4080 2 1194 1205 1199 1213
4081 2 1194 1205 1199 1197
4082 1 1205 1211 1198 1207
4083 2 1205 1211 1198 1212
4084 2 1205 1211 1198 1196
4085 1 1211 1205 1199 1202
4086 2 1211 1205 1199 1213
4087 2 1211 1205 1199 1197
4088 1 1211 1198 1207 1202
4089 2 1211 1198 1207 1210
4090 2 1211 1198 1207 1193
4091 1 1198 1207 1202 1199
4092 2 1198 1207 1202 1201
4093 2 1198 1207 1202 1209
4094 1 1207 1202 1199 1205
4095 2 1207 1202 1199 1213
4096 2 1207 1202 1199 1197
4097 1 1199 1205 1211 1198
4098 2 1199 1205 1211 1195
4099 2 1199 1205 1211 1203
4100 2 1192 1204 1194 1205
4101 10 1192 1204 1194 1206
4102 2 1200 1204 1194 1205
4103 10 1200 1204 1194 1206
4104 2 1206 1194 1205 1211
4105 2 1206 1194 1205 1199
4106 10 1206 1194 1205 1208
4107 2 1208 1205 1211 1198
4108 10 1208 1205 1211 1195
4109 10 1208 1205 1211 1203
4110 2 1208 1205 1199 1202
4111 10 1208 1205 1199 1213
4112 10 1208 1205 1199 1197
4113 2 1195 1211 1198 1207
4114 10 1195 1211 1198 1212
4115 10 1195 1211 1198 1196
4116 2 1203 1211 1198 1207
4117 10 1203 1211 1198 1212
4118 10 1203 1211 1198 1196
4119 2 1212 1198 1207 1202
4120 10 1212 1198 1207 1210
4121 10 1212 1198 1207 1193
4122 2 1196 1198 1207 1202
4123 10 1196 1198 1207 1210
4124 10 1196 1198 1207 1193
4125 2 1210 1207 1202 1199
4126 10 1210 1207 1202 1201
4127 10 1210 1207 1202 1209
4128 2 1193 1207 1202 1199
4129 10 1193 1207 1202 1201
4130 10 1193 1207 1202 1209
4131 2 1201 1202 1199 1205
4132 10 1201 1202 1199 1213
4133 10 1201 1202 1199 1197
4134 2 1209 1202 1199 1205
4135 10 1209 1202 1199 1213
4136 10 1209 1202 1199 1197
4137 1 1173 1188 1204 1194
4138 2 1173 1188 1204 1192
4139 2 1173 1188 1204 1200
4140 1 1179 1188 1204 1194
4141 2 1179 1188 1204 1192
4142 2 1179 1188 1204 1200
4143 2 1177 1188 1204 1194
4144 10 1177 1188 1204 1192
4145 10 1177 1188 1204 1200
4146 1 1188 1204 1194 1205
4147 2 1188 1204 1194 1206
4148 2 1170 1173 1188 1204
4149 2 1180 1173 1188 1204
4150 1 1163 1173 1188 1204
4151 1 1185 1179 1188 1204
4152 1 1182 1179 1188 1204
4153 2 1186 1179 1188 1204
4154 1 1234 1219 1228 1214
4155 1 1234 1219 1228 1225
4156 2 1234 1219 1228 1232
4157 1 1219 1228 1214 1222
4158 2 1219 1228 1214 1217
4159 2 1219 1228 1214 1226
4160 1 1219 1228 1225 1216
4161 2 1219 1228 1225 1218
4162 2 1219 1228 1225 1227
4163 1 1228 1214 1222 1231
4164 2 1228 1214 1222 1235
4165 2 1228 1214 1222 1221
4166 1 1214 1228 1225 1216
4167 2 1214 1228 1225 1218
4168 2 1214 1228 1225 1227
4169 1 1214 1222 1231 1216
4170 2 1214 1222 1231 1230
4171 2 1214 1222 1231 1215
4172 1 1222 1231 1216 1225
4173 2 1222 1231 1216 1224
4174 2 1222 1231 1216 1233
4175 1 1231 1216 1225 1228
4176 2 1231 1216 1225 1218
4177 2 1231 1216 1225 1227
4178 1 1225 1228 1214 1222
4179 2 1225 1228 1214 1217
4180 2 1225 1228 1214 1226
4181 2 1220 1234 1219 1228
4182 10 1220 1234 1219 1223
4183 2 1229 1234 1219 1228
4184 10 1229 1234 1219 1223
4185 2 1223 1219 1228 1214
4186 2 1223 1219 1228 1225
4187 10 1223 1219 1228 1232
4188 2 1232 1228 1214 1222
4189 10 1232 1228 1214 1217
4190 10 1232 1228 1214 1226
4191 2 1232 1228 1225 1216
4192 10 1232 1228 1225 1218
4193 10 1232 1228 1225 1227
4194 2 1217 1214 1222 1231
4195 10 1217 1214 1222 1235
4196 10 1217 1214 1222 1221
4197 2 1226 1214 1222 1231
4198 10 1226 1214 1222 1235
4199 10 1226 1214 1222 1221
4200 2 1235 1222 1231 1216
4201 10 1235 1222 1231 1230
4202 10 1235 1222 1231 1215
4203 2 1221 1222 1231 1216
4204 10 1221 1222 1231 1230
4205 10 1221 1222 1231 1215
4206 2 1230 1231 1216 1225
4207 10 1230 1231 1216 1224
4208 10 1230 1231 1216 1233
4209 2 1215 1231 1216 1225
4210 10 1215 1231 1216 1224
4211 10 1215 1231 1216 1233
4212 2 1224 1216 1225 1228
4213 10 1224 1216 1225 1218
4214 10 1224 1216 1225 1227
4215 2 1233 1216 1225 1228
4216 10 1233 1216 1225 1218
4217 10 1233 1216 1225 1227
4218 1 1204 1194 1234 1219
4219 2 1204 1194 1234 1220
4220 2 1204 1194 1234 1229
4221 1 1205 1194 1234 1219
4222 2 1205 1194 1234 1220
4223 2 1205 1194 1234 1229
4224 2 1206 1194 1234 1219
4225 10 1206 1194 1234 1220
4226 10 1206 1194 1234 1229
4227 1 1194 1234 1219 1228
4228 2 1194 1234 1219 1223
4229 2 1192 1204 1194 1234
4230 2 1200 1204 1194 1234
4231 1 1188 1204 1194 1234
4232 1 1211 1205 1194 1234
4233 1 1199 1205 1194 1234
4234 2 1208 1205 1194 1234
4235 1 1251 1236 1245 1253
4236 1 1251 1236 1245 1242
4237 2 1251 1236 1245 1249
4238 1 1236 1245 1253 1239
4239 2 1236 1245 1253 1256
4240 2 1236 1245 1253 1243
4241 1 1236 1245 1242 1255
4242 2 1236 1245 1242 1257
4243 2 1236 1245 1242 1244
4244 1 1245 1253 1239 1248
4245 2 1245 1253 1239 1252
4246 2 1245 1253 1239 1238
4247 1 1253 1245 1242 1255
4248 2 1253 1245 1242 1257
4249 2 1253 1245 1242 1244
4250 1 1253 1239 1248 1255
4251 2 1253 1239 1248 1247
4252 2 1253 1239 1248 1254
4253 1 1239 1248 1255 1242
4254 2 1239 1248 1255 1241
4255 2 1239 1248 1255 1250
4256 1 1248 1255 1242 1245
4257 2 1248 1255 1242 1257
4258 2 1248 1255 1242 1244
4259 1 1242 1245 1253 1239
4260 2 1242 1245 1253 1256
4261 2 1242 1245 1253 1243
4262 2 1237 1251 1236 1245
4263 10 1237 1251 1236 1240
4264 2 1246 1251 1236 1245
4265 10 1246 1251 1236 1240
4266 2 1240 1236 1245 1253
4267 2 1240 1236 1245 1242
4268 10 1240 1236 1245 1249
4269 2 1249 1245 1253 1239
4270 10 1249 1245 1253 1256
4271 10 1249 1245 1253 1243
4272 2 1249 1245 1242 1255
4273 10 1249 1245 1242 1257
4274 10 1249 1245 1242 1244
4275 2 1256 1253 1239 1248
4276 10 1256 1253 1239 1252
4277 10 1256 1253 1239 1238
4278 2 1243 1253 1239 1248
4279 10 1243 1253 1239 1252
4280 10 1243 1253 1239 1238
4281 2 1252 1239 1248 1255
4282 10 1252 1239 1248 1247
4283 10 1252 1239 1248 1254
4284 2 1238 1239 1248 1255
4285 10 1238 1239 1248 1247
4286 10 1238 1239 1248 1254
4287 2 1247 1248 1255 1242
4288 10 1247 1248 1255 1241
4289 10 1247 1248 1255 1250
4290 2 1254 1248 1255 1242
4291 10 1254 1248 1255 1241
4292 10 1254 1248 1255 1250
4293 2 1241 1255 1242 1245
4294 10 1241 1255 1242 1257
4295 10 1241 1255 1242 1244
4296 2 1250 1255 1242 1245
4297 10 1250 1255 1242 1257
4298 10 1250 1255 1242 1244
4299 1 1234 1219 1251 1236
4300 2 1234 1219 1251 1237
4301 2 1234 1219 1251 1246
4302 1 1228 1219 1251 1236
4303 2 1228 1219 1251 1237
4304 2 1228 1219 1251 1246
4305 2 1223 1219 1251 1236
4306 10 1223 1219 1251 1237
4307 10 1223 1219 1251 1246
4308 1 1219 1251 1236 1245
4309 2 1219 1251 1236 1240
4310 2 1220 1234 1219 1251
4311 2 1229 1234 1219 1251
4312 1 1194 1234 1219 1251
4313 1 1214 1228 1219 1251
4314 1 1225 1228 1219 1251
4315 2 1232 1228 1219 1251
4316 1 1264 1262 1269 1268
4317 1 1264 1262 1269 1265
4318 2 1264 1262 1269 1278
4319 1 1262 1269 1268 1260
4320 2 1262 1269 1268 1259
4321 2 1262 1269 1268 1270
4322 1 1262 1269 1265 1263
4323 2 1262 1269 1265 1266
4324 2 1262 1269 1265 1267
4325 1 1269 1268 1260 1261
4326 2 1269 1268 1260 1271
4327 2 1269 1268 1260 1279
4328 1 1268 1269 1265 1263
4329 2 1268 1269 1265 1266
4330 2 1268 1269 1265 1267
4331 1 1268 1260 1261 1263
4332 2 1268 1260 1261 1275
4333 2 1268 1260 1261 1276
4334 1 1260 1261 1263 1265
4335 2 1260 1261 1263 1277
4336 2 1260 1261 1263 1272
4337 1 1261 1263 1265 1269
4338 2 1261 1263 1265 1266
4339 2 1261 1263 1265 1267
4340 1 1265 1269 1268 1260
4341 2 1265 1269 1268 1259
4342 2 1265 1269 1268 1270
4343 2 1273 1264 1262 1269
4344 10 1273 1264 1262 1274
4345 2 1258 1264 1262 1269
4346 10 1258 1264 1262 1274
4347 2 1274 1262 1269 1268
4348 2 1274 1262 1269 1265
4349 10 1274 1262 1269 1278
4350 2 1278 1269 1268 1260
4351 10 1278 1269 1268 1259
4352 10 1278 1269 1268 1270
4353 2 1278 1269 1265 1263
4354 10 1278 1269 1265 1266
4355 10 1278 1269 1265 1267
4356 2 1259 1268 1260 1261
4357 10 1259 1268 1260 1271
4358 10 1259 1268 1260 1279
4359 2 1270 1268 1260 1261
4360 10 1270 1268 1260 1271
4361 10 1270 1268 1260 1279
4362 2 1271 1260 1261 1263
4363 10 1271 1260 1261 1275
4364 10 1271 1260 1261 1276
4365 2 1279 1260 1261 1263
4366 10 1279 1260 1261 1275
4367 10 1279 1260 1261 1276
4368 2 1275 1261 1263 1265
4369 10 1275 1261 1263 1277
4370 10 1275 1261 1263 1272
4371 2 1276 1261 1263 1265
4372 10 1276 1261 1263 1277
4373 10 1276 1261 1263 1272
4374 2 1277 1263 1265 1269
4375 10 1277 1263 1265 1266
4376 10 1277 1263 1265 1267
4377 2 1272 1263 1265 1269
4378 10 1272 1263 1265 1266
4379 10 1272 1263 1265 1267
4380 1 1251 1236 1264 1262
4381 2 1251 1236 1264 1273
4382 2 1251 1236 1264 1258
4383 1 1245 1236 1264 1262
4384 2 1245 1236 1264 1273
4385 2 1245 1236 1264 1258
4386 2 1240 1236 1264 1262
4387 10 1240 1236 1264 1273
4388 10 1240 1236 1264 1258
4389 1 1236 1264 1262 1269
4390 2 1236 1264 1262 1274
4391 2 1237 1251 1236 1264
4392 2 1246 1251 1236 1264
4393 1 1219 1251 1236 1264
4394 1 1253 1245 1236 1264
4395 1 1242 1245 1236 1264
4396 2 1249 1245 1236 1264
4397 1 1289 1297 1283 1291
4398 1 1289 1297 1283 1280
4399 2 1289 1297 1283 1287
4400 1 1297 1283 1291 1300
4401 2 1297 1283 1291 1295
4402 2 1297 1283 1291 1281
4403 1 1297 1283 1280 1294
4404 2 1297 1283 1280 1296
4405 2 1297 1283 1280 1282
4406 1 1283 1291 1300 1286
4407 2 1283 1291 1300 1290
4408 2 1283 1291 1300 1299
4409 1 1291 1283 1280 1294
4410 2 1291 1283 1280 1296
4411 2 1291 1283 1280 1282
4412 1 1291 1300 1286 1294
4413 2 1291 1300 1286 1285
4414 2 1291 1300 1286 1293
4415 1 1300 1286 1294 1280
4416 2 1300 1286 1294 1302
4417 2 1300 1286 1294 1288
4418 1 1286 1294 1280 1283
4419 2 1286 1294 1280 1296
4420 2 1286 1294 1280 1282
4421 1 1280 1283 1291 1300
4422 2 1280 1283 1291 1295
4423 2 1280 1283 1291 1281
4424 2 1298 1289 1297 1283
4425 10 1298 1289 1297 1292
4426 10 1298 1289 1297 1301
4427 2 1284 1289 1297 1283
4428 10 1284 1289 1297 1292
4429 10 1284 1289 1297 1301
4430 2 1292 1297 1283 1291
4431 2 1292 1297 1283 1280
4432 10 1292 1297 1283 1287
4433 2 1301 1297 1283 1291
4434 2 1301 1297 1283 1280
4435 10 1301 1297 1283 1287
4436 2 1287 1283 1291 1300
4437 10 1287 1283 1291 1295
4438 10 1287 1283 1291 1281
4439 2 1287 1283 1280 1294
4440 10 1287 1283 1280 1296
4441 10 1287 1283 1280 1282
4442 2 1295 1291 1300 1286
4443 10 1295 1291 1300 1290
4444 10 1295 1291 1300 1299
4445 2 1281 1291 1300 1286
4446 10 1281 1291 1300 1290
4447 10 1281 1291 1300 1299
4448 2 1290 1300 1286 1294
4449 10 1290 1300 1286 1285
4450 10 1290 1300 1286 1293
4451 2 1299 1300 1286 1294
4452 10 1299 1300 1286 1285
4453 10 1299 1300 1286 1293
4454 2 1285 1286 1294 1280
4455 10 1285 1286 1294 1302
4456 10 1285 1286 1294 1288
4457 2 1293 1286 1294 1280
4458 10 1293 1286 1294 1302
4459 10 1293 1286 1294 1288
4460 2 1302 1294 1280 1283
4461 10 1302 1294 1280 1296
4462 10 1302 1294 1280 1282
4463 2 1288 1294 1280 1283
4464 10 1288 1294 1280 1296
4465 10 1288 1294 1280 1282
4466 1 1264 1262 1289 1297
4467 2 1264 1262 1289 1298
4468 2 1264 1262 1289 1284
4469 1 1269 1262 1289 1297
4470 2 1269 1262 1289 1298
4471 2 1269 1262 1289 1284
4472 2 1274 1262 1289 1297
4473 10 1274 1262 1289 1298
4474 10 1274 1262 1289 1284
4475 1 1262 1289 1297 1283
4476 2 1262 1289 1297 1292
4477 2 1262 1289 1297 1301
4478 2 1273 1264 1262 1289
4479 2 1258 1264 1262 1289
4480 1 1236 1264 1262 1289
4481 1 1268 1269 1262 1289
4482 1 1265 1269 1262 1289
4483 2 1278 1269 1262 1289
4484 4 1303 1304 1305 1306
4485 3 1303 1304 1305 1307
4486 5 1304 1305 1307 1308
4487 9 1305 1307 1308 1313
4488 9 1305 1307 1308 1314
4489 9 1305 1307 1308 1315
4490 6 1306 1305 1307 1308
4491 8 1309 1303 1304 1305
4492 10 1309 1303 1304 1312
4493 8 1310 1303 1304 1305
4494 10 1310 1303 1304 1312
4495 8 1311 1303 1304 1305
4496 10 1311 1303 1304 1312
4497 12 1312 1304 1305 1306
4498 11 1312 1304 1305 1307
4499 1 1319 1320 1333 1336
4500 1 1319 1320 1333 1330
4501 2 1319 1320 1333 1322
4502 1 1320 1333 1336 1337
4503 2 1320 1333 1336 1317
4504 2 1320 1333 1336 1334
4505 1 1320 1333 1330 1329
4506 2 1320 1333 1330 1328
4507 2 1320 1333 1330 1335
4508 1 1333 1336 1337 1332
4509 2 1333 1336 1337 1321
4510 2 1333 1336 1337 1331
4511 1 1336 1333 1330 1329
4512 2 1336 1333 1330 1328
4513 2 1336 1333 1330 1335
4514 1 1336 1337 1332 1329
4515 2 1336 1337 1332 1323
4516 2 1336 1337 1332 1327
4517 1 1337 1332 1329 1330
4518 2 1337 1332 1329 1318
4519 2 1337 1332 1329 1324
4520 1 1332 1329 1330 1333
4521 2 1332 1329 1330 1328
4522 2 1332 1329 1330 1335
4523 1 1330 1333 1336 1337
4524 2 1330 1333 1336 1317
4525 2 1330 1333 1336 1334
4526 2 1325 1319 1320 1333
4527 10 1325 1319 1320 1316
4528 2 1326 1319 1320 1333
4529 10 1326 1319 1320 1316
4530 2 1316 1320 1333 1336
4531 2 1316 1320 1333 1330
4532 10 1316 1320 1333 1322
4533 2 1322 1333 1336 1337
4534 10 1322 1333 1336 1317
4535 10 1322 1333 1336 1334
4536 2 1322 1333 1330 1329
4537 10 1322 1333 1330 1328
4538 10 1322 1333 1330 1335
4539 2 1317 1336 1337 1332
4540 10 1317 1336 1337 1321
4541 10 1317 1336 1337 1331
4542 2 1334 1336 1337 1332
4543 10 1334 1336 1337 1321
4544 10 1334 1336 1337 1331
4545 2 1321 1337 1332 1329
4546 10 1321 1337 1332 1323
4547 10 1321 1337 1332 1327
4548 2 1331 1337 1332 1329
4549 10 1331 1337 1332 1323
4550 10 1331 1337 1332 1327
4551 2 1323 1332 1329 1330
4552 10 1323 1332 1329 1318
4553 10 1323 1332 1329 1324
4554 2 1327 1332 1329 1330
4555 10 1327 1332 1329 1318
4556 10 1327 1332 1329 1324
4557 2 1318 1329 1330 1333
4558 10 1318 1329 1330 1328
4559 10 1318 1329 1330 1335
4560 2 1324 1329 1330 1333
4561 10 1324 1329 1330 1328
4562 10 1324 1329 1330 1335
4563 1 1303 1304 1319 1320
4564 2 1303 1304 1319 1325
4565 2 1303 1304 1319 1326
4566 7 1305 1304 1319 1320
4567 8 1305 1304 1319 1325
4568 8 1305 1304 1319 1326
4569 2 1312 1304 1319 1320
4570 10 1312 1304 1319 1325
4571 10 1312 1304 1319 1326
4572 1 1304 1319 1320 1333
4573 2 1304 1319 1320 1316
4574 2 1309 1303 1304 1319
4575 2 1310 1303 1304 1319
4576 2 1311 1303 1304 1319
4577 4 1306 1305 1304 1319
4578 3 1307 1305 1304 1319
4579 1 1355 1358 1338 1343
4580 1 1355 1358 1338 1344
4581 2 1355 1358 1338 1348
4582 1 1358 1338 1343 1351
4583 2 1358 1338 1343 1353
4584 2 1358 1338 1343 1346
4585 1 1358 1338 1344 1341
4586 2 1358 1338 1344 1349
4587 2 1358 1338 1344 1357
4588 1 1338 1343 1351 1359
4589 2 1338 1343 1351 1356
4590 2 1338 1343 1351 1339
4591 1 1343 1338 1344 1341
4592 2 1343 1338 1344 1349
4593 2 1343 1338 1344 1357
4594 1 1343 1351 1359 1341
4595 2 1343 1351 1359 1350
4596 2 1343 1351 1359 1345
4597 1 1351 1359 1341 1344
4598 2 1351 1359 1341 1354
4599 2 1351 1359 1341 1340
4600 1 1359 1341 1344 1338
4601 2 1359 1341 1344 1349
4602 2 1359 1341 1344 1357
4603 1 1344 1338 1343 1351
4604 2 1344 1338 1343 1353
4605 2 1344 1338 1343 1346
4606 2 1352 1355 1358 1338
4607 10 1352 1355 1358 1347
4608 2 1342 1355 1358 1338
4609 10 1342 1355 1358 1347
4610 2 1347 1358 1338 1343
4611 2 1347 1358 1338 1344
4612 10 1347 1358 1338 1348
4613 2 1348 1338 1343 1351
4614 10 1348 1338 1343 1353
4615 10 1348 1338 1343 1346
4616 2 1348 1338 1344 1341
4617 10 1348 1338 1344 1349
4618 10 1348 1338 1344 1357
4619 2 1353 1343 1351 1359
4620 10 1353 1343 1351 1356
4621 10 1353 1343 1351 1339
4622 2 1346 1343 1351 1359
4623 10 1346 1343 1351 1356
4624 10 1346 1343 1351 1339
4625 2 1356 1351 1359 1341
4626 10 1356 1351 1359 1350
4627 10 1356 1351 1359 1345
4628 2 1339 1351 1359 1341
4629 10 1339 1351 1359 1350
4630 10 1339 1351 1359 1345
4631 2 1350 1359 1341 1344
4632 10 1350 1359 1341 1354
4633 10 1350 1359 1341 1340
4634 2 1345 1359 1341 1344
4635 10 1345 1359 1341 1354
4636 10 1345 1359 1341 1340
4637 2 1354 1341 1344 1338
4638 10 1354 1341 1344 1349
4639 10 1354 1341 1344 1357
4640 2 1340 1341 1344 1338
4641 10 1340 1341 1344 1349
4642 10 1340 1341 1344 1357
4643 1 1319 1320 1355 1358
4644 2 1319 1320 1355 1352
4645 2 1319 1320 1355 1342
4646 1 1333 1320 1355 1358
4647 2 1333 1320 1355 1352
4648 2 1333 1320 1355 1342
4649 2 1316 1320 1355 1358
4650 10 1316 1320 1355 1352
4651 10 1316 1320 1355 1342
4652 1 1320 1355 1358 1338
4653 2 1320 1355 1358 1347
4654 2 1325 1319 1320 1355
4655 2 1326 1319 1320 1355
4656 1 1304 1319 1320 1355
4657 1 1336 1333 1320 1355
4658 1 1330 1333 1320 1355
4659 2 1322 1333 1320 1355
4660 4 1360 1367 1362 1366
4661 3 1360 1367 1362 1361
4662 5 1367 1362 1361 1368
4663 9 1362 1361 1368 1370
4664 9 1362 1361 1368 1365
4665 9 1362 1361 1368 1371
4666 6 1366 1362 1361 1368
4667 8 1369 1360 1367 1362
4668 10 1369 1360 1367 1364
4669 8 1363 1360 1367 1362
4670 10 1363 1360 1367 1364
4671 12 1364 1367 1362 1366
4672 11 1364 1367 1362 1361
4673 1 1355 1358 1360 1367
4674 2 1355 1358 1360 1369
4675 2 1355 1358 1360 1363
4676 1 1338 1358 1360 1367
4677 2 1338 1358 1360 1369
4678 2 1338 1358 1360 1363
4679 2 1347 1358 1360 1367
4680 10 1347 1358 1360 1369
4681 10 1347 1358 1360 1363
4682 7 1358 1360 1367 1362
4683 2 1358 1360 1367 1364
4684 2 1352 1355 1358 1360
4685 2 1342 1355 1358 1360
4686 1 1320 1355 1358 1360
4687 1 1343 1338 1358 1360
4688 1 1344 1338 1358 1360
4689 2 1348 1338 1358 1360
4690 1 1384 1391 1378 1386
4691 1 1384 1391 1378 1375
4692 2 1384 1391 1378 1382
4693 1 1391 1378 1386 1372
4694 2 1391 1378 1386 1389
4695 2 1391 1378 1386 1376
4696 1 1391 1378 1375 1388
4697 2 1391 1378 1375 1390
4698 2 1391 1378 1375 1377
4699 1 1378 1386 1372 1381
4700 2 1378 1386 1372 1385
4701 2 1378 1386 1372 1393
4702 1 1386 1378 1375 1388
4703 2 1386 1378 1375 1390
4704 2 1386 1378 1375 1377
4705 1 1386 1372 1381 1388
4706 2 1386 1372 1381 1380
4707 2 1386 1372 1381 1387
4708 1 1372 1381 1388 1375
4709 2 1372 1381 1388 1374
4710 2 1372 1381 1388 1383
4711 1 1381 1388 1375 1378
4712 2 1381 1388 1375 1390
4713 2 1381 1388 1375 1377
4714 1 1375 1378 1386 1372
4715 2 1375 1378 1386 1389
4716 2 1375 1378 1386 1376
4717 2 1392 1384 1391 1378
4718 10 1392 1384 1391 1373
4719 2 1379 1384 1391 1378
4720 10 1379 1384 1391 1373
4721 2 1373 1391 1378 1386
4722 2 1373 1391 1378 1375
4723 10 1373 1391 1378 1382
4724 2 1382 1378 1386 1372
4725 10 1382 1378 1386 1389
4726 10 1382 1378 1386 1376
4727 2 1382 1378 1375 1388
4728 10 1382 1378 1375 1390
4729 10 1382 1378 1375 1377
4730 2 1389 1386 1372 1381
4731 10 1389 1386 1372 1385
4732 10 1389 1386 1372 1393
4733 2 1376 1386 1372 1381
4734 10 1376 1386 1372 1385
4735 10 1376 1386 1372 1393
4736 2 1385 1372 1381 1388
4737 10 1385 1372 1381 1380
4738 10 1385 1372 1381 1387
4739 2 1393 1372 1381 1388
4740 10 1393 1372 1381 1380
4741 10 1393 1372 1381 1387
4742 2 1380 1381 1388 1375
4743 10 1380 1381 1388 1374
4744 10 1380 1381 1388 1383
4745 2 1387 1381 1388 1375
4746 10 1387 1381 1388 1374
4747 10 1387 1381 1388 1383
4748 2 1374 1388 1375 1378
4749 10 1374 1388 1375 1390
4750 10 1374 1388 1375 1377
4751 2 1383 1388 1375 1378
4752 10 1383 1388 1375 1390
4753 10 1383 1388 1375 1377
4754 1 1360 1367 1384 1391
4755 2 1360 1367 1384 1392
4756 2 1360 1367 1384 1379
4757 7 1362 1367 1384 1391
4758 8 1362 1367 1384 1392
4759 8 1362 1367 1384 1379
4760 2 1364 1367 1384 1391
4761 10 1364 1367 1384 1392
4762 10 1364 1367 1384 1379
4763 1 1367 1384 1391 1378
4764 2 1367 1384 1391 1373
4765 2 1369 1360 1367 1384
4766 2 1363 1360 1367 1384
4767 1 1358 1360 1367 1384
4768 4 1366 1362 1367 1384
4769 3 1361 1362 1367 1384
4770 4 1400 1395 1402 1394
4771 3 1400 1395 1402 1401
4772 5 1395 1402 1401 1396
4773 9 1402 1401 1396 1398
4774 9 1402 1401 1396 1405
4775 9 1402 1401 1396 1399
4776 6 1394 1402 1401 1396
4777 8 1397 1400 1395 1402
4778 10 1397 1400 1395 1404
4779 8 1403 1400 1395 1402
4780 10 1403 1400 1395 1404
4781 12 1404 1395 1402 1394
4782 11 1404 1395 1402 1401
4783 1 1384 1391 1400 1395
4784 2 1384 1391 1400 1397
4785 2 1384 1391 1400 1403
4786 1 1378 1391 1400 1395
4787 2 1378 1391 1400 1397
4788 2 1378 1391 1400 1403
4789 2 1373 1391 1400 1395
4790 10 1373 1391 1400 1397
4791 10 1373 1391 1400 1403
4792 7 1391 1400 1395 1402
4793 2 1391 1400 1395 1404
4794 2 1392 1384 1391 1400
4795 2 1379 1384 1391 1400
4796 1 1367 1384 1391 1400
4797 1 1386 1378 1391 1400
4798 1 1375 1378 1391 1400
4799 2 1382 1378 1391 1400
4800 1 1406 1422 1415 1407
4801 1 1406 1422 1415 1418
4802 2 1406 1422 1415 1412
4803 1 1422 1415 1407 1424
4804 2 1422 1415 1407 1413
4805 2 1422 1415 1407 1426
4806 1 1422 1415 1418 1425
4807 2 1422 1415 1418 1423
4808 2 1422 1415 1418 1414
4809 1 1415 1407 1424 1411
4810 2 1415 1407 1424 1416
4811 2 1415 1407 1424 1427
4812 1 1407 1415 1418 1425
4813 2 1407 1415 1418 1423
4814 2 1407 1415 1418 1414
4815 1 1407 1424 1411 1425
4816 2 1407 1424 1411 1417
4817 2 1407 1424 1411 1419
4818 1 1424 1411 1425 1418
4819 2 1424 1411 1425 1409
4820 2 1424 1411 1425 1410
4821 1 1411 1425 1418 1415
4822 2 1411 1425 1418 1423
4823 2 1411 1425 1418 1414
4824 1 1418 1415 1407 1424
4825 2 1418 1415 1407 1413
4826 2 1418 1415 1407 1426
4827 2 1408 1406 1422 1415
4828 10 1408 1406 1422 1421
4829 2 1420 1406 1422 1415
4830 10 1420 1406 1422 1421
4831 2 1421 1422 1415 1407
4832 2 1421 1422 1415 1418
4833 10 1421 1422 1415 1412
4834 2 1412 1415 1407 1424
4835 10 1412 1415 1407 1413
4836 10 1412 1415 1407 1426
4837 2 1412 1415 1418 1425
4838 10 1412 1415 1418 1423
4839 10 1412 1415 1418 1414
4840 2 1413 1407 1424 1411
4841 10 1413 1407 1424 1416
4842 10 1413 1407 1424 1427
4843 2 1426 1407 1424 1411
4844 10 1426 1407 1424 1416
4845 10 1426 1407 1424 1427
4846 2 1416 1424 1411 1425
4847 10 1416 1424 1411 1417
4848 10 1416 1424 1411 1419
4849 2 1427 1424 1411 1425
4850 10 1427 1424 1411 1417
4851 10 1427 1424 1411 1419
4852 2 1417 1411 1425 1418
4853 10 1417 1411 1425 1409
4854 10 1417 1411 1425 1410
4855 2 1419 1411 1425 1418
4856 10 1419 1411 1425 1409
4857 10 1419 1411 1425 1410
4858 2 1409 1425 1418 1415
4859 10 1409 1425 1418 1423
4860 10 1409 1425 1418 1414
4861 2 1410 1425 1418 1415
4862 10 1410 1425 1418 1423
4863 10 1410 1425 1418 1414
4864 1 1400 1395 1406 1422
4865 2 1400 1395 1406 1408
4866 2 1400 1395 1406 1420
4867 7 1402 1395 1406 1422
4868 8 1402 1395 1406 1408
4869 8 1402 1395 1406 1420
4870 2 1404 1395 1406 1422
4871 10 1404 1395 1406 1408
4872 10 1404 1395 1406 1420
4873 1 1395 1406 1422 1415
4874 2 1395 1406 1422 1421
4875 2 1397 1400 1395 1406
4876 2 1403 1400 1395 1406
4877 1 1391 1400 1395 1406
4878 4 1394 1402 1395 1406
4879 3 1401 1402 1395 1406
4880 1 1447 1434 1440 1428
4881 1 1447 1434 1440 1429
4882 2 1447 1434 1440 1435
4883 1 1434 1440 1428 1437
4884 2 1434 1440 1428 1442
4885 2 1434 1440 1428 1430
4886 1 1434 1440 1429 1441
4887 2 1434 1440 1429 1443
4888 2 1434 1440 1429 1431
4889 1 1440 1428 1437 1444
4890 2 1440 1428 1437 1438
4891 2 1440 1428 1437 1446
4892 1 1428 1440 1429 1441
4893 2 1428 1440 1429 1443
4894 2 1428 1440 1429 1431
4895 1 1428 1437 1444 1441
4896 2 1428 1437 1444 1433
4897 2 1428 1437 1444 1439
4898 1 1437 1444 1441 1429
4899 2 1437 1444 1441 1449
4900 2 1437 1444 1441 1436
4901 1 1444 1441 1429 1440
4902 2 1444 1441 1429 1443
4903 2 1444 1441 1429 1431
4904 1 1429 1440 1428 1437
4905 2 1429 1440 1428 1442
4906 2 1429 1440 1428 1430
4907 2 1445 1447 1434 1440
4908 10 1445 1447 1434 1448
4909 2 1432 1447 1434 1440
4910 10 1432 1447 1434 1448
4911 2 1448 1434 1440 1428
4912 2 1448 1434 1440 1429
4913 10 1448 1434 1440 1435
4914 2 1435 1440 1428 1437
4915 10 1435 1440 1428 1442
4916 10 1435 1440 1428 1430
4917 2 1435 1440 1429 1441
4918 10 1435 1440 1429 1443
4919 10 1435 1440 1429 1431
4920 2 1442 1428 1437 1444
4921 10 1442 1428 1437 1438
4922 10 1442 1428 1437 1446
4923 2 1430 1428 1437 1444
4924 10 1430 1428 1437 1438
4925 10 1430 1428 1437 1446
4926 2 1438 1437 1444 1441
4927 10 1438 1437 1444 1433
4928 10 1438 1437 1444 1439
4929 2 1446 1437 1444 1441
4930 10 1446 1437 1444 1433
4931 10 1446 1437 1444 1439
4932 2 1433 1444 1441 1429
4933 10 1433 1444 1441 1449
4934 10 1433 1444 1441 1436
4935 2 1439 1444 1441 1429
4936 10 1439 1444 1441 1449
4937 10 1439 1444 1441 1436
4938 2 1449 1441 1429 1440
4939 10 1449 1441 1429 1443
4940 10 1449 1441 1429 1431
4941 2 1436 1441 1429 1440
4942 10 1436 1441 1429 1443
4943 10 1436 1441 1429 1431
4944 1 1406 1422 1447 1434
4945 2 1406 1422 1447 1445
4946 2 1406 1422 1447 1432
4947 1 1415 1422 1447 1434
4948 2 1415 1422 1447 1445
4949 2 1415 1422 1447 1432
4950 2 1421 1422 1447 1434
4951 10 1421 1422 1447 1445
4952 10 1421 1422 1447 1432
4953 1 1422 1447 1434 1440
4954 2 1422 1447 1434 1448
4955 2 1408 1406 1422 1447
4956 2 1420 1406 1422 1447
4957 1 1395 1406 1422 1447
4958 1 1407 1415 1422 1447
4959 1 1418 1415 1422 1447
4960 2 1412 1415 1422 1447
4961 1 1459 1466 1453 1461
4962 1 1459 1466 1453 1450
4963 2 1459 1466 1453 1457
4964 1 1466 1453 1461 1469
4965 2 1466 1453 1461 1464
4966 2 1466 1453 1461 1451
4967 1 1466 1453 1450 1463
4968 2 1466 1453 1450 1465
4969 2 1466 1453 1450 1452
4970 1 1453 1461 1469 1456
4971 2 1453 1461 1469 1460
4972 2 1453 1461 1469 1468
4973 1 1461 1453 1450 1463
4974 2 1461 1453 1450 1465
4975 2 1461 1453 1450 1452
4976 1 1461 1469 1456 1463
4977 2 1461 1469 1456 1455
4978 2 1461 1469 1456 1462
4979 1 1469 1456 1463 1450
4980 2 1469 1456 1463 1471
4981 2 1469 1456 1463 1458
4982 1 1456 1463 1450 1453
4983 2 1456 1463 1450 1465
4984 2 1456 1463 1450 1452
4985 1 1450 1453 1461 1469
4986 2 1450 1453 1461 1464
4987 2 1450 1453 1461 1451
4988 2 1467 1459 1466 1453
4989 10 1467 1459 1466 1470
4990 2 1454 1459 1466 1453
4991 10 1454 1459 1466 1470
4992 2 1470 1466 1453 1461
4993 2 1470 1466 1453 1450
4994 10 1470 1466 1453 1457
4995 2 1457 1453 1461 1469
4996 10 1457 1453 1461 1464
4997 10 1457 1453 1461 1451
4998 2 1457 1453 1450 1463
4999 10 1457 1453 1450 1465
5000 10 1457 1453 1450 1452
5001 2 1464 1461 1469 1456
5002 10 1464 1461 1469 1460
5003 10 1464 1461 1469 1468
5004 2 1451 1461 1469 1456
5005 10 1451 1461 1469 1460
5006 10 1451 1461 1469 1468
5007 2 1460 1469 1456 1463
5008 10 1460 1469 1456 1455
5009 10 1460 1469 1456 1462
5010 2 1468 1469 1456 1463
5011 10 1468 1469 1456 1455
5012 10 1468 1469 1456 1462
5013 2 1455 1456 1463 1450
5014 10 1455 1456 1463 1471
5015 10 1455 1456 1463 1458
5016 2 1462 1456 1463 1450
5017 10 1462 1456 1463 1471
5018 10 1462 1456 1463 1458
5019 2 1471 1463 1450 1453
5020 10 1471 1463 1450 1465
5021 10 1471 1463 1450 1452
5022 2 1458 1463 1450 1453
5023 10 1458 1463 1450 1465
5024 10 1458 1463 1450 1452
5025 1 1447 1434 1459 1466
5026 2 1447 1434 1459 1467
5027 2 1447 1434 1459 1454
5028 1 1440 1434 1459 1466
5029 2 1440 1434 1459 1467
5030 2 1440 1434 1459 1454
5031 2 1448 1434 1459 1466
5032 10 1448 1434 1459 1467
5033 10 1448 1434 1459 1454
5034 1 1434 1459 1466 1453
5035 2 1434 1459 1466 1470
5036 2 1445 1447 1434 1459
5037 2 1432 1447 1434 1459
5038 1 1422 1447 1434 1459
5039 1 1428 1440 1434 1459
5040 1 1429 1440 1434 1459
5041 2 1435 1440 1434 1459
5042 1 1493 1478 1487 1472
5043 1 1493 1478 1487 1484
5044 2 1493 1478 1487 1491
5045 1 1478 1487 1472 1481
5046 2 1478 1487 1472 1476
5047 2 1478 1487 1472 1485
5048 1 1478 1487 1484 1475
5049 2 1478 1487 1484 1477
5050 2 1478 1487 1484 1486
5051 1 1487 1472 1481 1490
5052 2 1487 1472 1481 1494
5053 2 1487 1472 1481 1480
5054 1 1472 1487 1484 1475
5055 2 1472 1487 1484 1477
5056 2 1472 1487 1484 1486
5057 1 1472 1481 1490 1475
5058 2 1472 1481 1490 1489
5059 2 1472 1481 1490 1474
5060 1 1481 1490 1475 1484
5061 2 1481 1490 1475 1483
5062 2 1481 1490 1475 1492
5063 1 1490 1475 1484 1487
5064 2 1490 1475 1484 1477
5065 2 1490 1475 1484 1486
5066 1 1484 1487 1472 1481
5067 2 1484 1487 1472 1476
5068 2 1484 1487 1472 1485
5069 2 1479 1493 1478 1487
5070 10 1479 1493 1478 1473
5071 10 1479 1493 1478 1482
5072 2 1488 1493 1478 1487
5073 10 1488 1493 1478 1473
5074 10 1488 1493 1478 1482
5075 2 1473 1478 1487 1472
5076 2 1473 1478 1487 1484
5077 10 1473 1478 1487 1491
5078 2 1482 1478 1487 1472
5079 2 1482 1478 1487 1484
5080 10 1482 1478 1487 1491
5081 2 1491 1487 1472 1481
5082 10 1491 1487 1472 1476
5083 10 1491 1487 1472 1485
5084 2 1491 1487 1484 1475
5085 10 1491 1487 1484 1477
5086 10 1491 1487 1484 1486
5087 2 1476 1472 1481 1490
5088 10 1476 1472 1481 1494
5089 10 1476 1472 1481 1480
5090 2 1485 1472 1481 1490
5091 10 1485 1472 1481 1494
5092 10 1485 1472 1481 1480
5093 2 1494 1481 1490 1475
5094 10 1494 1481 1490 1489
5095 10 1494 1481 1490 1474
5096 2 1480 1481 1490 1475
5097 10 1480 1481 1490 1489
5098 10 1480 1481 1490 1474
5099 2 1489 1490 1475 1484
5100 10 1489 1490 1475 1483
5101 10 1489 1490 1475 1492
5102 2 1474 1490 1475 1484
5103 10 1474 1490 1475 1483
5104 10 1474 1490 1475 1492
5105 2 1483 1475 1484 1487
5106 10 1483 1475 1484 1477
5107 10 1483 1475 1484 1486
5108 2 1492 1475 1484 1487
5109 10 1492 1475 1484 1477
5110 10 1492 1475 1484 1486
5111 1 1459 1466 1493 1478
5112 2 1459 1466 1493 1479
5113 2 1459 1466 1493 1488
5114 1 1453 1466 1493 1478
5115 2 1453 1466 1493 1479
5116 2 1453 1466 1493 1488
5117 2 1470 1466 1493 1478
5118 10 1470 1466 1493 1479
5119 10 1470 1466 1493 1488
5120 1 1466 1493 1478 1487
5121 2 1466 1493 1478 1473
5122 2 1466 1493 1478 1482
5123 2 1467 1459 1466 1493
5124 2 1454 1459 1466 1493
5125 1 1434 1459 1466 1493
5126 1 1461 1453 1466 1493
5127 1 1450 1453 1466 1493
5128 2 1457 1453 1466 1493
5129 4 1495 1496 1497 1498
5130 3 1495 1496 1497 1499
5131 5 1496 1497 1499 1500
5132 9 1497 1499 1500 1505
5133 9 1497 1499 1500 1506
5134 9 1497 1499 1500 1507
5135 6 1498 1497 1499 1500
5136 8 1501 1495 1496 1497
5137 10 1501 1495 1496 1504
5138 8 1502 1495 1496 1497
5139 10 1502 1495 1496 1504
5140 8 1503 1495 1496 1497
5141 10 1503 1495 1496 1504
5142 12 1504 1496 1497 1498
5143 11 1504 1496 1497 1499
5144 1 1514 1521 1508 1516
5145 1 1514 1521 1508 1527
5146 2 1514 1521 1508 1512
5147 1 1521 1508 1516 1524
5148 2 1521 1508 1516 1519
5149 2 1521 1508 1516 1528
5150 1 1521 1508 1527 1518
5151 2 1521 1508 1527 1520
5152 2 1521 1508 1527 1529
5153 1 1508 1516 1524 1511
5154 2 1508 1516 1524 1515
5155 2 1508 1516 1524 1523
5156 1 1516 1508 1527 1518
5157 2 1516 1508 1527 1520
5158 2 1516 1508 1527 1529
5159 1 1516 1524 1511 1518
5160 2 1516 1524 1511 1510
5161 2 1516 1524 1511 1517
5162 1 1524 1511 1518 1527
5163 2 1524 1511 1518 1526
5164 2 1524 1511 1518 1513
5165 1 1511 1518 1527 1508
5166 2 1511 1518 1527 1520
5167 2 1511 1518 1527 1529
5168 1 1527 1508 1516 1524
5169 2 1527 1508 1516 1519
5170 2 1527 1508 1516 1528
5171 2 1522 1514 1521 1508
5172 10 1522 1514 1521 1525
5173 2 1509 1514 1521 1508
5174 10 1509 1514 1521 1525
5175 2 1525 1521 1508 1516
5176 2 1525 1521 1508 1527
5177 10 1525 1521 1508 1512
5178 2 1512 1508 1516 1524
5179 10 1512 1508 1516 1519
5180 10 1512 1508 1516 1528
5181 2 1512 1508 1527 1518
5182 10 1512 1508 1527 1520
5183 10 1512 1508 1527 1529
5184 2 1519 1516 1524 1511
5185 10 1519 1516 1524 1515
5186 10 1519 1516 1524 1523
5187 2 1528 1516 1524 1511
5188 10 1528 1516 1524 1515
5189 10 1528 1516 1524 1523
5190 2 1515 1524 1511 1518
5191 10 1515 1524 1511 1510
5192 10 1515 1524 1511 1517
5193 2 1523 1524 1511 1518
5194 10 1523 1524 1511 1510
5195 10 1523 1524 1511 1517
5196 2 1510 1511 1518 1527
5197 10 1510 1511 1518 1526
5198 10 1510 1511 1518 1513
5199 2 1517 1511 1518 1527
5200 10 1517 1511 1518 1526
5201 10 1517 1511 1518 1513
5202 2 1526 1518 1527 1508
5203 10 1526 1518 1527 1520
5204 10 1526 1518 1527 1529
5205 2 1513 1518 1527 1508
5206 10 1513 1518 1527 1520
5207 10 1513 1518 1527 1529
5208 1 1495 1496 1514 1521
5209 2 1495 1496 1514 1522
5210 2 1495 1496 1514 1509
5211 7 1497 1496 1514 1521
5212 8 1497 1496 1514 1522
5213 8 1497 1496 1514 1509
5214 2 1504 1496 1514 1521
5215 10 1504 1496 1514 1522
5216 10 1504 1496 1514 1509
5217 1 1496 1514 1521 1508
5218 2 1496 1514 1521 1525
5219 2 1501 1495 1496 1514
5220 2 1502 1495 1496 1514
5221 2 1503 1495 1496 1514
5222 4 1498 1497 1496 1514
5223 3 1499 1497 1496 1514
5224 1 1549 1542 1537 1536
5225 1 1549 1542 1537 1540
5226 2 1549 1542 1537 1533
5227 1 1542 1537 1536 1550
5228 2 1542 1537 1536 1532
5229 2 1542 1537 1536 1548
5230 1 1542 1537 1540 1551
5231 2 1542 1537 1540 1531
5232 2 1542 1537 1540 1545
5233 1 1537 1536 1550 1546
5234 2 1537 1536 1550 1538
5235 2 1537 1536 1550 1534
5236 1 1536 1537 1540 1551
5237 2 1536 1537 1540 1531
5238 2 1536 1537 1540 1545
5239 1 1536 1550 1546 1551
5240 2 1536 1550 1546 1541
5241 2 1536 1550 1546 1535
5242 1 1550 1546 1551 1540
5243 2 1550 1546 1551 1539
5244 2 1550 1546 1551 1530
5245 1 1546 1551 1540 1537
5246 2 1546 1551 1540 1531
5247 2 1546 1551 1540 1545
5248 1 1540 1537 1536 1550
5249 2 1540 1537 1536 1532
5250 2 1540 1537 1536 1548
5251 2 1547 1549 1542 1537
5252 10 1547 1549 1542 1544
5253 2 1543 1549 1542 1537
5254 10 1543 1549 1542 1544
5255 2 1544 1542 1537 1536
5256 2 1544 1542 1537 1540
5257 10 1544 1542 1537 1533
5258 2 1533 1537 1536 1550
5259 10 1533 1537 1536 1532
5260 10 1533 1537 1536 1548
5261 2 1533 1537 1540 1551
5262 10 1533 1537 1540 1531
5263 10 1533 1537 1540 1545
5264 2 1532 1536 1550 1546
5265 10 1532 1536 1550 1538
5266 10 1532 1536 1550 1534
5267 2 1548 1536 1550 1546
5268 10 1548 1536 1550 1538
5269 10 1548 1536 1550 1534
5270 2 1538 1550 1546 1551
5271 10 1538 1550 1546 1541
5272 10 1538 1550 1546 1535
5273 2 1534 1550 1546 1551
5274 10 1534 1550 1546 1541
5275 10 1534 1550 1546 1535
5276 2 1541 1546 1551 1540
5277 10 1541 1546 1551 1539
5278 10 1541 1546 1551 1530
5279 2 1535 1546 1551 1540
5280 10 1535 1546 1551 1539
5281 10 1535 1546 1551 1530
5282 2 1539 1551 1540 1537
5283 10 1539 1551 1540 1531
5284 10 1539 1551 1540 1545
5285 2 1530 1551 1540 1537
5286 10 1530 1551 1540 1531
5287 10 1530 1551 1540 1545
5288 1 1514 1521 1549 1542
5289 2 1514 1521 1549 1547
5290 2 1514 1521 1549 1543
5291 1 1508 1521 1549 1542
5292 2 1508 1521 1549 1547
5293 2 1508 1521 1549 1543
5294 2 1525 1521 1549 1542
5295 10 1525 1521 1549 1547
5296 10 1525 1521 1549 1543
5297 1 1521 1549 1542 1537
5298 2 1521 1549 1542 1544
5299 2 1522 1514 1521 1549
5300 2 1509 1514 1521 1549
5301 1 1496 1514 1521 1549
5302 1 1516 1508 1521 1549
5303 1 1527 1508 1521 1549
5304 2 1512 1508 1521 1549
5305 1 1558 1565 1552 1560
5306 1 1558 1565 1552 1571
5307 2 1558 1565 1552 1556
5308 1 1565 1552 1560 1568
5309 2 1565 1552 1560 1563
5310 2 1565 1552 1560 1572
5311 1 1565 1552 1571 1562
5312 2 1565 1552 1571 1564
5313 2 1565 1552 1571 1573
5314 1 1552 1560 1568 1555
5315 2 1552 1560 1568 1559
5316 2 1552 1560 1568 1567
5317 1 1560 1552 1571 1562
5318 2 1560 1552 1571 1564
5319 2 1560 1552 1571 1573
5320 1 1560 1568 1555 1562
5321 2 1560 1568 1555 1554
5322 2 1560 1568 1555 1561
5323 1 1568 1555 1562 1571
5324 2 1568 1555 1562 1570
5325 2 1568 1555 1562 1557
5326 1 1555 1562 1571 1552
5327 2 1555 1562 1571 1564
5328 2 1555 1562 1571 1573
5329 1 1571 1552 1560 1568
5330 2 1571 1552 1560 1563
5331 2 1571 1552 1560 1572
5332 2 1566 1558 1565 1552
5333 10 1566 1558 1565 1569
5334 2 1553 1558 1565 1552
5335 10 1553 1558 1565 1569
5336 2 1569 1565 1552 1560
5337 2 1569 1565 1552 1571
5338 10 1569 1565 1552 1556
5339 2 1556 1552 1560 1568
5340 10 1556 1552 1560 1563
5341 10 1556 1552 1560 1572
5342 2 1556 1552 1571 1562
5343 10 1556 1552 1571 1564
5344 10 1556 1552 1571 1573
5345 2 1563 1560 1568 1555
5346 10 1563 1560 1568 1559
5347 10 1563 1560 1568 1567
5348 2 1572 1560 1568 1555
5349 10 1572 1560 1568 1559
5350 10 1572 1560 1568 1567
5351 2 1559 1568 1555 1562
5352 10 1559 1568 1555 1554
5353 10 1559 1568 1555 1561
5354 2 1567 1568 1555 1562
5355 10 1567 1568 1555 1554
5356 10 1567 1568 1555 1561
5357 2 1554 1555 1562 1571
5358 10 1554 1555 1562 1570
5359 10 1554 1555 1562 1557
5360 2 1561 1555 1562 1571
5361 10 1561 1555 1562 1570
5362 10 1561 1555 1562 1557
5363 2 1570 1562 1571 1552
5364 10 1570 1562 1571 1564
5365 10 1570 1562 1571 1573
5366 2 1557 1562 1571 1552
5367 10 1557 1562 1571 1564
5368 10 1557 1562 1571 1573
5369 1 1549 1542 1558 1565
5370 2 1549 1542 1558 1566
5371 2 1549 1542 1558 1553
5372 1 1537 1542 1558 1565
5373 2 1537 1542 1558 1566
5374 2 1537 1542 1558 1553
5375 2 1544 1542 1558 1565
5376 10 1544 1542 1558 1566
5377 10 1544 1542 1558 1553
5378 1 1542 1558 1565 1552
5379 2 1542 1558 1565 1569
5380 2 1547 1549 1542 1558
5381 2 1543 1549 1542 1558
5382 1 1521 1549 1542 1558
5383 1 1536 1537 1542 1558
5384 1 1540 1537 1542 1558
5385 2 1533 1537 1542 1558
5386 1 1592 1579 1574 1593
5387 1 1592 1579 1574 1588
5388 2 1592 1579 1574 1576
5389 1 1579 1574 1593 1587
5390 2 1579 1574 1593 1584
5391 2 1579 1574 1593 1577
5392 1 1579 1574 1588 1590
5393 2 1579 1574 1588 1582
5394 2 1579 1574 1588 1578
5395 1 1574 1593 1587 1583
5396 2 1574 1593 1587 1581
5397 2 1574 1593 1587 1591
5398 1 1593 1574 1588 1590
5399 2 1593 1574 1588 1582
5400 2 1593 1574 1588 1578
5401 1 1593 1587 1583 1590
5402 2 1593 1587 1583 1586
5403 2 1593 1587 1583 1594
5404 1 1587 1583 1590 1588
5405 2 1587 1583 1590 1595
5406 2 1587 1583 1590 1585
5407 1 1583 1590 1588 1574
5408 2 1583 1590 1588 1582
5409 2 1583 1590 1588 1578
5410 1 1588 1574 1593 1587
5411 2 1588 1574 1593 1584
5412 2 1588 1574 1593 1577
5413 2 1575 1592 1579 1574
5414 10 1575 1592 1579 1589
5415 2 1580 1592 1579 1574
5416 10 1580 1592 1579 1589
5417 2 1589 1579 1574 1593
5418 2 1589 1579 1574 1588
5419 10 1589 1579 1574 1576
5420 2 1576 1574 1593 1587
5421 10 1576 1574 1593 1584
5422 10 1576 1574 1593 1577
5423 2 1576 1574 1588 1590
5424 10 1576 1574 1588 1582
5425 10 1576 1574 1588 1578
5426 2 1584 1593 1587 1583
5427 10 1584 1593 1587 1581
5428 10 1584 1593 1587 1591
5429 2 1577 1593 1587 1583
5430 10 1577 1593 1587 1581
5431 10 1577 1593 1587 1591
5432 2 1581 1587 1583 1590
5433 10 1581 1587 1583 1586
5434 10 1581 1587 1583 1594
5435 2 1591 1587 1583 1590
5436 10 1591 1587 1583 1586
5437 10 1591 1587 1583 1594
5438 2 1586 1583 1590 1588
5439 10 1586 1583 1590 1595
5440 10 1586 1583 1590 1585
5441 2 1594 1583 1590 1588
5442 10 1594 1583 1590 1595
5443 10 1594 1583 1590 1585
5444 2 1595 1590 1588 1574
5445 10 1595 1590 1588 1582
5446 10 1595 1590 1588 1578
5447 2 1585 1590 1588 1574
5448 10 1585 1590 1588 1582
5449 10 1585 1590 1588 1578
5450 1 1558 1565 1592 1579
5451 2 1558 1565 1592 1575
5452 2 1558 1565 1592 1580
5453 1 1552 1565 1592 1579
5454 2 1552 1565 1592 1575
5455 2 1552 1565 1592 1580
5456 2 1569 1565 1592 1579
5457 10 1569 1565 1592 1575
5458 10 1569 1565 1592 1580
5459 1 1565 1592 1579 1574
5460 2 1565 1592 1579 1589
5461 2 1566 1558 1565 1592
5462 2 1553 1558 1565 1592
5463 1 1542 1558 1565 1592
5464 1 1560 1552 1565 1592
5465 1 1571 1552 1565 1592
5466 2 1556 1552 1565 1592
5467 1 1613 1596 1602 1606
5468 1 1613 1596 1602 1610
5469 2 1613 1596 1602 1614
5470 1 1596 1602 1606 1615
5471 2 1596 1602 1606 1600
5472 2 1596 1602 1606 1598
5473 1 1596 1602 1610 1603
5474 2 1596 1602 1610 1617
5475 2 1596 1602 1610 1605
5476 1 1602 1606 1615 1609
5477 2 1602 1606 1615 1611
5478 2 1602 1606 1615 1612
5479 1 1606 1602 1610 1603
5480 2 1606 1602 1610 1617
5481 2 1606 1602 1610 1605
5482 1 1606 1615 1609 1603
5483 2 1606 1615 1609 1601
5484 2 1606 1615 1609 1599
5485 1 1615 1609 1603 1610
5486 2 1615 1609 1603 1608
5487 2 1615 1609 1603 1604
5488 1 1609 1603 1610 1602
5489 2 1609 1603 1610 1617
5490 2 1609 1603 1610 1605
5491 1 1610 1602 1606 1615
5492 2 1610 1602 1606 1600
5493 2 1610 1602 1606 1598
5494 2 1607 1613 1596 1602
5495 10 1607 1613 1596 1597
5496 2 1616 1613 1596 1602
5497 10 1616 1613 1596 1597
5498 2 1597 1596 1602 1606
5499 2 1597 1596 1602 1610
5500 10 1597 1596 1602 1614
5501 2 1614 1602 1606 1615
5502 10 1614 1602 1606 1600
5503 10 1614 1602 1606 1598
5504 2 1614 1602 1610 1603
5505 10 1614 1602 1610 1617
5506 10 1614 1602 1610 1605
5507 2 1600 1606 1615 1609
5508 10 1600 1606 1615 1611
5509 10 1600 1606 1615 1612
5510 2 1598 1606 1615 1609
5511 10 1598 1606 1615 1611
5512 10 1598 1606 1615 1612
5513 2 1611 1615 1609 1603
5514 10 1611 1615 1609 1601
5515 10 1611 1615 1609 1599
5516 2 1612 1615 1609 1603
5517 10 1612 1615 1609 1601
5518 10 1612 1615 1609 1599
5519 2 1601 1609 1603 1610
5520 10 1601 1609 1603 1608
5521 10 1601 1609 1603 1604
5522 2 1599 1609 1603 1610
5523 10 1599 1609 1603 1608
5524 10 1599 1609 1603 1604
5525 2 1608 1603 1610 1602
5526 10 1608 1603 1610 1617
5527 10 1608 1603 1610 1605
5528 2 1604 1603 1610 1602
5529 10 1604 1603 1610 1617
5530 10 1604 1603 1610 1605
5531 1 1592 1579 1613 1596
5532 2 1592 1579 1613 1607
5533 2 1592 1579 1613 1616
5534 1 1574 1579 1613 1596
5535 2 1574 1579 1613 1607
5536 2 1574 1579 1613 1616
5537 2 1589 1579 1613 1596
5538 10 1589 1579 1613 1607
5539 10 1589 1579 1613 1616
5540 1 1579 1613 1596 1602
5541 2 1579 1613 1596 1597
5542 2 1575 1592 1579 1613
5543 2 1580 1592 1579 1613
5544 1 1565 1592 1579 1613
5545 1 1593 1574 1579 1613
5546 1 1588 1574 1579 1613
5547 2 1576 1574 1579 1613
5548 1 1630 1638 1624 1632
5549 1 1630 1638 1624 1621
5550 2 1630 1638 1624 1628
5551 1 1638 1624 1632 1618
5552 2 1638 1624 1632 1636
5553 2 1638 1624 1632 1622
5554 1 1638 1624 1621 1635
5555 2 1638 1624 1621 1637
5556 2 1638 1624 1621 1623
5557 1 1624 1632 1618 1627
5558 2 1624 1632 1618 1631
5559 2 1624 1632 1618 1640
5560 1 1632 1624 1621 1635
5561 2 1632 1624 1621 1637
5562 2 1632 1624 1621 1623
5563 1 1632 1618 1627 1635
5564 2 1632 1618 1627 1626
5565 2 1632 1618 1627 1634
5566 1 1618 1627 1635 1621
5567 2 1618 1627 1635 1620
5568 2 1618 1627 1635 1629
5569 1 1627 1635 1621 1624
5570 2 1627 1635 1621 1637
5571 2 1627 1635 1621 1623
5572 1 1621 1624 1632 1618
5573 2 1621 1624 1632 1636
5574 2 1621 1624 1632 1622
5575 2 1639 1630 1638 1624
5576 10 1639 1630 1638 1633
5577 10 1639 1630 1638 1619
5578 2 1625 1630 1638 1624
5579 10 1625 1630 1638 1633
5580 10 1625 1630 1638 1619
5581 2 1633 1638 1624 1632
5582 2 1633 1638 1624 1621
5583 10 1633 1638 1624 1628
5584 2 1619 1638 1624 1632
5585 2 1619 1638 1624 1621
5586 10 1619 1638 1624 1628
5587 2 1628 1624 1632 1618
5588 10 1628 1624 1632 1636
5589 10 1628 1624 1632 1622
5590 2 1628 1624 1621 1635
5591 10 1628 1624 1621 1637
5592 10 1628 1624 1621 1623
5593 2 1636 1632 1618 1627
5594 10 1636 1632 1618 1631
5595 10 1636 1632 1618 1640
5596 2 1622 1632 1618 1627
5597 10 1622 1632 1618 1631
5598 10 1622 1632 1618 1640
5599 2 1631 1618 1627 1635
5600 10 1631 1618 1627 1626
5601 10 1631 1618 1627 1634
5602 2 1640 1618 1627 1635
5603 10 1640 1618 1627 1626
5604 10 1640 1618 1627 1634
5605 2 1626 1627 1635 1621
5606 10 1626 1627 1635 1620
5607 10 1626 1627 1635 1629
5608 2 1634 1627 1635 1621
5609 10 1634 1627 1635 1620
5610 10 1634 1627 1635 1629
5611 2 1620 1635 1621 1624
5612 10 1620 1635 1621 1637
5613 10 1620 1635 1621 1623
5614 2 1629 1635 1621 1624
5615 10 1629 1635 1621 1637
5616 10 1629 1635 1621 1623
5617 1 1613 1596 1630 1638
5618 2 1613 1596 1630 1639
5619 2 1613 1596 1630 1625
5620 1 1602 1596 1630 1638
5621 2 1602 1596 1630 1639
5622 2 1602 1596 1630 1625
5623 2 1597 1596 1630 1638
5624 10 1597 1596 1630 1639
5625 10 1597 1596 1630 1625
5626 1 1596 1630 1638 1624
5627 2 1596 1630 1638 1633
5628 2 1596 1630 1638 1619
5629 2 1607 1613 1596 1630
5630 2 1616 1613 1596 1630
5631 1 1579 1613 1596 1630
5632 1 1606 1602 1596 1630
5633 1 1610 1602 1596 1630
5634 2 1614 1602 1596 1630
5635 4 1641 1642 1643 1644
5636 3 1641 1642 1643 1645
5637 5 1642 1643 1645 1646
5638 9 1643 1645 1646 1651
5639 9 1643 1645 1646 1652
5640 9 1643 1645 1646 1653
5641 6 1644 1643 1645 1646
5642 8 1647 1641 1642 1643
5643 10 1647 1641 1642 1650
5644 8 1648 1641 1642 1643
5645 10 1648 1641 1642 1650
5646 8 1649 1641 1642 1643
5647 10 1649 1641 1642 1650
5648 12 1650 1642 1643 1644
5649 11 1650 1642 1643 1645
5650 1 1664 1668 1659 1663
5651 1 1664 1668 1659 1660
5652 2 1664 1668 1659 1670
5653 1 1668 1659 1663 1673
5654 2 1668 1659 1663 1674
5655 2 1668 1659 1663 1656
5656 1 1668 1659 1660 1655
5657 2 1668 1659 1660 1667
5658 2 1668 1659 1660 1662
5659 1 1659 1663 1673 1654
5660 2 1659 1663 1673 1661
5661 2 1659 1663 1673 1671
5662 1 1663 1659 1660 1655
5663 2 1663 1659 1660 1667
5664 2 1663 1659 1660 1662
5665 1 1663 1673 1654 1655
5666 2 1663 1673 1654 1658
5667 2 1663 1673 1654 1675
5668 1 1673 1654 1655 1660
5669 2 1673 1654 1655 1666
5670 2 1673 1654 1655 1672
5671 1 1654 1655 1660 1659
5672 2 1654 1655 1660 1667
5673 2 1654 1655 1660 1662
5674 1 1660 1659 1663 1673
5675 2 1660 1659 1663 1674
5676 2 1660 1659 1663 1656
5677 2 1665 1664 1668 1659
5678 10 1665 1664 1668 1669
5679 2 1657 1664 1668 1659
5680 10 1657 1664 1668 1669
5681 2 1669 1668 1659 1663
5682 2 1669 1668 1659 1660
5683 10 1669 1668 1659 1670
5684 2 1670 1659 1663 1673
5685 10 1670 1659 1663 1674
5686 10 1670 1659 1663 1656
5687 2 1670 1659 1660 1655
5688 10 1670 1659 1660 1667
5689 10 1670 1659 1660 1662
5690 2 1674 1663 1673 1654
5691 10 1674 1663 1673 1661
5692 10 1674 1663 1673 1671
5693 2 1656 1663 1673 1654
5694 10 1656 1663 1673 1661
5695 10 1656 1663 1673 1671
5696 2 1661 1673 1654 1655
5697 10 1661 1673 1654 1658
5698 10 1661 1673 1654 1675
5699 2 1671 1673 1654 1655
5700 10 1671 1673 1654 1658
5701 10 1671 1673 1654 1675
5702 2 1658 1654 1655 1660
5703 10 1658 1654 1655 1666
5704 10 1658 1654 1655 1672
5705 2 1675 1654 1655 1660
5706 10 1675 1654 1655 1666
5707 10 1675 1654 1655 1672
5708 2 1666 1655 1660 1659
5709 10 1666 1655 1660 1667
5710 10 1666 1655 1660 1662
5711 2 1672 1655 1660 1659
5712 10 1672 1655 1660 1667
5713 10 1672 1655 1660 1662
5714 1 1641 1642 1664 1668
5715 2 1641 1642 1664 1665
5716 2 1641 1642 1664 1657
5717 7 1643 1642 1664 1668
5718 8 1643 1642 1664 1665
5719 8 1643 1642 1664 1657
5720 2 1650 1642 1664 1668
5721 10 1650 1642 1664 1665
5722 10 1650 1642 1664 1657
5723 1 1642 1664 1668 1659
5724 2 1642 1664 1668 1669
5725 2 1647 1641 1642 1664
5726 2 1648 1641 1642 1664
5727 2 1649 1641 1642 1664
5728 4 1644 1643 1642 1664
5729 3 1645 1643 1642 1664
5730 1 1679 1686 1695 1682
5731 1 1679 1686 1695 1680
5732 2 1679 1686 1695 1684
5733 1 1686 1695 1682 1689
5734 2 1686 1695 1682 1690
5735 2 1686 1695 1682 1693
5736 1 1686 1695 1680 1692
5737 2 1686 1695 1680 1678
5738 2 1686 1695 1680 1694
5739 1 1695 1682 1689 1676
5740 2 1695 1682 1689 1688
5741 2 1695 1682 1689 1697
5742 1 1682 1695 1680 1692
5743 2 1682 1695 1680 1678
5744 2 1682 1695 1680 1694
5745 1 1682 1689 1676 1692
5746 2 1682 1689 1676 1681
5747 2 1682 1689 1676 1683
5748 1 1689 1676 1692 1680
5749 2 1689 1676 1692 1691
5750 2 1689 1676 1692 1685
5751 1 1676 1692 1680 1695
5752 2 1676 1692 1680 1678
5753 2 1676 1692 1680 1694
5754 1 1680 1695 1682 1689
5755 2 1680 1695 1682 1690
5756 2 1680 1695 1682 1693
5757 2 1687 1679 1686 1695
5758 10 1687 1679 1686 1677
5759 2 1696 1679 1686 1695
5760 10 1696 1679 1686 1677
5761 2 1677 1686 1695 1682
5762 2 1677 1686 1695 1680
5763 10 1677 1686 1695 1684
5764 2 1684 1695 1682 1689
5765 10 1684 1695 1682 1690
5766 10 1684 1695 1682 1693
5767 2 1684 1695 1680 1692
5768 10 1684 1695 1680 1678
5769 10 1684 1695 1680 1694
5770 2 1690 1682 1689 1676
5771 10 1690 1682 1689 1688
5772 10 1690 1682 1689 1697
5773 2 1693 1682 1689 1676
5774 10 1693 1682 1689 1688
5775 10 1693 1682 1689 1697
5776 2 1688 1689 1676 1692
5777 10 1688 1689 1676 1681
5778 10 1688 1689 1676 1683
5779 2 1697 1689 1676 1692
5780 10 1697 1689 1676 1681
5781 10 1697 1689 1676 1683
5782 2 1681 1676 1692 1680
5783 10 1681 1676 1692 1691
5784 10 1681 1676 1692 1685
5785 2 1683 1676 1692 1680
5786 10 1683 1676 1692 1691
5787 10 1683 1676 1692 1685
5788 2 1691 1692 1680 1695
5789 10 1691 1692 1680 1678
5790 10 1691 1692 1680 1694
5791 2 1685 1692 1680 1695
5792 10 1685 1692 1680 1678
5793 10 1685 1692 1680 1694
5794 1 1664 1668 1679 1686
5795 2 1664 1668 1679 1687
5796 2 1664 1668 1679 1696
5797 1 1659 1668 1679 1686
5798 2 1659 1668 1679 1687
5799 2 1659 1668 1679 1696
5800 2 1669 1668 1679 1686
5801 10 1669 1668 1679 1687
5802 10 1669 1668 1679 1696
5803 1 1668 1679 1686 1695
5804 2 1668 1679 1686 1677
5805 2 1665 1664 1668 1679
5806 2 1657 1664 1668 1679
5807 1 1642 1664 1668 1679
5808 1 1663 1659 1668 1679
5809 1 1660 1659 1668 1679
5810 2 1670 1659 1668 1679
5811 1 1704 1714 1708 1712
5812 1 1704 1714 1708 1719
5813 2 1704 1714 1708 1710
5814 1 1714 1708 1712 1717
5815 2 1714 1708 1712 1706
5816 2 1714 1708 1712 1716
5817 1 1714 1708 1719 1718
5818 2 1714 1708 1719 1711
5819 2 1714 1708 1719 1703
5820 1 1708 1712 1717 1709
5821 2 1708 1712 1717 1707
5822 2 1708 1712 1717 1699
5823 1 1712 1708 1719 1718
5824 2 1712 1708 1719 1711
5825 2 1712 1708 1719 1703
5826 1 1712 1717 1709 1718
5827 2 1712 1717 1709 1700
5828 2 1712 1717 1709 1713
5829 1 1717 1709 1718 1719
5830 2 1717 1709 1718 1701
5831 2 1717 1709 1718 1702
5832 1 1709 1718 1719 1708
5833 2 1709 1718 1719 1711
5834 2 1709 1718 1719 1703
5835 1 1719 1708 1712 1717
5836 2 1719 1708 1712 1706
5837 2 1719 1708 1712 1716
5838 2 1715 1704 1714 1708
5839 10 1715 1704 1714 1705
5840 2 1698 1704 1714 1708
5841 10 1698 1704 1714 1705
5842 2 1705 1714 1708 1712
5843 2 1705 1714 1708 1719
5844 10 1705 1714 1708 1710
5845 2 1710 1708 1712 1717
5846 10 1710 1708 1712 1706
5847 10 1710 1708 1712 1716
5848 2 1710 1708 1719 1718
5849 10 1710 1708 1719 1711
5850 10 1710 1708 1719 1703
5851 2 1706 1712 1717 1709
5852 10 1706 1712 1717 1707
5853 10 1706 1712 1717 1699
5854 2 1716 1712 1717 1709
5855 10 1716 1712 1717 1707
5856 10 1716 1712 1717 1699
5857 2 1707 1717 1709 1718
5858 10 1707 1717 1709 1700
5859 10 1707 1717 1709 1713
5860 2 1699 1717 1709 1718
5861 10 1699 1717 1709 1700
5862 10 1699 1717 1709 1713
5863 2 1700 1709 1718 1719
5864 10 1700 1709 1718 1701
5865 10 1700 1709 1718 1702
5866 2 1713 1709 1718 1719
5867 10 1713 1709 1718 1701
5868 10 1713 1709 1718 1702
5869 2 1701 1718 1719 1708
5870 10 1701 1718 1719 1711
5871 10 1701 1718 1719 1703
5872 2 1702 1718 1719 1708
5873 10 1702 1718 1719 1711
5874 10 1702 1718 1719 1703
5875 1 1679 1686 1704 1714
5876 2 1679 1686 1704 1715
5877 2 1679 1686 1704 1698
5878 1 1695 1686 1704 1714
5879 2 1695 1686 1704 1715
5880 2 1695 1686 1704 1698
5881 2 1677 1686 1704 1714
5882 10 1677 1686 1704 1715
5883 10 1677 1686 1704 1698
5884 1 1686 1704 1714 1708
5885 2 1686 1704 1714 1705
5886 2 1687 1679 1686 1704
5887 2 1696 1679 1686 1704
5888 1 1668 1679 1686 1704
5889 1 1682 1695 1686 1704
5890 1 1680 1695 1686 1704
5891 2 1684 1695 1686 1704
5892 1 1727 1735 1730 1738
5893 1 1727 1735 1730 1733
5894 2 1727 1735 1730 1736
5895 1 1735 1730 1738 1720
5896 2 1735 1730 1738 1722
5897 2 1735 1730 1738 1731
5898 1 1735 1730 1733 1740
5899 2 1735 1730 1733 1723
5900 2 1735 1730 1733 1732
5901 1 1730 1738 1720 1724
5902 2 1730 1738 1720 1739
5903 2 1730 1738 1720 1726
5904 1 1738 1730 1733 1740
5905 2 1738 1730 1733 1723
5906 2 1738 1730 1733 1732
5907 1 1738 1720 1724 1740
5908 2 1738 1720 1724 1734
5909 2 1738 1720 1724 1741
5910 1 1720 1724 1740 1733
5911 2 1720 1724 1740 1729
5912 2 1720 1724 1740 1737
5913 1 1724 1740 1733 1730
5914 2 1724 1740 1733 1723
5915 2 1724 1740 1733 1732
5916 1 1733 1730 1738 1720
5917 2 1733 1730 1738 1722
5918 2 1733 1730 1738 1731
5919 2 1728 1727 1735 1730
5920 10 1728 1727 1735 1725
5921 2 1721 1727 1735 1730
5922 10 1721 1727 1735 1725
5923 2 1725 1735 1730 1738
5924 2 1725 1735 1730 1733
5925 10 1725 1735 1730 1736
5926 2 1736 1730 1738 1720
5927 10 1736 1730 1738 1722
5928 10 1736 1730 1738 1731
5929 2 1736 1730 1733 1740
5930 10 1736 1730 1733 1723
5931 10 1736 1730 1733 1732
5932 2 1722 1738 1720 1724
5933 10 1722 1738 1720 1739
5934 10 1722 1738 1720 1726
5935 2 1731 1738 1720 1724
5936 10 1731 1738 1720 1739
5937 10 1731 1738 1720 1726
5938 2 1739 1720 1724 1740
5939 10 1739 1720 1724 1734
5940 10 1739 1720 1724 1741
5941 2 1726 1720 1724 1740
5942 10 1726 1720 1724 1734
5943 10 1726 1720 1724 1741
5944 2 1734 1724 1740 1733
5945 10 1734 1724 1740 1729
5946 10 1734 1724 1740 1737
5947 2 1741 1724 1740 1733
5948 10 1741 1724 1740 1729
5949 10 1741 1724 1740 1737
5950 2 1729 1740 1733 1730
5951 10 1729 1740 1733 1723
5952 10 1729 1740 1733 1732
5953 2 1737 1740 1733 1730
5954 10 1737 1740 1733 1723
5955 10 1737 1740 1733 1732
5956 1 1704 1714 1727 1735
5957 2 1704 1714 1727 1728
5958 2 1704 1714 1727 1721
5959 1 1708 1714 1727 1735
5960 2 1708 1714 1727 1728
5961 2 1708 1714 1727 1721
5962 2 1705 1714 1727 1735
5963 10 1705 1714 1727 1728
5964 10 1705 1714 1727 1721
5965 1 1714 1727 1735 1730
5966 2 1714 1727 1735 1725
5967 2 1715 1704 1714 1727
5968 2 1698 1704 1714 1727
5969 1 1686 1704 1714 1727
5970 1 1712 1708 1714 1727
5971 1 1719 1708 1714 1727
5972 2 1710 1708 1714 1727
5973 1 1754 1761 1748 1756
5974 1 1754 1761 1748 1745
5975 2 1754 1761 1748 1752
5976 1 1761 1748 1756 1742
5977 2 1761 1748 1756 1759
5978 2 1761 1748 1756 1746
5979 1 1761 1748 1745 1758
5980 2 1761 1748 1745 1760
5981 2 1761 1748 1745 1747
5982 1 1748 1756 1742 1751
5983 2 1748 1756 1742 1755
5984 2 1748 1756 1742 1763
5985 1 1756 1748 1745 1758
5986 2 1756 1748 1745 1760
5987 2 1756 1748 1745 1747
5988 1 1756 1742 1751 1758
5989 2 1756 1742 1751 1750
5990 2 1756 1742 1751 1757
5991 1 1742 1751 1758 1745
5992 2 1742 1751 1758 1744
5993 2 1742 1751 1758 1753
5994 1 1751 1758 1745 1748
5995 2 1751 1758 1745 1760
5996 2 1751 1758 1745 1747
5997 1 1745 1748 1756 1742
5998 2 1745 1748 1756 1759
5999 2 1745 1748 1756 1746
6000 2 1762 1754 1761 1748
6001 10 1762 1754 1761 1743
6002 2 1749 1754 1761 1748
6003 10 1749 1754 1761 1743
6004 2 1743 1761 1748 1756
6005 2 1743 1761 1748 1745
6006 10 1743 1761 1748 1752
6007 2 1752 1748 1756 1742
6008 10 1752 1748 1756 1759
6009 10 1752 1748 1756 1746
6010 2 1752 1748 1745 1758
6011 10 1752 1748 1745 1760
6012 10 1752 1748 1745 1747
6013 2 1759 1756 1742 1751
6014 10 1759 1756 1742 1755
6015 10 1759 1756 1742 1763
6016 2 1746 1756 1742 1751
6017 10 1746 1756 1742 1755
6018 10 1746 1756 1742 1763
6019 2 1755 1742 1751 1758
6020 10 1755 1742 1751 1750
6021 10 1755 1742 1751 1757
6022 2 1763 1742 1751 1758
6023 10 1763 1742 1751 1750
6024 10 1763 1742 1751 1757
6025 2 1750 1751 1758 1745
6026 10 1750 1751 1758 1744
6027 10 1750 1751 1758 1753
6028 2 1757 1751 1758 1745
6029 10 1757 1751 1758 1744
6030 10 1757 1751 1758 1753
6031 2 1744 1758 1745 1748
6032 10 1744 1758 1745 1760
6033 10 1744 1758 1745 1747
6034 2 1753 1758 1745 1748
6035 10 1753 1758 1745 1760
6036 10 1753 1758 1745 1747
6037 1 1727 1735 1754 1761
6038 2 1727 1735 1754 1762
6039 2 1727 1735 1754 1749
6040 1 1730 1735 1754 1761
6041 2 1730 1735 1754 1762
6042 2 1730 1735 1754 1749
6043 2 1725 1735 1754 1761
6044 10 1725 1735 1754 1762
6045 10 1725 1735 1754 1749
6046 1 1735 1754 1761 1748
6047 2 1735 1754 1761 1743
6048 2 1728 1727 1735 1754
6049 2 1721 1727 1735 1754
6050 1 1714 1727 1735 1754
6051 1 1738 1730 1735 1754
6052 1 1733 1730 1735 1754
6053 2 1736 1730 1735 1754
6054 4 1764 1771 1765 1770
6055 3 1764 1771 1765 1766
6056 5 1771 1765 1766 1772
6057 9 1765 1766 1772 1774
6058 9 1765 1766 1772 1769
6059 9 1765 1766 1772 1775
6060 6 1770 1765 1766 1772
6061 8 1773 1764 1771 1765
6062 10 1773 1764 1771 1768
6063 8 1767 1764 1771 1765
6064 10 1767 1764 1771 1768
6065 12 1768 1771 1765 1770
6066 11 1768 1771 1765 1766
6067 1 1754 1761 1764 1771
6068 2 1754 1761 1764 1773
6069 2 1754 1761 1764 1767
6070 1 1748 1761 1764 1771
6071 2 1748 1761 1764 1773
6072 2 1748 1761 1764 1767
6073 2 1743 1761 1764 1771
6074 10 1743 1761 1764 1773
6075 10 1743 1761 1764 1767
6076 7 1761 1764 1771 1765
6077 2 1761 1764 1771 1768
6078 2 1762 1754 1761 1764
6079 2 1749 1754 1761 1764
6080 1 1735 1754 1761 1764
6081 1 1756 1748 1761 1764
6082 1 1745 1748 1761 1764
6083 2 1752 1748 1761 1764
6084 1 1796 1781 1790 1776
6085 1 1796 1781 1790 1787
6086 2 1796 1781 1790 1794
6087 1 1781 1790 1776 1784
6088 2 1781 1790 1776 1779
6089 2 1781 1790 1776 1788
6090 1 1781 1790 1787 1778
6091 2 1781 1790 1787 1780
6092 2 1781 1790 1787 1789
6093 1 1790 1776 1784 1793
6094 2 1790 1776 1784 1797
6095 2 1790 1776 1784 1783
6096 1 1776 1790 1787 1778
6097 2 1776 1790 1787 1780
6098 2 1776 1790 1787 1789
6099 1 1776 1784 1793 1778
6100 2 1776 1784 1793 1792
6101 2 1776 1784 1793 1777
6102 1 1784 1793 1778 1787
6103 2 1784 1793 1778 1786
6104 2 1784 1793 1778 1795
6105 1 1793 1778 1787 1790
6106 2 1793 1778 1787 1780
6107 2 1793 1778 1787 1789
6108 1 1787 1790 1776 1784
6109 2 1787 1790 1776 1779
6110 2 1787 1790 1776 1788
6111 2 1782 1796 1781 1790
6112 10 1782 1796 1781 1785
6113 2 1791 1796 1781 1790
6114 10 1791 1796 1781 1785
6115 2 1785 1781 1790 1776
6116 2 1785 1781 1790 1787
6117 10 1785 1781 1790 1794
6118 2 1794 1790 1776 1784
6119 10 1794 1790 1776 1779
6120 10 1794 1790 1776 1788
6121 2 1794 1790 1787 1778
6122 10 1794 1790 1787 1780
6123 10 1794 1790 1787 1789
6124 2 1779 1776 1784 1793
6125 10 1779 1776 1784 1797
6126 10 1779 1776 1784 1783
6127 2 1788 1776 1784 1793
6128 10 1788 1776 1784 1797
6129 10 1788 1776 1784 1783
6130 2 1797 1784 1793 1778
6131 10 1797 1784 1793 1792
6132 10 1797 1784 1793 1777
6133 2 1783 1784 1793 1778
6134 10 1783 1784 1793 1792
6135 10 1783 1784 1793 1777
6136 2 1792 1793 1778 1787
6137 10 1792 1793 1778 1786
6138 10 1792 1793 1778 1795
6139 2 1777 1793 1778 1787
6140 10 1777 1793 1778 1786
6141 10 1777 1793 1778 1795
6142 2 1786 1778 1787 1790
6143 10 1786 1778 1787 1780
6144 10 1786 1778 1787 1789
6145 2 1795 1778 1787 1790
6146 10 1795 1778 1787 1780
6147 10 1795 1778 1787 1789
6148 1 1764 1771 1796 1781
6149 2 1764 1771 1796 1782
6150 2 1764 1771 1796 1791
6151 7 1765 1771 1796 1781
6152 8 1765 1771 1796 1782
6153 8 1765 1771 1796 1791
6154 2 1768 1771 1796 1781
6155 10 1768 1771 1796 1782
6156 10 1768 1771 1796 1791
6157 1 1771 1796 1781 1790
6158 2 1771 1796 1781 1785
6159 2 1773 1764 1771 1796
6160 2 1767 1764 1771 1796
6161 1 1761 1764 1771 1796
6162 4 1770 1765 1771 1796
6163 3 1766 1765 1771 1796
6164 1 1798 1806 1815 1800
6165 1 1798 1806 1815 1812
6166 2 1798 1806 1815 1819
6167 1 1806 1815 1800 1809
6168 2 1806 1815 1800 1804
6169 2 1806 1815 1800 1813
6170 1 1806 1815 1812 1803
6171 2 1806 1815 1812 1805
6172 2 1806 1815 1812 1814
6173 1 1815 1800 1809 1818
6174 2 1815 1800 1809 1799
6175 2 1815 1800 1809 1808
6176 1 1800 1815 1812 1803
6177 2 1800 1815 1812 1805
6178 2 1800 1815 1812 1814
6179 1 1800 1809 1818 1803
6180 2 1800 1809 1818 1817
6181 2 1800 1809 1818 1802
6182 1 1809 1818 1803 1812
6183 2 1809 1818 1803 1811
6184 2 1809 1818 1803 1820
6185 1 1818 1803 1812 1815
6186 2 1818 1803 1812 1805
6187 2 1818 1803 1812 1814
6188 1 1812 1815 1800 1809
6189 2 1812 1815 1800 1804
6190 2 1812 1815 1800 1813
6191 2 1807 1798 1806 1815
6192 10 1807 1798 1806 1801
6193 10 1807 1798 1806 1810
6194 2 1816 1798 1806 1815
6195 10 1816 1798 1806 1801
6196 10 1816 1798 1806 1810
6197 2 1801 1806 1815 1800
6198 2 1801 1806 1815 1812
6199 10 1801 1806 1815 1819
6200 2 1810 1806 1815 1800
6201 2 1810 1806 1815 1812
6202 10 1810 1806 1815 1819
6203 2 1819 1815 1800 1809
6204 10 1819 1815 1800 1804
6205 10 1819 1815 1800 1813
6206 2 1819 1815 1812 1803
6207 10 1819 1815 1812 1805
6208 10 1819 1815 1812 1814
6209 2 1804 1800 1809 1818
6210 10 1804 1800 1809 1799
6211 10 1804 1800 1809 1808
6212 2 1813 1800 1809 1818
6213 10 1813 1800 1809 1799
6214 10 1813 1800 1809 1808
6215 2 1799 1809 1818 1803
6216 10 1799 1809 1818 1817
6217 10 1799 1809 1818 1802
6218 2 1808 1809 1818 1803
6219 10 1808 1809 1818 1817
6220 10 1808 1809 1818 1802
6221 2 1817 1818 1803 1812
6222 10 1817 1818 1803 1811
6223 10 1817 1818 1803 1820
6224 2 1802 1818 1803 1812
6225 10 1802 1818 1803 1811
6226 10 1802 1818 1803 1820
6227 2 1811 1803 1812 1815
6228 10 1811 1803 1812 1805
6229 10 1811 1803 1812 1814
6230 2 1820 1803 1812 1815
6231 10 1820 1803 1812 1805
6232 10 1820 1803 1812 1814
6233 1 1796 1781 1798 1806
6234 2 1796 1781 1798 1807
6235 2 1796 1781 1798 1816
6236 1 1790 1781 1798 1806
6237 2 1790 1781 1798 1807
6238 2 1790 1781 1798 1816
6239 2 1785 1781 1798 1806
6240 10 1785 1781 1798 1807
6241 10 1785 1781 1798 1816
6242 1 1781 1798 1806 1815
6243 2 1781 1798 1806 1801
6244 2 1781 1798 1806 1810
6245 2 1782 1796 1781 1798
6246 2 1791 1796 1781 1798
6247 1 1771 1796 1781 1798
6248 1 1776 1790 1781 1798
6249 1 1787 1790 1781 1798
6250 2 1794 1790 1781 1798
6251 1 1821 1822 1823 1824
6252 1 1821 1822 1823 1828
6253 2 1821 1822 1823 1833
6254 1 1822 1823 1824 1825
6255 2 1822 1823 1824 1834
6256 2 1822 1823 1824 1835
6257 1 1822 1823 1828 1827
6258 2 1822 1823 1828 1842
6259 2 1822 1823 1828 1843
6260 1 1823 1824 1825 1826
6261 2 1823 1824 1825 1836
6262 2 1823 1824 1825 1837
6263 1 1824 1823 1828 1827
6264 2 1824 1823 1828 1842
6265 2 1824 1823 1828 1843
6266 1 1824 1825 1826 1827
6267 2 1824 1825 1826 1838
6268 2 1824 1825 1826 1839
6269 1 1825 1826 1827 1828
6270 2 1825 1826 1827 1840
6271 2 1825 1826 1827 1841
6272 1 1826 1827 1828 1823
6273 2 1826 1827 1828 1842
6274 2 1826 1827 1828 1843
6275 1 1828 1823 1824 1825
6276 2 1828 1823 1824 1834
6277 2 1828 1823 1824 1835
6278 2 1829 1821 1822 1823
6279 10 1829 1821 1822 1832
6280 2 1830 1821 1822 1823
6281 10 1830 1821 1822 1832
6282 2 1831 1821 1822 1823
6283 10 1831 1821 1822 1832
6284 2 1832 1822 1823 1824
6285 2 1832 1822 1823 1828
6286 10 1832 1822 1823 1833
6287 2 1833 1823 1824 1825
6288 10 1833 1823 1824 1834
6289 10 1833 1823 1824 1835
6290 2 1833 1823 1828 1827
6291 10 1833 1823 1828 1842
6292 10 1833 1823 1828 1843
6293 2 1834 1824 1825 1826
6294 10 1834 1824 1825 1836
6295 10 1834 1824 1825 1837
6296 2 1835 1824 1825 1826
6297 10 1835 1824 1825 1836
6298 10 1835 1824 1825 1837
6299 2 1836 1825 1826 1827
6300 10 1836 1825 1826 1838
6301 10 1836 1825 1826 1839
6302 2 1837 1825 1826 1827
6303 10 1837 1825 1826 1838
6304 10 1837 1825 1826 1839
6305 2 1838 1826 1827 1828
6306 10 1838 1826 1827 1840
6307 10 1838 1826 1827 1841
6308 2 1839 1826 1827 1828
6309 10 1839 1826 1827 1840
6310 10 1839 1826 1827 1841
6311 2 1840 1827 1828 1823
6312 10 1840 1827 1828 1842
6313 10 1840 1827 1828 1843
6314 2 1841 1827 1828 1823
6315 10 1841 1827 1828 1842
6316 10 1841 1827 1828 1843
6317 1 1844 1851 1860 1846
6318 1 1844 1851 1860 1857
6319 2 1844 1851 1860 1864
6320 1 1851 1860 1846 1854
6321 2 1851 1860 1846 1849
6322 2 1851 1860 1846 1858
6323 1 1851 1860 1857 1848
6324 2 1851 1860 1857 1850
6325 2 1851 1860 1857 1859
6326 1 1860 1846 1854 1863
6327 2 1860 1846 1854 1845
6328 2 1860 1846 1854 1853
6329 1 1846 1860 1857 1848
6330 2 1846 1860 1857 1850
6331 2 1846 1860 1857 1859
6332 1 1846 1854 1863 1848
6333 2 1846 1854 1863 1862
6334 2 1846 1854 1863 1847
6335 1 1854 1863 1848 1857
6336 2 1854 1863 1848 1856
6337 2 1854 1863 1848 1865
6338 1 1863 1848 1857 1860
6339 2 1863 1848 1857 1850
6340 2 1863 1848 1857 1859
6341 1 1857 1860 1846 1854
6342 2 1857 1860 1846 1849
6343 2 1857 1860 1846 1858
6344 2 1852 1844 1851 1860
6345 10 1852 1844 1851 1855
6346 2 1861 1844 1851 1860
6347 10 1861 1844 1851 1855
6348 2 1855 1851 1860 1846
6349 2 1855 1851 1860 1857
6350 10 1855 1851 1860 1864
6351 2 1864 1860 1846 1854
6352 10 1864 1860 1846 1849
6353 10 1864 1860 1846 1858
6354 2 1864 1860 1857 1848
6355 10 1864 1860 1857 1850
6356 10 1864 1860 1857 1859
6357 2 1849 1846 1854 1863
6358 10 1849 1846 1854 1845
6359 10 1849 1846 1854 1853
6360 2 1858 1846 1854 1863
6361 10 1858 1846 1854 1845
6362 10 1858 1846 1854 1853
6363 2 1845 1854 1863 1848
6364 10 1845 1854 1863 1862
6365 10 1845 1854 1863 1847
6366 2 1853 1854 1863 1848
6367 10 1853 1854 1863 1862
6368 10 1853 1854 1863 1847
6369 2 1862 1863 1848 1857
6370 10 1862 1863 1848 1856
6371 10 1862 1863 1848 1865
6372 2 1847 1863 1848 1857
6373 10 1847 1863 1848 1856
6374 10 1847 1863 1848 1865
6375 2 1856 1848 1857 1860
6376 10 1856 1848 1857 1850
6377 10 1856 1848 1857 1859
6378 2 1865 1848 1857 1860
6379 10 1865 1848 1857 1850
6380 10 1865 1848 1857 1859
6381 1 1821 1822 1844 1851
6382 2 1821 1822 1844 1852
6383 2 1821 1822 1844 1861
6384 1 1823 1822 1844 1851
6385 2 1823 1822 1844 1852
6386 2 1823 1822 1844 1861
6387 2 1832 1822 1844 1851
6388 10 1832 1822 1844 1852
6389 10 1832 1822 1844 1861
6390 1 1822 1844 1851 1860
6391 2 1822 1844 1851 1855
6392 2 1829 1821 1822 1844
6393 2 1830 1821 1822 1844
6394 2 1831 1821 1822 1844
6395 1 1824 1823 1822 1844
6396 1 1828 1823 1822 1844
6397 2 1833 1823 1822 1844
6398 4 1870 1873 1872 1866
6399 3 1870 1873 1872 1871
6400 5 1873 1872 1871 1867
6401 9 1872 1871 1867 1869
6402 9 1872 1871 1867 1876
6403 9 1872 1871 1867 1877
6404 6 1866 1872 1871 1867
6405 8 1868 1870 1873 1872
6406 10 1868 1870 1873 1875
6407 8 1874 1870 1873 1872
6408 10 1874 1870 1873 1875
6409 12 1875 1873 1872 1866
6410 11 1875 1873 1872 1871
6411 1 1844 1851 1870 1873
6412 2 1844 1851 1870 1868
6413 2 1844 1851 1870 1874
6414 1 1860 1851 1870 1873
6415 2 1860 1851 1870 1868
6416 2 1860 1851 1870 1874
6417 2 1855 1851 1870 1873
6418 10 1855 1851 1870 1868
6419 10 1855 1851 1870 1874
6420 7 1851 1870 1873 1872
6421 2 1851 1870 1873 1875
6422 2 1852 1844 1851 1870
6423 2 1861 1844 1851 1870
6424 1 1822 1844 1851 1870
6425 1 1846 1860 1851 1870
6426 1 1857 1860 1851 1870
6427 2 1864 1860 1851 1870
6428 1 1898 1888 1878 1893
6429 1 1898 1888 1878 1894
6430 2 1898 1888 1878 1896
6431 1 1888 1878 1893 1886
6432 2 1888 1878 1893 1884
6433 2 1888 1878 1893 1881
6434 1 1888 1878 1894 1882
6435 2 1888 1878 1894 1885
6436 2 1888 1878 1894 1897
6437 1 1878 1893 1886 1899
6438 2 1878 1893 1886 1883
6439 2 1878 1893 1886 1887
6440 1 1893 1878 1894 1882
6441 2 1893 1878 1894 1885
6442 2 1893 1878 1894 1897
6443 1 1893 1886 1899 1882
6444 2 1893 1886 1899 1890
6445 2 1893 1886 1899 1891
6446 1 1886 1899 1882 1894
6447 2 1886 1899 1882 1892
6448 2 1886 1899 1882 1880
6449 1 1899 1882 1894 1878
6450 2 1899 1882 1894 1885
6451 2 1899 1882 1894 1897
6452 1 1894 1878 1893 1886
6453 2 1894 1878 1893 1884
6454 2 1894 1878 1893 1881
6455 2 1889 1898 1888 1878
6456 10 1889 1898 1888 1895
6457 2 1879 1898 1888 1878
6458 10 1879 1898 1888 1895
6459 2 1895 1888 1878 1893
6460 2 1895 1888 1878 1894
6461 10 1895 1888 1878 1896
6462 2 1896 1878 1893 1886
6463 10 1896 1878 1893 1884
6464 10 1896 1878 1893 1881
6465 2 1896 1878 1894 1882
6466 10 1896 1878 1894 1885
6467 10 1896 1878 1894 1897
6468 2 1884 1893 1886 1899
6469 10 1884 1893 1886 1883
6470 10 1884 1893 1886 1887
6471 2 1881 1893 1886 1899
6472 10 1881 1893 1886 1883
6473 10 1881 1893 1886 1887
6474 2 1883 1886 1899 1882
6475 10 1883 1886 1899 1890
6476 10 1883 1886 1899 1891
6477 2 1887 1886 1899 1882
6478 10 1887 1886 1899 1890
6479 10 1887 1886 1899 1891
6480 2 1890 1899 1882 1894
6481 10 1890 1899 1882 1892
6482 10 1890 1899 1882 1880
6483 2 1891 1899 1882 1894
6484 10 1891 1899 1882 1892
6485 10 1891 1899 1882 1880
6486 2 1892 1882 1894 1878
6487 10 1892 1882 1894 1885
6488 10 1892 1882 1894 1897
6489 2 1880 1882 1894 1878
6490 10 1880 1882 1894 1885
6491 10 1880 1882 1894 1897
6492 1 1870 1873 1898 1888
6493 2 1870 1873 1898 1889
6494 2 1870 1873 1898 1879
6495 7 1872 1873 1898 1888
6496 8 1872 1873 1898 1889
6497 8 1872 1873 1898 1879
6498 2 1875 1873 1898 1888
6499 10 1875 1873 1898 1889
6500 10 1875 1873 1898 1879
6501 1 1873 1898 1888 1878
6502 2 1873 1898 1888 1895
6503 2 1868 1870 1873 1898
6504 2 1874 1870 1873 1898
6505 1 1851 1870 1873 1898
6506 4 1866 1872 1873 1898
6507 3 1871 1872 1873 1898
6508 4 1906 1900 1908 1901
6509 3 1906 1900 1908 1907
6510 5 1900 1908 1907 1902
6511 9 1908 1907 1902 1904
6512 9 1908 1907 1902 1911
6513 9 1908 1907 1902 1905
6514 6 1901 1908 1907 1902
6515 8 1903 1906 1900 1908
6516 10 1903 1906 1900 1910
6517 8 1909 1906 1900 1908
6518 10 1909 1906 1900 1910
6519 12 1910 1900 1908 1901
6520 11 1910 1900 1908 1907
6521 1 1898 1888 1906 1900
6522 2 1898 1888 1906 1903
6523 2 1898 1888 1906 1909
6524 1 1878 1888 1906 1900
6525 2 1878 1888 1906 1903
6526 2 1878 1888 1906 1909
6527 2 1895 1888 1906 1900
6528 10 1895 1888 1906 1903
6529 10 1895 1888 1906 1909
6530 7 1888 1906 1900 1908
6531 2 1888 1906 1900 1910
6532 2 1889 1898 1888 1906
6533 2 1879 1898 1888 1906
6534 1 1873 1898 1888 1906
6535 1 1893 1878 1888 1906
6536 1 1894 1878 1888 1906
6537 2 1896 1878 1888 1906
6538 1 1930 1915 1924 1932
6539 1 1930 1915 1924 1921
6540 2 1930 1915 1924 1928
6541 1 1915 1924 1932 1918
6542 2 1915 1924 1932 1913
6543 2 1915 1924 1932 1922
6544 1 1915 1924 1921 1912
6545 2 1915 1924 1921 1914
6546 2 1915 1924 1921 1923
6547 1 1924 1932 1918 1927
6548 2 1924 1932 1918 1931
6549 2 1924 1932 1918 1917
6550 1 1932 1924 1921 1912
6551 2 1932 1924 1921 1914
6552 2 1932 1924 1921 1923
6553 1 1932 1918 1927 1912
6554 2 1932 1918 1927 1926
6555 2 1932 1918 1927 1933
6556 1 1918 1927 1912 1921
6557 2 1918 1927 1912 1920
6558 2 1918 1927 1912 1929
6559 1 1927 1912 1921 1924
6560 2 1927 1912 1921 1914
6561 2 1927 1912 1921 1923
6562 1 1921 1924 1932 1918
6563 2 1921 1924 1932 1913
6564 2 1921 1924 1932 1922
6565 2 1916 1930 1915 1924
6566 10 1916 1930 1915 1919
6567 2 1925 1930 1915 1924
6568 10 1925 1930 1915 1919
6569 2 1919 1915 1924 1932
6570 2 1919 1915 1924 1921
6571 10 1919 1915 1924 1928
6572 2 1928 1924 1932 1918
6573 10 1928 1924 1932 1913
6574 10 1928 1924 1932 1922
6575 2 1928 1924 1921 1912
6576 10 1928 1924 1921 1914
6577 10 1928 1924 1921 1923
6578 2 1913 1932 1918 1927
6579 10 1913 1932 1918 1931
6580 10 1913 1932 1918 1917
6581 2 1922 1932 1918 1927
6582 10 1922 1932 1918 1931
6583 10 1922 1932 1918 1917
6584 2 1931 1918 1927 1912
6585 10 1931 1918 1927 1926
6586 10 1931 1918 1927 1933
6587 2 1917 1918 1927 1912
6588 10 1917 1918 1927 1926
6589 10 1917 1918 1927 1933
6590 2 1926 1927 1912 1921
6591 10 1926 1927 1912 1920
6592 10 1926 1927 1912 1929
6593 2 1933 1927 1912 1921
6594 10 1933 1927 1912 1920
6595 10 1933 1927 1912 1929
6596 2 1920 1912 1921 1924
6597 10 1920 1912 1921 1914
6598 10 1920 1912 1921 1923
6599 2 1929 1912 1921 1924
6600 10 1929 1912 1921 1914
6601 10 1929 1912 1921 1923
6602 1 1906 1900 1930 1915
6603 2 1906 1900 1930 1916
6604 2 1906 1900 1930 1925
6605 7 1908 1900 1930 1915
6606 8 1908 1900 1930 1916
6607 8 1908 1900 1930 1925
6608 2 1910 1900 1930 1915
6609 10 1910 1900 1930 1916
6610 10 1910 1900 1930 1925
6611 1 1900 1930 1915 1924
6612 2 1900 1930 1915 1919
6613 2 1903 1906 1900 1930
6614 2 1909 1906 1900 1930
6615 1 1888 1906 1900 1930
6616 4 1901 1908 1900 1930
6617 3 1907 1908 1900 1930
6618 1 1948 1941 1936 1945
6619 1 1948 1941 1936 1942
6620 2 1948 1941 1936 1940
6621 1 1941 1936 1945 1939
6622 2 1941 1936 1945 1947
6623 2 1941 1936 1945 1943
6624 1 1941 1936 1942 1949
6625 2 1941 1936 1942 1938
6626 2 1941 1936 1942 1946
6627 1 1936 1945 1939 1937
6628 2 1936 1945 1939 1951
6629 2 1936 1945 1939 1934
6630 1 1945 1936 1942 1949
6631 2 1945 1936 1942 1938
6632 2 1945 1936 1942 1946
6633 1 1945 1939 1937 1949
6634 2 1945 1939 1937 1950
6635 2 1945 1939 1937 1935
6636 1 1939 1937 1949 1942
6637 2 1939 1937 1949 1944
6638 2 1939 1937 1949 1953
6639 1 1937 1949 1942 1936
6640 2 1937 1949 1942 1938
6641 2 1937 1949 1942 1946
6642 1 1942 1936 1945 1939
6643 2 1942 1936 1945 1947
6644 2 1942 1936 1945 1943
6645 2 1952 1948 1941 1936
6646 10 1952 1948 1941 1955
6647 2 1954 1948 1941 1936
6648 10 1954 1948 1941 1955
6649 2 1955 1941 1936 1945
6650 2 1955 1941 1936 1942
6651 10 1955 1941 1936 1940
6652 2 1940 1936 1945 1939
6653 10 1940 1936 1945 1947
6654 10 1940 1936 1945 1943
6655 2 1940 1936 1942 1949
6656 10 1940 1936 1942 1938
6657 10 1940 1936 1942 1946
6658 2 1947 1945 1939 1937
6659 10 1947 1945 1939 1951
6660 10 1947 1945 1939 1934
6661 2 1943 1945 1939 1937
6662 10 1943 1945 1939 1951
6663 10 1943 1945 1939 1934
6664 2 1951 1939 1937 1949
6665 10 1951 1939 1937 1950
6666 10 1951 1939 1937 1935
6667 2 1934 1939 1937 1949
6668 10 1934 1939 1937 1950
6669 10 1934 1939 1937 1935
6670 2 1950 1937 1949 1942
6671 10 1950 1937 1949 1944
6672 10 1950 1937 1949 1953
6673 2 1935 1937 1949 1942
6674 10 1935 1937 1949 1944
6675 10 1935 1937 1949 1953
6676 2 1944 1949 1942 1936
6677 10 1944 1949 1942 1938
6678 10 1944 1949 1942 1946
6679 2 1953 1949 1942 1936
6680 10 1953 1949 1942 1938
6681 10 1953 1949 1942 1946
6682 1 1930 1915 1948 1941
6683 2 1930 1915 1948 1952
6684 2 1930 1915 1948 1954
6685 1 1924 1915 1948 1941
6686 2 1924 1915 1948 1952
6687 2 1924 1915 1948 1954
6688 2 1919 1915 1948 1941
6689 10 1919 1915 1948 1952
6690 10 1919 1915 1948 1954
6691 1 1915 1948 1941 1936
6692 2 1915 1948 1941 1955
6693 2 1916 1930 1915 1948
6694 2 1925 1930 1915 1948
6695 1 1900 1930 1915 1948
6696 1 1932 1924 1915 1948
6697 1 1921 1924 1915 1948
6698 2 1928 1924 1915 1948
6699 4 1962 1956 1958 1957
6700 3 1962 1956 1958 1963
6701 5 1956 1958 1963 1964
6702 9 1958 1963 1964 1960
6703 9 1958 1963 1964 1961
6704 9 1958 1963 1964 1967
6705 6 1957 1958 1963 1964
6706 8 1965 1962 1956 1958
6707 10 1965 1962 1956 1966
6708 8 1959 1962 1956 1958
6709 10 1959 1962 1956 1966
6710 12 1966 1956 1958 1957
6711 11 1966 1956 1958 1963
6712 1 1948 1941 1962 1956
6713 2 1948 1941 1962 1965
6714 2 1948 1941 1962 1959
6715 1 1936 1941 1962 1956
6716 2 1936 1941 1962 1965
6717 2 1936 1941 1962 1959
6718 2 1955 1941 1962 1956
6719 10 1955 1941 1962 1965
6720 10 1955 1941 1962 1959
6721 7 1941 1962 1956 1958
6722 2 1941 1962 1956 1966
6723 2 1952 1948 1941 1962
6724 2 1954 1948 1941 1962
6725 1 1915 1948 1941 1962
6726 1 1945 1936 1941 1962
6727 1 1942 1936 1941 1962
6728 2 1940 1936 1941 1962
6729 4 1968 1974 1969 1975
6730 3 1968 1974 1969 1970
6731 5 1974 1969 1970 1976
6732 9 1969 1970 1976 1978
6733 9 1969 1970 1976 1973
6734 9 1969 1970 1976 1979
6735 6 1975 1969 1970 1976
6736 8 1977 1968 1974 1969
6737 10 1977 1968 1974 1972
6738 8 1971 1968 1974 1969
6739 10 1971 1968 1974 1972
6740 12 1972 1974 1969 1975
6741 11 1972 1974 1969 1970
6742 1 1962 1956 1968 1974
6743 2 1962 1956 1968 1977
6744 2 1962 1956 1968 1971
6745 7 1958 1956 1968 1974
6746 8 1958 1956 1968 1977
6747 8 1958 1956 1968 1971
6748 2 1966 1956 1968 1974
6749 10 1966 1956 1968 1977
6750 10 1966 1956 1968 1971
6751 7 1956 1968 1974 1969
6752 2 1956 1968 1974 1972
6753 2 1965 1962 1956 1968
6754 2 1959 1962 1956 1968
6755 1 1941 1962 1956 1968
6756 4 1957 1958 1956 1968
6757 3 1963 1958 1956 1968
6758 1 1998 1980 1990 1993
6759 1 1998 1980 1990 1999
6760 2 1998 1980 1990 1984
6761 1 1980 1990 1993 1995
6762 2 1980 1990 1993 1992
6763 2 1980 1990 1993 2000
6764 1 1980 1990 1999 1983
6765 2 1980 1990 1999 2001
6766 2 1980 1990 1999 1988
6767 1 1990 1993 1995 1991
6768 2 1990 1993 1995 1994
6769 2 1990 1993 1995 1982
6770 1 1993 1990 1999 1983
6771 2 1993 1990 1999 2001
6772 2 1993 1990 1999 1988
6773 1 1993 1995 1991 1983
6774 2 1993 1995 1991 1989
6775 2 1993 1995 1991 1987
6776 1 1995 1991 1983 1999
6777 2 1995 1991 1983 1997
6778 2 1995 1991 1983 1985
6779 1 1991 1983 1999 1990
6780 2 1991 1983 1999 2001
6781 2 1991 1983 1999 1988
6782 1 1999 1990 1993 1995
6783 2 1999 1990 1993 1992
6784 2 1999 1990 1993 2000
6785 2 1981 1998 1980 1990
6786 10 1981 1998 1980 1996
6787 2 1986 1998 1980 1990
6788 10 1986 1998 1980 1996
6789 2 1996 1980 1990 1993
6790 2 1996 1980 1990 1999
6791 10 1996 1980 1990 1984
6792 2 1984 1990 1993 1995
6793 10 1984 1990 1993 1992
6794 10 1984 1990 1993 2000
6795 2 1984 1990 1999 1983
6796 10 1984 1990 1999 2001
6797 10 1984 1990 1999 1988
6798 2 1992 1993 1995 1991
6799 10 1992 1993 1995 1994
6800 10 1992 1993 1995 1982
6801 2 2000 1993 1995 1991
6802 10 2000 1993 1995 1994
6803 10 2000 1993 1995 1982
6804 2 1994 1995 1991 1983
6805 10 1994 1995 1991 1989
6806 10 1994 1995 1991 1987
6807 2 1982 1995 1991 1983
6808 10 1982 1995 1991 1989
6809 10 1982 1995 1991 1987
6810 2 1989 1991 1983 1999
6811 10 1989 1991 1983 1997
6812 10 1989 1991 1983 1985
6813 2 1987 1991 1983 1999
6814 10 1987 1991 1983 1997
6815 10 1987 1991 1983 1985
6816 2 1997 1983 1999 1990
6817 10 1997 1983 1999 2001
6818 10 1997 1983 1999 1988
6819 2 1985 1983 1999 1990
6820 10 1985 1983 1999 2001
6821 10 1985 1983 1999 1988
6822 1 1968 1974 1998 1980
6823 2 1968 1974 1998 1981
6824 2 1968 1974 1998 1986
6825 7 1969 1974 1998 1980
6826 8 1969 1974 1998 1981
6827 8 1969 1974 1998 1986
6828 2 1972 1974 1998 1980
6829 10 1972 1974 1998 1981
6830 10 1972 1974 1998 1986
6831 1 1974 1998 1980 1990
6832 2 1974 1998 1980 1996
6833 2 1977 1968 1974 1998
6834 2 1971 1968 1974 1998
6835 1 1956 1968 1974 1998
6836 4 1975 1969 1974 1998
6837 3 1970 1969 1974 1998
6838 4 2008 2003 2010 2002
6839 3 2008 2003 2010 2009
6840 5 2003 2010 2009 2004
6841 9 2010 2009 2004 2006
6842 9 2010 2009 2004 2013
6843 9 2010 2009 2004 2007
6844 6 2002 2010 2009 2004
6845 8 2005 2008 2003 2010
6846 10 2005 2008 2003 2012
6847 8 2011 2008 2003 2010
6848 10 2011 2008 2003 2012
6849 12 2012 2003 2010 2002
6850 11 2012 2003 2010 2009
6851 1 1998 1980 2008 2003
6852 2 1998 1980 2008 2005
6853 2 1998 1980 2008 2011
6854 1 1990 1980 2008 2003
6855 2 1990 1980 2008 2005
6856 2 1990 1980 2008 2011
6857 2 1996 1980 2008 2003
6858 10 1996 1980 2008 2005
6859 10 1996 1980 2008 2011
6860 7 1980 2008 2003 2010
6861 2 1980 2008 2003 2012
6862 2 1981 1998 1980 2008
6863 2 1986 1998 1980 2008
6864 1 1974 1998 1980 2008
6865 1 1993 1990 1980 2008
6866 1 1999 1990 1980 2008
6867 2 1984 1990 1980 2008
6868 1 2023 2030 2017 2025
6869 1 2023 2030 2017 2014
6870 2 2023 2030 2017 2021
6871 1 2030 2017 2025 2033
6872 2 2030 2017 2025 2028
6873 2 2030 2017 2025 2015
6874 1 2030 2017 2014 2027
6875 2 2030 2017 2014 2029
6876 2 2030 2017 2014 2016
6877 1 2017 2025 2033 2020
6878 2 2017 2025 2033 2024
6879 2 2017 2025 2033 2032
6880 1 2025 2017 2014 2027
6881 2 2025 2017 2014 2029
6882 2 2025 2017 2014 2016
6883 1 2025 2033 2020 2027
6884 2 2025 2033 2020 2019
6885 2 2025 2033 2020 2026
6886 1 2033 2020 2027 2014
6887 2 2033 2020 2027 2035
6888 2 2033 2020 2027 2022
6889 1 2020 2027 2014 2017
6890 2 2020 2027 2014 2029
6891 2 2020 2027 2014 2016
6892 1 2014 2017 2025 2033
6893 2 2014 2017 2025 2028
6894 2 2014 2017 2025 2015
6895 2 2031 2023 2030 2017
6896 10 2031 2023 2030 2034
6897 2 2018 2023 2030 2017
6898 10 2018 2023 2030 2034
6899 2 2034 2030 2017 2025
6900 2 2034 2030 2017 2014
6901 10 2034 2030 2017 2021
6902 2 2021 2017 2025 2033
6903 10 2021 2017 2025 2028
6904 10 2021 2017 2025 2015
6905 2 2021 2017 2014 2027
6906 10 2021 2017 2014 2029
6907 10 2021 2017 2014 2016
6908 2 2028 2025 2033 2020
6909 10 2028 2025 2033 2024
6910 10 2028 2025 2033 2032
6911 2 2015 2025 2033 2020
6912 10 2015 2025 2033 2024
6913 10 2015 2025 2033 2032
6914 2 2024 2033 2020 2027
6915 10 2024 2033 2020 2019
6916 10 2024 2033 2020 2026
6917 2 2032 2033 2020 2027
6918 10 2032 2033 2020 2019
6919 10 2032 2033 2020 2026
6920 2 2019 2020 2027 2014
6921 10 2019 2020 2027 2035
6922 10 2019 2020 2027 2022
6923 2 2026 2020 2027 2014
6924 10 2026 2020 2027 2035
6925 10 2026 2020 2027 2022
6926 2 2035 2027 2014 2017
6927 10 2035 2027 2014 2029
6928 10 2035 2027 2014 2016
6929 2 2022 2027 2014 2017
6930 10 2022 2027 2014 2029
6931 10 2022 2027 2014 2016
6932 1 2008 2003 2023 2030
6933 2 2008 2003 2023 2031
6934 2 2008 2003 2023 2018
6935 7 2010 2003 2023 2030
6936 8 2010 2003 2023 2031
6937 8 2010 2003 2023 2018
6938 2 2012 2003 2023 2030
6939 10 2012 2003 2023 2031
6940 10 2012 2003 2023 2018
6941 1 2003 2023 2030 2017
6942 2 2003 2023 2030 2034
6943 2 2005 2008 2003 2023
6944 2 2011 2008 2003 2023
6945 1 1980 2008 2003 2023
6946 4 2002 2010 2003 2023
6947 3 2009 2010 2003 2023
6948 1 2051 2036 2045 2053
6949 1 2051 2036 2045 2042
6950 2 2051 2036 2045 2049
6951 1 2036 2045 2053 2039
6952 2 2036 2045 2053 2056
6953 2 2036 2045 2053 2043
6954 1 2036 2045 2042 2055
6955 2 2036 2045 2042 2057
6956 2 2036 2045 2042 2044
6957 1 2045 2053 2039 2048
6958 2 2045 2053 2039 2052
6959 2 2045 2053 2039 2038
6960 1 2053 2045 2042 2055
6961 2 2053 2045 2042 2057
6962 2 2053 2045 2042 2044
6963 1 2053 2039 2048 2055
6964 2 2053 2039 2048 2047
6965 2 2053 2039 2048 2054
6966 1 2039 2048 2055 2042
6967 2 2039 2048 2055 2041
6968 2 2039 2048 2055 2050
6969 1 2048 2055 2042 2045
6970 2 2048 2055 2042 2057
6971 2 2048 2055 2042 2044
6972 1 2042 2045 2053 2039
6973 2 2042 2045 2053 2056
6974 2 2042 2045 2053 2043
6975 2 2037 2051 2036 2045
6976 10 2037 2051 2036 2040
6977 2 2046 2051 2036 2045
6978 10 2046 2051 2036 2040
6979 2 2040 2036 2045 2053
6980 2 2040 2036 2045 2042
6981 10 2040 2036 2045 2049
6982 2 2049 2045 2053 2039
6983 10 2049 2045 2053 2056
6984 10 2049 2045 2053 2043
6985 2 2049 2045 2042 2055
6986 10 2049 2045 2042 2057
6987 10 2049 2045 2042 2044
6988 2 2056 2053 2039 2048
6989 10 2056 2053 2039 2052
6990 10 2056 2053 2039 2038
6991 2 2043 2053 2039 2048
6992 10 2043 2053 2039 2052
6993 10 2043 2053 2039 2038
6994 2 2052 2039 2048 2055
6995 10 2052 2039 2048 2047
6996 10 2052 2039 2048 2054
6997 2 2038 2039 2048 2055
6998 10 2038 2039 2048 2047
6999 10 2038 2039 2048 2054
7000 2 2047 2048 2055 2042
7001 10 2047 2048 2055 2041
7002 10 2047 2048 2055 2050
7003 2 2054 2048 2055 2042
7004 10 2054 2048 2055 2041
7005 10 2054 2048 2055 2050
7006 2 2041 2055 2042 2045
7007 10 2041 2055 2042 2057
7008 10 2041 2055 2042 2044
7009 2 2050 2055 2042 2045
7010 10 2050 2055 2042 2057
7011 10 2050 2055 2042 2044
7012 1 2023 2030 2051 2036
7013 2 2023 2030 2051 2037
7014 2 2023 2030 2051 2046
7015 1 2017 2030 2051 2036
7016 2 2017 2030 2051 2037
7017 2 2017 2030 2051 2046
7018 2 2034 2030 2051 2036
7019 10 2034 2030 2051 2037
7020 10 2034 2030 2051 2046
7021 1 2030 2051 2036 2045
7022 2 2030 2051 2036 2040
7023 2 2031 2023 2030 2051
7024 2 2018 2023 2030 2051
7025 1 2003 2023 2030 2051
7026 1 2025 2017 2030 2051
7027 1 2014 2017 2030 2051
7028 2 2021 2017 2030 2051
7029 1 2076 2061 2070 2078
7030 1 2076 2061 2070 2067
7031 2 2076 2061 2070 2074
7032 1 2061 2070 2078 2064
7033 2 2061 2070 2078 2059
7034 2 2061 2070 2078 2068
7035 1 2061 2070 2067 2058
7036 2 2061 2070 2067 2060
7037 2 2061 2070 2067 2069
7038 1 2070 2078 2064 2073
7039 2 2070 2078 2064 2077
7040 2 2070 2078 2064 2063
7041 1 2078 2070 2067 2058
7042 2 2078 2070 2067 2060
7043 2 2078 2070 2067 2069
7044 1 2078 2064 2073 2058
7045 2 2078 2064 2073 2072
7046 2 2078 2064 2073 2080
7047 1 2064 2073 2058 2067
7048 2 2064 2073 2058 2066
7049 2 2064 2073 2058 2075
7050 1 2073 2058 2067 2070
7051 2 2073 2058 2067 2060
7052 2 2073 2058 2067 2069
7053 1 2067 2070 2078 2064
7054 2 2067 2070 2078 2059
7055 2 2067 2070 2078 2068
7056 2 2062 2076 2061 2070
7057 10 2062 2076 2061 2079
7058 10 2062 2076 2061 2065
7059 2 2071 2076 2061 2070
7060 10 2071 2076 2061 2079
7061 10 2071 2076 2061 2065
7062 2 2079 2061 2070 2078
7063 2 2079 2061 2070 2067
7064 10 2079 2061 2070 2074
7065 2 2065 2061 2070 2078
7066 2 2065 2061 2070 2067
7067 10 2065 2061 2070 2074
7068 2 2074 2070 2078 2064
7069 10 2074 2070 2078 2059
7070 10 2074 2070 2078 2068
7071 2 2074 2070 2067 2058
7072 10 2074 2070 2067 2060
7073 10 2074 2070 2067 2069
7074 2 2059 2078 2064 2073
7075 10 2059 2078 2064 2077
7076 10 2059 2078 2064 2063
7077 2 2068 2078 2064 2073
7078 10 2068 2078 2064 2077
7079 10 2068 2078 2064 2063
7080 2 2077 2064 2073 2058
7081 10 2077 2064 2073 2072
7082 10 2077 2064 2073 2080
7083 2 2063 2064 2073 2058
7084 10 2063 2064 2073 2072
7085 10 2063 2064 2073 2080
7086 2 2072 2073 2058 2067
7087 10 2072 2073 2058 2066
7088 10 2072 2073 2058 2075
7089 2 2080 2073 2058 2067
7090 10 2080 2073 2058 2066
7091 10 2080 2073 2058 2075
7092 2 2066 2058 2067 2070
7093 10 2066 2058 2067 2060
7094 10 2066 2058 2067 2069
7095 2 2075 2058 2067 2070
7096 10 2075 2058 2067 2060
7097 10 2075 2058 2067 2069
7098 1 2051 2036 2076 2061
7099 2 2051 2036 2076 2062
7100 2 2051 2036 2076 2071
7101 1 2045 2036 2076 2061
7102 2 2045 2036 2076 2062
7103 2 2045 2036 2076 2071
7104 2 2040 2036 2076 2061
7105 10 2040 2036 2076 2062
7106 10 2040 2036 2076 2071
7107 1 2036 2076 2061 2070
7108 2 2036 2076 2061 2079
7109 2 2036 2076 2061 2065
7110 2 2037 2051 2036 2076
7111 2 2046 2051 2036 2076
7112 1 2030 2051 2036 2076
7113 1 2053 2045 2036 2076
7114 1 2042 2045 2036 2076
7115 2 2049 2045 2036 2076
