# Supplementary material for: MolPy: A Large Language Model-Friendly Toolkit for Reactive Topology Editing in Polymer Simulations
Source: J Chem Inf Model. 2026 Jul 1;66(13):7562–72. doi: 10.1021/acs.jcim.6c01137 (PMC13370848; doi:10.1021/acs.jcim.6c01137)
Supplement: Supplementary file 2 [file ci6c01137_si_003.zip › SI/ambertools-integration/polymer/output/polymer.inpcrd]

HME
    78
   3.5400032   1.4197788   0.0000019   3.3420826   1.6257144  -1.0715852
   2.5998905   1.5288228   0.5780837   4.2942369   2.1389639   0.3821070
   4.0831543  -0.0073390   0.1605473   5.0295720  -0.1134300  -0.4154798
   3.3373724  -0.7341312  -0.2208495   4.3188261  -0.2223332   1.5339869
   4.7905303  -1.5376736   1.7223342   5.7551331  -1.6998943   1.1934013
   4.0361662  -2.2880917   1.3958736   4.9901553  -1.7484095   3.2300455
   4.0209628  -1.6057721   3.7583346   5.7289593  -1.0155083   3.6133279
   5.4618578  -3.0637505   3.4183929   5.6863221  -3.2825820   4.7931033
   4.7446963  -3.1838024   5.3763076   6.4646876  -2.5932040   5.1901853
   6.2420388  -4.7049666   4.9526465   7.1950050  -4.7991001   4.3854045
   5.5072462  -5.4373750   4.5608063   6.4665048  -4.9237975   6.3273566
   6.9494018  -6.2352429   6.5144964   7.9206520  -6.3855349   5.9942759
   6.2057296  -6.9916078   6.1774016   7.1364800  -6.4507764   8.0231382
   6.1608412  -6.3201091   8.5425840   7.8642165  -5.7123369   8.4168229
   7.6193753  -7.7622225   8.2102781   7.8326606  -7.9850070   9.5861329
   6.8844889  -7.8981693  10.1605662   8.6002533  -7.2897590   9.9938101
   8.4009044  -9.4025299   9.7448172   9.3602144  -9.4846814   9.1864764
   7.6772569 -10.1403984   9.3426166   8.6141914  -9.6253137  11.1206719
   9.1082530 -10.9327484  11.3067303  10.0859471 -11.0710858  10.7953391
   8.3754340 -11.6949062  10.9590800   9.2828244 -11.1532074  12.8161593
   8.3009445 -11.0345334  13.3266467   9.9993385 -10.4093861  13.2201622
   9.7768843 -12.4606427  13.0022178   9.9790199 -12.6874956  14.3790907
   9.0245066 -12.6126244  14.9446371  10.7356797 -11.9865321  14.7972834
  10.5597497 -14.1000294  14.5370597  11.5251975 -14.1701769  13.9877340
   9.8474010 -14.8432009  14.1245837  10.7618870 -14.3268816  15.9139325
  11.2670828 -15.6301904  16.0990361  12.2510158 -15.7565500  15.5965890
  10.5452757 -16.3979859  15.7409110  11.4291897 -15.8557019  17.6091086
  10.4412754 -15.7490419  18.1105246  12.1343292 -15.1066566  18.0233435
  11.9343838 -17.1590114  17.7942123  12.1254013 -17.3900473  19.1719767
  11.1647521 -17.3271647  19.7285222  12.8709706 -16.6835242  19.6006030
  12.7185733 -18.7974656  19.3293740  13.6899518 -18.8555896  18.7891755
  12.0176747 -19.5457818  18.9067099  12.9095924 -19.0285008  20.7071383
  13.4258897 -20.3275696  20.8914137  14.4158553 -20.4419306  20.3980238
  12.7152511 -21.1008465  20.5228969  13.5755774 -20.5582594  22.4019861
  12.5818365 -20.4636316  22.8942195  14.2691921 -19.8041490  22.8263646
  14.0918729 -21.8573289  22.5862617  14.2718063 -22.0926616  23.9647908
  13.3052281 -22.0417870  24.5122234  15.0061297 -21.3807357  24.4037664
  14.8773739 -23.4948390  24.1217601  14.1891896 -24.2494072  23.6894289
  15.0336866 -23.7158980  25.1972043  15.8520235 -23.5424638  23.5927138
