# Supplementary material for: MolPy: A Large Language Model-Friendly Toolkit for Reactive Topology Editing in Polymer Simulations
Source: J Chem Inf Model. 2026 Jul 1;66(13):7562–72. doi: 10.1021/acs.jcim.6c01137 (PMC13370848; doi:10.1021/acs.jcim.6c01137)
Supplement: Supplementary file 2 [file ci6c01137_si_003.zip › SI/ambertools-integration/polymer/output/polymer.pdb]

ATOM      1  C1  HME     1       3.540   1.420   0.000  1.00  0.00
ATOM      2  H3  HME     1       3.342   1.626  -1.072  1.00  0.00
ATOM      3  H4  HME     1       2.600   1.529   0.578  1.00  0.00
ATOM      4  H5  HME     1       4.294   2.139   0.382  1.00  0.00
ATOM      5  C1  EO      2       4.083  -0.007   0.161  1.00  0.00
ATOM      6  H5  EO      2       5.030  -0.113  -0.415  1.00  0.00
ATOM      7  H6  EO      2       3.337  -0.734  -0.221  1.00  0.00
ATOM      8  O2  EO      2       4.319  -0.222   1.534  1.00  0.00
ATOM      9  C3  EO      2       4.791  -1.538   1.722  1.00  0.00
ATOM     10  H8  EO      2       5.755  -1.700   1.193  1.00  0.00
ATOM     11  H9  EO      2       4.036  -2.288   1.396  1.00  0.00
ATOM     12  C1  EO      3       4.990  -1.748   3.230  1.00  0.00
ATOM     13  H5  EO      3       4.021  -1.606   3.758  1.00  0.00
ATOM     14  H6  EO      3       5.729  -1.016   3.613  1.00  0.00
ATOM     15  O2  EO      3       5.462  -3.064   3.418  1.00  0.00
ATOM     16  C3  EO      3       5.686  -3.283   4.793  1.00  0.00
ATOM     17  H8  EO      3       4.745  -3.184   5.376  1.00  0.00
ATOM     18  H9  EO      3       6.465  -2.593   5.190  1.00  0.00
ATOM     19  C1  EO      4       6.242  -4.705   4.953  1.00  0.00
ATOM     20  H5  EO      4       7.195  -4.799   4.385  1.00  0.00
ATOM     21  H6  EO      4       5.507  -5.437   4.561  1.00  0.00
ATOM     22  O2  EO      4       6.467  -4.924   6.327  1.00  0.00
ATOM     23  C3  EO      4       6.949  -6.235   6.514  1.00  0.00
ATOM     24  H8  EO      4       7.921  -6.386   5.994  1.00  0.00
ATOM     25  H9  EO      4       6.206  -6.992   6.177  1.00  0.00
ATOM     26  C1  EO      5       7.136  -6.451   8.023  1.00  0.00
ATOM     27  H5  EO      5       6.161  -6.320   8.543  1.00  0.00
ATOM     28  H6  EO      5       7.864  -5.712   8.417  1.00  0.00
ATOM     29  O2  EO      5       7.619  -7.762   8.210  1.00  0.00
ATOM     30  C3  EO      5       7.833  -7.985   9.586  1.00  0.00
ATOM     31  H8  EO      5       6.884  -7.898  10.161  1.00  0.00
ATOM     32  H9  EO      5       8.600  -7.290   9.994  1.00  0.00
ATOM     33  C1  EO      6       8.401  -9.403   9.745  1.00  0.00
ATOM     34  H5  EO      6       9.360  -9.485   9.186  1.00  0.00
ATOM     35  H6  EO      6       7.677 -10.140   9.343  1.00  0.00
ATOM     36  O2  EO      6       8.614  -9.625  11.121  1.00  0.00
ATOM     37  C3  EO      6       9.108 -10.933  11.307  1.00  0.00
ATOM     38  H8  EO      6      10.086 -11.071  10.795  1.00  0.00
ATOM     39  H9  EO      6       8.375 -11.695  10.959  1.00  0.00
ATOM     40  C1  EO      7       9.283 -11.153  12.816  1.00  0.00
ATOM     41  H5  EO      7       8.301 -11.035  13.327  1.00  0.00
ATOM     42  H6  EO      7       9.999 -10.409  13.220  1.00  0.00
ATOM     43  O2  EO      7       9.777 -12.461  13.002  1.00  0.00
ATOM     44  C3  EO      7       9.979 -12.687  14.379  1.00  0.00
ATOM     45  H8  EO      7       9.025 -12.613  14.945  1.00  0.00
ATOM     46  H9  EO      7      10.736 -11.987  14.797  1.00  0.00
ATOM     47  C1  EO      8      10.560 -14.100  14.537  1.00  0.00
ATOM     48  H5  EO      8      11.525 -14.170  13.988  1.00  0.00
ATOM     49  H6  EO      8       9.847 -14.843  14.125  1.00  0.00
ATOM     50  O2  EO      8      10.762 -14.327  15.914  1.00  0.00
ATOM     51  C3  EO      8      11.267 -15.630  16.099  1.00  0.00
ATOM     52  H8  EO      8      12.251 -15.757  15.597  1.00  0.00
ATOM     53  H9  EO      8      10.545 -16.398  15.741  1.00  0.00
ATOM     54  C1  EO      9      11.429 -15.856  17.609  1.00  0.00
ATOM     55  H5  EO      9      10.441 -15.749  18.111  1.00  0.00
ATOM     56  H6  EO      9      12.134 -15.107  18.023  1.00  0.00
ATOM     57  O2  EO      9      11.934 -17.159  17.794  1.00  0.00
ATOM     58  C3  EO      9      12.125 -17.390  19.172  1.00  0.00
ATOM     59  H8  EO      9      11.165 -17.327  19.729  1.00  0.00
ATOM     60  H9  EO      9      12.871 -16.684  19.601  1.00  0.00
ATOM     61  C1  EO     10      12.719 -18.797  19.329  1.00  0.00
ATOM     62  H5  EO     10      13.690 -18.856  18.789  1.00  0.00
ATOM     63  H6  EO     10      12.018 -19.546  18.907  1.00  0.00
ATOM     64  O2  EO     10      12.910 -19.029  20.707  1.00  0.00
ATOM     65  C3  EO     10      13.426 -20.328  20.891  1.00  0.00
ATOM     66  H8  EO     10      14.416 -20.442  20.398  1.00  0.00
ATOM     67  H9  EO     10      12.715 -21.101  20.523  1.00  0.00
ATOM     68  C1  EO     11      13.576 -20.558  22.402  1.00  0.00
ATOM     69  H5  EO     11      12.582 -20.464  22.894  1.00  0.00
ATOM     70  H6  EO     11      14.269 -19.804  22.826  1.00  0.00
ATOM     71  O2  EO     11      14.092 -21.857  22.586  1.00  0.00
ATOM     72  C3  EO     11      14.272 -22.093  23.965  1.00  0.00
ATOM     73  H8  EO     11      13.305 -22.042  24.512  1.00  0.00
ATOM     74  H9  EO     11      15.006 -21.381  24.404  1.00  0.00
ATOM     75  C1  TME    12      14.877 -23.495  24.122  1.00  0.00
ATOM     76  H3  TME    12      14.189 -24.249  23.689  1.00  0.00
ATOM     77  H4  TME    12      15.034 -23.716  25.197  1.00  0.00
ATOM     78  H5  TME    12      15.852 -23.542  23.593  1.00  0.00
TER   
END   
