# Supplementary material for: MolPy: A Large Language Model-Friendly Toolkit for Reactive Topology Editing in Polymer Simulations
Source: J Chem Inf Model. 2026 Jul 1;66(13):7562–72. doi: 10.1021/acs.jcim.6c01137 (PMC13370848; doi:10.1021/acs.jcim.6c01137)
Supplement: Supplementary file 2 [file ci6c01137_si_003.zip › SI/ambertools-integration/polymer/output/polymer.prmtop]

%VERSION  VERSION_STAMP = V0001.000  DATE = 04/08/26  20:40:18                  
%FLAG TITLE                                                                     
%FORMAT(20a4)                                                                   
HME                                                                             
%FLAG POINTERS                                                                  
%FORMAT(10I8)                                                                   
      78       4      46      31     112      30     172      87       0       0
     379      12      31      30      87       4       7      10       4       0
       0       0       0       0       0       0       0       0       7       0
       0
%FLAG ATOM_NAME                                                                 
%FORMAT(20a4)                                                                   
C1  H3  H4  H5  C1  H5  H6  O2  C3  H8  H9  C1  H5  H6  O2  C3  H8  H9  C1  H5  
H6  O2  C3  H8  H9  C1  H5  H6  O2  C3  H8  H9  C1  H5  H6  O2  C3  H8  H9  C1  
H5  H6  O2  C3  H8  H9  C1  H5  H6  O2  C3  H8  H9  C1  H5  H6  O2  C3  H8  H9  
C1  H5  H6  O2  C3  H8  H9  C1  H5  H6  O2  C3  H8  H9  C1  H3  H4  H5  
%FLAG CHARGE                                                                    
%FORMAT(5E16.8)                                                                 
 -1.68137162E+00  5.60463281E-01  5.60463281E-01  5.60463281E-01  2.24312869E+00
  6.31967586E-01  6.31967586E-01 -7.01409127E+00  2.24312869E+00  6.31967586E-01
  6.31967586E-01  2.24312869E+00  6.31967586E-01  6.31967586E-01 -7.01409127E+00
  2.24312869E+00  6.31967586E-01  6.31967586E-01  2.24312869E+00  6.31967586E-01
  6.31967586E-01 -7.01409127E+00  2.24312869E+00  6.31967586E-01  6.31967586E-01
  2.24312869E+00  6.31967586E-01  6.31967586E-01 -7.01409127E+00  2.24312869E+00
  6.31967586E-01  6.31967586E-01  2.24312869E+00  6.31967586E-01  6.31967586E-01
 -7.01409127E+00  2.24312869E+00  6.31967586E-01  6.31967586E-01  2.24312869E+00
  6.31967586E-01  6.31967586E-01 -7.01409127E+00  2.24312869E+00  6.31967586E-01
  6.31967586E-01  2.24312869E+00  6.31967586E-01  6.31967586E-01 -7.01409127E+00
  2.24312869E+00  6.31967586E-01  6.31967586E-01  2.24312869E+00  6.31967586E-01
  6.31967586E-01 -7.01409127E+00  2.24312869E+00  6.31967586E-01  6.31967586E-01
  2.24312869E+00  6.31967586E-01  6.31967586E-01 -7.01409127E+00  2.24312869E+00
  6.31967586E-01  6.31967586E-01  2.24312869E+00  6.31967586E-01  6.31967586E-01
 -7.01409127E+00  2.24312869E+00  6.31967586E-01  6.31967586E-01 -1.68137162E+00
  5.60463281E-01  5.60463281E-01  5.60463281E-01
%FLAG ATOMIC_NUMBER                                                             
%FORMAT(10I8)                                                                   
       6       1       1       1       6       1       1       8       6       1
       1       6       1       1       8       6       1       1       6       1
       1       8       6       1       1       6       1       1       8       6
       1       1       6       1       1       8       6       1       1       6
       1       1       8       6       1       1       6       1       1       8
       6       1       1       6       1       1       8       6       1       1
       6       1       1       8       6       1       1       6       1       1
       8       6       1       1       6       1       1       1
%FLAG MASS                                                                      
%FORMAT(5E16.8)                                                                 
  1.20100000E+01  1.00800000E+00  1.00800000E+00  1.00800000E+00  1.20100000E+01
  1.00800000E+00  1.00800000E+00  1.60000000E+01  1.20100000E+01  1.00800000E+00
  1.00800000E+00  1.20100000E+01  1.00800000E+00  1.00800000E+00  1.60000000E+01
  1.20100000E+01  1.00800000E+00  1.00800000E+00  1.20100000E+01  1.00800000E+00
  1.00800000E+00  1.60000000E+01  1.20100000E+01  1.00800000E+00  1.00800000E+00
  1.20100000E+01  1.00800000E+00  1.00800000E+00  1.60000000E+01  1.20100000E+01
  1.00800000E+00  1.00800000E+00  1.20100000E+01  1.00800000E+00  1.00800000E+00
  1.60000000E+01  1.20100000E+01  1.00800000E+00  1.00800000E+00  1.20100000E+01
  1.00800000E+00  1.00800000E+00  1.60000000E+01  1.20100000E+01  1.00800000E+00
  1.00800000E+00  1.20100000E+01  1.00800000E+00  1.00800000E+00  1.60000000E+01
  1.20100000E+01  1.00800000E+00  1.00800000E+00  1.20100000E+01  1.00800000E+00
  1.00800000E+00  1.60000000E+01  1.20100000E+01  1.00800000E+00  1.00800000E+00
  1.20100000E+01  1.00800000E+00  1.00800000E+00  1.60000000E+01  1.20100000E+01
  1.00800000E+00  1.00800000E+00  1.20100000E+01  1.00800000E+00  1.00800000E+00
  1.60000000E+01  1.20100000E+01  1.00800000E+00  1.00800000E+00  1.20100000E+01
  1.00800000E+00  1.00800000E+00  1.00800000E+00
%FLAG ATOM_TYPE_INDEX                                                           
%FORMAT(10I8)                                                                   
       1       2       2       2       1       3       3       4       1       3
       3       1       3       3       4       1       3       3       1       3
       3       4       1       3       3       1       3       3       4       1
       3       3       1       3       3       4       1       3       3       1
       3       3       4       1       3       3       1       3       3       4
       1       3       3       1       3       3       4       1       3       3
       1       3       3       4       1       3       3       1       3       3
       4       1       3       3       1       2       2       2
%FLAG NUMBER_EXCLUDED_ATOMS                                                     
%FORMAT(10I8)                                                                   
       8       6       5       4       7       3       2       7       7       5
       4       7       3       2       7       7       5       4       7       3
       2       7       7       5       4       7       3       2       7       7
       5       4       7       3       2       7       7       5       4       7
       3       2       7       7       5       4       7       3       2       7
       7       5       4       7       3       2       7       7       5       4
       7       3       2       7       7       5       4       7       3       2
       7       6       5       4       3       2       1       1
%FLAG NONBONDED_PARM_INDEX                                                      
%FORMAT(10I8)                                                                   
       1       2       4       7       2       3       5       8       4       5
       6       9       7       8       9      10
%FLAG RESIDUE_LABEL                                                             
%FORMAT(20a4)                                                                   
HME EO  EO  EO  EO  EO  EO  EO  EO  EO  EO  TME 
%FLAG RESIDUE_POINTER                                                           
%FORMAT(10I8)                                                                   
       1       5      12      19      26      33      40      47      54      61
      68      75
%FLAG BOND_FORCE_CONSTANT                                                       
%FORMAT(5E16.8)                                                                 
  3.45250000E+02  2.28890000E+02  3.44220000E+02  2.82270000E+02
%FLAG BOND_EQUIL_VALUE                                                          
%FORMAT(5E16.8)                                                                 
  1.09620000E+00  1.53540000E+00  1.09690000E+00  1.42730000E+00
%FLAG ANGLE_FORCE_CONSTANT                                                      
%FORMAT(5E16.8)                                                                 
  4.32700000E+01  3.58000000E+01  4.32800000E+01  7.74400000E+01  3.56400000E+01
  5.62000000E+01  8.83300000E+01
%FLAG ANGLE_EQUIL_VALUE                                                         
%FORMAT(5E16.8)                                                                 
  1.91427794E+00  1.88024401E+00  1.91270715E+00  1.87832415E+00  1.89455572E+00
  1.92579712E+00  1.98269488E+00
%FLAG DIHEDRAL_FORCE_CONSTANT                                                   
%FORMAT(5E16.8)                                                                 
  1.55555556E-01  2.50000000E-01  0.00000000E+00  8.80000000E-01  8.00000000E-02
  7.50000000E-01  1.80000000E-01  9.00000000E-01  5.00000000E-01  3.37000000E-01
%FLAG DIHEDRAL_PERIODICITY                                                      
%FORMAT(5E16.8)                                                                 
  3.00000000E+00  1.00000000E+00  3.00000000E+00  1.00000000E+00  2.00000000E+00
  3.00000000E+00  1.00000000E+00  2.00000000E+00  3.00000000E+00  3.00000000E+00
%FLAG DIHEDRAL_PHASE                                                            
%FORMAT(5E16.8)                                                                 
  0.00000000E+00  0.00000000E+00  0.00000000E+00  3.14159400E+00  0.00000000E+00
  0.00000000E+00  0.00000000E+00  0.00000000E+00  0.00000000E+00  0.00000000E+00
%FLAG SCEE_SCALE_FACTOR                                                         
%FORMAT(5E16.8)                                                                 
  1.20000000E+00  1.20000000E+00  1.20000000E+00  1.20000000E+00  1.20000000E+00
  1.20000000E+00  1.20000000E+00  1.20000000E+00  1.20000000E+00  1.20000000E+00
%FLAG SCNB_SCALE_FACTOR                                                         
%FORMAT(5E16.8)                                                                 
  2.00000000E+00  2.00000000E+00  2.00000000E+00  2.00000000E+00  2.00000000E+00
  2.00000000E+00  2.00000000E+00  2.00000000E+00  2.00000000E+00  2.00000000E+00
%FLAG SOLTY                                                                     
%FORMAT(5E16.8)                                                                 
  0.00000000E+00  0.00000000E+00  0.00000000E+00  0.00000000E+00
%FLAG LENNARD_JONES_ACOEF                                                       
%FORMAT(5E16.8)                                                                 
  1.02073671E+06  1.00235148E+05  7.94617769E+03  6.97998263E+04  5.22955465E+03
  3.39005767E+03  5.42502534E+05  5.02224902E+04  3.44374471E+04  2.83662575E+05
%FLAG LENNARD_JONES_BCOEF                                                       
%FORMAT(5E16.8)                                                                 
  6.63431737E+02  1.37787728E+02  2.57122925E+01  1.14981426E+02  2.08590256E+01
  1.67944276E+01  4.38146883E+02  8.83545880E+01  7.31636661E+01  2.87011518E+02
%FLAG BONDS_INC_HYDROGEN                                                        
%FORMAT(10I8)                                                                   
       0       3       1       0       6       1       0       9       1      24
      27       3      24      30       3      12      15       3      12      18
       3      45      48       3      45      51       3      33      36       3
      33      39       3      66      69       3      66      72       3      54
      57       3      54      60       3      87      90       3      87      93
       3      75      78       3      75      81       3     108     111       3
     108     114       3      96      99       3      96     102       3     129
     132       3     129     135       3     117     120       3     117     123
       3     150     153       3     150     156       3     138     141       3
     138     144       3     171     174       3     171     177       3     159
     162       3     159     165       3     192     195       3     192     198
       3     180     183       3     180     186       3     213     216       3
     213     219       3     201     204       3     201     207       3     222
     225       1     222     228       1     222     231       1
%FLAG BONDS_WITHOUT_HYDROGEN                                                    
%FORMAT(10I8)                                                                   
       0      12       2      24      33       2      21      24       4      12
      21       4      45      54       2      42      45       4      33      42
       4      66      75       2      63      66       4      54      63       4
      87      96       2      84      87       4      75      84       4     108
     117       2     105     108       4      96     105       4     129     138
       2     126     129       4     117     126       4     150     159       2
     147     150       4     138     147       4     171     180       2     168
     171       4     159     168       4     192     201       2     189     192
       4     180     189       4     213     222       2     210     213       4
     201     210       4
%FLAG ANGLES_INC_HYDROGEN                                                       
%FORMAT(10I8)                                                                   
       9       0      12       1       6       0       9       2       6       0
      12       1       3       0       6       2       3       0       9       2
       3       0      12       1       0      12      15       3       0      12
      18       3      30      24      33       3      27      24      30       5
      27      24      33       3      24      33      36       3      24      33
      39       3      21      24      27       6      21      24      30       6
      18      12      21       6      15      12      18       5      15      12
      21       6      51      45      54       3      48      45      51       5
      48      45      54       3      45      54      57       3      45      54
      60       3      42      45      48       6      42      45      51       6
      39      33      42       6      36      33      39       5      36      33
      42       6      72      66      75       3      69      66      72       5
      69      66      75       3      66      75      78       3      66      75
      81       3      63      66      69       6      63      66      72       6
      60      54      63       6      57      54      60       5      57      54
      63       6      93      87      96       3      90      87      93       5
      90      87      96       3      87      96      99       3      87      96
     102       3      84      87      90       6      84      87      93       6
      81      75      84       6      78      75      81       5      78      75
      84       6     114     108     117       3     111     108     114       5
     111     108     117       3     108     117     120       3     108     117
     123       3     105     108     111       6     105     108     114       6
     102      96     105       6      99      96     102       5      99      96
     105       6     135     129     138       3     132     129     135       5
     132     129     138       3     129     138     141       3     129     138
     144       3     126     129     132       6     126     129     135       6
     123     117     126       6     120     117     123       5     120     117
     126       6     156     150     159       3     153     150     156       5
     153     150     159       3     150     159     162       3     150     159
     165       3     147     150     153       6     147     150     156       6
     144     138     147       6     141     138     144       5     141     138
     147       6     177     171     180       3     174     171     177       5
     174     171     180       3     171     180     183       3     171     180
     186       3     168     171     174       6     168     171     177       6
     165     159     168       6     162     159     165       5     162     159
     168       6     198     192     201       3     195     192     198       5
     195     192     201       3     192     201     204       3     192     201
     207       3     189     192     195       6     189     192     198       6
     186     180     189       6     183     180     186       5     183     180
     189       6     219     213     222       3     216     213     219       5
     216     213     222       3     213     222     225       1     213     222
     228       1     213     222     231       1     210     213     216       6
     210     213     219       6     207     201     210       6     204     201
     207       5     204     201     210       6     228     222     231       2
     225     222     228       2     225     222     231       2
%FLAG ANGLES_WITHOUT_HYDROGEN                                                   
%FORMAT(10I8)                                                                   
       0      12      21       4      24      33      42       4      21      24
      33       4      12      21      24       7      45      54      63       4
      42      45      54       4      33      42      45       7      66      75
      84       4      63      66      75       4      54      63      66       7
      87      96     105       4      84      87      96       4      75      84
      87       7     108     117     126       4     105     108     117       4
      96     105     108       7     129     138     147       4     126     129
     138       4     117     126     129       7     150     159     168       4
     147     150     159       4     138     147     150       7     171     180
     189       4     168     171     180       4     159     168     171       7
     192     201     210       4     189     192     201       4     180     189
     192       7     210     213     222       4     201     210     213       7
%FLAG DIHEDRALS_INC_HYDROGEN                                                    
%FORMAT(10I8)                                                                   
       9       0      12      15       1       9       0      12      18       1
       9       0      12      21       2       9       0     -12      21       3
       6       0      12      15       1       6       0      12      18       1
       6       0      12      21       2       6       0     -12      21       3
       3       0      12      15       1       3       0      12      18       1
       3       0      12      21       2       3       0     -12      21       3
      30      24      33      36       1      30      24      33      39       1
      30      24      33      42       2      30      24     -33      42       3
      27      24      33      36       1      27      24      33      39       1
      27      24      33      42       2      27      24     -33      42       3
      21      24      33      36       2      21      24     -33      36       3
      21      24      33      39       2      21      24     -33      39       3
      18      12      21      24      10      15      12      21      24      10
      12      21      24      27      10      12      21      24      30      10
      51      45      54      57       1      51      45      54      60       1
      51      45      54      63       2      51      45     -54      63       3
      48      45      54      57       1      48      45      54      60       1
      48      45      54      63       2      48      45     -54      63       3
      42      45      54      57       2      42      45     -54      57       3
      42      45      54      60       2      42      45     -54      60       3
      39      33      42      45      10      36      33      42      45      10
      33      42      45      48      10      33      42      45      51      10
      72      66      75      78       1      72      66      75      81       1
      72      66      75      84       2      72      66     -75      84       3
      69      66      75      78       1      69      66      75      81       1
      69      66      75      84       2      69      66     -75      84       3
      63      66      75      78       2      63      66     -75      78       3
      63      66      75      81       2      63      66     -75      81       3
      60      54      63      66      10      57      54      63      66      10
      54      63      66      69      10      54      63      66      72      10
      93      87      96      99       1      93      87      96     102       1
      93      87      96     105       2      93      87     -96     105       3
      90      87      96      99       1      90      87      96     102       1
      90      87      96     105       2      90      87     -96     105       3
      84      87      96      99       2      84      87     -96      99       3
      84      87      96     102       2      84      87     -96     102       3
      81      75      84      87      10      78      75      84      87      10
      75      84      87      90      10      75      84      87      93      10
     114     108     117     120       1     114     108     117     123       1
     114     108     117     126       2     114     108    -117     126       3
     111     108     117     120       1     111     108     117     123       1
     111     108     117     126       2     111     108    -117     126       3
     105     108     117     120       2     105     108    -117     120       3
     105     108     117     123       2     105     108    -117     123       3
     102      96     105     108      10      99      96     105     108      10
      96     105     108     111      10      96     105     108     114      10
     135     129     138     141       1     135     129     138     144       1
     135     129     138     147       2     135     129    -138     147       3
     132     129     138     141       1     132     129     138     144       1
     132     129     138     147       2     132     129    -138     147       3
     126     129     138     141       2     126     129    -138     141       3
     126     129     138     144       2     126     129    -138     144       3
     123     117     126     129      10     120     117     126     129      10
     117     126     129     132      10     117     126     129     135      10
     156     150     159     162       1     156     150     159     165       1
     156     150     159     168       2     156     150    -159     168       3
     153     150     159     162       1     153     150     159     165       1
     153     150     159     168       2     153     150    -159     168       3
     147     150     159     162       2     147     150    -159     162       3
     147     150     159     165       2     147     150    -159     165       3
     144     138     147     150      10     141     138     147     150      10
     138     147     150     153      10     138     147     150     156      10
     177     171     180     183       1     177     171     180     186       1
     177     171     180     189       2     177     171    -180     189       3
     174     171     180     183       1     174     171     180     186       1
     174     171     180     189       2     174     171    -180     189       3
     168     171     180     183       2     168     171    -180     183       3
     168     171     180     186       2     168     171    -180     186       3
     165     159     168     171      10     162     159     168     171      10
     159     168     171     174      10     159     168     171     177      10
     198     192     201     204       1     198     192     201     207       1
     198     192     201     210       2     198     192    -201     210       3
     195     192     201     204       1     195     192     201     207       1
     195     192     201     210       2     195     192    -201     210       3
     189     192     201     204       2     189     192    -201     204       3
     189     192     201     207       2     189     192    -201     207       3
     186     180     189     192      10     183     180     189     192      10
     180     189     192     195      10     180     189     192     198      10
     219     213     222     225       1     219     213     222     228       1
     219     213     222     231       1     216     213     222     225       1
     216     213     222     228       1     216     213     222     231       1
     210     213     222     225       2     210     213    -222     225       3
     210     213     222     228       2     210     213    -222     228       3
     210     213     222     231       2     210     213    -222     231       3
     207     201     210     213      10     204     201     210     213      10
     201     210     213     216      10     201     210     213     219      10
%FLAG DIHEDRALS_WITHOUT_HYDROGEN                                                
%FORMAT(10I8)                                                                   
       0      12      21      24       4       0      12     -21      24       5
       0      12     -21      24       6      24      33      42      45       4
      24      33     -42      45       5      24      33     -42      45       6
      21      24      33      42       7      21      24     -33      42       8
      21      24     -33      42       9      12      21      24      33       4
      12      21     -24      33       5      12      21     -24      33       6
      45      54      63      66       4      45      54     -63      66       5
      45      54     -63      66       6      42      45      54      63       7
      42      45     -54      63       8      42      45     -54      63       9
      33      42      45      54       4      33      42     -45      54       5
      33      42     -45      54       6      66      75      84      87       4
      66      75     -84      87       5      66      75     -84      87       6
      63      66      75      84       7      63      66     -75      84       8
      63      66     -75      84       9      54      63      66      75       4
      54      63     -66      75       5      54      63     -66      75       6
      87      96     105     108       4      87      96    -105     108       5
      87      96    -105     108       6      84      87      96     105       7
      84      87     -96     105       8      84      87     -96     105       9
      75      84      87      96       4      75      84     -87      96       5
      75      84     -87      96       6     108     117     126     129       4
     108     117    -126     129       5     108     117    -126     129       6
     105     108     117     126       7     105     108    -117     126       8
     105     108    -117     126       9      96     105     108     117       4
      96     105    -108     117       5      96     105    -108     117       6
     129     138     147     150       4     129     138    -147     150       5
     129     138    -147     150       6     126     129     138     147       7
     126     129    -138     147       8     126     129    -138     147       9
     117     126     129     138       4     117     126    -129     138       5
     117     126    -129     138       6     150     159     168     171       4
     150     159    -168     171       5     150     159    -168     171       6
     147     150     159     168       7     147     150    -159     168       8
     147     150    -159     168       9     138     147     150     159       4
     138     147    -150     159       5     138     147    -150     159       6
     171     180     189     192       4     171     180    -189     192       5
     171     180    -189     192       6     168     171     180     189       7
     168     171    -180     189       8     168     171    -180     189       9
     159     168     171     180       4     159     168    -171     180       5
     159     168    -171     180       6     192     201     210     213       4
     192     201    -210     213       5     192     201    -210     213       6
     189     192     201     210       7     189     192    -201     210       8
     189     192    -201     210       9     180     189     192     201       4
     180     189    -192     201       5     180     189    -192     201       6
     201     210     213     222       4     201     210    -213     222       5
     201     210    -213     222       6
%FLAG EXCLUDED_ATOMS_LIST                                                       
%FORMAT(10I8)                                                                   
       2       3       4       5       6       7       8       9       3       4
       5       6       7       8       4       5       6       7       8       5
       6       7       8       6       7       8       9      10      11      12
       7       8       9       8       9       9      10      11      12      13
      14      15      10      11      12      13      14      15      16      11
      12      13      14      15      12      13      14      15      13      14
      15      16      17      18      19      14      15      16      15      16
      16      17      18      19      20      21      22      17      18      19
      20      21      22      23      18      19      20      21      22      19
      20      21      22      20      21      22      23      24      25      26
      21      22      23      22      23      23      24      25      26      27
      28      29      24      25      26      27      28      29      30      25
      26      27      28      29      26      27      28      29      27      28
      29      30      31      32      33      28      29      30      29      30
      30      31      32      33      34      35      36      31      32      33
      34      35      36      37      32      33      34      35      36      33
      34      35      36      34      35      36      37      38      39      40
      35      36      37      36      37      37      38      39      40      41
      42      43      38      39      40      41      42      43      44      39
      40      41      42      43      40      41      42      43      41      42
      43      44      45      46      47      42      43      44      43      44
      44      45      46      47      48      49      50      45      46      47
      48      49      50      51      46      47      48      49      50      47
      48      49      50      48      49      50      51      52      53      54
      49      50      51      50      51      51      52      53      54      55
      56      57      52      53      54      55      56      57      58      53
      54      55      56      57      54      55      56      57      55      56
      57      58      59      60      61      56      57      58      57      58
      58      59      60      61      62      63      64      59      60      61
      62      63      64      65      60      61      62      63      64      61
      62      63      64      62      63      64      65      66      67      68
      63      64      65      64      65      65      66      67      68      69
      70      71      66      67      68      69      70      71      72      67
      68      69      70      71      68      69      70      71      69      70
      71      72      73      74      75      70      71      72      71      72
      72      73      74      75      76      77      78      73      74      75
      76      77      78      74      75      76      77      78      75      76
      77      78      76      77      78      77      78      78       0
%FLAG HBOND_ACOEF                                                               
%FORMAT(5E16.8)                                                                 

%FLAG HBOND_BCOEF                                                               
%FORMAT(5E16.8)                                                                 

%FLAG HBCUT                                                                     
%FORMAT(5E16.8)                                                                 

%FLAG AMBER_ATOM_TYPE                                                           
%FORMAT(20a4)                                                                   
c3  hc  hc  hc  c3  h1  h1  os  c3  h1  h1  c3  h1  h1  os  c3  h1  h1  c3  h1  
h1  os  c3  h1  h1  c3  h1  h1  os  c3  h1  h1  c3  h1  h1  os  c3  h1  h1  c3  
h1  h1  os  c3  h1  h1  c3  h1  h1  os  c3  h1  h1  c3  h1  h1  os  c3  h1  h1  
c3  h1  h1  os  c3  h1  h1  c3  h1  h1  os  c3  h1  h1  c3  hc  hc  hc  
%FLAG TREE_CHAIN_CLASSIFICATION                                                 
%FORMAT(20a4)                                                                   
M   E   E   E   M   E   E   M   M   E   E   M   E   E   M   M   E   E   M   E   
E   M   M   E   E   M   E   E   M   M   E   E   M   E   E   M   M   E   E   M   
E   E   M   M   E   E   M   E   E   M   M   E   E   M   E   E   M   M   E   E   
M   E   E   M   M   E   E   M   E   E   M   M   E   E   M   E   E   E   
%FLAG JOIN_ARRAY                                                                
%FORMAT(10I8)                                                                   
       0       0       0       0       0       0       0       0       0       0
       0       0       0       0       0       0       0       0       0       0
       0       0       0       0       0       0       0       0       0       0
       0       0       0       0       0       0       0       0       0       0
       0       0       0       0       0       0       0       0       0       0
       0       0       0       0       0       0       0       0       0       0
       0       0       0       0       0       0       0       0       0       0
       0       0       0       0       0       0       0       0
%FLAG IROTAT                                                                    
%FORMAT(10I8)                                                                   
       0       0       0       0       0       0       0       0       0       0
       0       0       0       0       0       0       0       0       0       0
       0       0       0       0       0       0       0       0       0       0
       0       0       0       0       0       0       0       0       0       0
       0       0       0       0       0       0       0       0       0       0
       0       0       0       0       0       0       0       0       0       0
       0       0       0       0       0       0       0       0       0       0
       0       0       0       0       0       0       0       0
%FLAG RADIUS_SET                                                                
%FORMAT(1a80)                                                                   
modified Bondi radii (mbondi)                                                   
%FLAG RADII                                                                     
%FORMAT(5E16.8)                                                                 
  1.70000000E+00  1.30000000E+00  1.30000000E+00  1.30000000E+00  1.70000000E+00
  1.30000000E+00  1.30000000E+00  1.50000000E+00  1.70000000E+00  1.30000000E+00
  1.30000000E+00  1.70000000E+00  1.30000000E+00  1.30000000E+00  1.50000000E+00
  1.70000000E+00  1.30000000E+00  1.30000000E+00  1.70000000E+00  1.30000000E+00
  1.30000000E+00  1.50000000E+00  1.70000000E+00  1.30000000E+00  1.30000000E+00
  1.70000000E+00  1.30000000E+00  1.30000000E+00  1.50000000E+00  1.70000000E+00
  1.30000000E+00  1.30000000E+00  1.70000000E+00  1.30000000E+00  1.30000000E+00
  1.50000000E+00  1.70000000E+00  1.30000000E+00  1.30000000E+00  1.70000000E+00
  1.30000000E+00  1.30000000E+00  1.50000000E+00  1.70000000E+00  1.30000000E+00
  1.30000000E+00  1.70000000E+00  1.30000000E+00  1.30000000E+00  1.50000000E+00
  1.70000000E+00  1.30000000E+00  1.30000000E+00  1.70000000E+00  1.30000000E+00
  1.30000000E+00  1.50000000E+00  1.70000000E+00  1.30000000E+00  1.30000000E+00
  1.70000000E+00  1.30000000E+00  1.30000000E+00  1.50000000E+00  1.70000000E+00
  1.30000000E+00  1.30000000E+00  1.70000000E+00  1.30000000E+00  1.30000000E+00
  1.50000000E+00  1.70000000E+00  1.30000000E+00  1.30000000E+00  1.70000000E+00
  1.30000000E+00  1.30000000E+00  1.30000000E+00
%FLAG SCREEN                                                                    
%FORMAT(5E16.8)                                                                 
  7.20000000E-01  8.50000000E-01  8.50000000E-01  8.50000000E-01  7.20000000E-01
  8.50000000E-01  8.50000000E-01  8.50000000E-01  7.20000000E-01  8.50000000E-01
  8.50000000E-01  7.20000000E-01  8.50000000E-01  8.50000000E-01  8.50000000E-01
  7.20000000E-01  8.50000000E-01  8.50000000E-01  7.20000000E-01  8.50000000E-01
  8.50000000E-01  8.50000000E-01  7.20000000E-01  8.50000000E-01  8.50000000E-01
  7.20000000E-01  8.50000000E-01  8.50000000E-01  8.50000000E-01  7.20000000E-01
  8.50000000E-01  8.50000000E-01  7.20000000E-01  8.50000000E-01  8.50000000E-01
  8.50000000E-01  7.20000000E-01  8.50000000E-01  8.50000000E-01  7.20000000E-01
  8.50000000E-01  8.50000000E-01  8.50000000E-01  7.20000000E-01  8.50000000E-01
  8.50000000E-01  7.20000000E-01  8.50000000E-01  8.50000000E-01  8.50000000E-01
  7.20000000E-01  8.50000000E-01  8.50000000E-01  7.20000000E-01  8.50000000E-01
  8.50000000E-01  8.50000000E-01  7.20000000E-01  8.50000000E-01  8.50000000E-01
  7.20000000E-01  8.50000000E-01  8.50000000E-01  8.50000000E-01  7.20000000E-01
  8.50000000E-01  8.50000000E-01  7.20000000E-01  8.50000000E-01  8.50000000E-01
  8.50000000E-01  7.20000000E-01  8.50000000E-01  8.50000000E-01  7.20000000E-01
  8.50000000E-01  8.50000000E-01  8.50000000E-01
%FLAG IPOL                                                                      
%FORMAT(1I8)                                                                    
       0
