# Supplementary material for: MolPy: A Large Language Model-Friendly Toolkit for Reactive Topology Editing in Polymer Simulations
Source: J Chem Inf Model. 2026 Jul 1;66(13):7562–72. doi: 10.1021/acs.jcim.6c01137 (PMC13370848; doi:10.1021/acs.jcim.6c01137)
Supplement: Supplementary file 2 [file ci6c01137_si_003.zip › SI/ambertools-integration/polymer/monomers/MeH/ATOMTYPE.INF]

====================================================================================
-------------------------------ring property (I)------------------------------------

====================================================================================
-------------------------------ring property (II)------------------------------------

====================================================================================
-------------------------------ring property (III)-----------------------------------
atom[ 1] (C1  ) is not in any ring (nr[1]=1)
atom[ 2] (H2  ) is not in any ring (nr[2]=1)
atom[ 3] (H3  ) is not in any ring (nr[3]=1)
atom[ 4] (H4  ) is not in any ring (nr[4]=1)
atom[ 5] (H5  ) is not in any ring (nr[5]=1)

====================================================================================
-------------------------------aromatic property------------------------------------

====================================================================================
-------------------------------electronic property----------------------------------
atom [ 1] (C1  ) is not an electron-withdrew atom
atom [ 2] (H2  ) is not an electron-withdrew atom
atom [ 3] (H3  ) is not an electron-withdrew atom
atom [ 4] (H4  ) is not an electron-withdrew atom
atom [ 5] (H5  ) is not an electron-withdrew atom

====================================================================================
--------------------------------connectivity property-------------------------------
atom[ 1] (C1  )     2    H2
atom[ 1] (C1  )     3    H3
atom[ 1] (C1  )     4    H4
atom[ 1] (C1  )     5    H5
atom[ 2] (H2  )     1    C1
atom[ 3] (H3  )     1    C1
atom[ 4] (H4  )     1    C1
atom[ 5] (H5  )     1    C1
----------------------------------------END-----------------------------------------
