# Supplementary material for: MolPy: A Large Language Model-Friendly Toolkit for Reactive Topology Editing in Polymer Simulations
Source: J Chem Inf Model. 2026 Jul 1;66(13):7562–72. doi: 10.1021/acs.jcim.6c01137 (PMC13370848; doi:10.1021/acs.jcim.6c01137)
Supplement: Supplementary file 2 [file ci6c01137_si_003.zip › SI/ambertools-integration/polymer/monomers/MeH/sqm.out]

            --------------------------------------------------------
                             AMBER SQM VERSION 19
 
                                     By
              Ross C. Walker, Michael F. Crowley, Scott Brozell,
                         Tim Giese, Andreas W. Goetz,
                        Tai-Sung Lee and David A. Case
 
            --------------------------------------------------------
 

--------------------------------------------------------------------------------
  QM CALCULATION INFO
--------------------------------------------------------------------------------

| QMMM: Citation for AMBER QMMM Run:
| QMMM: R.C. Walker, M.F. Crowley and D.A. Case, J. COMP. CHEM. 29:1019, 2008

QMMM: SINGLET STATE CALCULATION
QMMM: RHF CALCULATION, NO. OF DOUBLY OCCUPIED LEVELS =  4

| QMMM: *** Selected Hamiltonian *** 
| QMMM: AM1         

| QMMM: *** Parameter sets in use ***
| QMMM: C : M.J.S.DEWAR et al. JACS, 107, 3902, (1985)
| QMMM: H : M.J.S.DEWAR et al. JACS, 107, 3902, (1985)

| QMMM: *** SCF convergence criteria ***
| QMMM: Energy change                :  0.1D-09 kcal/mol
| QMMM: Error matrix |FP-PF|         :  0.1D+00 au
| QMMM: Density matrix change        :  0.5D-06
| QMMM: Maximum number of SCF cycles :     1000

| QMMM: *** Diagonalization Routine Information ***
| QMMM: Pseudo diagonalizations are allowed.
| QMMM: Auto diagonalization routine selection is in use.
| QMMM:
| QMMM: Timing diagonalization routines:
| QMMM:                              norbs =        8
| QMMM:    diag iterations used for timing =       20
| QMMM:
| QMMM:              Internal diag routine = 0.000060 seconds
| QMMM:                 Dspev diag routine = 0.000082 seconds
| QMMM:                Dspevd diag routine = 0.000045 seconds
| QMMM:                Dspevx diag routine = 0.000192 seconds
| QMMM:                 Dsyev diag routine = 0.000056 seconds
| QMMM:                Dsyevd diag routine = 0.000053 seconds
| QMMM:                Dsyevr diag routine = 0.000115 seconds
| QMMM:
| QMMM:                Pseudo diag routine = 0.000006 seconds
| QMMM:
| QMMM: Using dspevd routine (diag_routine=3).

  QMMM: QM Region Cartesian Coordinates (*=link atom) 
  QMMM: QM_NO.   MM_NO.  ATOM         X         Y         Z
  QMMM:     1        1      C        0.3790    0.6460    0.0480
  QMMM:     2        2      H        0.7650   -0.3890    0.1600
  QMMM:     3        3      H        0.1810    0.8520   -1.0240
  QMMM:     4        4      H       -0.5610    0.7550    0.6260
  QMMM:     5        5      H        1.1330    1.3650    0.4300

--------------------------------------------------------------------------------
  RESULTS
--------------------------------------------------------------------------------

  ... geometry converged !
 
 Final MO eigenvalues (eV):
 -28.8836  -13.3085  -13.3085  -13.3085    4.6606    4.6606    4.6606    5.1832


 Heat of formation   =         -8.79856886 kcal/mol  (       -0.38153458 eV)

 Total SCF energy    =      -4225.48160648 kcal/mol  (     -183.23063208 eV)
 Electronic energy   =      -8844.18863514 kcal/mol  (     -383.51279802 eV)
 Core-core repulsion =       4618.70702866 kcal/mol  (      200.28216594 eV)
 
    Atomic Charges for Step       1 :
  Atom    Element       Mulliken Charge
     1      C                 -0.266
     2      H                  0.066
     3      H                  0.066
     4      H                  0.066
     5      H                  0.066
 Total Mulliken Charge =      -0.000
 
                  X        Y        Z     TOTAL  
  QM DIPOLE    -0.000    0.000    0.000    0.000
 
 Final Structure

  QMMM: QM Region Cartesian Coordinates (*=link atom) 
  QMMM: QM_NO.   MM_NO.  ATOM         X         Y         Z
  QMMM:     1        1      C        0.3794    0.6458    0.0480
  QMMM:     2        2      H        0.7656   -0.3905    0.1604
  QMMM:     3        3      H        0.1807    0.8527   -1.0260
  QMMM:     4        4      H       -0.5633    0.7548    0.6269
  QMMM:     5        5      H        1.1346    1.3662    0.4306

           --------- Calculation Completed ----------
