# Supplementary material for: MolPy: A Large Language Model-Friendly Toolkit for Reactive Topology Editing in Polymer Simulations
Source: J Chem Inf Model. 2026 Jul 1;66(13):7562–72. doi: 10.1021/acs.jcim.6c01137 (PMC13370848; doi:10.1021/acs.jcim.6c01137)
Supplement: Supplementary file 2 [file ci6c01137_si_003.zip › SI/ambertools-integration/polymer/monomers/MeH/PREP.INF]

  -- The Main Chain Of The Molecule --


  -- The New Coordinates  --

      0     DU   -1   -1   -1   -1    0    0   -1    3   0.000000   0.000000   0.000000  0.000000    -1
      1     DU   -1   -1   -1   -1    0    0   -1    4   1.449000   0.000000   0.000001  0.000000     0
      2     DU   -1   -1   -1   -1    0    0   -1    5   2.000000   1.420000  -0.000001  0.000000     1
      3     C1    4    5    6   -1   -1    3    0    6   3.540000   1.420000   0.000000 -0.092270     2
      4     H3    3   -1   -1   -1   -1    1    1   -1   3.342000   1.626000  -1.072000  0.030757     3
      5     H4    3   -1   -1   -1   -1    1    2   -1   2.600000   1.529000   0.578000  0.030757     3
      6     H5    3   -1   -1   -1   -1    1    3   -1   4.294000   2.139000   0.382000  0.030757     3
