# Supplementary material for: MolPy: A Large Language Model-Friendly Toolkit for Reactive Topology Editing in Polymer Simulations
Source: J Chem Inf Model. 2026 Jul 1;66(13):7562–72. doi: 10.1021/acs.jcim.6c01137 (PMC13370848; doi:10.1021/acs.jcim.6c01137)
Supplement: Supplementary file 2 [file ci6c01137_si_003.zip › SI/ambertools-integration/polymer/monomers/MeH/MeH.pdb]

REMARK  MOL
CRYST1    1.000    1.000    1.000  90.00  90.00  90.00 P 1           1
ATOM     59 C1   UNK     1       0.379   0.646   0.048  1.00  0.00           C 
ATOM     60 H2   UNK     1       0.765  -0.389   0.160  1.00  0.00           H 
ATOM     61 H3   UNK     1       0.181   0.852  -1.024  1.00  0.00           H 
ATOM     62 H4   UNK     1      -0.561   0.755   0.626  1.00  0.00           H 
ATOM     63 H5   UNK     1       1.133   1.365   0.430  1.00  0.00           H 

CONECT   59   60   61   62   63
CONECT   60   59
CONECT   61   59
CONECT   62   59
CONECT   63   59
END
