# Supplementary material for: MolPy: A Large Language Model-Friendly Toolkit for Reactive Topology Editing in Polymer Simulations
Source: J Chem Inf Model. 2026 Jul 1;66(13):7562–72. doi: 10.1021/acs.jcim.6c01137 (PMC13370848; doi:10.1021/acs.jcim.6c01137)
Supplement: Supplementary file 2 [file ci6c01137_si_003.zip › SI/ambertools-integration/polymer/monomers/MeH/sqm.in]

Run semi-empirical minimization
 &qmmm
    qm_theory='AM1', grms_tol=0.0005,
 scfconv=1.d-10, ndiis_attempts=700,   qmcharge=0,
 /
   6    C1        0.3790        0.6460        0.0480 
   1    H2        0.7650       -0.3890        0.1600 
   1    H3        0.1810        0.8520       -1.0240 
   1    H4       -0.5610        0.7550        0.6260 
   1    H5        1.1330        1.3650        0.4300 
