# Supplementary material for: MolPy: A Large Language Model-Friendly Toolkit for Reactive Topology Editing in Polymer Simulations
Source: J Chem Inf Model. 2026 Jul 1;66(13):7562–72. doi: 10.1021/acs.jcim.6c01137 (PMC13370848; doi:10.1021/acs.jcim.6c01137)
Supplement: Supplementary file 2 [file ci6c01137_si_003.zip › SI/ambertools-integration/polymer/monomers/MeH/MeH.mol2]

@<TRIPOS>MOLECULE
UNK
    5     4     1     0     0
SMALL
bcc


@<TRIPOS>ATOM
      1 C1           0.3790     0.6460     0.0480 c3         1 UNK      -0.108800
      2 H2           0.7650    -0.3890     0.1600 hc         1 UNK       0.026700
      3 H3           0.1810     0.8520    -1.0240 hc         1 UNK       0.026700
      4 H4          -0.5610     0.7550     0.6260 hc         1 UNK       0.026700
      5 H5           1.1330     1.3650     0.4300 hc         1 UNK       0.026700
@<TRIPOS>BOND
     1     1     2 1   
     2     1     3 1   
     3     1     4 1   
     4     1     5 1   
@<TRIPOS>SUBSTRUCTURE
     1 UNK         1 TEMP              0 ****  ****    0 ROOT
