# Supplementary material for: MolPy: A Large Language Model-Friendly Toolkit for Reactive Topology Editing in Polymer Simulations
Source: J Chem Inf Model. 2026 Jul 1;66(13):7562–72. doi: 10.1021/acs.jcim.6c01137 (PMC13370848; doi:10.1021/acs.jcim.6c01137)
Supplement: Supplementary file 2 [file ci6c01137_si_003.zip › SI/ambertools-integration/polymer/monomers/MeH/sqm.pdb]

ATOM      1  C1  UNK     1       0.379   0.646   0.048  1.00  0.00           C
ATOM      2  H2  UNK     1       0.766  -0.391   0.160  1.00  0.00           H
ATOM      3  H3  UNK     1       0.181   0.853  -1.026  1.00  0.00           H
ATOM      4  H4  UNK     1      -0.563   0.755   0.627  1.00  0.00           H
ATOM      5  H5  UNK     1       1.135   1.366   0.431  1.00  0.00           H
