# Supplementary material for: MolPy: A Large Language Model-Friendly Toolkit for Reactive Topology Editing in Polymer Simulations
Source: J Chem Inf Model. 2026 Jul 1;66(13):7562–72. doi: 10.1021/acs.jcim.6c01137 (PMC13370848; doi:10.1021/acs.jcim.6c01137)
Supplement: Supplementary file 2 [file ci6c01137_si_003.zip › SI/ambertools-integration/polymer/monomers/MeH/ANTECHAMBER_AM1BCC_PRE.AC]

CHARGE      0.00 ( 0 )
Formula: H4 C1 
ATOM      1  C1  UNK     1       0.379   0.646   0.048 -0.266000        c3
ATOM      2  H2  UNK     1       0.765  -0.389   0.160  0.066000        hc
ATOM      3  H3  UNK     1       0.181   0.852  -1.024  0.066000        hc
ATOM      4  H4  UNK     1      -0.561   0.755   0.626  0.066000        hc
ATOM      5  H5  UNK     1       1.133   1.365   0.430  0.066000        hc
BOND    1    1    2    1     C1   H2
BOND    2    1    3    1     C1   H3
BOND    3    1    4    1     C1   H4
BOND    4    1    5    1     C1   H5
