# Supplementary material for: MolPy: A Large Language Model-Friendly Toolkit for Reactive Topology Editing in Polymer Simulations
Source: J Chem Inf Model. 2026 Jul 1;66(13):7562–72. doi: 10.1021/acs.jcim.6c01137 (PMC13370848; doi:10.1021/acs.jcim.6c01137)
Supplement: Supplementary file 2 [file ci6c01137_si_003.zip › SI/ambertools-integration/polymer/monomers/MeT/TMeT.prepi]

    0    0    2

This is a remark line
molecule.res
TME   INT  0
CORRECT     OMIT DU   BEG
  0.0000
   1  DUMM  DU    M    0  -1  -2     0.000      .0        .0      .00000
   2  DUMM  DU    M    1   0  -1     1.449      .0        .0      .00000
   3  DUMM  DU    M    2   1   0     1.523   111.21       .0      .00000
   4  C1    c3    M    3   2   1     1.540   111.208  -180.000 -0.092270
   5  H3    hc    E    4   3   2     1.109    79.719   100.878  0.030757
   6  H4    hc    E    4   3   2     1.109    32.036  -100.679  0.030757
   7  H5    hc    E    4   3   2     1.110   132.802  -152.019  0.030757


LOOP

IMPROPER

DONE
STOP
