# Supplementary material for: MolPy: A Large Language Model-Friendly Toolkit for Reactive Topology Editing in Polymer Simulations
Source: J Chem Inf Model. 2026 Jul 1;66(13):7562–72. doi: 10.1021/acs.jcim.6c01137 (PMC13370848; doi:10.1021/acs.jcim.6c01137)
Supplement: Supplementary file 2 [file ci6c01137_si_003.zip › SI/ambertools-integration/polymer/monomers/MeT/NEWPDB.PDB]

ATOM      1  C1  TME     1       0.379   0.646   0.048 -0.092270
ATOM      2  H3  TME     1       0.181   0.852  -1.024  0.030757
ATOM      3  H4  TME     1      -0.561   0.755   0.626  0.030757
ATOM      4  H5  TME     1       1.133   1.365   0.430  0.030757
