# Supplementary material for: MolPy: A Large Language Model-Friendly Toolkit for Reactive Topology Editing in Polymer Simulations
Source: J Chem Inf Model. 2026 Jul 1;66(13):7562–72. doi: 10.1021/acs.jcim.6c01137 (PMC13370848; doi:10.1021/acs.jcim.6c01137)
Supplement: Supplementary file 2 [file ci6c01137_si_003.zip › SI/ambertools-integration/polymer/monomers/EO/EO.mol2]

@<TRIPOS>MOLECULE
UNK
    9     8     1     0     0
SMALL
bcc


@<TRIPOS>ATOM
      1 C1           0.2830     0.2630     1.5030 c3         1 UNK       0.113700
      2 O2           1.2870    -0.0200     0.5540 os         1 UNK      -0.419600
      3 C3           1.1230     0.8280    -0.5600 c3         1 UNK       0.113700
      4 H4          -0.7310     0.0710     1.0870 h1         1 UNK       0.032033
      5 H5           0.3600     1.3110     1.8710 h1         1 UNK       0.032033
      6 H6           0.4210    -0.4090     2.3740 h1         1 UNK       0.032033
      7 H7           1.9170     0.5960    -1.3000 h1         1 UNK       0.032033
      8 H8           1.2330     1.8970    -0.2730 h1         1 UNK       0.032033
      9 H9           0.1420     0.6570    -1.0570 h1         1 UNK       0.032033
@<TRIPOS>BOND
     1     1     2 1   
     2     1     4 1   
     3     1     5 1   
     4     1     6 1   
     5     2     3 1   
     6     3     7 1   
     7     3     8 1   
     8     3     9 1   
@<TRIPOS>SUBSTRUCTURE
     1 UNK         1 TEMP              0 ****  ****    0 ROOT
