# Supplementary material for: MolPy: A Large Language Model-Friendly Toolkit for Reactive Topology Editing in Polymer Simulations
Source: J Chem Inf Model. 2026 Jul 1;66(13):7562–72. doi: 10.1021/acs.jcim.6c01137 (PMC13370848; doi:10.1021/acs.jcim.6c01137)
Supplement: Supplementary file 2 [file ci6c01137_si_003.zip › SI/ambertools-integration/polymer/monomers/EO/sqm.out]

            --------------------------------------------------------
                             AMBER SQM VERSION 19
 
                                     By
              Ross C. Walker, Michael F. Crowley, Scott Brozell,
                         Tim Giese, Andreas W. Goetz,
                        Tai-Sung Lee and David A. Case
 
            --------------------------------------------------------
 

--------------------------------------------------------------------------------
  QM CALCULATION INFO
--------------------------------------------------------------------------------

| QMMM: Citation for AMBER QMMM Run:
| QMMM: R.C. Walker, M.F. Crowley and D.A. Case, J. COMP. CHEM. 29:1019, 2008

QMMM: SINGLET STATE CALCULATION
QMMM: RHF CALCULATION, NO. OF DOUBLY OCCUPIED LEVELS = 10

| QMMM: *** Selected Hamiltonian *** 
| QMMM: AM1         

| QMMM: *** Parameter sets in use ***
| QMMM: C : M.J.S.DEWAR et al. JACS, 107, 3902, (1985)
| QMMM: O : M.J.S.DEWAR et al. JACS, 107, 3902, (1985)
| QMMM: H : M.J.S.DEWAR et al. JACS, 107, 3902, (1985)

| QMMM: *** SCF convergence criteria ***
| QMMM: Energy change                :  0.1D-09 kcal/mol
| QMMM: Error matrix |FP-PF|         :  0.1D+00 au
| QMMM: Density matrix change        :  0.5D-06
| QMMM: Maximum number of SCF cycles :     1000

| QMMM: *** Diagonalization Routine Information ***
| QMMM: Pseudo diagonalizations are allowed.
| QMMM: Auto diagonalization routine selection is in use.
| QMMM:
| QMMM: Timing diagonalization routines:
| QMMM:                              norbs =       18
| QMMM:    diag iterations used for timing =       20
| QMMM:
| QMMM:              Internal diag routine = 0.000304 seconds
| QMMM:                 Dspev diag routine = 0.000291 seconds
| QMMM:                Dspevd diag routine = 0.000260 seconds
| QMMM:                Dspevx diag routine = 0.001517 seconds
| QMMM:                 Dsyev diag routine = 0.000251 seconds
| QMMM:                Dsyevd diag routine = 0.000254 seconds
| QMMM:                Dsyevr diag routine = 0.000377 seconds
| QMMM:
| QMMM:                Pseudo diag routine = 0.000042 seconds
| QMMM:
| QMMM: Using dsyev routine (diag_routine=5).

  QMMM: QM Region Cartesian Coordinates (*=link atom) 
  QMMM: QM_NO.   MM_NO.  ATOM         X         Y         Z
  QMMM:     1        1      C        0.2830    0.2630    1.5030
  QMMM:     2        2      O        1.2870   -0.0200    0.5540
  QMMM:     3        3      C        1.1230    0.8280   -0.5600
  QMMM:     4        4      H       -0.7310    0.0710    1.0870
  QMMM:     5        5      H        0.3600    1.3110    1.8710
  QMMM:     6        6      H        0.4210   -0.4090    2.3740
  QMMM:     7        7      H        1.9170    0.5960   -1.3000
  QMMM:     8        8      H        1.2330    1.8970   -0.2730
  QMMM:     9        9      H        0.1420    0.6570   -1.0570

--------------------------------------------------------------------------------
  RESULTS
--------------------------------------------------------------------------------

      iter         sqm energy              rms gradient
      ----    -------------------    -----------------------
xmin    10      -53.2556 kcal/mol        0.0526 kcal/(mol*A)
xmin    20      -53.2561 kcal/mol        0.0042 kcal/(mol*A)
xmin    30      -53.2561 kcal/mol        0.0046 kcal/(mol*A)
xmin    40      -53.2561 kcal/mol        0.0031 kcal/(mol*A)
xmin    50      -53.2562 kcal/mol        0.0018 kcal/(mol*A)
  ... geometry converged !
 
 Final MO eigenvalues (eV):
 -38.6699  -28.6680  -25.8276  -17.0385  -16.5494  -16.3082  -13.2931  -12.7244
 -12.2896  -10.6121    3.2511    4.0746    4.2141    4.3186    4.4105    4.5069
   4.5516    6.2520

 Heat of formation   =        -53.25615139 kcal/mol  (       -2.30936002 eV)

 Total SCF energy    =     -15205.92225126 kcal/mol  (     -659.37826856 eV)
 Electronic energy   =     -41694.78415003 kcal/mol  (    -1808.02151468 eV)
 Core-core repulsion =      26488.86189877 kcal/mol  (     1148.64324612 eV)
 
    Atomic Charges for Step       1 :
  Atom    Element       Mulliken Charge
     1      C                 -0.076
     2      O                 -0.276
     3      C                 -0.076
     4      H                  0.058
     5      H                  0.058
     6      H                  0.098
     7      H                  0.098
     8      H                  0.058
     9      H                  0.058
 Total Mulliken Charge =       0.000
 
                  X        Y        Z     TOTAL  
  QM DIPOLE    -1.018    0.995   -0.141    1.430
 
 Final Structure

  QMMM: QM Region Cartesian Coordinates (*=link atom) 
  QMMM: QM_NO.   MM_NO.  ATOM         X         Y         Z
  QMMM:     1        1      C        0.2638    0.2662    1.5316
  QMMM:     2        2      O        1.2503    0.0100    0.5468
  QMMM:     3        3      C        1.1227    0.8436   -0.5922
  QMMM:     4        4      H       -0.7599    0.0828    1.1210
  QMMM:     5        5      H        0.3409    1.3183    1.9022
  QMMM:     6        6      H        0.4923   -0.4570    2.3534
  QMMM:     7        7      H        1.9566    0.5275   -1.2670
  QMMM:     8        8      H        1.2344    1.9192   -0.3079
  QMMM:     9        9      H        0.1339    0.6834   -1.0890

           --------- Calculation Completed ----------
