# Supplementary material for: MolPy: A Large Language Model-Friendly Toolkit for Reactive Topology Editing in Polymer Simulations
Source: J Chem Inf Model. 2026 Jul 1;66(13):7562–72. doi: 10.1021/acs.jcim.6c01137 (PMC13370848; doi:10.1021/acs.jcim.6c01137)
Supplement: Supplementary file 2 [file ci6c01137_si_003.zip › SI/ambertools-integration/polymer/monomers/EO/PREP.INF]

  -- The Main Chain Of The Molecule --

     MAIN ATOM    1    1
     MAIN ATOM    2    2
     MAIN ATOM    3    1

  -- The New Coordinates  --

      0     DU   -1   -1   -1   -1    0    0   -1    3   0.000000   0.000000   0.000000  0.000000    -1
      1     DU   -1   -1   -1   -1    0    0   -1    6   1.449000   0.000000   0.000001  0.000000     0
      2     DU   -1   -1   -1   -1    0    0   -1    7   2.000000   1.420000  -0.000001  0.000000     1
      3     C1    6    4    5   -1    1    3    0    4   3.540000   1.420000   0.000000  0.118213     2
      4     H5    3   -1   -1   -1   -1    1    3    5   3.617000   2.468000   0.368000  0.033304     3
      5     H6    3   -1   -1   -1   -1    1    4    8   3.678000   0.748000   0.871000  0.033304     3
      6     O2    3    7   -1   -1    1    2    1    9   4.544000   1.137000  -0.949000 -0.402947     3
      7     C3    6    8    9   10   -1    4    2   10   4.380000   1.985000  -2.063000  0.118213     4
      8     H7    7   -1   -1   -1   -1    1    5   -1   5.174000   1.753000  -2.803000  0.033304     5
      9     H8    7   -1   -1   -1   -1    1    6   -1   4.490000   3.054000  -1.776000  0.033304     5
     10     H9    7   -1   -1   -1   -1    1    7   -1   3.399000   1.814000  -2.560000  0.033304     5
