# Supplementary material for: MolPy: A Large Language Model-Friendly Toolkit for Reactive Topology Editing in Polymer Simulations
Source: J Chem Inf Model. 2026 Jul 1;66(13):7562–72. doi: 10.1021/acs.jcim.6c01137 (PMC13370848; doi:10.1021/acs.jcim.6c01137)
Supplement: Supplementary file 2 [file ci6c01137_si_003.zip › SI/ambertools-integration/polymer/monomers/EO/EO.prepi]

    0    0    2

This is a remark line
molecule.res
EO   INT  0
CORRECT     OMIT DU   BEG
  0.0000
   1  DUMM  DU    M    0  -1  -2     0.000      .0        .0      .00000
   2  DUMM  DU    M    1   0  -1     1.449      .0        .0      .00000
   3  DUMM  DU    M    2   1   0     1.523   111.21       .0      .00000
   4  C1    c3    M    3   2   1     1.540   111.208  -180.000  0.123098
   5  H5    h1    E    4   3   2     1.113    93.966  -160.651  0.034681
   6  H6    h1    E    4   3   2     1.109    97.150   -52.349  0.034681
   7  O2    os    M    4   3   2     1.410   135.394    73.395 -0.384918
   8  C3    c3    M    7   4   3     1.410   109.164    58.148  0.123098
   9  H8    h1    E    8   7   4     1.112   111.269    61.858  0.034681
  10  H9    h1    E    8   7   4     1.113   111.287   -61.840  0.034681


LOOP

IMPROPER

DONE
STOP
