# Supplementary material for: MolPy: A Large Language Model-Friendly Toolkit for Reactive Topology Editing in Polymer Simulations
Source: J Chem Inf Model. 2026 Jul 1;66(13):7562–72. doi: 10.1021/acs.jcim.6c01137 (PMC13370848; doi:10.1021/acs.jcim.6c01137)
Supplement: Supplementary file 2 [file ci6c01137_si_003.zip › SI/ambertools-integration/polymer/monomers/EO/sqm.in]

Run semi-empirical minimization
 &qmmm
    qm_theory='AM1', grms_tol=0.0005,
 scfconv=1.d-10, ndiis_attempts=700,   qmcharge=0,
 /
   6    C1        0.2830        0.2630        1.5030 
   8    O2        1.2870       -0.0200        0.5540 
   6    C3        1.1230        0.8280       -0.5600 
   1    H4       -0.7310        0.0710        1.0870 
   1    H5        0.3600        1.3110        1.8710 
   1    H6        0.4210       -0.4090        2.3740 
   1    H7        1.9170        0.5960       -1.3000 
   1    H8        1.2330        1.8970       -0.2730 
   1    H9        0.1420        0.6570       -1.0570 
