# Supplementary material for: MolPy: A Large Language Model-Friendly Toolkit for Reactive Topology Editing in Polymer Simulations
Source: J Chem Inf Model. 2026 Jul 1;66(13):7562–72. doi: 10.1021/acs.jcim.6c01137 (PMC13370848; doi:10.1021/acs.jcim.6c01137)
Supplement: Supplementary file 2 [file ci6c01137_si_003.zip › SI/ambertools-integration/polymer/monomers/EO/sqm.pdb]

ATOM      1  C1  UNK     1       0.264   0.266   1.532  1.00  0.00           C
ATOM      2  O2  UNK     1       1.250   0.010   0.547  1.00  0.00           O
ATOM      3  C3  UNK     1       1.123   0.844  -0.592  1.00  0.00           C
ATOM      4  H4  UNK     1      -0.760   0.083   1.121  1.00  0.00           H
ATOM      5  H5  UNK     1       0.341   1.318   1.902  1.00  0.00           H
ATOM      6  H6  UNK     1       0.492  -0.457   2.353  1.00  0.00           H
ATOM      7  H7  UNK     1       1.957   0.527  -1.267  1.00  0.00           H
ATOM      8  H8  UNK     1       1.234   1.919  -0.308  1.00  0.00           H
ATOM      9  H9  UNK     1       0.134   0.683  -1.089  1.00  0.00           H
