# Supplementary material for: MolPy: A Large Language Model-Friendly Toolkit for Reactive Topology Editing in Polymer Simulations
Source: J Chem Inf Model. 2026 Jul 1;66(13):7562–72. doi: 10.1021/acs.jcim.6c01137 (PMC13370848; doi:10.1021/acs.jcim.6c01137)
Supplement: Supplementary file 2 [file ci6c01137_si_003.zip › SI/ambertools-integration/polymer/monomers/EO/EO.pdb]

REMARK  MOL
CRYST1    1.000    1.000    1.000  90.00  90.00  90.00 P 1           1
ATOM     60 C1   UNK     1       0.283   0.263   1.503  1.00  0.00           C 
ATOM     61 O2   UNK     1       1.287  -0.020   0.554  1.00  0.00           O 
ATOM     62 C3   UNK     1       1.123   0.828  -0.560  1.00  0.00           C 
ATOM     63 H4   UNK     1      -0.731   0.071   1.087  1.00  0.00           H 
ATOM     64 H5   UNK     1       0.360   1.311   1.871  1.00  0.00           H 
ATOM     65 H6   UNK     1       0.421  -0.409   2.374  1.00  0.00           H 
ATOM     66 H7   UNK     1       1.917   0.596  -1.300  1.00  0.00           H 
ATOM     67 H8   UNK     1       1.233   1.897  -0.273  1.00  0.00           H 
ATOM     68 H9   UNK     1       0.142   0.657  -1.057  1.00  0.00           H 

CONECT   60   61   63   64   65
CONECT   61   60   62
CONECT   62   61   66   67   68
CONECT   63   60
CONECT   64   60
CONECT   65   60
CONECT   66   62
CONECT   67   62
CONECT   68   62
END
