# Supplementary material for: MolPy: A Large Language Model-Friendly Toolkit for Reactive Topology Editing in Polymer Simulations
Source: J Chem Inf Model. 2026 Jul 1;66(13):7562–72. doi: 10.1021/acs.jcim.6c01137 (PMC13370848; doi:10.1021/acs.jcim.6c01137)
Supplement: Supplementary file 2 [file ci6c01137_si_003.zip › SI/ambertools-integration/polymer/monomers/EO/ANTECHAMBER_AM1BCC_PRE.AC]

CHARGE      0.00 ( 0 )
Formula: H6 C2 O1 
ATOM      1  C1  UNK     1       0.283   0.263   1.503 -0.076000        c3
ATOM      2  O2  UNK     1       1.287  -0.020   0.554 -0.276000        os
ATOM      3  C3  UNK     1       1.123   0.828  -0.560 -0.076000        c3
ATOM      4  H4  UNK     1      -0.731   0.071   1.087  0.071333        h1
ATOM      5  H5  UNK     1       0.360   1.311   1.871  0.071333        h1
ATOM      6  H6  UNK     1       0.421  -0.409   2.374  0.071333        h1
ATOM      7  H7  UNK     1       1.917   0.596  -1.300  0.071333        h1
ATOM      8  H8  UNK     1       1.233   1.897  -0.273  0.071333        h1
ATOM      9  H9  UNK     1       0.142   0.657  -1.057  0.071333        h1
BOND    1    1    2    1     C1   O2
BOND    2    1    4    1     C1   H4
BOND    3    1    5    1     C1   H5
BOND    4    1    6    1     C1   H6
BOND    5    2    3    1     O2   C3
BOND    6    3    7    1     C3   H7
BOND    7    3    8    1     C3   H8
BOND    8    3    9    1     C3   H9
