# Supplementary material for: MolPy: A Large Language Model-Friendly Toolkit for Reactive Topology Editing in Polymer Simulations
Source: J Chem Inf Model. 2026 Jul 1;66(13):7562–72. doi: 10.1021/acs.jcim.6c01137 (PMC13370848; doi:10.1021/acs.jcim.6c01137)
Supplement: Supplementary file 2 [file ci6c01137_si_003.zip › SI/ambertools-integration/polymer/monomers/EO/NEWPDB.PDB]

ATOM      1  C1  TEO     1       0.283   0.263   1.503  0.118213
ATOM      2  H5  TEO     1       0.360   1.311   1.871  0.033304
ATOM      3  H6  TEO     1       0.421  -0.409   2.374  0.033304
ATOM      4  O2  TEO     1       1.287  -0.020   0.554 -0.402947
ATOM      5  C3  TEO     1       1.123   0.828  -0.560  0.118213
ATOM      6  H7  TEO     1       1.917   0.596  -1.300  0.033304
ATOM      7  H8  TEO     1       1.233   1.897  -0.273  0.033304
ATOM      8  H9  TEO     1       0.142   0.657  -1.057  0.033304
